# Supplementary material for: Small RNAs mediate transgenerational inheritance of genome-wide trans-acting epialleles in maize
Source: Genome Biol. 2022 Feb 9;23:53. doi: 10.1186/s13059-022-02614-0 (PMC8827192; doi:10.1186/s13059-022-02614-0)
Supplement: Supplementary file 2 — Additional file 2: Table S1. Nine BM6S3 and six MB6S3 lines were genotyped using MaizeSNP6K. [file 13059_2022_2614_MOESM2_ESM.xlsx]

## Sheet: Additional file 2 Table S1
Additional File 2: Table S1. Nine BM6S3 and six MB6S3 lines were genotyped using MaizeSNP6K.
SNPs locus	B73	Mo17	BM	MB	BM6S3-1	BM6S3-2	BM6S3-3	BM6S3-4	BM6S3-5	BM6S3-6	BM6S3-7	BM6S3-8	BM6S3-9	MB6S3-1	MB6S3-2	MB6S3-3	MB6S3-4	MB6S3-5	MB6S3-6
csu1171.2	AA	GG	AG	AG	GG	GG	GG	GG	GG	GG	GG	GG	GG	AA	AA	AA	AA	AA	AA
PHM11946.19	AA	AA	AA	AA	AA	AA	AA	AA	AA	AA	AA	AA	AA	AA	AA	AA	AA	AA	AA
PHM13687.14	GG	AA	AG	AG	AA	AA	AA	AA	AA	AA	AA	AA	AA	GG	GG	GG	GG	GG	GG
PHM4080.15	AA	GG	AG	AG	GG	GG	GG	GG	GG	GG	GG	GG	GG	AA	AA	AA	AA	AA	AA
PHM6428.11	GG	AA	AG	AG	AA	AA	AA	AA	AA	AA	AA	AA	AA	GG	GG	GG	GG	GG	GG
PHM9374.5	GG	AA	AG	AG	AA	AA	AA	AA	AA	AA	AA	AA	AA	AG	AA	GG	AG	AG	AG
PUT-163a-101384606-6	CC	AA	AC	AC	AA	AA	AA	AA	AA	AA	AA	AA	AA	CC	CC	CC	CC	CC	CC
PUT-163a-110194326-44	GG	GG	GG	GG	GG	GG	GG	GG	GG	GG	GG	GG	GG	GG	GG	GG	GG	GG	GG
PUT-163a-110204885-63	AA	CC	AC	AC	CC	CC	CC	CC	CC	CC	CC	CC	CC	AA	AA	AA	AA	AA	AA
PUT-163a-110507767-91	CC	CC	CC	CC	CC	CC	CC	CC	CC	CC	CC	CC	CC	CC	CC	CC	CC	CC	CC
PUT-163a-110526809-109	AA	GG	AG	AG	GG	GG	GG	GG	GG	GG	GG	GG	GG	AA	AA	AA	AA	AA	AA
PUT-163a-13490777-226	GG	GG	GG	GG	GG	GG	GG	GG	GG	GG	GG	GG	GG	GG	GG	GG	GG	GG	GG
PUT-163a-13558812-276	AA	CC	AC	AC	CC	CC	CC	CC	CC	CC	CC	CC	CC	AA	AA	AA	AA	AA	AA
PUT-163a-148937438-418	CC	CC	CC	CC	CC	CC	CC	CC	CC	CC	CC	CC	CC	CC	CC	CC	CC	CC	CC
PUT-163a-148941238-439	AA	AA	AA	AA	AA	AA	AA	AA	AA	AA	AA	AA	AA	AA	AA	AA	AA	AA	AA
PUT-163a-148951459-517	AA	CC	AC	AC	CC	CC	CC	CC	CC	CC	CC	CC	CC	AA	AA	AA	AA	AA	AA
PUT-163a-148957860-553	AA	AA	AA	AA	AA	AA	AA	AA	AA	AA	AA	AA	AA	AA	AA	AA	AA	AA	AA
PUT-163a-148958492-563	GG	AA	AG	AG	AA	AA	AA	AA	AA	AA	AA	AA	AA	GG	GG	GG	GG	GG	GG
PUT-163a-148959370-565	GG	AA	AG	AG	AA	AA	AA	AA	AA	AA	AA	AA	AA	GG	GG	GG	--	GG	GG
PUT-163a-148962814-585	GG	GG	GG	GG	GG	GG	GG	GG	GG	GG	GG	GG	GG	GG	GG	GG	GG	GG	GG
PUT-163a-148991595-711	CC	GG	CG	CG	GG	GG	GG	GG	GG	GG	GG	GG	GG	CC	CC	CC	CC	CC	CC
PUT-163a-148995396-718	GG	GG	GG	GG	GG	GG	GG	GG	GG	GG	GG	GG	GG	GG	GG	GG	GG	GG	GG
PUT-163a-149095867-900	GG	GG	GG	GG	GG	GG	GG	GG	GG	GG	GG	GG	GG	GG	GG	GG	GG	GG	GG
PUT-163a-149111766-970	AA	AA	AA	AA	AA	AA	AA	AA	AA	AA	AA	AA	AA	AA	AA	AA	AA	AA	AA
PUT-163a-16919241-1005	CC	AA	AC	AC	AA	AA	AA	AA	AA	AA	AA	AA	AA	CC	CC	CC	AC	CC	CC
PUT-163a-16919470-1026	AA	GG	AG	AG	GG	GG	GG	GG	GG	GG	GG	GG	GG	AA	AA	AA	AA	AA	AA
PUT-163a-16925568-1101	AA	AA	AA	AA	AA	AA	AA	AA	AA	AA	AA	AA	AA	AA	AA	AA	AA	AA	AA
PUT-163a-16926213-1140	AA	AA	AA	AA	AA	AA	AA	AA	AA	AA	AA	AA	AA	AA	AA	AA	AA	AA	AA
PUT-163a-17932440-1212	GG	AA	AG	AG	AA	AA	AA	AA	AA	AA	AA	AA	AA	GG	GG	GG	GG	GG	GG
PUT-163a-18163247-1246	AA	GG	AG	AG	GG	GG	GG	GG	GG	GG	GG	GG	GG	AA	AA	AA	AA	AA	AA
PUT-163a-21481350-1571	AA	AA	AA	AA	AA	AA	AA	AA	AA	AA	AA	AA	AA	AA	AA	AA	AA	AA	AA
PUT-163a-22545298-1589	AA	GG	AG	AG	GG	GG	GG	GG	GG	GG	GG	GG	GG	AA	AA	AA	AA	AA	AA
PUT-163a-28576072-1634	AA	AA	AA	AA	AA	AA	AA	AA	AA	AA	AA	AA	AA	AA	AA	AA	AA	AA	AA
PUT-163a-29543882-1755	AA	AA	AA	AA	AA	AA	AA	AA	AA	AA	AA	AA	AA	AA	AA	AA	AA	AA	AA
PUT-163a-30032113-1848	AA	AA	AA	AA	AG	AA	AA	AA	AA	AA	--	AA	AA	AA	AA	AA	AA	AA	AA
PUT-163a-30052228-1858	AA	AA	AA	AA	AA	AA	AA	AA	AA	AA	AA	AA	AA	AA	AA	AA	AA	AA	AA
PUT-163a-30052323-1860	AA	GG	AG	AG	GG	GG	GG	GG	GG	GG	GG	GG	GG	AA	AA	AA	AA	AA	AA
PUT-163a-31406136-1932	AA	AA	AA	AA	AA	AA	AA	AA	AA	AA	AA	AA	AA	AA	AA	AA	AA	AA	AA
PUT-163a-31558543-1963	AA	GG	AG	AG	AG	GG	AA	AA	GG	GG	AA	AA	AA	AA	AA	AA	AA	AA	AA
PUT-163a-31909945-2001	GG	GG	GG	GG	GG	GG	GG	GG	GG	GG	GG	GG	GG	GG	GG	GG	GG	GG	GG
PUT-163a-31997542-2011	AA	GG	AG	AG	GG	GG	GG	GG	GG	GG	GG	GG	GG	AA	AA	AA	AA	AA	AA
PUT-163a-4621393-2084	AA	AA	AA	AA	AA	AA	AA	AA	AA	AA	AA	AA	AA	AA	AA	AA	AA	AA	AA
PUT-163a-50327005-2185	GG	AA	AG	AG	AA	AA	AA	AA	AA	AA	AA	AA	AA	GG	GG	GG	GG	GG	GG
PUT-163a-5739956-2305	AA	AA	AA	AA	AA	AA	AA	AA	AA	AA	AA	AA	AA	AA	AA	AA	AA	AA	AA
PUT-163a-60291834-2336	TT	TT	TT	TT	TT	TT	TT	TT	TT	TT	TT	TT	TT	TT	TT	TT	TT	TT	TT
PUT-163a-60338619-2360	AA	GG	AG	AG	AG	--	GG	GG	GG	GG	AG	GG	GG	AA	AA	AA	AA	AA	AA
PUT-163a-60342347-2445	GG	GG	GG	GG	GG	GG	GG	GG	GG	GG	GG	GG	GG	GG	GG	GG	GG	GG	GG
PUT-163a-60342470-2456	AA	GG	AG	AG	GG	GG	GG	GG	GG	GG	GG	GG	GG	AA	AA	AA	AA	AA	AA
PUT-163a-60342651-2460	GG	AA	AG	AG	AA	AA	AA	AA	AA	AA	AA	AA	AA	GG	GG	GG	GG	AG	AG
PUT-163a-60345333-2534	AA	AA	AA	AA	AA	AA	AA	AA	AA	AA	AA	AA	AA	AA	AA	AA	AA	AA	AA
PUT-163a-60348955-2602	GG	AA	AG	AG	AA	AA	AA	AA	AA	AA	AA	AA	AA	GG	GG	GG	GG	GG	GG
PUT-163a-60349887-2626	GG	AA	AG	AG	AA	AA	AA	AA	AA	AA	AA	AA	AA	GG	GG	GG	GG	GG	GG
PUT-163a-60350211-2639	AA	AA	AA	AA	AA	AA	AA	AA	AA	AA	AA	AA	AA	AA	AA	AA	AA	AA	AA
PUT-163a-60351083-2647	GG	GG	GG	GG	GG	GG	GG	GG	GG	GG	GG	GG	GG	GG	GG	GG	GG	GG	GG
PUT-163a-60355633-2771	AA	GG	AG	AG	GG	GG	GG	GG	GG	GG	GG	GG	GG	AA	AA	AA	AA	AA	AA
PUT-163a-60356527-2801	AA	AA	AA	AA	AA	AA	AA	AA	AA	AA	AA	AA	AA	AA	AA	AA	AA	AA	AA
PUT-163a-60393933-2891	AA	CC	AC	AC	CC	CC	CC	CC	CC	CC	CC	CC	CC	AA	AA	AA	AA	AA	AA
PUT-163a-60394954-2918	CC	CC	CC	CC	CC	CC	CC	CC	CC	CC	CC	CC	CC	CC	CC	CC	CC	CC	CC
PUT-163a-60395758-2936	GG	GG	GG	GG	GG	GG	GG	GG	GG	GG	GG	GG	GG	GG	GG	GG	GG	GG	GG
PUT-163a-60396428-2942	AA	AA	AA	AA	AA	AA	AA	AA	AA	AA	AA	AA	AA	AA	AA	AA	AA	AA	AA
PUT-163a-60398609-2977	AA	AA	AA	AA	AA	AA	AA	AA	AA	AA	AA	AA	AA	AA	AA	AA	AA	AA	AA
PUT-163a-60400153-3015	AA	AA	AA	AA	AA	AA	AA	AA	AA	AA	AA	AA	AA	AA	AA	AA	AA	AA	AA
PUT-163a-60400909-3034	GG	AA	AG	AG	AA	AA	AA	AA	AA	AA	AA	AA	AA	GG	GG	GG	GG	GG	GG
PUT-163a-71305340-3082	CC	AA	AC	AC	AA	AA	AA	AA	AA	AA	AA	AA	AA	CC	CC	CC	CC	CC	CC
PUT-163a-71311320-3113	TT	AA	AT	AT	AA	AA	AA	AA	AA	AA	AA	AA	AA	TT	TT	TT	TT	TT	TT
PUT-163a-71420941-3206	AA	AA	AA	AA	AA	AA	AA	AA	AA	AA	AA	AA	AA	AA	AA	AA	AA	AA	AA
PUT-163a-71421571-3207	GG	AA	AG	AG	AA	AA	AA	AA	AA	AA	AA	AA	AA	GG	GG	GG	GG	GG	GG
PUT-163a-71423695-3220	TT	AA	AT	AT	AA	AA	AA	AA	AA	AA	AA	AA	AA	TT	TT	TT	TT	TT	TT
PUT-163a-71425802-3226	GG	AA	AG	AG	AA	AA	AA	AA	AA	AA	AA	AA	AA	GG	GG	GG	GG	GG	GG
PUT-163a-71438205-3318	AA	AA	AA	AA	AA	AA	AA	AA	AA	AA	AA	AA	AA	AA	AA	AA	AA	AA	AA
PUT-163a-71443302-3341	AA	AA	AA	AA	AA	AA	AA	AA	AA	AA	AA	AA	AA	AA	AA	AA	AA	AA	AA
PUT-163a-71759952-3439	AA	TT	AT	AT	TT	TT	TT	TT	TT	TT	TT	TT	TT	AA	AA	AA	AA	AA	AA
PUT-163a-71762192-3457	CC	CC	CC	CC	CC	CC	CC	CC	CC	CC	CC	CC	CC	CC	CC	CC	CC	CC	CC
PUT-163a-71766852-3523	AA	AA	AA	AA	AA	AA	AA	AA	AA	AA	AA	AA	AA	AA	AA	AA	AA	AA	AA
PUT-163a-74236165-3621	AA	AA	AA	AA	AA	AA	AA	AA	AA	AA	AA	AA	AA	AA	AA	AA	AA	AA	AA
PUT-163a-74244507-3687	GG	GG	GG	GG	GG	GG	GG	GG	GG	GG	GG	GG	GG	GG	GG	GG	GG	GG	GG
PUT-163a-74244798-3692	AA	AA	AA	AA	AA	AA	AA	AA	AA	AA	AA	AA	AA	AA	AA	AA	AA	AA	AA
PUT-163a-76010550-3720	AA	GG	AG	AG	GG	GG	GG	GG	GG	GG	GG	GG	GG	AA	AA	AA	--	AA	AA
PUT-163a-76013247-3735	AA	CC	AC	AC	CC	CC	CC	CC	CC	CC	CC	CC	CC	AA	AA	AA	AA	AA	AA
PUT-163a-76017457-3788	CC	GG	CG	CG	GG	GG	GG	GG	GG	GG	GG	GG	GG	CC	CC	CC	CC	CC	CC
PUT-163a-76018051-3796	AA	GG	AG	AG	GG	GG	GG	GG	GG	GG	GG	GG	GG	AA	AA	AA	AA	AA	AA
PUT-163a-76020873-3816	AA	GG	AG	AG	GG	GG	GG	GG	GG	GG	GG	GG	GG	AA	AA	AA	AA	AA	AA
PUT-163a-76285192-3869	AA	AA	AA	AA	AA	AA	AA	AA	AA	AA	AA	AA	AA	AA	AA	AA	AA	AA	AA
PUT-163a-76289682-3927	AA	GG	AG	AG	GG	GG	GG	GG	GG	GG	GG	GG	GG	AA	GG	AA	AA	AG	AG
PUT-163a-78082681-4153	AA	AA	AA	AA	AA	AA	AA	AA	AA	AA	AA	AA	AA	AA	AA	AA	AA	AA	AA
PUT-163a-78083518-4163	GG	GG	GG	GG	AG	--	GG	GG	GG	GG	AG	GG	GG	GG	GG	GG	AG	GG	GG
PUT-163a-78085894-4184	AA	AA	AA	AA	AA	AA	AA	AA	AA	AA	AA	AA	AA	AA	AA	AA	AA	AA	AA
PUT-163a-78089662-4227	TT	TT	TT	TT	TT	TT	TT	TT	TT	TT	TT	TT	TT	TT	TT	TT	TT	TT	TT
PUT-163a-78091466-4240	GG	GG	GG	GG	GG	GG	GG	GG	GG	GG	GG	GG	GG	GG	GG	GG	GG	GG	GG
PUT-163a-78092140-4249	GG	AA	AG	AG	AA	AA	AA	AA	AA	AA	AA	AA	AA	GG	GG	GG	GG	GG	GG
PUT-163a-78113253-4315	GG	AA	AG	AG	AA	AA	AA	AA	AA	AA	AA	AA	AA	GG	GG	GG	GG	GG	GG
PUT-163a-78123660-4432	GG	AA	AG	AG	AA	AA	AA	AA	AA	AA	AA	AA	AA	GG	GG	GG	GG	GG	GG
PUT-163a-84969550-4460	GG	AA	AG	AG	AA	AA	AA	AA	AA	AA	AA	AA	AA	GG	GG	GG	GG	GG	GG
PUT-163a-86469720-4499	GG	GG	GG	GG	GG	GG	GG	GG	GG	GG	GG	GG	GG	GG	GG	GG	GG	GG	GG
PUT-163a-88747038-4526	CC	AA	AC	AC	AA	AA	AA	AA	AA	AA	AA	AA	AA	CC	CC	CC	CC	CC	CC
PUT-163a-89248979-4622	AA	AA	AA	AA	AA	AA	AA	AA	AA	AA	AA	AA	AA	AA	AA	AA	AA	AA	AA
PUT-163a-89249187-4628	GG	GG	GG	GG	GG	GG	GG	GG	GG	GG	GG	GG	GG	GG	GG	GG	GG	GG	GG
PUT-163a-89249343-4633	GG	GG	GG	GG	GG	GG	GG	GG	GG	GG	GG	GG	GG	GG	GG	GG	GG	GG	GG
PUT-163a-89759500-4683	AA	GG	AG	AG	GG	GG	GG	GG	GG	GG	GG	GG	GG	AA	AA	AA	AA	AA	AA
PUT-163a-89763149-4709	AA	CC	AC	AC	CC	CC	CC	CC	CC	CC	CC	CC	CC	AA	AA	AA	AA	AA	AA
PUT-163a-91874274-4780	AA	CC	AC	AC	CC	CC	CC	CC	CC	CC	CC	CC	CC	AA	AA	AA	AA	AA	AA
PUT-163a-93283750-4847	GG	AA	AG	AG	AA	AA	AA	AA	AA	AA	AA	AA	AA	GG	GG	GG	GG	GG	GG
PUT-163a-94475287-4875	GG	GG	GG	GG	GG	GG	GG	GG	GG	GG	GG	GG	GG	GG	GG	GG	GG	GG	GG
PZA-001618002	AA	GG	AG	AG	GG	GG	GG	GG	GG	GG	GG	GG	GG	AA	AA	AA	AA	AA	AA
PZA-001755001	AA	AA	AA	AA	AA	AA	AA	AA	AA	AA	AA	AA	AA	AA	AA	AA	AA	AA	AA
PZA-002969009	AA	GG	AG	AG	GG	GG	GG	GG	GG	GG	GG	GG	GG	AA	AA	AA	AA	AA	AA
PZA00013.8	GG	GG	GG	GG	GG	GG	GG	GG	GG	GG	GG	GG	GG	GG	GG	GG	GG	GG	GG
PZA00058.6	CC	CC	CC	CC	CC	CC	CC	CC	CC	CC	CC	CC	CC	CC	CC	CC	CC	CC	CC
PZA00089.3	AA	CC	AC	AC	CC	CC	CC	CC	CC	CC	CC	CC	CC	AA	AA	AA	AA	AA	AA
PZA00182.4	AA	AA	AA	AA	AA	AA	AA	AA	AA	AA	AA	AA	AA	AA	AA	AA	AA	AA	AA
PZA00205.7	GG	GG	GG	GG	GG	GG	GG	GG	GG	GG	GG	GG	GG	GG	GG	GG	GG	GG	GG
PZA00227.8	GG	GG	GG	GG	GG	GG	GG	GG	GG	GG	GG	GG	GG	GG	GG	GG	GG	GG	GG
PZA00240.4	AA	GG	AG	AG	GG	GG	GG	GG	GG	GG	GG	GG	GG	AA	AA	AA	AA	AA	AA
PZA00309.1	GG	AA	AG	AG	AA	AA	AA	AA	AA	AA	AA	AA	AA	GG	GG	GG	GG	GG	GG
PZA00363.7	AA	GG	AG	AG	GG	GG	GG	GG	GG	GG	GG	GG	GG	AA	AA	AA	AA	AA	AA
PZA00538.12	AA	AA	AA	AA	AA	AA	AA	AA	AA	AA	AA	AA	AA	AA	AA	AA	AA	AA	AA
PZA00552.4	GG	AA	AG	AG	AA	AA	AA	AA	AA	AA	AA	AA	AA	GG	GG	GG	GG	GG	GG
PZA00731.6	GG	GG	GG	GG	GG	GG	GG	GG	GG	GG	GG	GG	GG	GG	GG	GG	GG	GG	GG
PZA01280.2	AA	GG	AG	AG	GG	GG	GG	GG	GG	GG	GG	GG	GG	AG	AA	AA	AA	AA	AA
PZA01451.1	AA	GG	AG	AG	GG	GG	GG	GG	GG	GG	GG	GG	GG	AA	AA	AA	AA	AA	AA
PZA01735.1	GG	GG	GG	GG	GG	GG	GG	GG	GG	GG	GG	GG	GG	GG	GG	GG	GG	GG	GG
PZA01991.3	GG	GG	GG	GG	GG	GG	GG	GG	GG	GG	GG	GG	GG	GG	GG	GG	GG	GG	GG
PZA02148.1	AA	GG	AG	AG	GG	GG	GG	GG	GG	GG	GG	GG	GG	AA	AA	AA	AA	AA	AA
PZA02194.1	AA	GG	AG	AG	GG	GG	GG	GG	GG	GG	GG	GG	GG	AA	AA	AA	AA	AA	AA
PZA02272.2	CC	AA	AC	AC	AA	AA	AA	AA	AA	AA	AA	AA	AA	CC	CC	CC	CC	CC	CC
PZA02337.4	GG	AA	AG	AG	AA	AA	AA	AA	AA	AA	AA	AA	AA	GG	GG	GG	GG	GG	GG
PZA02450.1	AA	CC	AC	AC	CC	CC	CC	CC	CC	CC	CC	CC	CC	AA	AA	AA	AA	AA	AA
PZA02462.1	AA	CC	AC	AC	CC	CC	CC	CC	CC	CC	CC	CC	CC	AA	AA	AA	AA	AA	AA
PZA02484.1	CC	AA	AC	AC	AA	AA	AA	AA	AA	AA	AA	AA	AA	CC	CC	CC	CC	CC	CC
PZA02487.1	AA	GG	AG	AG	GG	GG	GG	GG	GG	GG	GG	GG	GG	AA	AA	AA	AA	AA	AA
PZA02648.2	GG	GG	GG	GG	GG	GG	GG	GG	GG	GG	GG	GG	GG	GG	GG	GG	GG	GG	GG
PZA02653.12	GG	AA	AG	AG	AA	AA	AA	AA	AA	AA	AA	AA	AA	GG	GG	GG	GG	GG	GG
PZA02676.2	AA	AA	AA	AA	AA	AA	AA	AA	AA	AA	AA	AA	AA	AA	AA	AA	AA	AA	AA
PZA03188.3	AA	AA	AA	AA	AA	AA	AA	AA	AA	AA	AA	AA	AA	AA	AA	AA	AA	AA	AA
PZA03468.1	AA	GG	AG	AG	GG	GG	GG	GG	GG	GG	GG	GG	GG	AA	AG	AA	AA	AG	AG
PZA03505.1	CC	AA	AC	AC	AA	AA	AA	AA	AA	AA	AA	AA	AA	CC	CC	CC	CC	CC	CC
PZA03507.1	CC	AA	AC	AC	AA	AA	AA	AA	AA	AA	AA	AA	AA	CC	CC	CC	CC	CC	CC
PZA03556.1	GG	AA	AG	AG	AA	AA	AA	AA	AA	AA	AA	AA	AA	GG	GG	GG	GG	GG	GG
PZA03595.1	AA	AA	AA	AA	AA	AA	AA	AA	AA	AA	AA	AA	AA	AA	AA	AA	AA	AA	AA
PZA03630.1	AA	AA	AA	AA	AA	AA	AA	AA	AA	AA	AA	AA	AA	AA	AA	AA	AA	AA	AA
PZA03635.1	GG	GG	GG	GG	--	GG	GG	GG	GG	GG	GG	GG	GG	AA	AA	AA	AA	AA	AG
PZA03670.1	AA	CC	AC	AC	CC	CC	CC	CC	CC	CC	CC	CC	CC	AA	AA	AA	AA	AC	AC
PZA03687.1	GG	AA	AG	AG	AA	AA	AA	AA	AA	AA	AA	AA	AA	GG	GG	GG	GG	GG	GG
PZA03733.2	AA	AA	AA	AA	AA	AA	AA	AA	AA	AA	AA	AA	AA	AA	AA	AA	AA	AA	AA
PZA03742.1	CC	AA	AC	AC	AA	AA	AA	AA	AA	AA	AA	AA	AA	CC	CC	CC	CC	CC	CC
PZA03747.1	GG	AA	AG	AG	AA	AA	AA	AA	AA	AA	AA	AA	AA	GG	GG	GG	GG	GG	GG
PZA03756.1	GG	AA	AG	AG	AA	AA	AA	AA	AA	AA	AA	AA	AA	GG	GG	GG	GG	GG	GG
PZA03781.4	CC	AA	AC	AC	AA	AA	AA	AA	AA	AA	AA	AA	AA	CC	CC	CC	CC	CC	CC
PZB00011.1	GG	GG	GG	GG	GG	GG	GG	GG	GG	GG	GG	GG	GG	GG	GG	GG	GG	GG	GG
PZB00605.3	GG	GG	GG	GG	GG	GG	GG	GG	GG	GG	GG	GG	GG	GG	GG	GG	GG	GG	GG
PZB00607.1	CC	AA	AC	AC	AA	AA	AA	AA	AA	AA	AA	AA	AA	CC	CC	CC	CC	CC	CC
PZB00857.1	AA	AA	AA	AA	AA	AA	AA	AA	AA	AA	AA	AA	AA	AA	AA	AA	AA	AA	AA
PZB01186.3	AA	AA	AA	AA	AA	AA	AA	AA	AA	AA	AA	AA	AA	AA	AA	AA	AA	AA	AA
PZB01267.2	GG	GG	GG	GG	GG	GG	GG	GG	GG	GG	GG	GG	GG	GG	GG	GG	GG	GG	GG
PZB01432.1	GG	GG	GG	GG	GG	GG	GG	GG	GG	GG	GG	GG	GG	GG	GG	GG	GG	GG	GG
PZB01617.2	AA	AA	AA	AA	AA	AA	AA	AA	AA	AA	AA	AA	AA	AA	AA	AA	AA	AA	AA
PZB01689.1	CC	CC	CC	CC	CC	CC	CC	CC	CC	CC	CC	CC	CC	CC	CC	CC	CC	CC	CC
PZB02480.1	AA	GG	AG	AG	GG	GG	GG	GG	GG	GG	GG	GG	GG	AA	AG	AA	AA	AG	AG
PZE-100000576	AA	GG	AG	AG	GG	GG	GG	GG	GG	GG	GG	GG	GG	AA	GG	AA	AA	AG	AG
PZE-100001123	GG	AA	AG	AG	AG	--	AA	AA	AA	AA	AG	AA	AA	GG	AG	GG	GG	AG	AG
PZE-100001267	GG	AA	AG	AG	AA	AA	AA	AA	AA	AA	AA	AA	AA	GG	AG	GG	GG	AG	AG
PZE-100001428	AA	GG	AG	AG	GG	GG	GG	GG	GG	GG	GG	GG	GG	AA	AA	AA	AA	AA	AA
PZE-100001759	AA	GG	AG	AG	GG	GG	GG	GG	GG	GG	GG	GG	GG	AA	AA	AA	AA	AA	AA
PZE-100002066	CC	AA	AC	AC	AA	AA	AA	AA	AA	AA	AA	AA	AA	CC	CC	CC	CC	CC	CC
PZE-101000169	GG	AA	AG	AG	AA	AA	AA	AA	AA	AA	AA	AA	AA	GG	GG	GG	GG	GG	GG
PZE-101000431	GG	CC	CG	CG	CC	CC	CC	CC	CC	CC	CC	CC	CC	GG	GG	GG	GG	GG	GG
PZE-101000659	GG	GG	GG	GG	GG	GG	GG	GG	GG	GG	GG	GG	GG	GG	GG	GG	GG	GG	GG
PZE-101001107	CC	AA	AC	AC	AA	AA	AA	AA	AA	AA	AA	AA	AA	CC	CC	CC	CC	CC	CC
PZE-101001380	AA	GG	AG	AG	GG	GG	GG	GG	GG	GG	GG	GG	GG	AA	AA	AA	AA	AA	AA
PZE-101001587	AA	GG	AG	AG	GG	GG	GG	GG	GG	GG	GG	GG	GG	AA	AA	AA	AA	AA	AA
PZE-101002887	CC	AA	AC	AC	AA	AA	AA	AA	AA	AA	AA	AA	AA	CC	CC	CC	CC	CC	CC
PZE-101004337	AA	AA	AA	AA	AA	AA	AA	AA	AA	AA	AA	AA	AA	AA	AA	AA	AA	AA	AA
PZE-101005032	AA	AA	AA	AA	AA	AA	AA	AA	AA	AA	AA	AA	AA	AA	AA	AA	AA	AA	AA
PZE-101005818	GG	GG	GG	GG	GG	GG	GG	GG	GG	GG	GG	GG	GG	GG	GG	GG	GG	GG	GG
PZE-101007769	GG	AA	AG	AG	AA	AA	AA	AA	AA	AA	AA	AA	AA	GG	GG	GG	AG	GG	GG
PZE-101009163	AA	AA	AA	AA	AA	AA	AA	AA	AA	AA	AA	AA	AA	AA	AA	AA	AA	AA	AA
PZE-101009670	GG	AA	AG	AG	AA	AA	AA	AA	AA	AA	AA	AA	AA	GG	GG	GG	GG	GG	GG
PZE-101010821	AA	GG	AG	AG	GG	GG	GG	GG	GG	GG	GG	GG	GG	AA	AA	AA	AA	AA	AA
PZE-101013802	AA	AA	AA	AA	AA	AA	AA	AA	AA	AA	AA	AA	AA	AA	AA	AA	AA	AA	AA
PZE-101017463	GG	GG	GG	GG	GG	GG	GG	GG	GG	GG	GG	GG	GG	GG	GG	GG	GG	GG	GG
PZE-101018023	AA	AA	AA	AA	AA	AA	AA	AA	AA	AA	AA	AA	AA	AA	AA	AA	AA	AA	AA
PZE-101018411	AA	GG	AG	AG	GG	GG	GG	GG	GG	GG	GG	GG	GG	AA	AA	AA	AA	AA	AA
PZE-101018668	GG	GG	GG	GG	GG	GG	GG	GG	GG	GG	GG	GG	GG	GG	GG	GG	GG	GG	GG
PZE-101019334	AA	AA	AA	AA	AA	AA	AA	AA	AA	AA	AA	AA	AA	AA	AA	AA	AA	AA	AA
PZE-101019537	AA	GG	AG	AG	GG	GG	GG	GG	GG	GG	GG	GG	GG	AA	AA	AA	AA	AA	AA
PZE-101019767	AA	AA	AA	AA	AA	AA	AA	AA	AA	AA	AA	AA	AA	AA	AA	AA	AA	AA	AA
PZE-101020116	CC	CC	CC	CC	CC	CC	CC	CC	CC	CC	CC	CC	CC	CC	CC	CC	CC	CC	CC
PZE-101020456	AA	GG	AG	AG	AG	GG	GG	GG	GG	GG	AG	GG	GG	AA	AA	AA	AA	AA	AA
PZE-101021308	CC	CC	CC	CC	CC	CC	CC	CC	CC	CC	CC	CC	CC	CC	CC	CC	CC	CC	CC
PZE-101021986	AA	GG	AG	AG	GG	GG	GG	GG	GG	GG	GG	GG	GG	AA	AA	AA	AA	AA	AA
PZE-101022341	GG	GG	GG	GG	GG	GG	GG	GG	GG	GG	GG	GG	GG	GG	GG	GG	GG	GG	GG
PZE-101023852	AA	GG	AG	AG	GG	GG	GG	GG	GG	GG	GG	GG	GG	AA	AA	AA	AA	AA	AA
PZE-101024131	GG	AA	AG	AG	AA	AA	AA	AA	AA	AA	AA	AA	AA	GG	GG	GG	GG	GG	GG
PZE-101024452	GG	GG	GG	GG	AG	GG	GG	GG	GG	GG	AG	GG	GG	GG	GG	GG	AG	GG	GG
PZE-101024700	AA	AA	AA	AA	AA	AA	AA	AA	AA	AA	AA	AA	AA	AA	AA	AA	AA	AA	AA
PZE-101025101	AA	CC	AC	AC	CC	CC	CC	CC	CC	CC	CC	CC	CC	AA	AA	AA	AA	AA	AA
PZE-101026429	AA	AA	AA	AA	AA	AA	AA	AA	AA	AA	AA	AA	AA	AA	AA	AA	AA	AA	AA
PZE-101026882	GG	AA	AG	AG	AA	AA	AA	AA	AA	AA	AA	AA	AA	GG	GG	GG	GG	GG	GG
PZE-101027807	AA	AA	AA	AA	AA	AA	AA	AA	AA	AA	AA	AA	AA	AA	AA	AA	AA	AA	AA
PZE-101028930	AA	AA	AA	AA	AA	AA	AA	AA	AA	AA	AA	AA	AA	AA	AA	AA	AA	AA	AA
PZE-101029737	GG	AA	AG	AG	AG	AA	AA	AA	AA	AA	--	AA	AA	GG	GG	GG	GG	GG	GG
PZE-101030221	GG	AA	AG	AG	AA	AA	AA	AA	AA	AA	AA	AA	AA	GG	GG	GG	GG	GG	GG
PZE-101030692	AA	AA	AA	AA	AA	AA	AA	AA	AA	AA	AA	AA	AA	AA	AA	AA	AA	AA	AA
PZE-101031043	AA	AA	AA	AA	AA	AA	AA	AA	AA	AA	AA	AA	AA	AA	AA	AA	AA	AA	AA
PZE-101031636	CC	AA	AC	AC	AA	AA	AA	AA	AA	AA	AA	AA	AA	CC	CC	CC	CC	CC	CC
PZE-101032015	AA	AA	AA	AA	AA	AA	AA	AA	AA	AA	AA	AA	AA	AA	AA	AA	AA	AA	AA
PZE-101032318	GG	GG	GG	GG	GG	GG	GG	GG	GG	GG	GG	GG	GG	GG	GG	GG	GG	GG	GG
PZE-101032973	AA	AA	AA	AA	AA	AA	AA	AA	AA	AA	AA	AA	AA	AA	AA	AA	AA	AA	AA
PZE-101033613	GG	AA	AG	AG	AA	AA	AA	AA	AA	AA	AA	AA	AA	GG	GG	GG	GG	GG	GG
PZE-101034101	GG	AA	AG	AG	AA	AA	AA	AA	AA	AA	AA	AA	AA	GG	GG	GG	GG	GG	GG
PZE-101035341	AA	TT	AT	AT	TT	TT	TT	TT	TT	TT	TT	TT	TT	AA	AA	AA	AA	AA	AA
PZE-101035640	GG	AA	AG	AG	AA	AA	AA	AA	AA	AA	AA	AA	AA	GG	GG	GG	GG	GG	GG
PZE-101036799	CC	AA	AC	AC	AA	AA	AA	AA	AA	AA	AA	AA	AA	CC	CC	CC	CC	CC	CC
PZE-101037211	GG	AA	AG	AG	AA	AA	AA	AA	AA	AA	AA	AA	AA	GG	GG	GG	GG	GG	GG
PZE-101037751	CC	GG	CG	CG	GG	GG	GG	GG	GG	GG	GG	GG	GG	CC	CC	CC	CC	CC	CC
PZE-101038678	GG	GG	GG	GG	GG	GG	GG	GG	GG	GG	GG	GG	GG	GG	GG	GG	GG	GG	GG
PZE-101039024	AA	GG	AG	AG	GG	GG	GG	GG	GG	GG	GG	GG	GG	AA	AA	AA	AA	AA	AA
PZE-101039199	AC	CC	AC	AC	CC	CC	CC	CC	CC	CC	CC	CC	CC	AC	AC	AC	AC	AC	AC
PZE-101039466	GG	GG	GG	GG	GG	GG	GG	GG	GG	GG	GG	GG	GG	GG	GG	GG	GG	GG	GG
PZE-101040677	AA	GG	AG	AG	GG	GG	GG	GG	GG	GG	GG	GG	GG	AA	AA	AA	AA	AA	AA
PZE-101041088	CC	AA	AC	AC	AA	AA	AA	AA	AA	AA	AA	AA	AA	CC	CC	CC	CC	CC	CC
PZE-101041380	GG	AA	AG	AG	AA	AA	AA	AA	AA	AA	AA	AA	AA	GG	GG	GG	GG	GG	GG
PZE-101041837	GG	AA	AG	AG	AA	AA	AA	AA	AA	AA	AA	AA	AA	GG	GG	GG	GG	GG	GG
PZE-101042424	AA	AA	AA	AA	AA	AA	AA	AA	AA	AA	AA	AA	AA	AA	AA	AA	AA	AA	AA
PZE-101043094	AA	GG	AG	AG	GG	GG	GG	GG	GG	GG	GG	GG	GG	AA	AA	AA	AA	AA	AA
PZE-101043507	GG	AA	AG	AG	AA	AA	AA	AA	AA	AA	AA	AA	AA	GG	GG	GG	GG	GG	GG
PZE-101043600	CC	CC	CC	CC	CC	CC	CC	CC	CC	CC	CC	CC	CC	CC	CC	CC	CC	CC	CC
PZE-101044115	CC	CC	CC	CC	CC	CC	CC	CC	CC	CC	CC	CC	CC	CC	CC	CC	CC	CC	CC
PZE-101044879	AA	CC	AC	AC	CC	CC	CC	CC	CC	CC	CC	CC	CC	AA	AA	AA	AA	AA	AA
PZE-101045070	AA	AA	AA	AA	AA	AA	AA	AA	AA	AA	AA	AA	AA	AA	AA	AA	AA	AA	AA
PZE-101045203	GG	GG	GG	GG	GG	GG	GG	GG	GG	GG	GG	GG	GG	GG	GG	GG	GG	GG	GG
PZE-101045249	AA	AA	AA	AA	AA	AA	AA	AA	AA	AA	AA	AA	AA	AA	AA	AA	AA	AA	AA
PZE-101045606	GG	GG	GG	GG	GG	GG	GG	GG	GG	GG	GG	GG	GG	GG	GG	GG	GG	GG	GG
PZE-101046132	GG	AA	AG	AG	AA	AA	AA	AA	AA	AA	AA	AA	AA	GG	GG	GG	GG	GG	GG
PZE-101046755	AA	AA	AA	AA	AA	AA	AA	AA	AA	AA	AA	AA	AA	AA	AA	AA	AA	AA	AA
PZE-101047390	GG	AA	AG	AG	AG	AA	AA	AA	AA	AA	--	AA	AA	GG	GG	GG	GG	GG	GG
PZE-101047611	AA	GG	AG	AG	GG	GG	GG	GG	GG	GG	GG	GG	GG	AA	AA	AA	AA	AA	AA
PZE-101048115	AA	AA	AA	AA	AA	AA	AA	AA	AA	AA	AA	AA	AA	AA	AA	AA	AA	AA	AA
PZE-101048542	AA	AA	AA	AA	AA	AA	AA	AA	AA	AA	AA	AA	AA	AA	AA	AA	AA	AA	AA
PZE-101048857	AA	GG	AG	AG	--	GG	GG	GG	GG	GG	--	GG	GG	AA	AA	AA	AA	AA	AA
PZE-101049395	AA	GG	AG	AG	GG	GG	GG	GG	GG	GG	GG	GG	GG	AA	AA	AA	AA	AA	AA
PZE-101049608	CC	CC	CC	CC	CC	CC	CC	CC	CC	CC	CC	CC	CC	CC	CC	CC	CC	CC	CC
PZE-101050072	CC	AA	AC	AC	AA	AA	AA	AA	AA	AA	AA	AA	AA	CC	CC	CC	CC	CC	CC
PZE-101051733	GG	GG	GG	GG	GG	GG	GG	GG	GG	GG	GG	GG	GG	GG	GG	GG	GG	GG	GG
PZE-101052634	AA	AA	AA	AA	AA	AA	AA	AA	AA	AA	AA	AA	AA	AA	AA	AA	AA	AA	AA
PZE-101053053	AA	AA	AA	AA	AA	AA	AA	AA	AA	AA	AA	AA	AA	AA	AA	AA	AA	AA	AA
PZE-101053346	AA	GG	AG	AG	GG	GG	GG	GG	GG	GG	GG	GG	GG	AA	AA	AA	AA	AA	AA
PZE-101053715	GG	GG	GG	GG	GG	GG	GG	GG	GG	GG	GG	GG	GG	GG	GG	GG	GG	GG	GG
PZE-101053919	GG	GG	GG	GG	GG	GG	GG	GG	GG	GG	GG	GG	GG	GG	GG	GG	GG	GG	GG
PZE-101054533	GG	AA	AG	AG	AA	AA	AA	AA	AA	AA	AA	AA	AA	GG	GG	GG	GG	GG	GG
PZE-101055111	GG	AA	AG	AG	AA	AA	AA	AA	AA	AA	AA	AA	AA	GG	GG	GG	GG	GG	GG
PZE-101055565	GG	AA	AG	AG	AA	AA	AA	AA	AA	AA	AA	AA	AA	GG	GG	GG	GG	GG	GG
PZE-101055749	CC	CC	CC	CC	CC	CC	CC	CC	CC	CC	CC	CC	CC	CC	CC	CC	CC	CC	CC
PZE-101056007	GG	GG	GG	GG	GG	GG	GG	GG	GG	GG	GG	GG	GG	GG	GG	GG	GG	GG	GG
PZE-101056687	AA	GG	AG	AG	GG	GG	GG	GG	GG	GG	GG	GG	GG	AA	AA	AA	AA	AA	AA
PZE-101057000	AA	CC	AC	AC	CC	CC	CC	CC	CC	CC	CC	CC	CC	AA	AA	AA	AA	AA	AA
PZE-101057190	AA	AA	AA	AA	AA	AA	AA	AA	AA	AA	AA	AA	AA	AA	AA	AA	AA	AA	AA
PZE-101057994	GG	GG	GG	GG	GG	GG	GG	GG	GG	GG	GG	GG	GG	GG	GG	GG	GG	GG	GG
PZE-101058154	GG	GG	GG	GG	GG	GG	GG	GG	GG	GG	GG	GG	GG	GG	GG	GG	GG	GG	GG
PZE-101058210	GG	GG	GG	GG	GG	GG	GG	GG	GG	GG	GG	GG	GG	GG	GG	GG	GG	GG	GG
PZE-101058897	CC	AA	AC	AC	AA	AA	AA	AA	AA	AA	AA	AA	AA	CC	CC	CC	CC	CC	CC
PZE-101059325	AA	AA	AA	AA	AA	AA	AA	AA	AA	AA	AA	AA	AA	AA	AA	AA	AA	AA	AA
PZE-101060218	GG	GG	GG	GG	GG	GG	GG	GG	GG	GG	GG	GG	GG	GG	GG	GG	GG	GG	GG
PZE-101060841	GG	AA	AG	AG	AA	AA	AA	AA	AA	AA	AA	AA	AA	GG	GG	GG	GG	GG	GG
PZE-101061587	AA	GG	AG	AG	GG	GG	GG	GG	GG	GG	GG	GG	GG	AA	AA	AA	AA	AA	AA
PZE-101062737	AA	AA	AA	AA	AA	AA	AA	AA	AA	AA	AA	AA	AA	AA	AA	AA	AA	AA	AA
PZE-101063113	CC	CC	CC	CC	CC	CC	CC	CC	CC	CC	CC	CC	CC	CC	CC	CC	CC	CC	CC
PZE-101063328	CC	AA	AC	AC	AA	AA	AA	AA	AA	AA	AA	AA	AA	CC	CC	CC	CC	CC	CC
PZE-101064334	AA	AA	AA	AA	AA	AA	AA	AA	AA	AA	AA	AA	AA	AA	AA	AA	AA	AA	AA
PZE-101064619	AA	AA	AA	AA	AA	AA	AA	AA	AA	AA	AA	AA	AA	AA	AA	AA	AA	AA	AA
PZE-101064790	AA	AA	AA	AA	AA	AA	AA	AA	AA	AA	AA	AA	AA	AA	AA	AA	AA	AA	AA
PZE-101065651	GG	AA	AG	AG	AA	AA	AA	AA	AA	AA	AA	AA	AA	GG	GG	GG	GG	GG	GG
PZE-101066420	AA	AA	AA	AA	AA	AA	AA	AA	AA	AA	AA	AA	AA	AA	AA	AA	AA	AA	AA
PZE-101066588	AA	GG	AG	AG	GG	GG	GG	GG	GG	GG	GG	GG	GG	AA	AA	AA	AA	AA	AA
PZE-101066925	GG	AA	AG	AG	AA	AA	AA	AA	AA	AA	AA	AA	AA	GG	GG	GG	GG	GG	GG
PZE-101066968	CC	AA	AC	AC	AA	AA	AA	AA	AA	AA	AA	AA	AA	CC	CC	CC	CC	CC	CC
PZE-101068099	AA	CC	AA	AA	CC	CC	CC	CC	CC	CC	CC	CC	CC	AA	AA	AA	AA	AA	AA
PZE-101068426	GG	AA	AG	AG	AA	AA	AA	AA	AA	AA	AA	AA	AA	GG	GG	GG	GG	GG	GG
PZE-101068696	AA	CC	AC	AC	CC	CC	CC	CC	CC	CC	CC	CC	CC	AA	AA	AA	AA	AA	AA
PZE-101069307	AA	AA	AA	AA	AA	AA	AA	AA	AA	AA	AA	AA	AA	AA	AA	AA	AA	AA	AA
PZE-101070408	AA	AA	AA	AA	AA	AA	AA	AA	AA	AA	AA	AA	AA	AA	AA	AA	AA	AA	AA
PZE-101071162	AA	GG	AG	AG	GG	GG	GG	GG	GG	GG	GG	GG	GG	AA	AA	AA	AA	AA	AA
PZE-101071564	GG	GG	GG	GG	GG	GG	GG	GG	GG	GG	GG	GG	GG	GG	GG	GG	GG	GG	GG
PZE-101071898	AA	GG	AG	AG	GG	GG	GG	GG	GG	GG	GG	GG	GG	AA	AA	AA	AA	AA	AA
PZE-101072075	AA	GG	AG	AG	GG	GG	GG	GG	GG	GG	GG	GG	GG	AA	AA	AA	AA	AA	AA
PZE-101072206	AA	AA	AA	AA	AA	AA	AA	AA	AA	AA	AA	AA	AA	AA	AA	AA	AA	AA	AA
PZE-101072751	AA	AA	AA	AA	AG	AA	AA	AA	AA	AA	AG	AA	AA	AA	AA	AA	AG	AA	AA
PZE-101073032	GG	GG	GG	GG	GG	GG	GG	GG	GG	GG	GG	GG	GG	GG	GG	GG	GG	GG	GG
PZE-101073078	AA	AA	AA	AA	AA	AA	AA	AA	AA	AA	AA	AA	AA	AA	AA	AA	AA	AA	AA
PZE-101073230	GG	GG	GG	GG	GG	GG	GG	GG	GG	GG	GG	GG	GG	GG	GG	GG	GG	GG	GG
PZE-101074011	CC	CC	CC	CC	CC	CC	CC	CC	CC	CC	CC	CC	CC	CC	CC	CC	CC	CC	CC
PZE-101074357	GG	GG	GG	GG	GG	GG	GG	GG	GG	GG	GG	GG	GG	GG	GG	GG	GG	GG	GG
PZE-101074699	GG	GG	GG	GG	GG	GG	GG	GG	GG	GG	GG	GG	GG	GG	GG	GG	GG	GG	GG
PZE-101075328	AA	GG	AG	AG	GG	GG	GG	GG	GG	GG	GG	GG	GG	AA	AA	AA	AA	AA	AA
PZE-101075790	AA	AA	AA	AA	AA	AA	AA	AA	AA	AA	AA	AA	AA	AA	AA	AA	AA	AA	AA
PZE-101076600	AA	AA	AA	AA	AA	AA	AA	AA	AA	AA	AA	AA	AA	AA	AA	AA	AA	AA	AA
PZE-101076734	AA	GG	AG	AG	GG	GG	GG	GG	GG	GG	GG	GG	GG	AA	AA	AA	AA	AA	AA
PZE-101076969	AA	AA	AA	AA	AA	AA	AA	AA	AA	AA	AA	AA	AA	AA	AA	AA	AA	AA	AA
PZE-101077213	AA	AA	AA	AA	AA	AA	AA	AA	AA	AA	AA	AA	AA	AA	AA	AA	AA	AA	AA
PZE-101077314	AA	AA	AA	AA	AA	AA	AA	AA	AA	AA	AA	AA	AA	AA	AA	AA	AA	AA	AA
PZE-101077460	AA	AA	AA	AA	AA	AA	AA	AA	AA	AA	AA	AA	AA	AA	AA	AA	AA	AA	AA
PZE-101078409	GG	GG	GG	GG	GG	GG	GG	GG	GG	GG	GG	GG	GG	GG	GG	GG	GG	GG	GG
PZE-101078745	AA	GG	AG	AG	GG	GG	GG	GG	GG	GG	GG	GG	GG	AA	AA	AA	AA	AA	AA
PZE-101078992	AA	GG	AG	AG	GG	GG	GG	GG	GG	GG	GG	GG	GG	AA	AA	AA	AA	AA	AA
PZE-101079070	CC	AA	AC	AC	AA	AA	AA	AA	AA	AA	AA	AA	AA	CC	CC	CC	CC	CC	CC
PZE-101079825	AA	GG	AG	AG	GG	GG	GG	GG	GG	GG	GG	GG	GG	AA	AA	AA	AA	AA	AA
PZE-101080272	GG	GG	GG	GG	GG	GG	GG	GG	GG	GG	GG	GG	GG	GG	GG	GG	GG	GG	GG
PZE-101080466	AA	GG	AG	AG	GG	GG	GG	GG	GG	GG	GG	GG	GG	AA	AA	AA	AA	AA	AA
PZE-101081178	AA	AA	AA	AA	AA	AA	AA	AA	AA	AA	AA	AA	AA	AA	AA	AA	AA	AA	AA
PZE-101081454	CC	--	CC	CC	--	AC	AC	AC	AC	AC	AC	AC	AC	CC	CC	CC	CC	CC	CC
PZE-101081610	AA	GG	AG	AG	GG	GG	GG	GG	GG	GG	GG	GG	GG	AA	AA	AA	AA	AA	AA
PZE-101081855	AA	GG	AG	AG	GG	GG	GG	GG	GG	GG	GG	GG	GG	AA	AA	AA	AA	AA	AA
PZE-101082165	AA	AA	AA	AA	AA	AA	AA	AA	AA	AA	AA	AA	AA	AA	AA	AA	AA	AA	AA
PZE-101082238	AA	GG	AG	AG	GG	GG	GG	GG	GG	GG	GG	GG	GG	AA	AA	AA	AA	AA	AA
PZE-101082480	AA	AA	AA	AA	AA	AA	AA	AA	AA	AA	AA	AA	AA	AA	AA	AA	AA	AA	AA
PZE-101082552	AA	AA	AA	AA	AA	AA	AA	AA	AA	AA	AA	AA	AA	AA	AA	AA	AA	AA	AA
PZE-101082812	GG	AA	AG	AG	AA	AA	AA	AA	AA	AA	AA	AA	AA	GG	GG	GG	GG	GG	GG
PZE-101083000	GG	GG	GG	GG	GG	GG	GG	GG	GG	GG	GG	GG	GG	GG	GG	GG	GG	GG	GG
PZE-101083422	AA	AA	AA	AA	AA	AA	AA	AA	AA	AA	AA	AA	AA	AA	AA	AA	AA	AA	AA
PZE-101083582	AA	GG	AG	AG	GG	GG	GG	GG	GG	GG	GG	GG	GG	AA	AA	AA	AA	AA	AA
PZE-101083824	TT	AA	AT	AT	AA	AA	AA	AA	AA	AA	AA	AA	AA	TT	TT	TT	TT	TT	TT
PZE-101084523	CC	CC	CC	CC	CC	CC	CC	CC	CC	CC	CC	CC	CC	CC	CC	CC	CC	CC	CC
PZE-101085005	AA	AA	AA	AA	AA	AA	AA	AA	AA	AA	AA	AA	AA	AA	AA	AA	AA	AA	AA
PZE-101085145	GG	GG	GG	GG	GG	GG	GG	GG	GG	GG	GG	GG	GG	GG	GG	GG	GG	GG	GG
PZE-101085246	AA	GG	AG	AG	GG	GG	GG	GG	GG	GG	GG	GG	GG	AA	AA	AA	AA	AA	AA
PZE-101085696	GG	AA	AG	AG	AA	AA	AA	AA	AA	AA	AA	AA	AA	GG	GG	GG	GG	GG	GG
PZE-101085779	AA	AA	AA	AA	AA	AA	AA	AA	AA	AA	AA	AA	AA	AA	AA	AA	AA	AA	AA
PZE-101085909	AA	CC	AC	AC	--	CC	CC	CC	CC	CC	CC	CC	CC	AA	AA	AA	AA	AA	AA
PZE-101086524	AA	AA	AA	AA	AA	AA	AA	AA	AA	AA	AA	AA	AA	AA	AA	AA	AA	AA	AA
PZE-101086725	AA	AA	AA	AA	AA	AA	AA	AA	AA	AA	AA	AA	AA	AA	AA	AA	AA	AA	AA
PZE-101086823	AA	AA	AA	AA	AA	AA	AA	AA	AA	AA	AA	AA	AA	AA	AA	AA	AA	AA	AA
PZE-101087503	GG	AA	AG	AG	AA	AA	AA	AA	AA	AA	AA	AA	AA	GG	GG	GG	GG	GG	GG
PZE-101087587	AA	CC	AC	AC	CC	CC	CC	CC	CC	CC	CC	CC	CC	AA	AA	AA	AA	AA	AA
PZE-101087758	CC	AA	AC	AC	AA	AA	AA	AA	AA	AA	AA	AA	AA	CC	CC	CC	CC	CC	CC
PZE-101087901	CC	AA	AC	AC	--	AA	AA	AA	AA	AA	AA	AA	AA	CC	CC	CC	CC	CC	CC
PZE-101088153	AA	AA	AA	AA	AA	AA	AA	AA	AA	AA	AA	AA	AA	AA	AA	AA	AA	AA	AA
PZE-101088337	AA	AA	AA	AA	AA	AA	AA	AA	AA	AA	AA	AA	AA	AA	AA	AA	AA	AA	AA
PZE-101088597	AA	GG	AG	AG	GG	GG	GG	GG	GG	GG	GG	GG	GG	AA	AA	AA	AA	AA	AA
PZE-101089110	AA	AA	AA	AA	--	AA	AA	AA	AA	AA	AA	AA	AA	AA	AA	AA	AA	AA	AA
PZE-101089457	GG	--	GG	GG	--	--	--	--	--	--	--	--	--	GG	GG	GG	GG	GG	GG
PZE-101089572	GG	AA	AG	AG	AA	AA	AA	AA	AA	AA	AA	AA	AA	GG	GG	GG	GG	GG	GG
PZE-101089776	AA	GG	AG	AG	GG	GG	GG	GG	GG	GG	GG	GG	GG	AA	AA	AA	AA	AA	AA
PZE-101090321	AA	AA	AA	AA	AA	AA	AA	AA	AA	AA	AA	AA	AA	AA	AA	AA	AA	AA	AA
PZE-101090700	AA	GG	AG	AG	GG	GG	GG	GG	GG	GG	GG	GG	GG	AA	AA	AA	AA	AA	AA
PZE-101091104	AA	GG	AG	AG	GG	GG	GG	GG	GG	GG	GG	GG	GG	AA	AA	AA	AA	AA	AA
PZE-101091304	AA	AA	AA	AA	AA	AA	AA	AA	AA	AA	AA	AA	AA	AA	AA	AA	AA	AA	AA
PZE-101091769	CC	CC	CC	CC	CC	CC	CC	CC	CC	CC	CC	CC	CC	CC	CC	CC	CC	CC	CC
PZE-101092082	AA	CC	AC	AC	CC	CC	CC	CC	CC	CC	CC	CC	CC	AA	AA	AA	AA	AA	AA
PZE-101092274	GG	GG	GG	GG	GG	GG	GG	GG	GG	GG	GG	GG	GG	GG	GG	GG	GG	GG	GG
PZE-101092737	GG	AA	AG	AG	AA	AA	AA	AA	AA	AA	AA	AA	AA	GG	GG	GG	GG	GG	GG
PZE-101093040	GG	AA	AG	AG	AA	AA	AA	AA	AA	AA	AA	AA	AA	GG	GG	GG	GG	GG	GG
PZE-101093125	CC	AA	AC	AC	AA	AA	AA	AA	AA	AA	AA	AA	AA	CC	CC	CC	--	CC	CC
PZE-101093764	CC	AA	AC	AC	AA	AA	AA	AA	AA	AA	AA	AA	AA	CC	CC	CC	CC	CC	CC
PZE-101093841	GG	AA	AG	AG	AG	AA	AA	AA	AA	AA	--	AA	AA	GG	GG	GG	GG	GG	GG
PZE-101094178	GG	GG	GG	GG	GG	GG	GG	GG	GG	GG	GG	GG	GG	GG	GG	GG	GG	GG	GG
PZE-101094237	AA	GG	AG	AG	GG	GG	GG	GG	GG	GG	GG	GG	GG	AA	AA	AA	AA	AA	AA
PZE-101094707	AA	GG	AG	AG	GG	GG	GG	GG	GG	GG	GG	GG	GG	AA	AA	AA	AA	AA	AA
PZE-101095175	GG	GG	GG	GG	GG	GG	GG	GG	GG	GG	GG	GG	GG	GG	GG	GG	GG	GG	GG
PZE-101095352	AA	AA	AA	AA	AA	AA	AA	AA	AA	AA	AA	AA	AA	AA	AA	AA	AA	AA	AA
PZE-101095445	AA	AA	AA	AA	AA	AA	AA	AA	AA	AA	AA	AA	AA	AA	AA	AA	AA	AA	AA
PZE-101095716	GG	GG	GG	GG	GG	GG	GG	GG	GG	GG	GG	GG	GG	GG	GG	GG	GG	GG	GG
PZE-101095816	AA	AA	AA	AA	--	AA	AA	AA	AA	AA	--	AA	AA	AA	AA	AA	--	AA	AA
PZE-101096110	AA	GG	AG	AG	GG	GG	GG	GG	GG	GG	GG	GG	GG	AA	AA	AA	AA	AA	AA
PZE-101096356	AA	GG	AG	AG	GG	GG	GG	GG	GG	GG	GG	GG	GG	AA	AA	AA	AA	AA	AA
PZE-101096835	AA	AA	AA	AA	AA	AA	AA	AA	AA	AA	AA	AA	AA	AA	AA	AA	AA	AA	AA
PZE-101097169	GG	AA	AG	AG	AA	AA	AA	AA	AA	AA	AA	AA	AA	GG	GG	GG	GG	GG	GG
PZE-101097442	GG	AA	AG	AG	AA	AA	AA	AA	AA	AA	AA	AA	AA	GG	GG	GG	GG	GG	GG
PZE-101097596	AA	AA	AA	AA	AA	AA	AA	AA	AA	AA	AA	AA	AA	AA	AA	AA	AA	AA	AA
PZE-101097716	AA	CC	AC	AC	CC	CC	CC	CC	CC	CC	CC	CC	CC	AA	AA	AA	AA	AA	AA
PZE-101097858	GG	AA	AG	AG	AA	AA	AA	AA	AA	AA	AA	AA	AA	GG	GG	GG	GG	GG	GG
PZE-101098199	AA	AA	AA	AA	AA	AA	AA	AA	AA	AA	AA	AA	AA	AA	AA	AA	AA	AA	AA
PZE-101098295	GG	GG	GG	GG	GG	GG	GG	GG	GG	GG	GG	GG	GG	GG	GG	GG	GG	GG	GG
PZE-101098535	GG	GG	GG	GG	GG	GG	GG	GG	GG	GG	GG	GG	GG	GG	GG	GG	GG	GG	GG
PZE-101098909	AA	CC	AC	AC	CC	CC	CC	CC	CC	CC	CC	CC	CC	AA	AA	AA	AA	AA	AA
PZE-101099031	GG	GG	GG	GG	GG	GG	GG	GG	GG	GG	GG	GG	GG	GG	GG	GG	GG	GG	GG
PZE-101099237	AA	CC	AC	AC	CC	CC	CC	CC	CC	CC	CC	CC	CC	AA	AA	AA	AA	AA	AA
PZE-101099498	CC	AA	AC	AC	AA	AA	AA	AA	AA	AA	AA	AA	AA	CC	CC	CC	CC	CC	CC
PZE-101099656	AA	CC	AC	AC	CC	CC	CC	CC	CC	CC	CC	CC	CC	AA	AA	AA	AA	AA	AA
PZE-101099778	AA	GG	AG	AG	GG	GG	GG	GG	GG	GG	GG	GG	GG	AA	AA	AA	--	AA	AA
PZE-101099948	AA	AA	AA	AA	AA	AA	AA	AA	AA	AA	AA	AA	AA	AA	AA	AA	AA	AA	AA
PZE-101100465	CC	AA	AC	AC	AA	AA	AA	AA	AA	AA	AA	AA	AA	CC	CC	CC	CC	CC	CC
PZE-101100604	GG	GG	GG	GG	GG	GG	GG	GG	GG	GG	GG	GG	GG	GG	GG	GG	GG	GG	GG
PZE-101101031	GG	AA	AG	AG	AA	AA	AA	AA	AA	AA	AA	AA	AA	GG	GG	GG	GG	GG	GG
PZE-101101076	AA	AA	AA	AA	AA	AA	AA	AA	AA	AA	AA	AA	AA	AA	AA	AA	AA	AA	AA
PZE-101101823	AA	AA	AA	AA	AG	--	AA	AA	AA	AA	AG	AA	AA	AA	AA	AA	AG	AA	AA
PZE-101101977	AA	CC	AC	AC	--	CC	CC	CC	CC	CC	CC	CC	CC	AA	AA	AA	AA	AA	AA
PZE-101102128	GG	GG	GG	GG	GG	GG	GG	GG	GG	GG	GG	GG	GG	GG	GG	GG	GG	GG	GG
PZE-101102424	AA	AA	AA	AA	AA	AA	AA	AA	AA	AA	AA	AA	AA	AA	AA	AA	AA	AA	AA
PZE-101102494	CC	CC	CC	CC	CC	CC	CC	CC	CC	CC	CC	CC	CC	CC	CC	CC	CC	CC	CC
PZE-101102740	CC	CC	CC	CC	CC	CC	CC	CC	CC	CC	CC	CC	CC	CC	CC	CC	CC	CC	CC
PZE-101102819	AA	AA	AA	AA	AA	AA	AA	AA	AA	AA	AA	AA	AA	AA	AA	AA	AA	AA	AA
PZE-101102931	AA	AA	AA	AA	AA	AA	AA	AA	AA	AA	AA	AA	AA	AA	AA	AA	AA	AA	AA
PZE-101103210	AA	GG	AG	AG	GG	GG	GG	GG	GG	GG	GG	GG	GG	AA	AA	AA	AA	AA	AA
PZE-101104102	AA	CC	AC	AC	CC	CC	CC	CC	CC	CC	CC	CC	CC	AA	AA	AA	AA	AA	AA
PZE-101104198	AA	GG	AG	AG	GG	GG	GG	GG	GG	GG	GG	GG	GG	AA	AA	AA	AA	AA	AA
PZE-101104391	AA	AA	AA	AA	AA	AA	AA	AA	AA	AA	AA	AA	AA	AA	AA	AA	AA	AA	AA
PZE-101104579	AA	AA	AA	AA	AA	AA	AA	AA	AA	AA	AA	AA	AA	AA	AA	AA	AA	AA	AA
PZE-101104630	GG	GG	GG	GG	GG	GG	GG	GG	GG	GG	GG	GG	GG	GG	GG	GG	GG	GG	GG
PZE-101104935	CC	CC	CC	CC	CC	CC	CC	CC	CC	CC	CC	CC	CC	CC	CC	CC	CC	CC	CC
PZE-101105288	CC	CC	CC	CC	CC	CC	CC	CC	CC	CC	CC	CC	CC	CC	CC	CC	CC	CC	CC
PZE-101105546	AA	GG	AG	AG	GG	GG	GG	GG	GG	GG	GG	GG	GG	AA	AA	AA	AA	AA	AA
PZE-101105756	CC	CC	CC	CC	--	CC	CC	CC	CC	CC	CC	CC	CC	CC	CC	CC	CC	CC	CC
PZE-101105979	CC	AA	AC	AC	AA	AA	AA	AA	AA	AA	AA	AA	AA	CC	CC	CC	CC	CC	CC
PZE-101106101	CC	CC	CC	CC	CC	CC	CC	CC	CC	CC	CC	CC	CC	CC	CC	CC	CC	CC	CC
PZE-101106156	AA	--	AA	AA	--	--	--	--	--	--	--	--	--	AA	AA	AA	AA	AA	AA
PZE-101106605	GG	AA	AG	AG	AA	AA	AA	AA	AA	AA	AA	AA	AA	GG	GG	GG	GG	GG	GG
PZE-101106851	GG	AA	AG	AG	AA	AA	AA	AA	AA	AA	AA	AA	AA	GG	GG	GG	GG	GG	GG
PZE-101107323	AA	GG	AG	AG	GG	GG	GG	GG	GG	GG	GG	GG	GG	AA	AA	AA	AA	AA	AA
PZE-101107461	GG	GG	GG	GG	GG	GG	GG	GG	GG	GG	GG	GG	GG	GG	GG	GG	GG	GG	GG
PZE-101108224	AA	AA	AA	AA	AA	AA	AA	AA	AA	AA	AA	AA	AA	AA	AA	AA	AA	AA	AA
PZE-101108698	GG	GG	GG	GG	GG	GG	GG	GG	GG	GG	GG	GG	GG	GG	GG	GG	GG	GG	GG
PZE-101109031	AA	AA	AA	AA	AA	AA	AA	AA	AA	AA	AA	AA	AA	AA	AA	AA	AA	AA	AA
PZE-101109565	CC	CC	CC	CC	CC	CC	CC	CC	CC	CC	CC	CC	CC	CC	CC	CC	CC	CC	CC
PZE-101109663	AA	AA	AA	AA	AA	AA	AA	AA	AA	AA	AA	AA	AA	AA	AA	AA	AA	AA	AA
PZE-101109763	AA	AA	AA	AA	AA	AA	AA	AA	AA	AA	AA	AA	AA	AA	AA	AA	AA	AA	AA
PZE-101110353	AA	AA	AA	AA	AA	AA	AA	AA	AA	AA	AA	AA	AA	AA	AA	AA	AA	AA	AA
PZE-101110485	GG	AA	AG	AG	AA	AA	AA	AA	AA	AA	AA	AA	AA	GG	GG	GG	GG	GG	GG
PZE-101111015	GG	AA	AG	AG	AA	AA	AA	AA	AA	AA	AA	AA	AA	GG	GG	GG	GG	GG	GG
PZE-101111141	CC	CC	CC	CC	CC	CC	CC	CC	CC	CC	CC	CC	CC	CC	CC	CC	CC	CC	CC
PZE-101111244	AA	AA	AA	AA	AA	AA	AA	AA	AA	AA	AA	AA	AA	AA	AA	AA	AA	AA	AA
PZE-101111520	GG	AA	AG	AG	AA	AA	AA	AA	AA	AA	AA	AA	AA	GG	GG	GG	GG	GG	GG
PZE-101111606	AA	GG	AG	AG	GG	GG	GG	GG	GG	GG	GG	GG	GG	AA	AA	AA	AA	AA	AA
PZE-101111793	AA	CC	AC	AC	CC	CC	CC	CC	CC	CC	CC	CC	CC	AA	AA	AA	AA	AA	AA
PZE-101112047	AA	GG	AG	AG	GG	GG	GG	GG	GG	GG	GG	GG	GG	AA	AA	AA	AA	AA	AA
PZE-101112414	GG	GG	GG	GG	GG	GG	GG	GG	GG	GG	GG	GG	GG	GG	GG	GG	GG	GG	GG
PZE-101112564	AA	AA	AA	AA	AA	AA	AA	AA	AA	AA	AA	AA	AA	AA	AA	AA	AA	AA	AA
PZE-101112676	AA	AA	AA	AA	AA	AA	AA	AA	AA	AA	AA	AA	AA	AA	AA	AA	AA	AA	AA
PZE-101113273	GG	GG	GG	GG	--	GG	GG	GG	GG	GG	GG	GG	GG	GG	GG	GG	GG	GG	GG
PZE-101113993	CC	CC	CC	CC	CC	CC	CC	CC	CC	CC	CC	CC	CC	CC	CC	CC	CC	CC	CC
PZE-101116339	AA	AA	AA	AA	AA	AA	AA	AA	AA	AA	AA	AA	AA	AA	AA	AA	AA	AA	AA
PZE-101116450	CC	AA	AC	AC	AA	AA	AA	AA	AA	AA	AA	AA	AA	CC	CC	CC	CC	CC	CC
PZE-101116836	AA	GG	AG	AG	GG	GG	GG	GG	GG	GG	GG	GG	GG	AA	AA	AA	AA	AA	AA
PZE-101117024	AA	AA	AA	AA	AA	AA	AA	AA	AA	AA	AA	AA	AA	AA	AA	AA	AA	AA	AA
PZE-101117162	AA	AA	AA	AA	AA	AA	AA	AA	AA	AA	AA	AA	AA	AA	AA	AA	AA	AA	AA
PZE-101117214	GG	AA	AG	AG	AA	AA	AA	AA	AA	AA	AA	AA	AA	GG	GG	GG	GG	GG	GG
PZE-101117595	AA	CC	AC	AC	--	CC	CC	CC	CC	CC	--	CC	CC	AA	AA	AA	AA	AA	AA
PZE-101118816	GG	AA	AG	AG	AA	AA	AA	AA	AA	AA	AA	AA	AA	GG	GG	GG	GG	GG	GG
PZE-101118964	AA	AA	AA	AA	AA	AA	AA	AA	AA	AA	AA	AA	AA	AA	AA	AA	AA	AA	AA
PZE-101119758	GG	GG	GG	GG	AG	GG	GG	GG	GG	GG	AG	GG	GG	GG	GG	GG	--	GG	GG
PZE-101119846	AA	AA	AA	AA	AA	AA	AA	AA	AA	AA	AA	AA	AA	AA	AA	AA	AA	AA	AA
PZE-101120107	AA	GG	AG	AG	GG	GG	GG	GG	GG	GG	GG	GG	GG	AA	AA	AA	AA	AA	AA
PZE-101120324	AA	GG	AG	AG	GG	GG	GG	GG	GG	GG	GG	GG	GG	AA	AA	AA	AA	AA	AA
PZE-101120639	CC	CC	CC	CC	CC	CC	CC	CC	CC	CC	CC	CC	CC	CC	CC	CC	CC	CC	CC
PZE-101121137	AA	CC	AC	AC	CC	CC	CC	CC	CC	CC	CC	CC	CC	AA	AA	AA	AA	AA	AA
PZE-101121877	AA	AA	AA	AA	AA	AA	AA	AA	AA	AA	AA	AA	AA	AA	AA	AA	AA	AA	AA
PZE-101122121	AA	GG	AG	AG	GG	GG	GG	GG	GG	GG	GG	GG	GG	AA	AA	AA	AA	AA	AA
PZE-101122482	AA	AA	AA	AA	AA	AA	AA	AA	AA	AA	AA	AA	AA	AA	AA	AA	AA	AA	AA
PZE-101122557	AA	GG	AG	AG	GG	GG	GG	GG	GG	GG	GG	GG	GG	AA	AA	AA	AA	AA	AA
PZE-101122769	GG	AA	AG	AG	AA	AA	AA	AA	AA	AA	AA	AA	AA	GG	GG	GG	GG	GG	GG
PZE-101123171	GG	AA	AG	AG	AA	AA	AA	AA	AA	AA	AA	AA	AA	GG	GG	GG	GG	GG	GG
PZE-101123232	AA	CC	AC	AC	CC	CC	CC	CC	CC	CC	CC	CC	CC	AA	AA	AA	AA	AA	AA
PZE-101123390	AA	GG	AG	AG	GG	GG	GG	GG	GG	GG	GG	GG	GG	AA	AA	AA	AA	AA	AA
PZE-101123525	AA	GG	AG	AG	GG	GG	GG	GG	GG	GG	GG	GG	GG	AA	AA	AA	AA	AA	AA
PZE-101123702	GG	AA	AG	AG	AG	AA	AA	AA	AA	AA	--	AA	AA	GG	GG	GG	GG	GG	GG
PZE-101123927	GG	AA	AG	AG	AA	AA	AA	AA	AA	AA	AA	AA	AA	GG	GG	GG	GG	GG	GG
PZE-101123996	GG	GG	GG	GG	GG	GG	GG	GG	GG	GG	GG	GG	GG	GG	GG	GG	GG	GG	GG
PZE-101124069	AA	GG	AG	AG	GG	GG	GG	GG	GG	GG	GG	GG	GG	AA	AA	AA	AA	AA	AA
PZE-101124229	GG	GG	GG	GG	GG	GG	GG	GG	GG	GG	GG	GG	GG	GG	GG	GG	GG	GG	GG
PZE-101124311	GG	AA	AG	AG	AA	AA	AA	AA	AA	AA	AA	AA	AA	GG	GG	GG	GG	GG	GG
PZE-101124424	AA	GG	AG	AG	GG	GG	GG	GG	GG	GG	GG	GG	GG	AA	AA	AA	AA	AA	AA
PZE-101124568	CC	CC	CC	CC	--	CC	CC	CC	CC	CC	--	CC	CC	CC	CC	CC	--	CC	CC
PZE-101124650	AA	AA	AA	AA	--	AA	AA	AA	AA	AA	--	AA	AA	AA	AA	AA	--	AA	AA
PZE-101124766	AA	AA	AA	AA	AA	AA	AA	AA	AA	AA	AA	AA	AA	AA	AA	AA	AA	AA	AA
PZE-101124935	GG	AA	AG	AG	AA	AA	AA	AA	AA	AA	AA	AA	AA	GG	GG	GG	GG	GG	GG
PZE-101125074	AA	AA	AA	AA	AA	AA	AA	AA	AA	AA	AA	AA	AA	AA	AA	AA	AA	AA	AA
PZE-101125194	AA	AA	AA	AA	AA	AA	AA	AA	AA	AA	AA	AA	AA	AA	AA	AA	AA	AA	AA
PZE-101125250	AA	AA	AA	AA	AA	AA	AA	AA	AA	AA	AA	AA	AA	AA	AA	AA	AA	AA	AA
PZE-101125614	GG	GG	GG	GG	GG	GG	GG	GG	GG	GG	GG	GG	GG	GG	GG	GG	GG	GG	GG
PZE-101126221	AA	AA	AA	AA	AA	AA	AA	AA	AA	AA	AA	AA	AA	AA	AA	AA	AA	AA	AA
PZE-101126399	GG	--	GG	GG	--	--	--	--	--	--	--	--	--	GG	GG	GG	GG	GG	GG
PZE-101127126	AA	GG	AG	AG	GG	GG	GG	GG	GG	GG	GG	GG	GG	AA	AA	AA	AA	AA	AA
PZE-101127171	CC	CC	CC	CC	AC	--	CC	CC	CC	CC	AC	CC	CC	CC	CC	CC	AC	CC	CC
PZE-101127225	CC	CC	CC	CC	CC	CC	CC	CC	CC	CC	CC	CC	CC	CC	CC	CC	CC	CC	CC
PZE-101127872	AA	AA	AA	AA	AA	AA	AA	AA	AA	AA	AA	AA	AA	AA	AA	AA	AA	AA	AA
PZE-101128051	GG	GG	GG	GG	GG	GG	GG	GG	GG	GG	GG	GG	GG	GG	GG	GG	GG	GG	GG
PZE-101128157	AA	AA	AA	AA	AA	AA	AA	AA	AA	AA	AA	AA	AA	AA	AA	AA	AA	AA	AA
PZE-101128372	AA	CC	AC	AC	CC	CC	CC	CC	CC	CC	CC	CC	CC	AA	AA	AA	AA	AA	AA
PZE-101128485	GG	GG	GG	GG	GG	GG	GG	GG	GG	GG	GG	GG	GG	GG	GG	GG	GG	GG	GG
PZE-101128881	AA	GG	AG	AG	GG	GG	GG	GG	GG	GG	GG	GG	GG	AA	AA	AA	AA	AA	AA
PZE-101129057	AA	GG	AG	AG	GG	GG	GG	GG	GG	GG	GG	GG	GG	AA	AA	AA	AA	AA	AA
PZE-101129570	GG	AA	AG	AG	AA	AA	AA	AA	AA	AA	AA	AA	AA	GG	GG	GG	GG	GG	GG
PZE-101129681	GG	AA	AG	AG	AA	AA	AA	AA	AA	AA	AA	AA	AA	GG	GG	GG	GG	GG	GG
PZE-101130002	AA	AA	AA	AA	AA	AA	AA	AA	AA	AA	AA	AA	AA	AA	AA	AA	AA	AA	AA
PZE-101130082	GG	GG	GG	GG	GG	GG	GG	GG	GG	GG	GG	GG	GG	GG	GG	GG	GG	GG	GG
PZE-101130243	AA	AA	AA	AA	AA	AA	AA	AA	AA	AA	AA	AA	AA	AA	AA	AA	AA	AA	AA
PZE-101130497	AA	AA	AA	AA	AA	AA	AA	AA	AA	AA	AA	AA	AA	AA	AA	AA	AA	AA	AA
PZE-101131103	AA	GG	AG	AG	GG	GG	GG	GG	GG	GG	GG	GG	GG	AA	AA	AA	AA	AA	AA
PZE-101131188	GG	AA	AG	AG	AA	AA	AA	AA	AA	AA	AA	AA	AA	GG	GG	GG	GG	GG	GG
PZE-101131782	GG	GG	GG	GG	GG	GG	GG	GG	GG	GG	GG	GG	GG	GG	GG	GG	GG	GG	GG
PZE-101132538	GG	AA	AG	AG	AA	AA	AA	AA	AA	AA	AA	AA	AA	GG	GG	GG	GG	GG	GG
PZE-101132909	AA	CC	AC	AC	CC	CC	CC	CC	CC	CC	CC	CC	CC	AA	AA	AA	AA	AA	AA
PZE-101132939	AA	GG	AG	AG	GG	GG	GG	GG	GG	GG	GG	GG	GG	AA	AA	AA	AA	AA	AA
PZE-101133073	AA	CC	AC	AC	CC	CC	CC	CC	CC	CC	CC	CC	CC	AA	AA	AA	AA	AA	AA
PZE-101133216	AA	AA	AA	AA	AA	AA	AA	AA	AA	AA	AA	AA	AA	AA	AA	AA	AA	AA	AA
PZE-101133356	AA	AA	AA	AA	AA	AA	AA	AA	AA	AA	AA	AA	AA	AA	AA	AA	AA	AA	AA
PZE-101134383	GG	AA	AG	AG	AA	AA	AA	AA	AA	AA	AA	AA	AA	GG	GG	GG	GG	GG	GG
PZE-101134523	AA	AA	AA	AA	AA	AA	AA	AA	AA	AA	AA	AA	AA	AA	AA	AA	AA	AA	AA
PZE-101134572	GG	AA	AG	AG	AA	AA	AA	AA	AA	AA	AA	AA	AA	GG	GG	GG	GG	GG	GG
PZE-101135107	AA	AA	AA	AA	AA	AA	AA	AA	AA	AA	AA	AA	AA	AA	AA	AA	AA	AA	AA
PZE-101135343	AA	AA	AA	AA	AA	AA	AA	AA	AA	AA	AA	AA	AA	AA	AA	AA	AA	AA	AA
PZE-101135437	GG	--	GG	GG	--	--	--	--	--	--	--	--	--	GG	GG	GG	GG	GG	GG
PZE-101135767	AA	AA	AA	AA	AA	AA	AA	AA	AA	AA	AA	AA	AA	AA	AA	AA	AA	AA	AA
PZE-101136292	GG	--	GG	GG	--	--	--	--	--	--	--	--	--	GG	GG	GG	GG	GG	GG
PZE-101136555	AA	AA	AA	AA	AA	AA	AA	AA	AA	AA	AA	AA	AA	AA	AA	AA	AA	AA	AA
PZE-101137111	CC	AA	AC	AC	AA	AA	AA	AA	AA	AA	AA	AA	AA	CC	CC	CC	CC	CC	CC
PZE-101137456	GG	GG	GG	GG	GG	GG	GG	GG	GG	GG	GG	GG	GG	GG	GG	GG	GG	GG	GG
PZE-101137593	AA	GG	AG	AG	GG	GG	GG	GG	GG	GG	GG	GG	GG	AA	AA	AA	AA	AA	AA
PZE-101137929	AA	AA	AA	AA	AA	AA	AA	AA	AA	AA	AA	AA	AA	AA	AA	AA	AA	AA	AA
PZE-101138116	AA	GG	AG	AG	GG	GG	GG	GG	GG	GG	GG	GG	GG	AA	AA	AA	AA	AA	AA
PZE-101138198	GG	GG	GG	GG	GG	GG	GG	GG	GG	GG	GG	GG	GG	GG	GG	GG	GG	GG	GG
PZE-101138729	AA	AA	AA	AA	AA	AA	AA	AA	AA	AA	AA	AA	AA	AA	AA	AA	AA	AA	AA
PZE-101139211	GG	AA	AG	AG	AA	AA	AA	AA	AA	AA	AA	AA	AA	GG	GG	GG	GG	GG	GG
PZE-101139847	GG	GG	GG	GG	GG	GG	GG	GG	GG	GG	GG	GG	GG	GG	GG	GG	GG	GG	GG
PZE-101140439	AA	AA	AA	AA	AA	AA	AA	AA	AA	AA	AA	AA	AA	AA	AA	AA	AA	AA	AA
PZE-101140614	AA	GG	AG	AG	GG	GG	GG	GG	GG	GG	GG	GG	GG	AA	AA	AA	AA	AA	AA
PZE-101140689	AA	AA	AA	AA	AA	AA	AA	AA	AA	AA	AA	AA	AA	AA	AA	AA	AA	AA	AA
PZE-101141198	AA	GG	AG	AG	GG	GG	GG	GG	GG	GG	GG	GG	GG	AA	AA	AA	AA	AA	AA
PZE-101141594	GG	GG	GG	GG	GG	GG	GG	GG	GG	GG	GG	GG	GG	GG	GG	GG	GG	GG	GG
PZE-101141959	AA	AA	AA	AA	AA	AA	AA	AA	AA	AA	AA	AA	AA	AA	AA	AA	AA	AA	AA
PZE-101143143	AA	CC	AC	AC	CC	CC	CC	CC	CC	CC	CC	CC	CC	AA	AA	AA	AA	AA	AA
PZE-101143899	AA	AA	AA	AA	AA	AA	AA	AA	AA	AA	AA	AA	AA	AA	AA	AA	AA	AA	AA
PZE-101144184	AA	AA	AA	AA	AA	AA	AA	AA	AA	AA	AA	AA	AA	AA	AA	AA	AA	AA	AA
PZE-101144393	GG	AA	AG	AG	AA	AA	AA	AA	AA	AA	AA	AA	AA	GG	GG	GG	GG	GG	GG
PZE-101144740	AA	AA	AA	AA	AA	AA	AA	AA	AA	AA	AA	AA	AA	AA	AA	AA	AA	AA	AA
PZE-101145805	GG	AA	AG	AG	AA	AA	AA	AA	AA	AA	AA	AA	AA	GG	GG	GG	GG	GG	GG
PZE-101146294	GG	GG	GG	GG	GG	GG	GG	GG	GG	GG	GG	GG	GG	GG	GG	GG	GG	GG	GG
PZE-101146598	AA	AA	AA	AA	AA	AA	AA	AA	AA	AA	AA	AA	AA	AA	AA	AA	AA	AA	AA
PZE-101146834	CC	CC	CC	CC	CC	CC	CC	CC	CC	CC	CC	CC	CC	CC	CC	CC	CC	CC	CC
PZE-101147579	GG	AA	AG	AG	AA	AA	AA	AA	AA	AA	AA	AA	AA	GG	GG	GG	GG	GG	GG
PZE-101149270	AA	GG	AG	AG	GG	GG	GG	GG	GG	GG	GG	GG	GG	AA	AA	AA	--	AA	AA
PZE-101149388	AA	GG	AG	AG	GG	GG	GG	GG	GG	GG	GG	GG	GG	AA	AA	AA	AA	AA	AA
PZE-101149651	GG	GG	GG	GG	GG	GG	GG	GG	GG	GG	GG	GG	GG	GG	GG	GG	GG	GG	GG
PZE-101149961	AA	AA	AA	AA	AA	AA	AA	AA	AA	AA	AA	AA	AA	AA	AA	AA	AA	AA	AA
PZE-101150712	AA	GG	AG	AG	GG	GG	GG	GG	GG	GG	GG	GG	GG	AA	AA	AA	AA	AA	AA
PZE-101151259	AA	GG	AG	AG	GG	GG	GG	GG	GG	GG	GG	GG	GG	AA	AA	AA	AA	AA	AA
PZE-101151991	AA	AA	AA	AA	AA	AA	AA	AA	AA	AA	AA	AA	AA	AA	AA	AA	AA	AA	AA
PZE-101152239	AA	AA	AA	AA	AA	AA	AA	AA	AA	AA	AA	AA	AA	AA	AA	AA	AA	AA	AA
PZE-101152443	AA	GG	AG	AG	GG	GG	GG	GG	GG	GG	GG	GG	GG	AA	AA	AA	AA	AA	AA
PZE-101152541	AA	CC	AC	AC	CC	CC	CC	CC	CC	CC	CC	CC	CC	AA	AA	AA	AA	AA	AA
PZE-101153556	GG	AA	AG	AG	AA	AA	AA	AA	AA	AA	AA	AA	AA	GG	GG	GG	GG	GG	GG
PZE-101153809	GG	AA	AG	AG	AA	AA	AA	AA	AA	AA	AA	AA	AA	GG	GG	GG	GG	GG	GG
PZE-101154325	GG	AA	AG	AG	AA	AA	AA	AA	AA	AA	AA	AA	AA	GG	GG	GG	GG	GG	GG
PZE-101154647	AA	AA	AA	AA	AA	AA	AA	AA	AA	AA	AA	AA	AA	AA	AA	AA	AA	AA	AA
PZE-101154918	AA	GG	AG	AG	GG	GG	GG	GG	GG	GG	GG	GG	GG	AA	AA	AA	AA	AA	AA
PZE-101154963	GG	AA	AG	AG	AA	AA	AA	AA	AA	AA	AA	AA	AA	GG	GG	GG	GG	GG	GG
PZE-101155370	AA	GG	AG	AG	GG	GG	GG	GG	GG	GG	GG	GG	GG	AA	AA	AA	AA	AA	AA
PZE-101155676	CC	CC	CC	CC	CC	CC	CC	CC	CC	CC	CC	CC	CC	CC	CC	CC	CC	CC	CC
PZE-101155828	CC	AA	AC	AC	AA	AA	AA	AA	AA	AA	AA	AA	AA	CC	CC	CC	CC	CC	CC
PZE-101156315	CC	CC	CC	CC	CC	CC	CC	CC	CC	CC	CC	CC	CC	CC	CC	CC	CC	CC	CC
PZE-101156458	GG	AA	AG	AG	AA	AA	AA	AA	AA	AA	AA	AA	AA	GG	GG	GG	GG	GG	GG
PZE-101156619	CC	AA	AC	AC	AA	AA	AA	AA	AA	AA	AA	AA	AA	CC	CC	CC	CC	CC	CC
PZE-101157412	GG	GG	GG	GG	GG	GG	GG	GG	GG	GG	GG	GG	GG	GG	GG	GG	GG	GG	GG
PZE-101157898	CC	AA	AC	AC	AA	AA	AA	AA	AA	AA	AA	AA	AA	CC	CC	CC	CC	CC	CC
PZE-101158959	AA	AA	AA	AA	AA	AA	AA	AA	AA	AA	AA	AA	AA	AA	AA	AA	AA	AA	AA
PZE-101159230	GG	GG	GG	GG	GG	GG	GG	GG	GG	GG	GG	GG	GG	GG	GG	GG	GG	GG	GG
PZE-101159556	AA	GG	AG	AG	GG	GG	GG	GG	GG	GG	GG	GG	GG	AA	AA	AA	AA	AA	AA
PZE-101159840	GG	GG	GG	GG	GG	GG	GG	GG	GG	GG	GG	GG	GG	GG	GG	GG	GG	GG	GG
PZE-101160294	CC	CC	CC	CC	CC	CC	CC	CC	CC	CC	CC	CC	CC	CC	CC	CC	CC	CC	CC
PZE-101160455	GG	AA	AG	AG	AG	AG	AG	AG	--	AG	AG	AG	AG	GG	GG	GG	GG	GG	GG
PZE-101160546	AA	GG	AG	AG	GG	GG	GG	GG	GG	GG	GG	GG	GG	AA	AA	AA	AA	AA	AA
PZE-101160748	AA	AA	AA	AA	AA	AA	AA	AA	AA	AA	AA	AA	AA	AA	AA	AA	AA	AA	AA
PZE-101160941	AA	AA	AA	AA	AA	AA	AA	AA	AA	AA	AA	AA	AA	AA	AA	AA	AA	AA	AA
PZE-101161396	GG	AA	AG	AG	AA	AA	AA	AA	AA	AA	AA	AA	AA	GG	GG	GG	GG	GG	GG
PZE-101161701	CC	CC	CC	CC	CC	CC	CC	CC	CC	CC	CC	CC	CC	CC	CC	CC	CC	CC	CC
PZE-101161871	AA	AA	AA	AA	AA	AA	AA	AA	AA	AA	AA	AA	AA	AA	AA	AA	AA	AA	AA
PZE-101162140	GG	GG	GG	GG	GG	GG	GG	GG	GG	GG	GG	GG	GG	GG	GG	GG	GG	GG	GG
PZE-101162306	CC	CC	CC	CC	CC	CC	CC	CC	CC	CC	CC	CC	CC	CC	CC	CC	CC	CC	CC
PZE-101163035	GG	AA	AG	AG	AA	AA	AA	AA	AA	AA	AA	AA	AA	GG	GG	GG	GG	GG	GG
PZE-101163206	AA	GG	AG	AG	GG	GG	GG	GG	GG	GG	GG	GG	GG	AA	AA	AA	AA	AA	AA
PZE-101164205	GG	AA	AG	AG	AA	AA	AA	AA	AA	AA	AA	AA	AA	GG	GG	GG	GG	GG	GG
PZE-101164372	CC	CC	CC	CC	CC	CC	CC	CC	CC	CC	CC	CC	CC	CC	CC	CC	CC	CC	CC
PZE-101165016	GG	AA	AG	AG	AA	AA	AA	AA	AA	AA	AA	AA	AA	GG	GG	GG	GG	GG	GG
PZE-101165483	CC	CC	CC	CC	CC	CC	CC	CC	CC	CC	CC	CC	CC	CC	CC	CC	CC	CC	CC
PZE-101165802	GG	GG	GG	GG	GG	GG	GG	GG	GG	GG	GG	GG	GG	GG	GG	GG	GG	GG	GG
PZE-101166092	AA	AA	AA	AA	AA	AA	AA	AA	AA	AA	AA	AA	AA	AA	AA	AA	AA	AA	AA
PZE-101166376	AA	AA	AA	AA	AA	AA	AA	AA	AA	AA	AA	AA	AA	AA	AA	AA	AA	AA	AA
PZE-101166671	GG	AA	AG	AG	AA	AA	AA	AA	AA	AA	AA	AA	AA	GG	GG	GG	GG	GG	GG
PZE-101166754	AA	GG	AG	AG	GG	GG	GG	GG	GG	GG	GG	GG	GG	AA	AA	AA	AA	AA	AA
PZE-101167434	AA	AA	AA	AA	AA	AA	AA	AA	AA	AA	AA	AA	AA	AA	AA	AA	AA	AA	AA
PZE-101167516	GG	GG	GG	GG	GG	GG	GG	GG	GG	GG	GG	GG	GG	GG	GG	GG	GG	GG	GG
PZE-101167656	GG	GG	GG	GG	GG	GG	GG	GG	GG	GG	GG	GG	GG	GG	GG	GG	GG	GG	GG
PZE-101168156	GG	GG	GG	GG	GG	GG	GG	GG	GG	GG	GG	GG	GG	GG	GG	GG	GG	GG	GG
PZE-101169042	GG	GG	GG	GG	GG	GG	GG	GG	GG	GG	GG	GG	GG	GG	GG	GG	GG	GG	GG
PZE-101169118	GG	GG	GG	GG	GG	GG	GG	GG	GG	GG	GG	GG	GG	GG	GG	GG	GG	GG	GG
PZE-101169867	CC	CC	CC	CC	CC	CC	CC	CC	CC	CC	CC	CC	CC	CC	CC	CC	CC	CC	CC
PZE-101170220	GG	GG	GG	GG	GG	GG	GG	GG	GG	GG	GG	GG	GG	GG	GG	GG	GG	GG	GG
PZE-101170408	AA	AA	AA	AA	AA	AA	AA	AA	AA	AA	AA	AA	AA	AA	AA	AA	AA	AA	AA
PZE-101171655	GG	GG	GG	GG	GG	GG	GG	GG	GG	GG	GG	GG	GG	GG	GG	GG	GG	GG	GG
PZE-101171852	GG	AA	AG	AG	AA	AA	AA	AA	AA	AA	AA	AA	AA	GG	GG	GG	GG	GG	GG
PZE-101172085	AA	CC	AC	AC	CC	CC	CC	CC	CC	CC	CC	CC	CC	AA	AA	AA	AA	AA	AA
PZE-101172657	AA	AA	AA	AA	AA	AA	AA	AA	AA	AA	AA	AA	AA	AA	AA	AA	AA	AA	AA
PZE-101173784	AA	AA	AA	AA	AA	AA	AA	AA	AA	AA	AA	AA	AA	AA	AA	AA	AA	AA	AA
PZE-101174158	GG	GG	GG	GG	GG	GG	GG	GG	GG	GG	GG	GG	GG	GG	GG	GG	GG	GG	GG
PZE-101174535	AA	GG	AG	AG	GG	GG	GG	GG	GG	GG	GG	GG	GG	AA	AA	AA	AA	AA	AA
PZE-101174913	AA	AA	AA	AA	AA	AA	AA	AA	AA	AA	AA	AA	AA	AA	AA	AA	AA	AA	AA
PZE-101176580	AA	AA	AA	AA	AA	AA	AA	AA	AA	AA	AA	AA	AA	AA	AA	AA	AA	AA	AA
PZE-101176624	AA	AA	AA	AA	AA	AA	AA	AA	AA	AA	AA	AA	AA	AA	AA	AA	AA	AA	AA
PZE-101176725	CC	CC	CC	CC	CC	CC	CC	CC	CC	CC	CC	CC	CC	CC	CC	CC	CC	CC	CC
PZE-101176826	GG	GG	GG	GG	GG	GG	GG	GG	GG	GG	GG	GG	GG	GG	GG	GG	GG	GG	GG
PZE-101177419	AA	AA	AA	AA	AA	AA	AA	AA	AA	AA	AA	AA	AA	AA	AA	AA	AA	AA	AA
PZE-101177603	GG	AA	AG	AG	AA	AA	AA	AA	AA	AA	AA	AA	AA	GG	GG	GG	GG	GG	GG
PZE-101177940	AA	AA	AA	AA	AA	AA	AA	AA	AA	AA	AA	AA	AA	AA	AA	AA	AA	AA	AA
PZE-101178267	CC	AC	AC	--	AC	AC	AC	AC	AC	AC	AC	AC	AC	CC	CC	CC	CC	CC	CC
PZE-101178589	CC	CC	CC	CC	CC	CC	CC	CC	CC	CC	CC	CC	CC	CC	CC	CC	CC	CC	CC
PZE-101178598	AA	AA	AA	AA	AA	AA	AA	AA	AA	AA	AA	AA	AA	AA	AA	AA	AA	AA	AA
PZE-101178735	AA	CC	AC	AC	CC	CC	CC	CC	CC	CC	CC	CC	CC	AA	AA	AA	AA	AA	AA
PZE-101179560	AA	CC	AC	AC	CC	CC	CC	CC	CC	CC	CC	CC	CC	AA	AA	AA	AA	AA	AA
PZE-101179982	AA	AA	AA	AA	AA	AA	AA	AA	AA	AA	AA	AA	AA	AA	AA	AA	AA	AA	AA
PZE-101180375	--	GG	GG	GG	GG	GG	GG	GG	GG	GG	GG	GG	GG	--	--	--	--	--	--
PZE-101180631	GG	AA	AG	AG	AA	AA	AA	AA	AA	AA	AA	AA	AA	GG	GG	GG	GG	GG	GG
PZE-101181259	AA	AA	AA	AA	AA	AA	AA	AA	AA	AA	AA	AA	AA	AA	AA	AA	AA	AA	AA
PZE-101181469	CC	CC	CC	CC	CC	CC	CC	CC	CC	CC	CC	CC	CC	CC	CC	CC	CC	CC	CC
PZE-101182128	CC	AA	AC	AC	AA	AA	AA	AA	AA	AA	AA	AA	AA	CC	CC	CC	CC	CC	CC
PZE-101182691	AA	AA	AA	AA	AA	AA	AA	AA	AA	AA	AA	AA	AA	AA	AA	AA	AA	AA	AA
PZE-101182771	AA	AA	AA	AA	AA	AA	AA	AA	AA	AA	AA	AA	AA	AA	AA	AA	AA	AA	AA
PZE-101182955	GG	GG	GG	GG	GG	GG	GG	GG	GG	GG	GG	GG	GG	GG	GG	GG	GG	GG	GG
PZE-101183799	AA	CC	AC	AC	CC	CC	CC	CC	CC	CC	CC	CC	CC	AA	AA	AA	AA	AA	AA
PZE-101183895	AA	GG	AG	AG	GG	GG	GG	GG	GG	GG	GG	GG	GG	AA	AA	AA	AA	AA	AA
PZE-101184087	GG	AA	AG	AG	AA	AA	AA	AA	AA	AA	AA	AA	AA	GG	GG	GG	--	GG	GG
PZE-101184638	AA	AA	AA	AA	AA	AA	AA	AA	AA	AA	AA	AA	AA	AA	AA	AA	AA	AA	AA
PZE-101185681	AA	AA	AA	AA	AA	AA	AA	AA	AA	AA	AA	AA	AA	AA	AA	AA	AA	AA	AA
PZE-101185802	AA	AA	AA	AA	AG	AA	AA	AA	AA	AA	AG	AA	AA	AA	AA	AA	AG	AA	AA
PZE-101186645	AA	AA	AA	AA	AA	AA	AA	AA	AA	AA	AA	AA	AA	AA	AA	AA	AA	AA	AA
PZE-101186784	AA	CC	AC	AC	CC	CC	CC	CC	CC	CC	CC	CC	CC	AA	AA	AA	AA	AA	AA
PZE-101187227	CC	AA	AC	AC	AA	AA	AA	AA	AA	AA	AA	AA	AA	CC	CC	CC	CC	CC	CC
PZE-101187374	AA	AA	AA	AA	AA	AA	AA	AA	AA	AA	AA	AA	AA	AA	AA	AA	AA	AA	AA
PZE-101188128	GG	GG	GG	GG	GG	GG	GG	GG	GG	GG	GG	GG	GG	GG	GG	GG	GG	GG	GG
PZE-101189231	AA	AA	AA	AA	AA	AA	AA	AA	AA	AA	AA	AA	AA	AA	AA	AA	AA	AA	AA
PZE-101189310	GG	GG	GG	GG	GG	GG	GG	GG	GG	GG	GG	GG	GG	GG	GG	GG	GG	GG	GG
PZE-101189418	GG	GG	GG	GG	GG	GG	GG	GG	GG	GG	GG	GG	GG	GG	GG	GG	GG	GG	GG
PZE-101189600	AA	AA	AA	AA	AC	AA	AA	AA	AA	AA	AC	AA	AA	AA	AA	AA	AA	AA	AA
PZE-101189687	GG	GG	GG	GG	GG	GG	GG	GG	GG	GG	GG	GG	GG	GG	GG	GG	GG	GG	GG
PZE-101190026	AA	TT	AT	AT	TT	TT	TT	TT	TT	TT	TT	TT	TT	AA	AA	AA	AA	AA	AA
PZE-101190298	AA	GG	AG	AG	GG	GG	GG	GG	GG	GG	GG	GG	GG	AA	AA	AA	--	AA	AA
PZE-101190568	CC	CC	CC	CC	CC	CC	CC	CC	CC	CC	CC	CC	CC	CC	CC	CC	CC	CC	CC
PZE-101191468	GG	GG	GG	GG	GG	GG	GG	GG	GG	GG	GG	GG	GG	GG	GG	GG	GG	GG	GG
PZE-101191596	CC	CC	CC	CC	AC	CC	CC	CC	CC	CC	--	CC	CC	CC	CC	CC	AC	CC	CC
PZE-101192159	AA	GG	AG	AG	GG	GG	GG	GG	GG	GG	GG	GG	GG	AA	AA	AA	AA	AA	AA
PZE-101192449	GG	GG	GG	GG	GG	GG	GG	GG	GG	GG	GG	GG	GG	GG	GG	GG	GG	GG	GG
PZE-101192489	GG	GG	GG	GG	GG	GG	GG	GG	GG	GG	GG	GG	GG	GG	GG	GG	GG	GG	GG
PZE-101192588	GG	GG	GG	GG	GG	GG	GG	GG	GG	GG	GG	GG	GG	GG	GG	GG	GG	GG	GG
PZE-101193013	CC	AA	AC	AC	AA	AA	AA	AA	AA	AA	AA	AA	AA	CC	CC	CC	CC	CC	CC
PZE-101193425	CC	GG	CG	CG	GG	GG	GG	GG	GG	GG	GG	GG	GG	CC	CC	CC	CC	CC	CC
PZE-101193629	AA	AA	AA	AA	AA	AA	AA	AA	AA	AA	AA	AA	AA	AA	AA	AA	AA	AA	AA
PZE-101193799	GG	GG	GG	GG	GG	GG	GG	GG	GG	GG	GG	GG	GG	GG	GG	GG	GG	GG	GG
PZE-101194070	GG	AA	AG	AG	--	AA	AA	AA	AA	AA	AA	AA	AA	GG	GG	GG	GG	GG	GG
PZE-101194483	AA	AA	AA	AA	AA	AA	AA	AA	AA	AA	AA	AA	AA	AA	AA	AA	AA	AA	AA
PZE-101194713	GG	GG	GG	GG	GG	GG	GG	GG	GG	GG	GG	GG	GG	GG	GG	GG	GG	GG	GG
PZE-101194985	AA	CC	AC	AC	--	CC	CC	CC	CC	CC	--	CC	CC	AA	AA	AA	AA	AA	AA
PZE-101195302	GG	GG	GG	GG	GG	GG	GG	GG	GG	GG	GG	GG	GG	GG	GG	GG	GG	GG	GG
PZE-101195355	GG	GG	GG	GG	GG	GG	GG	GG	GG	GG	GG	GG	GG	GG	GG	GG	GG	GG	GG
PZE-101195479	CC	CC	CC	CC	CC	CC	CC	CC	CC	CC	CC	CC	CC	CC	CC	CC	CC	CC	CC
PZE-101195787	AA	GG	AG	AG	GG	GG	GG	GG	GG	GG	GG	GG	GG	AA	AA	AA	AA	AA	AA
PZE-101195985	GG	GG	GG	GG	--	GG	GG	GG	GG	GG	GG	GG	GG	GG	GG	GG	--	GG	GG
PZE-101196242	AA	AA	AA	AA	AA	AA	AA	AA	AA	AA	AA	AA	AA	AA	AA	AA	AA	AA	AA
PZE-101196337	GG	GG	GG	GG	GG	GG	GG	GG	GG	GG	GG	GG	GG	GG	GG	GG	GG	GG	GG
PZE-101196421	GG	GG	GG	GG	GG	GG	GG	GG	GG	GG	GG	GG	GG	GG	GG	GG	GG	GG	GG
PZE-101196709	AA	AA	AA	AA	AA	AA	AA	AA	AA	AA	AA	AA	AA	AA	AA	AA	AA	AA	AA
PZE-101196838	CC	CC	CC	CC	CC	CC	CC	CC	CC	CC	CC	CC	CC	CC	CC	CC	CC	CC	CC
PZE-101197018	AA	GG	AG	AG	GG	GG	GG	GG	GG	GG	GG	GG	GG	AA	AA	AA	AA	AA	AA
PZE-101197050	GG	GG	GG	GG	GG	GG	GG	GG	GG	GG	GG	GG	GG	GG	GG	GG	GG	GG	GG
PZE-101197699	AA	CC	AC	AC	CC	CC	CC	CC	CC	CC	CC	CC	CC	AA	AA	AA	--	AA	AA
PZE-101197856	AA	GG	AG	AG	GG	GG	GG	GG	GG	GG	GG	GG	GG	AA	AA	AA	AA	AA	AA
PZE-101198001	GG	GG	GG	GG	GG	GG	GG	GG	GG	GG	GG	GG	GG	GG	GG	GG	GG	GG	GG
PZE-101198252	CC	CC	CC	CC	CC	CC	CC	CC	CC	CC	CC	CC	CC	CC	CC	CC	CC	CC	CC
PZE-101198833	AA	AC	AC	AC	--	AC	AC	AC	AC	AC	AC	AC	AC	AA	AA	AA	AA	AA	AA
PZE-101198905	GG	AA	AG	AG	AA	AA	AA	AA	AA	AA	AA	AA	AA	GG	GG	GG	GG	GG	GG
PZE-101199017	GG	AA	AG	AG	AA	AA	AA	AA	AA	AA	AA	AA	AA	GG	GG	GG	GG	GG	GG
PZE-101199192	AA	GG	AG	AG	GG	GG	GG	GG	GG	GG	GG	GG	GG	AA	AA	AA	AA	AA	AA
PZE-101199598	AA	GG	AG	AG	GG	GG	GG	GG	GG	GG	GG	GG	GG	AA	AA	AA	AA	AA	AA
PZE-101199742	GG	GG	GG	GG	GG	GG	GG	GG	GG	GG	GG	GG	GG	GG	GG	GG	GG	GG	GG
PZE-101199832	GG	GG	GG	GG	GG	GG	GG	GG	GG	GG	GG	GG	GG	GG	GG	GG	GG	GG	GG
PZE-101201013	AA	CC	AC	AC	CC	CC	CC	CC	CC	CC	CC	CC	CC	AA	AA	AA	AA	AA	AA
PZE-101201219	GG	GG	GG	GG	GG	GG	GG	GG	GG	GG	GG	GG	GG	GG	GG	GG	GG	GG	GG
PZE-101201504	CC	AA	AC	AC	AA	AA	AA	AA	AA	AA	AA	AA	AA	CC	CC	CC	CC	CC	CC
PZE-101201729	GG	GG	GG	GG	GG	GG	GG	GG	GG	GG	GG	GG	GG	GG	GG	GG	GG	GG	GG
PZE-101202176	AA	TT	AT	AT	TT	TT	TT	TT	TT	TT	TT	TT	TT	AA	AA	AA	AA	AA	AA
PZE-101203040	AA	GG	AG	AG	GG	GG	GG	GG	GG	GG	GG	GG	GG	AA	AA	AA	AA	AA	AA
PZE-101203291	CC	AA	AC	AC	AA	AA	AA	AA	AA	AA	AA	AA	AA	CC	CC	CC	CC	CC	CC
PZE-101203624	AA	CC	AC	AC	CC	CC	CC	CC	CC	CC	CC	CC	CC	AA	AA	AA	AA	AA	AA
PZE-101203924	GG	AA	AG	AG	AA	AA	AA	AA	AA	AA	AA	AA	AA	GG	GG	GG	GG	GG	GG
PZE-101204728	GG	GG	GG	GG	GG	GG	GG	GG	GG	GG	GG	GG	GG	GG	GG	GG	GG	GG	GG
PZE-101205273	AA	CC	AC	AC	CC	CC	CC	CC	CC	CC	CC	CC	CC	AA	AA	AA	AA	AA	AA
PZE-101205591	AA	GG	AG	AG	GG	GG	GG	GG	GG	GG	GG	GG	GG	AA	AA	AA	AA	AA	AA
PZE-101205714	GG	GG	GG	GG	GG	GG	GG	GG	GG	GG	GG	GG	GG	GG	GG	GG	GG	GG	GG
PZE-101205957	AA	AA	AA	AA	AA	AA	AA	AA	AA	AA	AA	AA	AA	AA	AA	AA	AA	AA	AA
PZE-101206252	AA	AA	AA	AA	AA	AA	AA	AA	AA	AA	AA	AA	AA	AA	AA	AA	AA	AA	AA
PZE-101206816	GG	GG	GG	GG	GG	GG	GG	GG	GG	GG	GG	GG	GG	GG	GG	GG	GG	GG	GG
PZE-101207960	CC	AA	AC	AC	AA	AA	AA	AA	AA	AA	AA	AA	AA	CC	CC	CC	CC	CC	CC
PZE-101208130	GG	GG	GG	GG	GG	GG	GG	GG	GG	GG	GG	GG	GG	GG	GG	GG	GG	GG	GG
PZE-101208190	CC	CC	CC	CC	AC	AC	CC	CC	CC	CC	AC	CC	CC	CC	CC	CC	AC	CC	CC
PZE-101208709	AA	CC	AC	AC	CC	CC	CC	CC	CC	CC	CC	CC	CC	AA	AA	AA	AA	AA	AA
PZE-101209438	CC	CC	CC	CC	CC	CC	CC	CC	CC	CC	CC	CC	CC	CC	CC	CC	CC	CC	CC
PZE-101210563	CC	AA	AC	AC	AA	AA	AA	AA	AA	AA	AA	AA	AA	CC	CC	CC	CC	CC	CC
PZE-101210734	AA	GG	AG	AG	GG	GG	GG	GG	GG	GG	GG	GG	GG	AA	AA	AA	AA	AA	AA
PZE-101210927	GG	GG	GG	GG	GG	GG	GG	GG	GG	GG	GG	GG	GG	GG	GG	GG	GG	GG	GG
PZE-101211336	GG	GG	GG	GG	GG	GG	GG	GG	GG	GG	GG	GG	GG	GG	GG	GG	GG	GG	GG
PZE-101211812	GG	AA	AG	AG	AA	AA	AA	AA	AA	AA	AA	AA	AA	GG	GG	GG	GG	GG	GG
PZE-101212116	GG	AA	AG	AG	AA	AA	AA	AA	AA	AA	AA	AA	AA	GG	GG	GG	GG	GG	GG
PZE-101212714	GG	AA	AG	AG	AA	AA	AA	AA	AA	AA	AA	AA	AA	GG	GG	GG	GG	GG	GG
PZE-101212926	AA	AA	AA	AA	AA	AA	AA	AA	AA	AA	AA	AA	AA	AA	AA	AA	AA	AA	AA
PZE-101213102	GG	AA	AG	AG	AA	AA	AA	AA	AA	AA	AA	AA	AA	GG	GG	GG	GG	GG	GG
PZE-101213558	GG	GG	GG	GG	GG	GG	GG	GG	GG	GG	GG	GG	GG	GG	GG	GG	GG	GG	GG
PZE-101214116	AA	AA	AA	AA	AA	AA	AA	AA	AA	AA	AA	AA	AA	AA	AA	AA	AA	AA	AA
PZE-101214818	AA	GG	AG	AG	GG	GG	GG	GG	GG	GG	GG	GG	GG	AA	AA	AA	AA	AA	AA
PZE-101215138	GG	GG	GG	GG	GG	GG	GG	GG	GG	GG	GG	GG	GG	GG	GG	GG	GG	GG	GG
PZE-101215699	GG	GG	GG	GG	GG	GG	GG	GG	GG	GG	GG	GG	GG	GG	GG	GG	GG	GG	GG
PZE-101216104	GG	AA	AG	AG	AG	--	AA	AA	AA	AA	AG	AA	AA	GG	GG	GG	GG	GG	GG
PZE-101216433	AA	CC	AC	AC	CC	CC	CC	CC	CC	CC	CC	CC	CC	AA	AA	AA	AA	AA	AA
PZE-101217075	AA	AA	AA	AA	AA	AA	AA	AA	AA	AA	AA	AA	AA	AA	AA	AA	AA	AA	AA
PZE-101217291	AA	AA	AA	AA	AC	AA	AA	AA	AA	AA	--	AA	AA	AA	AA	AA	--	AA	AA
PZE-101217474	AA	CC	AC	AC	CC	CC	CC	CC	CC	CC	CC	CC	CC	AA	AA	AA	AA	AA	AA
PZE-101217760	GG	GG	GG	GG	GG	GG	GG	GG	GG	GG	GG	GG	GG	GG	GG	GG	GG	GG	GG
PZE-101218384	AA	TT	AT	AT	TT	TT	TT	TT	TT	TT	TT	TT	TT	AA	AA	AA	AA	AA	AA
PZE-101218801	GG	GG	GG	GG	GG	GG	GG	GG	GG	GG	GG	GG	GG	GG	GG	GG	GG	GG	GG
PZE-101218910	CC	AA	AC	AC	AA	AA	AA	AA	AA	AA	AA	AA	AA	CC	CC	CC	CC	CC	CC
PZE-101219227	CC	CC	CC	CC	CC	CC	CC	CC	CC	CC	CC	CC	CC	CC	CC	CC	CC	CC	CC
PZE-101219969	GG	GG	GG	GG	GG	GG	GG	GG	GG	GG	GG	GG	GG	GG	GG	GG	GG	GG	GG
PZE-101220149	AA	CC	AC	AC	CC	CC	CC	CC	CC	CC	CC	CC	CC	AA	AA	AA	AA	AA	AA
PZE-101221319	AA	GG	AG	AG	GG	GG	GG	GG	GG	GG	GG	GG	GG	AA	AA	AA	AA	AA	AA
PZE-101221583	CC	AA	AC	AC	--	AA	AA	AA	AA	AA	AA	AA	AA	CC	CC	CC	CC	CC	CC
PZE-101222195	AA	AA	AA	AA	AA	AA	AA	AA	AA	AA	AA	AA	AA	AA	AA	AA	AA	AA	AA
PZE-101222419	AA	GG	AG	AG	GG	GG	GG	GG	GG	GG	GG	GG	GG	AA	AA	AA	AA	AA	AA
PZE-101222610	GG	AA	AG	AG	AA	AA	AA	AA	AA	AA	AA	AA	AA	GG	GG	GG	GG	GG	GG
PZE-101223251	GG	AA	AG	AG	AA	AA	AA	AA	AA	AA	AA	AA	AA	GG	GG	GG	GG	GG	GG
PZE-101223740	GG	GG	GG	GG	GG	GG	GG	GG	GG	GG	GG	GG	GG	GG	GG	GG	GG	GG	GG
PZE-101224367	AA	GG	AG	AG	GG	GG	GG	GG	GG	GG	GG	GG	GG	AA	AA	AA	AA	AA	AA
PZE-101224937	GG	GG	GG	GG	GG	GG	GG	GG	GG	GG	GG	GG	GG	GG	GG	GG	GG	GG	GG
PZE-101226503	AA	CC	AC	AC	CC	CC	CC	CC	CC	CC	CC	CC	CC	AA	AA	AA	AA	AA	AA
PZE-101226711	CC	AA	AC	AC	AA	AA	AA	AA	AA	AA	AA	AA	AA	CC	CC	CC	--	CC	CC
PZE-101227048	AA	AA	AA	AA	AA	AA	AA	AA	AA	AA	AA	AA	AA	AA	AA	AA	AA	AA	AA
PZE-101227145	GG	GG	GG	GG	GG	GG	GG	GG	GG	GG	GG	GG	GG	GG	GG	GG	GG	GG	GG
PZE-101228519	AA	AA	AA	AA	AA	AA	AA	AA	AA	AA	AA	AA	AA	AA	AA	AA	AA	AA	AA
PZE-101228783	AA	CC	AC	AC	CC	CC	CC	CC	CC	CC	CC	CC	CC	AA	AA	AA	AA	AA	AA
PZE-101229654	AA	AA	AA	AA	--	--	AA	AA	AA	AA	--	AA	AA	AA	AA	AA	AA	AA	AA
PZE-101229884	AA	CC	AC	AC	CC	CC	CC	CC	CC	CC	CC	CC	CC	AA	AA	AA	AA	AA	AA
PZE-101230031	AA	GG	AG	AG	GG	GG	GG	GG	GG	GG	GG	GG	GG	AA	AA	AA	AA	AA	AA
PZE-101230775	GG	GG	GG	GG	GG	GG	GG	GG	GG	GG	GG	GG	GG	GG	GG	GG	GG	GG	GG
PZE-101231477	GG	AA	AG	AG	AA	AA	AA	AA	AA	AA	AA	AA	AA	GG	GG	GG	GG	GG	GG
PZE-101232138	GG	GG	GG	GG	GG	GG	GG	GG	GG	GG	GG	GG	GG	GG	GG	GG	GG	GG	GG
PZE-101232381	AA	AA	AA	AA	AC	AA	AA	AA	AA	AA	AC	AA	AA	AA	AA	AA	AC	AA	AA
PZE-101233287	AA	GG	AG	AG	GG	GG	GG	GG	GG	GG	GG	GG	GG	AA	AA	AA	AA	AA	AA
PZE-101235826	AA	AA	AA	AA	AA	AA	AA	AA	AA	AA	AA	AA	AA	AA	AA	AA	AA	AA	AA
PZE-101236049	GG	GG	GG	GG	GG	GG	GG	GG	GG	GG	GG	GG	GG	GG	GG	GG	GG	GG	GG
PZE-101236600	AA	AA	AA	AA	AA	AA	AA	AA	AA	AA	AA	AA	AA	AA	AA	AA	AA	AA	AA
PZE-101237701	GG	AA	AG	AG	AA	AA	AA	AA	AA	AA	AA	AA	AA	GG	GG	GG	GG	GG	GG
PZE-101238691	GG	GG	GG	GG	GG	GG	GG	GG	GG	GG	GG	GG	GG	GG	GG	GG	GG	GG	GG
PZE-101240161	GG	AA	AG	AG	AA	AA	AA	AA	AA	AA	AA	AA	AA	GG	GG	GG	GG	GG	GG
PZE-101241459	AA	AA	AA	AA	AA	AA	AA	AA	AA	AA	AA	AA	AA	AA	AA	AA	AA	AA	AA
PZE-101242961	AA	AA	AA	AA	AA	AA	AA	AA	AA	AA	AA	AA	AA	AA	AA	AA	AA	AA	AA
PZE-101244344	GG	AA	AG	AG	AA	AA	AA	AA	AA	AA	AA	AA	AA	GG	GG	GG	GG	GG	GG
PZE-101244646	GG	AA	AG	AG	AA	AA	AA	AA	AA	AA	AA	AA	AA	GG	GG	GG	GG	GG	GG
PZE-101245544	AA	AA	AA	AA	AA	AA	AA	AA	AA	AA	AA	AA	AA	AA	AA	AA	AA	AA	AA
PZE-101246581	AA	AA	AA	AA	AA	AA	AA	AA	AA	AA	AA	AA	AA	AA	AA	AA	AA	AA	AA
PZE-101246842	AA	AA	AA	AA	AA	AA	AA	AA	AA	AA	AA	AA	AA	AA	AA	AA	AA	AA	AA
PZE-101249114	AA	GG	AG	AG	GG	GG	GG	GG	GG	GG	GG	GG	GG	AA	AA	AA	--	AA	AA
PZE-101249703	AA	AA	AA	AA	AA	AA	AA	AA	AA	AA	AA	AA	AA	AA	AA	AA	AA	AA	AA
PZE-101250840	AA	AA	AA	AA	AA	AA	AA	AA	AA	AA	AA	AA	AA	AA	AA	AA	AA	AA	AA
PZE-101251367	AA	AA	AA	AA	AA	AA	AA	AA	AA	AA	AA	AA	AA	AA	AA	AA	AA	AA	AA
PZE-101252431	AA	GG	AG	AG	GG	GG	GG	GG	GG	GG	GG	GG	GG	AA	AA	AA	AA	AA	AA
PZE-101253314	AA	AA	AA	AA	AA	AA	AA	AA	AA	AA	AA	AA	AA	AA	AA	AA	AA	AA	AA
PZE-101255854	AA	GG	AG	AG	GG	GG	GG	GG	GG	GG	GG	GG	GG	AA	AA	AA	AA	AA	AA
PZE-101256077	CC	CC	CC	CC	CC	CC	CC	CC	CC	CC	CC	CC	CC	CC	CC	CC	CC	CC	CC
PZE-101256470	AA	AA	AA	AA	AA	AA	AA	AA	AA	AA	AA	AA	AA	AA	AA	AA	AA	AA	AA
PZE-101256641	CC	CC	CC	CC	CC	CC	CC	CC	CC	CC	CC	CC	CC	CC	CC	CC	CC	CC	CC
PZE-101257184	AA	AA	AA	AA	AA	AA	AA	AA	AA	AA	AA	AA	AA	AA	AA	AA	AA	AA	AA
PZE-102000272	CC	AA	AC	AC	AA	AA	AA	AA	AA	AA	AA	AA	AA	CC	CC	CC	CC	CC	CC
PZE-102000846	AA	AA	AA	AA	AA	AA	AA	AA	AA	AA	AA	AA	AA	AA	AA	AA	AA	AA	AA
PZE-102002992	GG	GG	GG	GG	GG	GG	GG	GG	GG	GG	GG	GG	GG	GG	GG	GG	GG	GG	GG
PZE-102004688	GG	GG	GG	GG	GG	GG	GG	GG	GG	GG	GG	GG	GG	GG	GG	GG	GG	GG	GG
PZE-102006385	GG	GG	GG	GG	GG	GG	GG	GG	GG	GG	GG	GG	GG	GG	GG	GG	GG	GG	GG
PZE-102011551	GG	GG	GG	GG	GG	GG	GG	GG	GG	GG	GG	GG	GG	GG	GG	GG	GG	GG	GG
PZE-102013873	AA	AA	AA	AA	AA	AA	AA	AA	AA	AA	AA	AA	AA	AA	AA	AA	AA	AA	AA
PZE-102014337	AA	--	AA	AA	--	--	--	--	--	--	--	--	--	AA	AA	AA	AA	AA	AA
PZE-102015152	AA	AA	AA	AA	AA	AA	AA	AA	AA	AA	AA	AA	AA	AA	AA	AA	AA	AA	AA
PZE-102015478	AA	GG	AG	AG	GG	GG	GG	GG	GG	GG	GG	GG	GG	AA	AA	AA	AA	AA	AA
PZE-102017304	AA	CC	AC	AC	CC	CC	CC	CC	CC	CC	CC	CC	CC	AA	AA	AA	AA	AA	AA
PZE-102017662	CC	CC	CC	CC	AC	CC	CC	CC	CC	CC	AC	CC	CC	CC	CC	CC	AC	CC	CC
PZE-102017883	AA	GG	AG	AG	GG	GG	GG	GG	GG	GG	GG	GG	GG	AA	AA	AA	AA	AA	AA
PZE-102017964	GG	AA	AG	AG	AA	AA	AA	AA	AA	AA	AA	AA	AA	GG	GG	GG	GG	GG	GG
PZE-102018303	CC	CC	CC	CC	CC	CC	CC	CC	CC	CC	CC	CC	CC	CC	CC	CC	CC	CC	CC
PZE-102019300	GG	AA	AG	AG	AA	AA	AA	AA	AA	AA	AA	AA	AA	GG	GG	GG	GG	GG	GG
PZE-102022207	GG	AA	AG	AG	AA	AA	AA	AA	AA	AA	AA	AA	AA	GG	GG	GG	GG	GG	GG
PZE-102023677	AA	GG	AG	AG	GG	GG	GG	GG	GG	GG	GG	GG	GG	AA	AA	AA	AA	AA	AA
PZE-102024868	CC	CC	CC	CC	CC	CC	CC	CC	CC	CC	CC	CC	CC	CC	CC	CC	CC	CC	CC
PZE-102027052	AA	AA	AA	AA	AA	AA	AA	AA	AA	AA	AA	AA	AA	AA	AA	AA	AA	AA	AA
PZE-102027520	AA	AA	AA	AA	AA	AA	AA	AA	AA	AA	AA	AA	AA	AA	AA	AA	AA	AA	AA
PZE-102028040	AA	GG	AG	AG	GG	GG	GG	GG	GG	GG	GG	GG	GG	AA	AA	AA	AA	AA	AA
PZE-102030702	AA	AA	AA	AA	AA	AA	AA	AA	AA	AA	AA	AA	AA	AA	AA	AA	AA	AA	AA
PZE-102030819	GG	GG	GG	GG	GG	GG	GG	GG	GG	GG	GG	GG	GG	GG	GG	GG	GG	GG	GG
PZE-102031276	GG	GG	GG	GG	GG	GG	GG	GG	GG	GG	GG	GG	GG	GG	GG	GG	GG	GG	GG
PZE-102031950	TT	AA	AT	AT	AA	AA	AA	AA	AA	AA	AA	AA	AA	TT	TT	TT	TT	TT	TT
PZE-102032169	AA	AA	AA	AA	AA	AA	AA	AA	AA	AA	AA	AA	AA	AA	AA	AA	AA	AA	AA
PZE-102032347	GG	GG	GG	GG	GG	GG	GG	GG	GG	GG	GG	GG	GG	GG	GG	GG	GG	GG	GG
PZE-102032550	GG	AA	AG	AG	AA	AA	AA	AA	AA	AA	AA	AA	AA	GG	GG	GG	GG	GG	GG
PZE-102032700	AA	GG	AG	AG	GG	GG	GG	GG	GG	GG	GG	GG	GG	AA	AA	AA	AA	AA	AA
PZE-102035734	GG	AA	AG	AG	--	AA	AA	AA	AA	AA	AA	AA	AA	GG	GG	GG	GG	GG	AA
PZE-102036427	AA	GG	AG	AG	GG	GG	GG	GG	GG	GG	GG	GG	GG	AA	AA	AA	AA	AA	GG
PZE-102037264	AA	AA	AA	AA	AA	AA	AA	AA	AA	AA	AA	AA	AA	AA	AA	AA	AA	AA	AA
PZE-102037347	AA	GG	AG	AG	GG	GG	GG	GG	GG	GG	GG	GG	GG	AA	AA	AA	AA	AA	GG
PZE-102038547	TT	TT	TT	TT	TT	TT	TT	TT	TT	TT	TT	TT	TT	TT	TT	TT	TT	TT	TT
PZE-102038897	CC	CC	CC	CC	CC	CC	CC	CC	CC	CC	CC	CC	CC	CC	CC	CC	CC	CC	CC
PZE-102039168	GG	GG	GG	GG	AG	GG	GG	GG	GG	GG	AG	GG	GG	GG	GG	GG	--	GG	GG
PZE-102039533	CC	CC	CC	CC	CC	CC	CC	CC	CC	CC	CC	CC	CC	CC	CC	CC	CC	CC	CC
PZE-102039927	GG	AG	AG	AG	AG	AG	AG	AG	AG	AG	AG	AG	AG	GG	GG	GG	GG	GG	GG
PZE-102040183	AA	GG	AG	AG	GG	GG	GG	GG	GG	GG	GG	GG	GG	AA	AA	AA	AA	AA	AG
PZE-102040639	AA	AA	AA	AA	AA	AA	AA	AA	AA	AA	AA	AA	AA	CC	CC	CC	CC	CC	AC
PZE-102041532	AA	AA	AA	AA	AA	AA	AA	AA	AA	AA	AA	AA	AA	GG	GG	GG	GG	GG	AG
PZE-102041899	AA	AA	AA	AA	--	AA	AA	AA	AA	AA	AA	AA	AA	GG	GG	GG	GG	GG	AG
PZE-102043018	GG	GG	GG	GG	GG	GG	GG	GG	GG	GG	GG	GG	GG	GG	GG	GG	GG	GG	GG
PZE-102043269	AA	AA	AA	AA	AA	AA	AA	AA	AA	AA	AA	AA	AA	AA	AA	AA	AA	AA	AA
PZE-102043498	GG	GG	GG	GG	GG	GG	GG	GG	GG	GG	GG	GG	GG	GG	GG	GG	GG	GG	GG
PZE-102045032	AA	CC	AC	CC	CC	CC	CC	CC	CC	CC	CC	CC	CC	AA	AA	AA	AA	AA	AC
PZE-102045397	GG	GG	GG	GG	GG	GG	GG	GG	GG	GG	GG	GG	GG	GG	GG	GG	GG	GG	GG
PZE-102045516	GG	GG	GG	GG	GG	GG	GG	GG	GG	GG	GG	GG	GG	GG	GG	GG	GG	GG	GG
PZE-102045819	GG	GG	GG	GG	GG	GG	GG	GG	GG	GG	GG	GG	GG	GG	GG	GG	GG	GG	GG
PZE-102046491	AA	AA	AA	AA	AA	AA	AA	AA	AA	AA	AA	AA	AA	AA	AA	AA	AA	AA	AA
PZE-102046696	GG	GG	GG	GG	GG	GG	GG	GG	GG	GG	GG	GG	GG	GG	GG	GG	GG	GG	GG
PZE-102046802	AA	AA	AA	AA	AG	AA	AA	AA	AA	AA	AG	AA	AA	AA	AA	AA	AG	AA	AA
PZE-102046980	GG	GG	GG	GG	GG	GG	GG	GG	GG	GG	GG	GG	GG	GG	GG	GG	GG	GG	GG
PZE-102047194	AA	AA	AA	AA	AG	AA	AA	AA	AA	AA	AG	AA	AA	AA	AA	AA	AG	AA	AA
PZE-102047388	GG	GG	GG	GG	GG	GG	GG	GG	GG	GG	GG	GG	GG	GG	GG	GG	GG	GG	GG
PZE-102047851	AA	GG	AG	GG	GG	GG	GG	GG	GG	GG	GG	GG	GG	AA	AA	AA	AA	AA	AG
PZE-102048870	AA	AA	AA	AA	AG	AA	AA	AA	AA	AA	AG	AA	AA	AA	AA	AA	AG	AA	AA
PZE-102049681	AA	GG	AA	AA	GG	GG	GG	GG	GG	GG	GG	GG	GG	AA	AA	AA	AA	AA	AA
PZE-102049800	CC	AA	AC	AC	AA	AA	AA	AA	AA	AA	AA	AA	AA	CC	CC	CC	CC	CC	AC
PZE-102050587	GG	AA	AG	AG	AA	AA	AA	AA	AA	AA	AA	AA	AA	GG	GG	GG	AG	GG	AG
PZE-102050753	AA	GG	AG	AG	GG	GG	GG	GG	GG	GG	GG	GG	GG	AA	AA	AA	AA	AA	AA
PZE-102051738	AA	GG	AG	AG	GG	GG	GG	GG	GG	GG	GG	GG	GG	AA	AA	AA	AA	AA	AA
PZE-102051933	GG	GG	GG	GG	--	GG	GG	GG	GG	GG	GG	GG	GG	GG	GG	GG	GG	GG	GG
PZE-102052894	AA	GG	AG	AG	GG	GG	GG	GG	GG	GG	GG	GG	GG	AA	AA	AA	AA	AA	AA
PZE-102053562	GG	GG	GG	GG	GG	GG	GG	GG	GG	GG	GG	GG	GG	GG	GG	GG	GG	GG	GG
PZE-102053988	AA	AA	AA	AA	AA	AA	AA	AA	AA	AA	AA	AA	AA	AA	AA	AA	AA	AA	AA
PZE-102054921	AA	GG	AG	AG	GG	GG	GG	GG	GG	GG	GG	GG	GG	AA	AA	AA	AA	AA	AA
PZE-102055209	AA	GG	AG	AG	GG	GG	GG	GG	GG	GG	GG	GG	GG	AA	AA	AA	--	AA	AA
PZE-102055945	AA	CC	AC	AC	CC	CC	CC	CC	CC	CC	CC	CC	CC	AA	AA	AA	AA	AA	AA
PZE-102056295	CC	CC	CC	CC	CC	CC	CC	CC	CC	CC	CC	CC	CC	CC	CC	CC	CC	CC	CC
PZE-102056425	AA	GG	AG	AG	GG	GG	GG	GG	GG	GG	GG	GG	GG	AA	AA	AA	AA	AA	AA
PZE-102056514	GG	GG	GG	GG	GG	GG	GG	GG	GG	GG	GG	GG	GG	GG	GG	GG	GG	GG	GG
PZE-102056740	AA	AA	AA	AA	AA	AA	AA	AA	AA	AA	AA	AA	AA	AA	AA	AA	AA	AA	AA
PZE-102058084	AA	AA	AA	AA	AA	AA	AA	AA	AA	AA	AA	AA	AA	AA	AA	AA	AA	AA	AA
PZE-102059196	AA	AA	AA	AA	AA	AA	AA	AA	AA	AA	AA	AA	AA	AA	AA	AA	AA	AA	AA
PZE-102059450	AA	AA	AA	AA	AA	AA	AA	AA	AA	AA	AA	AA	AA	AA	AA	AA	AA	AA	AA
PZE-102059924	GG	GG	GG	GG	GG	GG	GG	GG	GG	GG	GG	GG	GG	GG	GG	GG	GG	GG	GG
PZE-102060224	GG	GG	GG	GG	GG	GG	GG	GG	GG	GG	GG	GG	GG	GG	GG	GG	GG	GG	GG
PZE-102060479	GG	AA	AG	AG	AA	AA	AA	AA	AA	AA	AA	AA	AA	GG	GG	GG	GG	GG	GG
PZE-102060595	AA	CC	AC	AC	CC	CC	CC	CC	CC	CC	CC	CC	CC	AA	AA	AA	AA	AA	AA
PZE-102061091	GG	GG	GG	GG	GG	GG	GG	GG	GG	GG	GG	GG	GG	GG	GG	GG	GG	GG	GG
PZE-102061288	CC	CC	CC	CC	CC	CC	CC	CC	CC	CC	CC	CC	CC	CC	CC	CC	CC	CC	CC
PZE-102061416	CC	CC	CC	CC	CC	CC	CC	CC	CC	CC	CC	CC	CC	CC	CC	CC	CC	CC	CC
PZE-102061615	GG	GG	GG	GG	GG	GG	GG	GG	GG	GG	GG	GG	GG	GG	GG	GG	GG	GG	GG
PZE-102062543	CC	AA	AC	AC	AA	AA	AA	AA	AA	AA	AA	AA	AA	CC	CC	CC	CC	CC	CC
PZE-102062746	AA	AA	AA	AA	AA	AA	AA	AA	AA	AA	AA	AA	AA	AA	AA	AA	AA	AA	AA
PZE-102063348	GG	GG	GG	GG	GG	GG	GG	GG	GG	GG	GG	GG	GG	GG	GG	GG	GG	GG	GG
PZE-102063834	GG	GG	GG	GG	GG	GG	GG	GG	GG	GG	GG	GG	GG	GG	GG	GG	GG	GG	GG
PZE-102064632	AA	GG	AG	AG	GG	GG	GG	GG	GG	GG	GG	GG	GG	AA	AA	AA	AA	AA	AA
PZE-102064901	AA	GG	AG	AG	GG	GG	GG	GG	GG	GG	GG	GG	GG	AG	AA	AA	AA	AA	AA
PZE-102065179	GG	AA	AG	AG	AA	AA	AA	AA	AA	AA	AA	AA	AA	GG	GG	GG	GG	GG	GG
PZE-102067216	AA	AA	AA	AA	AA	AA	AA	AA	AA	AA	AA	AA	AA	AA	AA	AA	AA	AA	AA
PZE-102067552	CC	CC	CC	CC	CC	CC	CC	CC	CC	CC	CC	CC	CC	CC	CC	CC	CC	CC	CC
PZE-102068514	AA	GG	AG	AG	GG	GG	GG	GG	GG	GG	GG	GG	GG	AA	AA	AA	AA	AA	AA
PZE-102068688	AA	GG	AG	AG	GG	GG	GG	GG	GG	GG	GG	GG	GG	AA	AA	AA	AA	AA	AA
PZE-102069195	GG	AA	AG	AG	AA	AA	AA	AA	AA	AA	AA	AA	AA	GG	GG	GG	GG	GG	GG
PZE-102069529	GG	GG	GG	GG	GG	GG	GG	GG	GG	GG	GG	GG	GG	GG	GG	GG	GG	GG	GG
PZE-102070420	AA	AA	AA	AA	AA	AA	AA	AA	AA	AA	AA	AA	AA	AA	AA	AA	AA	AA	AA
PZE-102071022	GG	GG	GG	GG	GG	GG	GG	GG	GG	GG	GG	GG	GG	GG	GG	GG	GG	GG	GG
PZE-102071375	CC	CC	CC	CC	CC	CC	CC	CC	CC	CC	CC	CC	CC	CC	CC	CC	CC	CC	CC
PZE-102071670	AA	GG	AG	AG	GG	GG	GG	GG	GG	GG	GG	GG	GG	AA	AA	AA	AA	AA	AA
PZE-102071784	TT	TT	TT	TT	TT	TT	TT	TT	TT	TT	TT	TT	TT	TT	TT	TT	TT	TT	TT
PZE-102071913	AA	CC	AC	AC	CC	CC	CC	CC	CC	CC	CC	CC	CC	AA	AA	AA	AA	AA	AA
PZE-102072349	GG	GG	GG	GG	GG	GG	GG	GG	GG	GG	GG	GG	GG	GG	GG	GG	GG	GG	GG
PZE-102072394	AA	CC	AC	AC	CC	CC	CC	CC	CC	CC	CC	CC	CC	AA	AA	AA	AA	AA	AA
PZE-102072775	AA	GG	AG	AG	GG	GG	GG	GG	GG	GG	GG	GG	GG	AA	AA	AA	AA	AA	AA
PZE-102072857	GG	GG	GG	GG	GG	GG	GG	GG	GG	GG	GG	GG	GG	GG	GG	GG	GG	GG	GG
PZE-102072947	CC	CC	CC	CC	CC	CC	CC	CC	CC	CC	CC	CC	CC	CC	CC	CC	CC	CC	CC
PZE-102073397	GG	GG	GG	GG	GG	GG	GG	GG	GG	GG	GG	GG	GG	GG	GG	GG	GG	GG	GG
PZE-102074443	AA	CC	AC	AC	CC	CC	CC	CC	CC	CC	--	CC	CC	AA	AA	AA	AA	AA	AA
PZE-102074562	AA	GG	AG	AG	GG	GG	GG	GG	GG	GG	GG	GG	GG	AA	AA	AA	AA	AA	AA
PZE-102074975	AA	GG	AG	AG	GG	GG	GG	GG	GG	GG	GG	GG	GG	AA	AA	AA	AA	AA	AA
PZE-102075471	GG	AA	AG	AG	AA	AA	AA	AA	AA	AA	AA	AA	AA	GG	GG	GG	GG	GG	GG
PZE-102075762	AA	AA	AA	AA	AA	AA	AA	AA	AA	AA	AA	AA	AA	AA	AA	AA	AA	AA	AA
PZE-102075881	AA	AA	AA	AA	AA	AA	AA	AA	AA	AA	AA	AA	AA	AA	AA	AA	AA	AA	AA
PZE-102075976	AA	CC	AC	AC	CC	CC	CC	CC	CC	CC	CC	CC	CC	AA	AA	AA	AA	AA	AA
PZE-102076429	GG	AA	AG	AG	--	AA	AA	AA	AA	AA	AA	AA	AA	GG	GG	GG	GG	GG	GG
PZE-102076599	CC	AA	AC	AC	AA	AA	AA	AA	AA	AA	AA	AA	AA	CC	CC	CC	CC	CC	CC
PZE-102076812	AA	GG	AG	AG	GG	GG	GG	GG	GG	GG	GG	GG	GG	AA	AA	AA	AA	AA	AA
PZE-102076989	CC	AA	AC	AC	AA	AA	AA	AA	AA	AA	AA	AA	AA	CC	CC	CC	CC	CC	CC
PZE-102077071	AA	GG	AG	AG	GG	GG	GG	GG	GG	GG	GG	GG	GG	AA	AA	AA	AA	AA	AA
PZE-102077202	CC	AA	AC	AC	AA	AA	AA	AA	AA	AA	AA	AA	AA	CC	CC	CC	CC	CC	CC
PZE-102077370	GG	AA	AG	AG	AA	AA	AA	AA	AA	AA	AA	AA	AA	GG	GG	GG	GG	GG	GG
PZE-102077511	AA	GG	AG	AG	GG	GG	GG	GG	GG	GG	GG	GG	GG	AA	AA	AA	AA	AA	AA
PZE-102077632	GG	GG	GG	GG	GG	GG	GG	GG	GG	GG	GG	GG	GG	GG	GG	GG	GG	GG	GG
PZE-102077722	TT	TT	TT	TT	TT	TT	TT	TT	TT	TT	TT	TT	TT	TT	TT	TT	TT	TT	TT
PZE-102077877	AA	AA	AA	AA	AA	AA	AA	AA	AA	AA	AA	AA	AA	AA	AA	AA	AA	AA	AA
PZE-102077958	GG	GG	GG	GG	GG	GG	GG	GG	GG	GG	GG	GG	GG	GG	GG	GG	GG	GG	GG
PZE-102078110	AA	CC	AC	AC	CC	CC	CC	CC	CC	CC	CC	CC	CC	AA	AA	AA	AA	AA	AA
PZE-102078581	AA	GG	AG	AG	GG	GG	GG	GG	GG	GG	GG	GG	GG	AA	AA	AA	AA	AA	AA
PZE-102078926	CC	CC	CC	CC	CC	CC	CC	CC	CC	CC	CC	CC	CC	CC	CC	CC	CC	CC	CC
PZE-102079911	GG	AA	AG	AG	AA	AA	AA	AA	AA	AA	AA	AA	AA	GG	GG	GG	GG	GG	GG
PZE-102079998	AA	CC	AC	AC	CC	CC	CC	CC	CC	CC	CC	CC	CC	AA	AA	AA	AA	AA	AA
PZE-102080022	AA	AA	AA	AA	AA	AA	AA	AA	AA	AA	AA	AA	AA	AA	AA	AA	AA	AA	AA
PZE-102080069	GG	GG	GG	GG	GG	GG	GG	GG	GG	GG	GG	GG	GG	GG	GG	GG	GG	GG	GG
PZE-102080336	AA	CC	AC	AC	CC	CC	CC	CC	CC	CC	CC	CC	CC	AA	AA	AA	AA	AA	AA
PZE-102080478	GG	AA	AG	AG	AA	AA	AA	AA	AA	AA	AA	AA	AA	GG	GG	GG	GG	GG	GG
PZE-102080558	CC	AA	AC	AC	AA	AA	AA	AA	AA	AA	AA	AA	AA	CC	CC	CC	CC	CC	CC
PZE-102080737	AA	AA	AA	AA	AA	AA	AA	AA	AA	AA	AA	AA	AA	AA	AA	AA	AA	AA	AA
PZE-102080779	GG	AA	AG	AG	AA	AA	AA	AA	AA	AA	AA	AA	AA	GG	GG	GG	GG	GG	GG
PZE-102080818	GG	CC	CG	CG	CC	CC	CC	CC	CC	CC	CC	CC	CC	GG	GG	GG	GG	GG	GG
PZE-102080894	AA	GG	AG	AG	GG	GG	GG	GG	GG	GG	GG	GG	GG	AA	AA	AA	AA	AA	AA
PZE-102080952	CC	CC	CC	CC	CC	CC	CC	CC	CC	CC	CC	CC	CC	CC	CC	CC	CC	CC	CC
PZE-102080979	CC	AA	AC	AC	AA	AA	AA	AA	AA	AA	AA	AA	AA	CC	CC	CC	CC	CC	CC
PZE-102081022	GG	AA	AG	AG	AA	AA	AA	AA	AA	AA	AA	AA	AA	GG	GG	GG	GG	GG	GG
PZE-102081081	AA	GG	AG	AG	GG	GG	GG	GG	GG	GG	GG	GG	GG	AA	AA	AA	AA	AA	AA
PZE-102081828	AA	AA	AA	AA	AA	AA	AA	AA	AA	AA	AA	AA	AA	AA	AA	AA	AA	AA	AA
PZE-102082222	GG	AA	AG	AG	AA	AA	AA	AA	AA	AA	AA	AA	AA	GG	GG	GG	GG	GG	GG
PZE-102082351	AA	AA	AA	AA	AA	AA	AA	AA	AA	AA	AA	AA	AA	AA	AA	AA	AA	AA	AA
PZE-102082479	GG	GG	GG	GG	GG	GG	GG	GG	GG	GG	GG	GG	GG	GG	GG	GG	GG	GG	GG
PZE-102082568	AA	CC	AC	AC	CC	CC	CC	CC	CC	CC	CC	CC	CC	AA	AA	AA	AA	AA	AA
PZE-102082627	GG	AA	AG	AG	AA	AA	AA	AA	AA	AA	AA	AA	AA	GG	GG	GG	GG	GG	GG
PZE-102083689	GG	GG	GG	GG	GG	GG	GG	GG	GG	GG	GG	GG	GG	GG	GG	GG	GG	GG	GG
PZE-102084065	AA	CC	AC	AC	CC	CC	CC	CC	CC	CC	CC	CC	CC	AA	AA	AA	AA	AA	AA
PZE-102084249	AA	GG	AG	AG	--	GG	GG	GG	GG	GG	GG	GG	GG	AA	AA	AA	AA	AA	AA
PZE-102084540	GG	AA	AG	AG	AG	AA	AA	AA	AA	AA	--	AA	AA	GG	GG	GG	GG	GG	GG
PZE-102085758	GG	AA	AG	AG	AA	AA	AA	AA	AA	AA	AA	AA	AA	GG	GG	GG	GG	GG	GG
PZE-102086051	CC	AC	AC	AC	AC	AC	AC	AC	AC	AC	AC	AC	AC	CC	CC	CC	CC	CC	CC
PZE-102086825	GG	AA	AG	AG	AA	AA	AA	AA	AA	AA	AA	AA	AA	GG	GG	GG	GG	GG	GG
PZE-102086869	GG	AA	AG	AG	AA	AA	AA	AA	AA	AA	AA	AA	AA	GG	GG	GG	GG	GG	GG
PZE-102087084	GG	AA	AG	AG	--	AA	AA	AA	AA	AA	--	AA	AA	GG	GG	GG	GG	GG	GG
PZE-102088316	CC	CC	CC	CC	CC	CC	CC	CC	CC	CC	CC	CC	CC	CC	CC	CC	CC	CC	CC
PZE-102088540	GG	GG	GG	GG	GG	GG	GG	GG	GG	GG	GG	GG	GG	GG	GG	GG	GG	GG	GG
PZE-102088647	GG	GG	GG	GG	GG	GG	GG	GG	GG	GG	GG	GG	GG	GG	GG	GG	GG	GG	GG
PZE-102088757	AA	AA	AA	AA	AA	AA	AA	AA	AA	AA	AA	AA	AA	AA	AA	AA	AA	AA	AA
PZE-102088855	GG	GG	GG	GG	AG	GG	GG	GG	GG	GG	--	GG	GG	GG	GG	GG	--	GG	GG
PZE-102089109	AA	AA	AA	AA	AA	AA	AA	AA	AA	AA	AA	AA	AA	AA	AA	AA	AA	AA	AA
PZE-102089165	AA	CC	AC	AC	CC	CC	CC	CC	CC	CC	CC	CC	CC	AA	AA	AA	AA	AA	AA
PZE-102090176	GG	AA	AG	AG	AA	AA	AA	AA	AA	AA	AA	AA	AA	GG	GG	GG	--	GG	GG
PZE-102091287	AA	AA	AA	AA	AA	AA	AA	AA	AA	AA	AA	AA	AA	AA	AA	AA	AA	AA	AA
PZE-102091423	AA	TT	AT	AT	TT	TT	TT	TT	TT	TT	TT	TT	TT	AA	AA	AA	AA	AA	AA
PZE-102091516	CC	AA	AC	AC	AA	AA	AA	AA	AA	AA	AA	AA	AA	CC	CC	CC	CC	CC	CC
PZE-102091935	GG	GG	GG	GG	GG	GG	GG	GG	GG	GG	GG	GG	GG	GG	GG	GG	GG	GG	GG
PZE-102092709	AA	AA	AA	AA	AA	AA	AA	AA	AA	AA	AA	AA	AA	AA	AA	AA	AA	AA	AA
PZE-102092831	AA	AA	AA	AA	AA	AA	AA	AA	AA	AA	AA	AA	AA	AA	AA	AA	AA	AA	AA
PZE-102092976	AA	GG	AG	AG	GG	GG	GG	GG	GG	GG	GG	GG	GG	AA	AA	AA	AA	AA	AA
PZE-102093068	GG	GG	GG	GG	--	GG	GG	GG	GG	GG	GG	GG	GG	GG	GG	GG	GG	GG	GG
PZE-102093139	AA	AA	AA	AA	AA	AA	AA	AA	AA	AA	AA	AA	AA	AA	AA	AA	AA	AA	AA
PZE-102093241	GG	AA	AG	AG	AA	AA	AA	AA	AA	AA	AA	AA	AA	GG	GG	GG	GG	GG	GG
PZE-102093414	AA	AA	AA	AA	AA	AA	AA	AA	AA	AA	AA	AA	AA	AA	AA	AA	AA	AA	AA
PZE-102093482	AA	AA	AA	AA	AA	AA	AA	AA	AA	AA	AA	AA	AA	AA	AA	AA	AA	AA	AA
PZE-102093611	AA	AA	AA	AA	AA	AA	AA	AA	AA	AA	AA	AA	AA	AA	AA	AA	AA	AA	AA
PZE-102093643	GG	GG	GG	GG	GG	GG	GG	GG	GG	GG	GG	GG	GG	GG	GG	GG	GG	GG	GG
PZE-102093807	AA	GG	AG	AG	GG	GG	GG	GG	GG	GG	GG	GG	GG	AA	AA	AA	AA	AA	AA
PZE-102094259	GG	AA	AG	AG	AA	AA	AA	AA	AA	AA	AA	AA	AA	GG	GG	GG	GG	GG	GG
PZE-102095011	AA	AA	AA	AA	AA	AA	AA	AA	AA	AA	AA	AA	AA	AA	AA	AA	AA	AA	AA
PZE-102095151	AA	GG	AG	AG	GG	GG	GG	GG	GG	GG	GG	GG	GG	AA	AA	AA	AA	AA	AA
PZE-102095526	GG	GG	GG	GG	GG	GG	GG	GG	GG	GG	GG	GG	GG	GG	GG	GG	GG	GG	GG
PZE-102096468	AA	GG	AG	AG	GG	GG	GG	GG	GG	GG	GG	GG	GG	AA	AA	AA	AA	AA	AA
PZE-102096590	GG	GG	GG	GG	GG	GG	GG	GG	GG	GG	GG	GG	GG	GG	GG	GG	GG	GG	GG
PZE-102096857	AA	AA	AA	AA	--	AA	AA	AA	AA	AA	AA	AA	AA	AA	AA	AA	AA	AA	AA
PZE-102096999	GG	AA	AG	AG	AA	AA	AA	AA	AA	AA	AA	AA	AA	GG	GG	GG	GG	GG	GG
PZE-102097267	GG	GG	GG	GG	GG	GG	GG	GG	GG	GG	GG	GG	GG	GG	GG	GG	GG	GG	GG
PZE-102097345	AA	GG	AG	AG	GG	GG	GG	GG	GG	GG	GG	GG	GG	AA	AA	AA	AA	AA	AA
PZE-102097835	GG	AA	AG	AG	AA	AA	AA	AA	AA	AA	AA	AA	AA	GG	GG	GG	GG	GG	GG
PZE-102098073	GG	GG	GG	GG	GG	GG	GG	GG	GG	GG	GG	GG	GG	GG	GG	GG	GG	GG	GG
PZE-102098923	AA	GG	AG	AG	GG	GG	GG	GG	GG	GG	GG	GG	GG	AA	AA	AA	AA	AA	AA
PZE-102099362	AA	GG	AG	AG	GG	GG	GG	GG	GG	GG	GG	GG	GG	AA	AA	AA	AA	AA	AA
PZE-102099594	GG	GG	GG	GG	GG	GG	GG	GG	GG	GG	GG	GG	GG	GG	GG	GG	GG	GG	GG
PZE-102100180	AA	GG	AG	AG	GG	GG	GG	GG	GG	GG	GG	GG	GG	AA	AA	AA	AA	AA	AA
PZE-102100301	GG	AA	AG	AG	AA	AA	AA	AA	AA	AA	AA	AA	AA	GG	GG	GG	GG	GG	GG
PZE-102100623	AA	AA	AA	AA	AA	AA	AA	AA	AA	AA	AA	AA	AA	AA	AA	AA	AA	AA	AA
PZE-102100718	GG	GG	GG	GG	GG	GG	GG	GG	GG	GG	GG	GG	GG	GG	GG	GG	GG	GG	GG
PZE-102100930	CC	CC	CC	CC	CC	CC	CC	CC	CC	CC	CC	CC	CC	CC	CC	CC	CC	CC	CC
PZE-102101047	AA	AA	AA	AA	AA	AA	AA	AA	AA	AA	AA	AA	AA	AA	AA	AA	AA	AA	AA
PZE-102101500	AG	AG	AG	AG	--	AG	AG	AG	AG	AG	--	AG	AG	AG	AG	AG	--	AG	AG
PZE-102101625	CC	CC	CC	CC	CC	CC	CC	CC	CC	CC	CC	CC	CC	CC	CC	CC	CC	CC	CC
PZE-102101817	AA	AA	AA	AA	AA	AA	AA	AA	AA	AA	AA	AA	AA	AA	AA	AA	AA	AA	AA
PZE-102101891	AA	AA	AA	AA	AA	AA	AA	AA	AA	AA	AA	AA	AA	AA	AA	AA	AA	AA	AA
PZE-102101917	AA	AA	AA	AA	AA	AA	AA	AA	AA	AA	AA	AA	AA	AA	AA	AA	AA	AA	AA
PZE-102102054	AA	AA	AA	AA	AG	AA	AA	AA	AA	AA	--	AA	AA	AA	AA	AA	--	AA	AA
PZE-102102152	AA	AA	AA	AA	AA	AA	AA	AA	AA	AA	AA	AA	AA	AA	AA	AA	AA	AA	AA
PZE-102102491	AA	AA	AA	AA	AA	AA	AA	AA	AA	AA	AA	AA	AA	AA	AA	AA	AA	AA	AA
PZE-102102708	GG	GG	GG	GG	GG	GG	GG	GG	GG	GG	GG	GG	GG	GG	GG	GG	GG	GG	GG
PZE-102102760	GG	GG	GG	GG	GG	GG	GG	GG	GG	GG	GG	GG	GG	GG	GG	GG	GG	GG	GG
PZE-102103095	GG	AA	AG	AG	AA	AA	AA	AA	AA	AA	AA	AA	AA	GG	GG	GG	GG	GG	GG
PZE-102103687	GG	AA	AG	AG	AA	AA	AA	AA	AA	AA	AA	AA	AA	GG	GG	GG	GG	GG	GG
PZE-102104066	AA	CC	AC	AC	CC	CC	CC	CC	CC	CC	CC	CC	CC	AA	AA	AA	AA	AA	AA
PZE-102104363	AA	AA	AA	AA	AA	AA	AA	AA	AA	AA	AA	AA	AA	AA	AA	AA	AA	AA	AA
PZE-102104531	AA	AA	AA	AA	AG	AA	AA	AA	AA	AA	AG	AA	AA	AA	AA	AA	AG	AA	AA
PZE-102104724	GG	GG	GG	GG	GG	GG	GG	GG	GG	GG	GG	GG	GG	GG	GG	GG	GG	GG	GG
PZE-102104971	GG	AA	AG	AG	AA	AA	AA	AA	AA	AA	AA	AA	AA	GG	GG	GG	GG	GG	GG
PZE-102105074	AA	CC	AC	AC	CC	CC	CC	CC	CC	CC	CC	CC	CC	AA	AA	AA	AA	AA	AA
PZE-102105276	GG	GG	GG	GG	GG	GG	GG	GG	GG	GG	GG	GG	GG	GG	GG	GG	GG	GG	GG
PZE-102105765	AA	AA	AA	AA	AA	AA	AA	AA	AA	AA	AA	AA	AA	AA	AA	AA	AA	AA	AA
PZE-102106190	AA	CC	AC	AC	CC	CC	CC	CC	CC	CC	CC	CC	CC	AA	AA	AA	AA	AA	AA
PZE-102106384	CC	CC	CC	CC	CC	CC	CC	CC	CC	CC	CC	CC	CC	CC	CC	CC	CC	CC	CC
PZE-102106503	AA	GG	AG	AG	GG	GG	GG	GG	GG	GG	GG	GG	GG	AA	AA	AA	AA	AA	AA
PZE-102106631	GG	AA	AG	AG	AA	AA	AA	AA	AA	AA	AA	AA	AA	GG	GG	GG	GG	GG	GG
PZE-102106919	CC	CC	CC	CC	CC	CC	CC	CC	CC	CC	CC	CC	CC	CC	CC	CC	CC	CC	CC
PZE-102106976	AA	GG	AG	AG	GG	GG	GG	GG	GG	GG	GG	GG	GG	AA	AA	AA	AA	AA	AA
PZE-102107027	CC	AA	AC	AC	AA	AA	AA	AA	AA	AA	AA	AA	AA	CC	CC	CC	CC	CC	CC
PZE-102107519	AA	AA	AA	AA	AA	AA	AA	AA	AA	AA	AA	AA	AA	AA	AA	AA	AA	AA	AA
PZE-102107631	AA	AA	AA	AA	AA	AA	AA	AA	AA	AA	AA	AA	AA	AA	AA	AA	AA	AA	AA
PZE-102107776	GG	GG	GG	GG	GG	GG	GG	GG	GG	GG	GG	GG	GG	GG	GG	GG	GG	GG	GG
PZE-102107923	CC	CC	CC	CC	CC	CC	CC	CC	CC	CC	CC	CC	CC	CC	CC	CC	CC	CC	CC
PZE-102108542	GG	GG	GG	GG	GG	GG	GG	GG	GG	GG	GG	GG	GG	GG	GG	GG	GG	GG	GG
PZE-102108725	AA	AA	AA	AA	AA	AA	AA	AA	AA	AA	AA	AA	AA	AA	AA	AA	AA	AA	AA
PZE-102108850	AA	AA	AA	AA	AA	AA	AA	AA	AA	AA	AA	AA	AA	AA	AA	AA	AA	AA	AA
PZE-102109004	AA	AA	AA	AA	AA	AA	AA	AA	AA	AA	AA	AA	AA	AA	AA	AA	AA	AA	AA
PZE-102109182	GG	GG	GG	GG	GG	GG	GG	GG	GG	GG	GG	GG	GG	GG	GG	GG	GG	GG	GG
PZE-102109639	GG	GG	GG	GG	GG	GG	GG	GG	GG	GG	GG	GG	GG	GG	GG	GG	GG	GG	GG
PZE-102110378	AA	GG	AG	AG	GG	GG	GG	GG	GG	GG	GG	GG	GG	AA	AA	AA	AA	AA	AA
PZE-102110629	GG	AA	AG	AG	AA	AA	AA	AA	AA	AA	AA	AA	AA	GG	GG	GG	GG	GG	GG
PZE-102111018	AA	AA	AA	AA	AA	AA	AA	AA	AA	AA	AA	AA	AA	AA	AA	AA	AA	AA	AA
PZE-102111385	GG	AA	AG	AG	AA	AA	AA	AA	AA	AA	AA	AA	AA	GG	GG	GG	GG	GG	GG
PZE-102111557	CC	CC	CC	CC	CC	CC	CC	CC	CC	CC	CC	CC	CC	CC	CC	CC	CC	CC	CC
PZE-102111672	AA	AA	AA	AA	AA	AA	AA	AA	AA	AA	AA	AA	AA	AA	AA	AA	AA	AA	AA
PZE-102111951	GG	AA	AG	AG	AA	AA	AA	AA	AA	AA	AA	AA	AA	GG	GG	GG	GG	GG	GG
PZE-102112103	GG	AA	AG	AG	--	AA	AA	AA	AA	AA	AA	AA	AA	GG	GG	GG	GG	GG	GG
PZE-102112313	AA	GG	AG	AG	GG	GG	GG	GG	GG	GG	GG	GG	GG	AA	AA	AA	AA	AA	AA
PZE-102112725	GG	GG	GG	GG	GG	GG	GG	GG	GG	GG	GG	GG	GG	GG	GG	GG	GG	GG	GG
PZE-102112936	GG	AA	AG	AG	AA	AA	AA	AA	AA	AA	AA	AA	AA	GG	GG	GG	GG	GG	GG
PZE-102113046	CC	CC	CC	CC	CC	CC	CC	CC	CC	CC	CC	CC	CC	CC	CC	CC	CC	CC	CC
PZE-102113135	AA	AA	AA	AA	AA	AA	AA	AA	AA	AA	AA	AA	AA	AA	AA	AA	AA	AA	AA
PZE-102113229	AA	GG	AG	AG	GG	GG	GG	GG	GG	GG	GG	GG	GG	AA	AA	AA	AA	AA	AA
PZE-102113766	AA	AA	AA	AA	AA	AA	AA	AA	AA	AA	AA	AA	AA	AA	AA	AA	AA	AA	AA
PZE-102114091	GG	GG	GG	GG	GG	GG	GG	GG	GG	GG	GG	GG	GG	GG	GG	GG	GG	GG	GG
PZE-102114289	AA	AA	AA	AA	AA	AA	AA	AA	AA	AA	AA	AA	AA	AA	AA	AA	AA	AA	AA
PZE-102114557	AA	AA	AA	AA	AA	AA	AA	AA	AA	AA	AA	AA	AA	AA	AA	AA	AA	AA	AA
PZE-102115690	AA	GG	AG	AG	GG	GG	GG	GG	GG	GG	GG	GG	GG	AG	AA	AA	AA	AA	AA
PZE-102116086	GG	AA	AG	AG	AA	AA	AA	AA	AA	AA	AA	AA	AA	AG	GG	GG	GG	GG	GG
PZE-102116199	AA	AA	AA	AA	AA	AA	AA	AA	AA	AA	AA	AA	AA	AA	AA	AA	AA	AA	AA
PZE-102116456	AA	CC	AC	AC	CC	CC	CC	CC	CC	CC	CC	CC	CC	AC	AA	AA	AA	AA	AA
PZE-102116677	GG	AA	AG	AG	AA	AA	AA	AA	AA	AA	AA	AA	AA	AG	GG	GG	GG	GG	GG
PZE-102116965	AA	GG	AG	AG	GG	GG	GG	GG	GG	GG	GG	GG	GG	AG	AA	AA	AA	AA	AA
PZE-102117120	AA	AA	AA	AA	AA	AA	AA	AA	AA	AA	AA	AA	AA	AA	AA	AA	AA	AA	AA
PZE-102117173	AA	AA	AA	AA	AA	AA	AA	AA	AA	AA	AA	AA	AA	AA	AA	AA	AA	AA	AA
PZE-102117310	AA	AA	AA	AA	AA	AA	AA	AA	AA	AA	AA	AA	AA	AA	AA	AA	AA	AA	AA
PZE-102117342	AA	AA	AA	AA	AA	AA	AA	AA	AA	AA	AA	AA	AA	AA	AA	AA	AA	AA	AA
PZE-102117741	AA	AA	AA	AA	AA	AA	AA	AA	AA	AA	AA	AA	AA	AA	AA	AA	AA	AA	AA
PZE-102118224	GG	AA	AG	AG	AA	AA	AA	AA	AA	AA	AA	AA	AA	AG	GG	GG	GG	GG	GG
PZE-102118462	AA	AA	AA	AA	AA	AA	AA	AA	AA	AA	AA	AA	AA	AA	AA	AA	AA	AA	AA
PZE-102118927	GG	AA	AG	AG	AA	AA	AA	AA	AA	AA	AA	AA	AA	AG	GG	GG	GG	GG	GG
PZE-102119200	AA	AA	AA	AA	AA	AA	AA	AA	AA	AA	AA	AA	AA	AA	AA	AA	AA	AA	AA
PZE-102119932	AA	GG	AG	AG	GG	GG	GG	GG	GG	GG	GG	GG	GG	AG	AA	AA	AA	AA	AA
PZE-102120220	AA	AA	AA	AA	AA	AA	AA	AA	AA	AA	AA	AA	AA	AA	AA	AA	AA	AA	AA
PZE-102120342	AA	AA	AA	AA	AA	AA	AA	AA	AA	AA	AA	AA	AA	AA	AA	AA	AA	AA	AA
PZE-102120370	AA	AA	AA	AA	AA	AA	AA	AA	AA	AA	AA	AA	AA	AA	AA	AA	AA	AA	AA
PZE-102120501	AA	AA	AA	AA	AA	AA	AA	AA	AA	AA	AA	AA	AA	AA	AA	AA	AA	AA	AA
PZE-102120581	GG	GG	GG	GG	GG	GG	GG	GG	GG	GG	GG	GG	GG	GG	GG	GG	GG	GG	GG
PZE-102120786	AA	CC	AC	AC	CC	CC	CC	CC	CC	CC	CC	CC	CC	AC	AA	AA	AA	AA	AA
PZE-102120959	GG	AA	AG	AG	AA	AA	AA	AA	AA	AA	AA	AA	AA	AG	GG	GG	GG	GG	GG
PZE-102121121	CC	CC	CC	CC	--	CC	CC	CC	CC	CC	CC	CC	CC	CC	CC	CC	CC	CC	CC
PZE-102121893	AA	GG	AG	AG	GG	GG	GG	GG	GG	GG	GG	GG	GG	AG	AA	AA	AA	AA	AA
PZE-102121940	GG	AA	AG	AG	AA	AA	AA	AA	AA	AA	AA	AA	AA	AG	GG	GG	GG	GG	GG
PZE-102122282	AA	GG	AG	AG	GG	GG	GG	GG	GG	GG	GG	GG	GG	AA	AA	AA	AA	AA	AA
PZE-102122572	GG	GG	GG	GG	GG	GG	GG	GG	GG	GG	GG	GG	GG	GG	GG	GG	GG	GG	GG
PZE-102122951	AA	AA	AA	AA	AA	AA	AA	AA	AA	AA	AA	AA	AA	AA	AA	AA	AA	AA	AA
PZE-102123500	GG	GG	GG	GG	GG	GG	GG	GG	GG	GG	GG	GG	GG	GG	GG	GG	GG	GG	GG
PZE-102123716	GG	GG	GG	GG	GG	GG	GG	GG	GG	GG	GG	GG	GG	GG	GG	GG	GG	GG	GG
PZE-102123913	AA	GG	AG	AG	GG	GG	GG	GG	GG	GG	GG	GG	GG	AA	AA	AA	AA	AA	AA
PZE-102123949	GG	GG	GG	GG	GG	GG	GG	GG	GG	GG	GG	GG	GG	GG	GG	GG	GG	GG	GG
PZE-102124171	AA	AA	AA	AA	AA	AA	AA	AA	AA	AA	AA	AA	AA	AA	AA	AA	AA	AA	AA
PZE-102124314	AA	AA	AA	AA	AA	AA	AA	AA	AA	AA	AA	AA	AA	AA	AA	AA	AA	AA	AA
PZE-102124843	AA	GG	AG	AG	GG	GG	GG	GG	GG	GG	GG	GG	GG	AA	AA	AA	AA	AA	AA
PZE-102124969	GG	AA	AG	AG	AA	AA	AA	AA	AA	AA	AA	AA	AA	GG	GG	GG	GG	GG	GG
PZE-102125063	AA	GG	AG	AG	GG	GG	GG	GG	GG	GG	GG	GG	GG	AA	AA	AA	AA	AA	AA
PZE-102125779	GG	GG	GG	GG	GG	GG	GG	GG	GG	GG	GG	GG	GG	GG	GG	GG	GG	GG	GG
PZE-102126077	AA	AA	AA	AA	AA	AA	AA	AA	AA	AA	AA	AA	AA	AA	AA	AA	AA	AA	AA
PZE-102126264	AA	GG	AG	AG	GG	GG	GG	GG	GG	GG	GG	GG	GG	AA	AA	AA	AA	AA	AA
PZE-102127006	AA	--	AA	AA	--	--	--	--	--	--	--	--	--	AA	AA	AA	AA	AA	AA
PZE-102127775	GG	GG	GG	GG	GG	GG	GG	GG	GG	GG	GG	GG	GG	GG	GG	GG	GG	GG	GG
PZE-102128040	AA	CC	AC	AC	CC	CC	CC	CC	CC	CC	CC	CC	CC	AA	AA	AA	AA	AA	AA
PZE-102128428	CC	GG	CG	CG	GG	GG	GG	GG	GG	GG	GG	GG	GG	CC	CC	CC	CC	CC	CC
PZE-102128815	CC	CC	CC	CC	CC	CC	CC	CC	CC	CC	CC	CC	CC	CC	CC	CC	CC	CC	CC
PZE-102129070	AA	AA	AA	AA	AA	AA	AA	AA	AA	AA	AA	AA	AA	AA	AA	AA	AA	AA	AA
PZE-102129469	GG	GG	GG	GG	GG	GG	GG	GG	GG	GG	GG	GG	GG	GG	GG	GG	GG	GG	GG
PZE-102129720	GG	GG	GG	GG	GG	GG	GG	GG	GG	GG	GG	GG	GG	GG	GG	GG	GG	GG	GG
PZE-102129949	AA	AA	AA	AA	AA	AA	AA	AA	AA	AA	AA	AA	AA	AA	AA	AA	AA	AA	AA
PZE-102130369	CC	CC	CC	CC	CC	CC	CC	CC	CC	CC	CC	CC	CC	CC	CC	CC	CC	CC	CC
PZE-102130434	AA	AA	AA	AA	AA	AA	AA	AA	AA	AA	AA	AA	AA	AA	AA	AA	AA	AA	AA
PZE-102130712	CC	CC	CC	CC	CC	CC	CC	CC	CC	CC	CC	CC	CC	CC	CC	CC	CC	CC	CC
PZE-102130853	AA	AA	AA	AA	AA	AA	AA	AA	AA	AA	AA	AA	AA	AA	AA	AA	AA	AA	AA
PZE-102131295	CC	CC	CC	CC	CC	CC	CC	CC	CC	CC	CC	CC	CC	CC	CC	CC	CC	CC	CC
PZE-102131545	AA	AA	AA	AA	AA	AA	AA	AA	AA	AA	AA	AA	AA	AA	AA	AA	AA	AA	AA
PZE-102131748	CC	CC	CC	CC	CC	CC	CC	CC	CC	CC	CC	CC	CC	CC	CC	CC	CC	CC	CC
PZE-102131796	AA	AA	AA	AA	AA	AA	AA	AA	AA	AA	AA	AA	AA	AA	AA	AA	AA	AA	AA
PZE-102131950	AA	AA	AA	AA	AA	AA	AA	AA	AA	AA	AA	AA	AA	AA	AA	AA	AA	AA	AA
PZE-102132085	AA	AA	AA	AA	AA	AA	AA	AA	AA	AA	AA	AA	AA	AA	AA	AA	AA	AA	AA
PZE-102132592	AA	AA	AA	AA	AA	AA	AA	AA	AA	AA	AA	AA	AA	AA	AA	AA	AA	AA	AA
PZE-102132750	AA	AA	AA	AA	AA	AA	AA	AA	AA	AA	AA	AA	AA	AA	AA	AA	AA	AA	AA
PZE-102133526	GG	GG	GG	GG	GG	GG	GG	GG	GG	GG	GG	GG	GG	GG	GG	GG	GG	GG	GG
PZE-102134217	AA	AA	AA	AA	AA	AA	AA	AA	AA	AA	AA	AA	AA	AA	AA	AA	AA	AA	AA
PZE-102134800	AA	AA	AA	AA	AA	AA	AA	AA	AA	AA	AA	AA	AA	AA	AA	AA	AA	AA	AA
PZE-102135403	GG	GG	GG	GG	GG	GG	GG	GG	GG	GG	GG	GG	GG	GG	GG	GG	GG	GG	GG
PZE-102135972	AA	AA	AA	AA	AA	AA	AA	AA	AA	AA	AA	AA	AA	AA	AA	AA	AA	AA	AA
PZE-102136109	CC	CC	CC	AC	CC	CC	CC	CC	CC	CC	CC	CC	CC	AA	AA	AA	AA	AA	AA
PZE-102136708	GG	GG	GG	GG	GG	GG	GG	GG	GG	GG	GG	GG	GG	GG	GG	GG	GG	GG	GG
PZE-102137516	CC	GG	CG	CG	GG	GG	GG	GG	GG	GG	GG	GG	GG	CC	CC	CC	CC	CC	CC
PZE-102137663	AA	AA	AA	AA	AA	AA	AA	AA	AA	AA	AA	AA	AA	AA	AA	AA	AA	AA	AA
PZE-102137935	AA	AA	AA	AA	AA	AA	AA	AA	AA	AA	AA	AA	AA	AA	AA	AA	AA	AA	AA
PZE-102137972	AA	AA	AA	AA	--	AA	AA	AA	AA	AA	AA	AA	AA	AA	AA	AA	AA	AA	AA
PZE-102138920	GG	AA	AG	AG	AA	AA	AA	AA	AA	AA	AA	AA	AA	GG	GG	GG	GG	GG	GG
PZE-102140935	GG	GG	GG	GG	GG	GG	GG	GG	GG	GG	GG	GG	GG	GG	GG	GG	GG	GG	GG
PZE-102141171	AA	AA	AA	AA	AA	AA	AA	AA	AA	AA	AA	AA	AA	AA	AA	AA	AA	AA	AA
PZE-102141408	AA	AA	AA	AA	AA	AA	AA	AA	AA	AA	AA	AA	AA	AA	AA	AA	AA	AA	AA
PZE-102142214	GG	GG	GG	GG	GG	GG	GG	GG	GG	GG	GG	GG	GG	GG	GG	GG	GG	GG	GG
PZE-102143390	AA	AA	AA	AA	AA	AA	AA	AA	AA	AA	AA	AA	AA	AA	AA	AA	AA	AA	AA
PZE-102143452	AA	GG	AG	AG	GG	GG	GG	GG	GG	GG	GG	GG	GG	AA	AA	AA	AA	AA	AA
PZE-102143603	CC	AA	AC	AC	AA	AA	AA	AA	AA	AA	AA	AA	AA	CC	CC	CC	CC	CC	CC
PZE-102143712	CC	AA	AC	AC	AA	AA	AA	AA	AA	AA	AA	AA	AA	CC	CC	CC	CC	CC	CC
PZE-102143832	GG	GG	GG	GG	GG	GG	GG	GG	GG	GG	GG	GG	GG	GG	GG	GG	GG	GG	GG
PZE-102144438	GG	AA	AG	AG	AA	AA	AA	AA	AA	AA	AA	AA	AA	GG	GG	GG	GG	GG	GG
PZE-102144849	GG	GG	GG	GG	GG	GG	GG	GG	GG	GG	GG	GG	GG	GG	GG	GG	GG	GG	GG
PZE-102144948	AA	AA	AA	AA	AA	AA	AA	AA	AA	AA	AA	AA	AA	AA	AA	AA	AA	AA	AA
PZE-102145592	GG	GG	GG	GG	GG	GG	GG	GG	GG	GG	GG	GG	GG	GG	GG	GG	GG	GG	GG
PZE-102145766	AA	AA	AA	AA	AA	AA	AA	AA	AA	AA	AA	AA	AA	AA	AA	AA	AA	AA	AA
PZE-102146058	GG	AA	AG	AG	AA	AA	AA	AA	AA	AA	AA	AA	AA	GG	GG	GG	GG	GG	GG
PZE-102146567	AA	AA	AA	AA	AA	AA	AA	AA	AA	AA	AA	AA	AA	AA	AA	AA	AA	AA	AA
PZE-102146710	AA	CC	AC	AC	--	CC	CC	CC	CC	CC	--	CC	CC	AA	AA	AA	AA	AA	AA
PZE-102147272	AA	AA	AA	AA	AA	AA	AA	AA	AA	AA	AA	AA	AA	AA	AA	AA	AA	AA	AA
PZE-102147840	CC	CC	CC	CC	CC	CC	CC	CC	CC	CC	CC	CC	CC	CC	CC	CC	CC	CC	CC
PZE-102148480	CC	CC	CC	CC	CC	CC	CC	CC	CC	CC	CC	CC	CC	CC	CC	CC	CC	CC	CC
PZE-102148973	AA	GG	AG	AG	GG	GG	GG	GG	GG	GG	GG	GG	GG	AA	AA	AA	AA	AA	AA
PZE-102149586	GG	GG	GG	GG	--	--	GG	GG	GG	GG	--	GG	GG	GG	GG	GG	GG	GG	GG
PZE-102149810	AA	GG	AG	AG	GG	GG	GG	GG	GG	GG	GG	GG	GG	AA	AA	AA	AA	AA	AA
PZE-102150762	AA	AA	AA	AA	AA	AA	AA	AA	AA	AA	AA	AA	AA	AA	AA	AA	AA	AA	AA
PZE-102151093	AA	AA	AA	AA	AA	AA	AA	AA	AA	AA	AA	AA	AA	AA	AA	AA	AA	AA	AA
PZE-102152220	GG	GG	GG	GG	GG	GG	GG	GG	GG	GG	GG	GG	GG	GG	GG	GG	GG	GG	GG
PZE-102152753	GG	GG	GG	GG	GG	GG	GG	GG	GG	GG	GG	GG	GG	GG	GG	GG	GG	GG	GG
PZE-102153420	AA	CC	AC	AC	CC	CC	CC	CC	CC	CC	CC	CC	CC	AA	AA	AA	AA	AA	AA
PZE-102155107	AA	AA	AA	AA	AA	AA	AA	AA	AA	AA	AA	AA	AA	AA	AA	AA	AA	AA	AA
PZE-102155296	GG	GG	GG	GG	GG	GG	GG	GG	GG	GG	GG	GG	GG	GG	GG	GG	GG	GG	GG
PZE-102155407	AA	GG	AG	AG	GG	GG	GG	GG	GG	GG	GG	GG	GG	AA	AA	AA	AA	AA	AA
PZE-102155421	AA	GG	AG	AG	GG	GG	GG	GG	GG	GG	GG	GG	GG	AA	AA	AA	AA	AA	AA
PZE-102157010	AA	AA	AA	AA	AA	AA	AA	AA	AA	AA	AA	AA	AA	AA	AA	AA	AA	AA	AA
PZE-102157405	AA	CC	AC	AC	CC	CC	CC	CC	CC	CC	CC	CC	CC	AA	AA	AA	AA	AA	AA
PZE-102157814	AA	CC	AA	AA	CC	CC	CC	CC	CC	CC	CC	CC	CC	AA	AA	AA	AA	AA	AA
PZE-102158108	AA	GG	AG	AG	GG	GG	GG	GG	GG	GG	GG	GG	GG	AA	AA	AA	AA	AA	AA
PZE-102158439	GG	AA	AG	AG	AA	AA	AA	AA	AA	AA	AA	AA	AA	GG	GG	GG	GG	GG	GG
PZE-102159268	AA	AA	AA	AA	AA	AA	AA	AA	AA	AA	AA	AA	AA	AA	AA	AA	AA	AA	AA
PZE-102160183	GG	GG	GG	GG	GG	GG	GG	GG	GG	GG	GG	GG	GG	GG	GG	GG	GG	GG	GG
PZE-102161022	GG	AA	AG	AG	AA	AA	AA	AA	AA	AA	AA	AA	AA	GG	GG	GG	GG	GG	GG
PZE-102162076	AA	AA	AA	AA	AA	AA	AA	AA	AA	AA	AA	AA	AA	AA	AA	AA	AA	AA	AA
PZE-102162330	GG	AA	AG	AG	AA	AA	AA	AA	AA	AA	AA	AA	AA	GG	GG	GG	GG	GG	GG
PZE-102163251	AA	GG	AG	AG	GG	GG	GG	GG	GG	GG	GG	GG	GG	AA	AA	AA	AA	AA	AA
PZE-102163531	AA	AA	AA	AA	AA	AA	AA	AA	AA	AA	AA	AA	AA	AA	AA	AA	AA	AA	AA
PZE-102163896	AA	GG	AG	AG	GG	GG	GG	GG	GG	GG	GG	GG	GG	AA	AA	AA	AA	AA	AA
PZE-102164353	AA	AA	AA	AA	AA	AA	AA	AA	AA	AA	AA	AA	AA	AA	AA	AA	AA	AA	AA
PZE-102164813	GG	AA	AG	AG	AA	AA	AA	AA	AA	AA	AA	AA	AA	GG	GG	GG	GG	GG	GG
PZE-102165455	AA	AA	AA	AA	AA	AA	AA	AA	AA	AA	AA	AA	AA	AA	AA	AA	AA	AA	AA
PZE-102165687	AA	AA	AA	AA	AG	AA	AA	AA	AA	AA	AG	AA	AA	AA	AA	AA	AG	AA	AA
PZE-102166564	AA	AA	AA	AA	AA	AA	AA	AA	AA	AA	AA	AA	AA	AA	AA	AA	AA	AA	AA
PZE-102166741	AA	GG	AG	AG	GG	GG	GG	GG	GG	GG	GG	GG	GG	AA	AA	AA	AA	AA	AA
PZE-102168063	GG	GG	GG	GG	GG	GG	GG	GG	GG	GG	GG	GG	GG	GG	GG	GG	GG	GG	GG
PZE-102168096	CC	CC	CC	CC	CC	CC	CC	CC	CC	CC	CC	CC	CC	CC	CC	CC	CC	CC	CC
PZE-102168198	GG	AA	AG	AG	AA	AA	AA	AA	AA	AA	AA	AA	AA	GG	GG	GG	GG	GG	GG
PZE-102169535	GG	AA	AG	AG	AA	AA	AA	AA	AA	AA	AA	AA	AA	GG	GG	GG	GG	GG	GG
PZE-102170169	AA	GG	AG	AG	GG	GG	GG	GG	GG	GG	GG	GG	GG	AA	AA	AA	AA	AA	AA
PZE-102170920	GG	AA	AG	AG	AA	AA	AA	AA	AA	AA	AA	AA	AA	GG	GG	GG	GG	GG	GG
PZE-102172152	GG	GG	GG	GG	GG	GG	GG	GG	GG	GG	GG	GG	GG	GG	GG	GG	GG	GG	GG
PZE-102172862	AA	GG	AG	AG	GG	GG	GG	GG	GG	GG	GG	GG	GG	AA	AA	AA	AA	AA	AA
PZE-102173058	AA	GG	AG	AG	GG	GG	GG	GG	GG	GG	GG	GG	GG	AA	AA	AA	AA	AA	AA
PZE-102173306	AA	CC	AC	AC	CC	CC	CC	CC	CC	CC	CC	CC	CC	AA	AA	AA	AA	AA	AA
PZE-102175026	AA	AA	AA	AA	AA	AA	AA	AA	AA	AA	AA	AA	AA	AA	AA	AA	AA	AA	AA
PZE-102175553	AA	AA	AA	AA	AA	AA	AA	AA	AA	AA	AA	AA	AA	AA	AA	AA	AA	AA	AA
PZE-102175760	GG	AA	AG	AG	AA	AA	AA	AA	AA	AA	AA	AA	AA	GG	GG	GG	GG	GG	GG
PZE-102175918	AA	GG	AG	AG	GG	GG	GG	GG	GG	GG	GG	GG	GG	AA	AA	AA	AA	AA	AA
PZE-102176551	GG	AA	AG	AG	AA	AA	AA	AA	AA	AA	AA	AA	AA	GG	GG	GG	GG	GG	GG
PZE-102176758	GG	GG	GG	GG	GG	GG	GG	GG	GG	GG	GG	GG	GG	GG	GG	GG	GG	GG	GG
PZE-102177208	AA	GG	AG	AG	GG	GG	GG	GG	GG	GG	GG	GG	GG	AA	AA	AA	AA	AA	AA
PZE-102177322	GG	GG	GG	GG	GG	GG	GG	GG	GG	GG	GG	GG	GG	GG	GG	GG	GG	GG	GG
PZE-102178445	AA	AA	AA	AA	AA	AA	AA	AA	AA	AA	AA	AA	AA	AA	AA	AA	AA	AA	AA
PZE-102179430	GG	AA	AG	AG	AA	AA	AA	AA	AA	AA	AA	AA	AA	GG	GG	GG	GG	GG	GG
PZE-102179524	CC	AA	AC	AC	AA	AA	AA	AA	AA	AA	AA	AA	AA	CC	CC	CC	CC	CC	CC
PZE-102179936	GG	GG	GG	GG	GG	GG	GG	GG	GG	GG	GG	GG	GG	GG	GG	GG	GG	GG	GG
PZE-102180263	AA	AA	AA	AA	AA	AA	AA	AA	AA	AA	AA	AA	AA	AA	AA	AA	AA	AA	AA
PZE-102180652	GG	GG	GG	GG	GG	GG	GG	GG	GG	GG	GG	GG	GG	GG	GG	GG	GG	GG	GG
PZE-102181199	AA	AA	AA	AA	AA	AA	AA	AA	AA	AA	AA	AA	AA	AA	AA	AA	AA	AA	AA
PZE-102181610	CC	GG	CG	CG	GG	GG	GG	GG	GG	GG	GG	GG	GG	CC	CC	CC	CC	CC	CC
PZE-102181987	AA	AA	AA	AA	AA	AA	AA	AA	AA	AA	AA	AA	AA	AA	AA	AA	AA	AA	AA
PZE-102182205	AA	GG	AG	AG	GG	GG	GG	GG	GG	GG	GG	GG	GG	AA	AA	AA	AA	AA	AA
PZE-102182307	GG	GG	GG	GG	GG	GG	GG	GG	GG	GG	GG	GG	GG	GG	GG	GG	GG	GG	GG
PZE-102182522	GG	AA	AG	AG	AA	AA	AA	AA	AA	AA	AA	AA	AA	GG	GG	GG	GG	GG	GG
PZE-102182682	GG	GG	GG	GG	GG	GG	GG	GG	GG	GG	GG	GG	GG	GG	GG	GG	GG	GG	GG
PZE-102183145	AA	AA	AA	AA	AA	AA	AA	AA	AA	AA	AA	AA	AA	AA	AA	AA	AA	AA	AA
PZE-102183284	GG	GG	GG	GG	GG	GG	GG	GG	GG	GG	GG	GG	GG	GG	GG	GG	GG	GG	GG
PZE-102184290	CC	AA	CC	CC	AA	AA	AA	AA	AA	AA	AA	AA	AA	CC	CC	CC	CC	CC	CC
PZE-102184436	GG	GG	GG	GG	GG	GG	GG	GG	GG	GG	GG	GG	GG	GG	GG	GG	GG	GG	GG
PZE-102184643	AA	CC	AC	AC	CC	CC	CC	CC	CC	CC	CC	CC	CC	AA	AA	AA	AA	AA	AA
PZE-102185353	GG	GG	GG	GG	GG	GG	GG	GG	GG	GG	GG	GG	GG	GG	GG	GG	GG	GG	GG
PZE-102185951	AA	AA	AA	AA	AA	AA	AA	AA	AA	AA	AA	AA	AA	AA	AA	AA	AA	AA	AA
PZE-102186076	AA	AA	AA	AA	AA	AA	AA	AA	AA	AA	AA	AA	AA	AA	AA	AA	AA	AA	AA
PZE-102186688	AA	AA	AA	AA	AA	AA	AA	AA	AA	AA	AA	AA	AA	AA	AA	AA	AA	AA	AA
PZE-102187119	GG	GG	GG	GG	GG	GG	GG	GG	GG	GG	GG	GG	GG	GG	GG	GG	GG	GG	GG
PZE-102187307	AA	GG	AG	AG	GG	GG	GG	GG	GG	GG	GG	GG	GG	AA	AA	AA	AA	AA	AA
PZE-102187611	GG	AA	AG	AG	AA	AA	AA	AA	AA	AA	AA	AA	AA	GG	GG	GG	GG	GG	GG
PZE-102189186	GG	AA	AG	AG	AA	AA	AA	AA	AA	AA	AA	AA	AA	GG	GG	GG	GG	GG	GG
PZE-102189370	GG	GG	GG	GG	GG	GG	GG	GG	GG	GG	GG	GG	GG	GG	GG	GG	GG	GG	GG
PZE-102189664	AA	AA	AA	AA	AA	AA	AA	AA	AA	AA	AA	AA	AA	AA	AA	AA	AA	AA	AA
PZE-102191341	AA	AA	AA	AA	AA	AA	AA	AA	AA	AA	AA	AA	AA	AA	AA	AA	AA	AA	AA
PZE-102191957	GG	GG	GG	GG	GG	GG	GG	GG	GG	GG	GG	GG	GG	GG	GG	GG	GG	GG	GG
PZE-102192366	GG	GG	GG	GG	GG	GG	GG	GG	GG	GG	GG	GG	GG	GG	GG	GG	GG	GG	GG
PZE-102192587	AA	GG	AG	AG	GG	GG	GG	GG	GG	GG	GG	GG	GG	AA	AA	AA	AA	AA	AA
PZE-102192634	AA	GG	AG	AG	GG	GG	GG	GG	GG	GG	GG	GG	GG	AA	AA	AA	AA	AA	AA
PZE-102193034	AA	AA	AA	AA	AA	AA	AA	AA	AA	AA	AA	AA	AA	AA	AA	AA	AA	AA	AA
PZE-102193611	CC	AA	AC	AC	AC	AA	AA	AA	AA	AA	--	AA	AA	CC	CC	CC	CC	CC	CC
PZE-102193904	GG	AA	AG	AG	AA	AA	AA	AA	AA	AA	AA	AA	AA	GG	GG	GG	GG	GG	GG
PZE-102194180	GG	GG	GG	GG	GG	GG	GG	GG	GG	GG	GG	GG	GG	GG	GG	GG	GG	GG	GG
PZE-103000239	CC	CC	CC	CC	CC	CC	CC	CC	CC	CC	CC	CC	CC	CC	CC	CC	CC	CC	CC
PZE-103001407	GG	AA	AG	AG	AA	AA	AA	AA	AA	AA	AA	AA	AA	GG	GG	GG	GG	GG	GG
PZE-103001968	GG	AA	AG	AG	AA	AA	AA	AA	AA	AA	AA	AA	AA	GG	GG	GG	GG	GG	GG
PZE-103005351	GG	AA	AG	AG	AA	AA	AA	AA	AA	AA	AA	AA	AA	GG	GG	GG	GG	GG	GG
PZE-103005573	AA	AA	AA	AA	AA	AA	AA	AA	AA	AA	AA	AA	AA	AA	AA	AA	AA	AA	AA
PZE-103006124	AA	AA	AA	AA	AA	AA	AA	AA	AA	AA	AA	AA	AA	AA	AA	AA	AA	AA	AA
PZE-103008521	GG	GG	GG	GG	GG	GG	GG	GG	GG	GG	GG	GG	GG	GG	GG	GG	GG	GG	GG
PZE-103010658	AA	GG	AG	AG	GG	GG	GG	GG	GG	GG	GG	GG	GG	AA	AA	AA	AA	AA	AA
PZE-103011869	AA	AA	AA	AA	AA	AA	AA	AA	AA	AA	AA	AA	AA	AA	AA	AA	AA	AA	AA
PZE-103012466	AA	AA	AA	AA	AA	AA	AA	AA	AA	AA	AA	AA	AA	AA	AA	AA	AA	AA	AA
PZE-103013156	AA	AA	AA	AA	AA	AA	AA	AA	AA	AA	AA	AA	AA	AA	AA	AA	AA	AA	AA
PZE-103013405	AA	AA	AA	AA	--	AA	AA	AA	AA	AA	--	AA	AA	AA	AA	AA	--	AA	AA
PZE-103014248	AA	AA	AA	AA	AA	AA	AA	AA	AA	AA	AA	AA	AA	AA	AA	AA	AA	AA	AA
PZE-103014908	GG	AA	AG	AG	AA	AA	AA	AA	AA	AA	AA	AA	AA	GG	GG	GG	GG	GG	GG
PZE-103015388	AA	AA	AA	AA	AA	AA	AA	AA	AA	AA	AA	AA	AA	AA	AA	AA	AA	AA	AA
PZE-103015663	GG	AA	AG	AG	AA	AA	AA	AA	AA	AA	AA	AA	AA	GG	GG	GG	GG	GG	GG
PZE-103015842	GG	AA	AG	AG	AA	AA	AA	AA	AA	AA	AA	AA	AA	GG	GG	GG	GG	GG	GG
PZE-103016288	AA	AA	AA	AA	AA	AA	AA	AA	AA	AA	AA	AA	AA	AA	AA	AA	AA	AA	AA
PZE-103016494	GG	GG	GG	GG	GG	GG	GG	GG	GG	GG	GG	GG	GG	GG	GG	GG	GG	GG	GG
PZE-103016707	GG	AA	AG	AG	AA	AA	AA	AA	AA	AA	AA	AA	AA	GG	GG	GG	GG	GG	GG
PZE-103017733	AA	AA	AA	AA	AA	AA	AA	AA	AA	AA	AA	AA	AA	AA	AA	AA	AA	AA	AA
PZE-103018221	AA	AA	AA	AA	AA	AA	AA	AA	AA	AA	AA	AA	AA	AA	AA	AA	AA	AA	AA
PZE-103018799	AA	AA	AA	AA	AA	AA	AA	AA	AA	AA	AA	AA	AA	AA	AA	AA	AA	AA	AA
PZE-103018992	GG	GG	GG	GG	GG	GG	GG	GG	GG	GG	GG	GG	GG	GG	GG	GG	GG	GG	GG
PZE-103019163	AA	GG	AG	AG	GG	GG	GG	GG	GG	GG	GG	GG	GG	AA	AA	AA	AA	AA	AA
PZE-103019324	AA	AA	AA	AA	AA	AA	AA	AA	AA	AA	AA	AA	AA	AA	AA	AA	AA	AA	AA
PZE-103019891	AA	AA	AA	AA	AA	AA	AA	AA	AA	AA	AA	AA	AA	AA	AA	AA	AA	AA	AA
PZE-103020025	AA	AA	AA	AA	--	AA	AA	AA	AA	AA	AA	AA	AA	AA	AA	AA	AA	AA	AA
PZE-103020274	AA	AA	AA	AA	AA	AA	AA	AA	AA	AA	AA	AA	AA	AA	AA	AA	AA	AA	AA
PZE-103020815	GG	CC	CG	CG	CC	CC	CC	CC	CC	CC	CC	CC	CC	GG	GG	GG	GG	GG	GG
PZE-103020945	GG	GG	GG	GG	GG	GG	GG	GG	GG	GG	GG	GG	GG	GG	GG	GG	GG	GG	GG
PZE-103021185	GG	AA	AG	AG	AA	AA	AA	AA	AA	AA	AA	AA	AA	GG	GG	GG	GG	GG	GG
PZE-103021311	AA	GG	AG	AG	GG	GG	GG	GG	GG	GG	GG	GG	GG	AA	AA	AA	AA	AA	AA
PZE-103021381	AA	GG	AG	AG	GG	GG	GG	GG	GG	GG	GG	GG	GG	AA	AA	AA	AA	AA	AA
PZE-103021909	AA	AA	AA	AA	AA	AA	AA	AA	AA	AA	AA	AA	AA	AA	AA	AA	AA	AA	AA
PZE-103022239	AA	AA	AA	AA	--	AA	AA	AA	AA	AA	AA	AA	AA	AA	AA	AA	AA	AA	AA
PZE-103022475	AA	AA	AA	AA	AA	AA	AA	AA	AA	AA	AA	AA	AA	AA	AA	AA	AA	AA	AA
PZE-103023925	GG	GG	GG	GG	GG	GG	GG	GG	GG	GG	GG	GG	GG	GG	GG	GG	GG	GG	GG
PZE-103024939	CC	CC	CC	CC	CC	CC	CC	CC	CC	CC	CC	CC	CC	CC	CC	CC	CC	CC	CC
PZE-103025278	GG	GG	GG	GG	GG	GG	GG	GG	GG	GG	GG	GG	GG	GG	GG	GG	GG	GG	GG
PZE-103025592	GG	GG	GG	GG	GG	GG	GG	GG	GG	GG	GG	GG	GG	GG	GG	GG	GG	GG	GG
PZE-103025710	GG	GG	GG	GG	AG	--	GG	GG	GG	GG	AG	GG	GG	GG	GG	GG	AG	GG	GG
PZE-103025781	AA	AA	AA	AA	AA	AA	AA	AA	AA	AA	AA	AA	AA	AA	AA	AA	AA	AA	AA
PZE-103025846	AA	AA	AA	AA	AA	AA	AA	AA	AA	AA	AA	AA	AA	AA	AA	AA	AA	AA	AA
PZE-103025978	CC	CC	CC	CC	CC	CC	CC	CC	CC	CC	CC	CC	CC	CC	CC	CC	CC	CC	CC
PZE-103026263	AA	AA	AA	AA	AA	AA	AA	AA	AA	AA	AA	AA	AA	AA	AA	AA	AA	AA	AA
PZE-103026469	AA	AA	AA	AA	AA	AA	AA	AA	AA	AA	AA	AA	AA	AA	AA	AA	AA	AA	AA
PZE-103026528	CC	CC	CC	CC	CC	CC	CC	CC	CC	CC	CC	CC	CC	CC	CC	CC	CC	CC	CC
PZE-103027495	AA	GG	AG	AG	GG	GG	GG	GG	GG	GG	GG	GG	GG	AA	AA	AA	AA	AA	AA
PZE-103027544	AA	AA	AA	AA	AA	AA	AA	AA	AA	AA	AA	AA	AA	AA	AA	AA	AA	AA	AA
PZE-103028009	GG	AA	AG	AG	AA	AA	AA	AA	AA	AA	AA	AA	AA	GG	GG	GG	GG	GG	GG
PZE-103028591	GG	GG	GG	GG	GG	GG	GG	GG	GG	GG	GG	GG	GG	GG	GG	GG	GG	GG	GG
PZE-103028926	CC	GG	CG	CG	GG	GG	GG	GG	GG	GG	GG	GG	GG	CC	CC	CC	CC	CC	CC
PZE-103029035	GG	AA	AG	AG	AA	AA	AA	AA	AA	AA	AA	AA	AA	GG	GG	GG	GG	GG	GG
PZE-103029568	AA	GG	AG	AG	GG	GG	GG	GG	GG	GG	GG	GG	GG	AA	AA	AA	AA	AA	AA
PZE-103030210	AA	GG	AG	AG	GG	GG	GG	GG	GG	GG	GG	GG	GG	AA	AA	AA	AA	AA	AA
PZE-103030646	GG	AA	AG	AG	AA	AA	AA	AA	AA	AA	AA	AA	AA	GG	GG	GG	GG	GG	GG
PZE-103030847	AA	GG	AG	AG	GG	GG	GG	GG	GG	GG	GG	GG	GG	AA	AA	AA	AA	AA	AA
PZE-103031323	AA	AA	AA	AA	AG	AA	AA	AA	AA	AA	AG	AA	AA	AA	AA	AA	AG	AA	AA
PZE-103031532	GG	AA	AG	AG	AA	AA	AA	AA	AA	AA	AA	AA	AA	GG	GG	GG	GG	GG	GG
PZE-103031625	AA	AA	AA	AA	AA	AA	AA	AA	AA	AA	AA	AA	AA	AA	AA	AA	AA	AA	AA
PZE-103032109	AA	AA	AA	AA	AA	AA	AA	AA	AA	AA	AA	AA	AA	AA	AA	AA	AA	AA	AA
PZE-103032285	GG	GG	GG	GG	GG	GG	GG	GG	GG	GG	GG	GG	GG	GG	GG	GG	GG	GG	GG
PZE-103032441	CC	AA	AC	AC	AA	AA	AA	AA	AA	AA	AA	AA	AA	CC	CC	CC	CC	CC	CC
PZE-103032592	GG	GG	GG	GG	GG	GG	GG	GG	GG	GG	GG	GG	GG	GG	GG	GG	GG	GG	GG
PZE-103032637	AA	GG	AG	AG	GG	GG	GG	GG	GG	GG	GG	GG	GG	AA	AA	AA	AG	AA	AA
PZE-103033186	GG	GG	GG	GG	GG	GG	GG	GG	GG	GG	GG	GG	GG	GG	GG	GG	GG	GG	GG
PZE-103033509	CC	CC	CC	CC	CC	CC	CC	CC	CC	CC	CC	CC	CC	CC	CC	CC	CC	CC	CC
PZE-103033638	CC	AA	AC	AC	AA	AA	AA	AA	AA	AA	AA	AA	AA	CC	CC	CC	CC	CC	CC
PZE-103033917	GG	GG	GG	GG	GG	GG	GG	GG	GG	GG	GG	GG	GG	GG	GG	GG	GG	GG	GG
PZE-103034455	GG	GG	GG	GG	GG	GG	GG	GG	GG	GG	GG	GG	GG	GG	GG	GG	GG	GG	GG
PZE-103034769	AA	GG	AG	AG	GG	GG	GG	GG	GG	GG	GG	GG	GG	AA	AA	AA	AA	AA	AA
PZE-103035766	AA	GG	AG	AG	GG	GG	GG	GG	GG	GG	GG	GG	GG	AA	AA	AA	AA	AA	AA
PZE-103036000	AA	AA	AA	AA	AA	AA	AA	AA	AA	AA	AA	AA	AA	AA	AA	AA	AA	AA	AA
PZE-103036153	AA	AA	AA	AA	AA	AA	AA	AA	AA	AA	AA	AA	AA	AA	AA	AA	AA	AA	AA
PZE-103036305	GG	AA	AG	AG	AA	AA	AA	AA	AA	AA	AA	AA	AA	GG	GG	GG	GG	GG	GG
PZE-103036644	AA	AA	AA	AA	AA	AA	AA	AA	AA	AA	AA	AA	AA	AA	AA	AA	AA	AA	AA
PZE-103037038	AA	AA	AA	AA	AA	AA	AA	AA	AA	AA	AA	AA	AA	AA	AA	AA	AA	AA	AA
PZE-103037256	AA	CC	AC	AC	CC	CC	CC	CC	CC	CC	CC	CC	CC	AA	AA	AA	AA	AA	AA
PZE-103037364	CC	AA	AC	AC	AA	AA	AA	AA	AA	AA	AA	AA	AA	CC	CC	CC	CC	CC	CC
PZE-103037509	CC	CC	CC	CC	CC	CC	CC	CC	CC	CC	CC	CC	CC	CC	CC	CC	CC	CC	CC
PZE-103038446	AA	AA	AA	AA	AA	AA	AA	AA	AA	AA	AA	AA	AA	AA	AA	AA	AA	AA	AA
PZE-103038564	AA	AA	AA	AA	AA	AA	AA	AA	AA	AA	AA	AA	AA	AA	AA	AA	AA	AA	AA
PZE-103038701	AA	AA	AA	AA	AA	AA	AA	AA	AA	AA	AA	AA	AA	AA	AA	AA	AA	AA	AA
PZE-103039009	AA	TT	AA	AA	TT	TT	TT	TT	TT	TT	TT	TT	TT	AA	AA	AA	AA	AA	AA
PZE-103040551	AA	AA	AA	AA	AA	AA	AA	AA	AA	AA	AA	AA	AA	AA	AA	AA	AA	AA	AA
PZE-103040710	AA	AA	AA	AA	AA	AA	AA	AA	AA	AA	AA	AA	AA	AA	AA	AA	AA	AA	AA
PZE-103040860	AA	AA	AA	AA	AA	AA	AA	AA	AA	AA	AA	AA	AA	AA	AA	AA	AA	AA	AA
PZE-103040865	GG	GG	GG	GG	GG	GG	GG	GG	GG	GG	GG	GG	GG	GG	GG	GG	GG	GG	GG
PZE-103041012	AA	AA	AA	AA	AG	AA	AA	AA	AA	AA	AG	AA	AA	AA	AA	AA	--	AA	AA
PZE-103041237	GG	AA	AG	AG	AA	AA	AA	AA	AA	AA	AA	AA	AA	GG	GG	GG	GG	GG	GG
PZE-103041398	CC	AA	AC	AC	AA	AA	AA	AA	AA	AA	AA	AA	AA	CC	CC	CC	CC	CC	CC
PZE-103041821	GG	GG	GG	GG	GG	GG	GG	GG	GG	GG	GG	GG	GG	GG	GG	GG	GG	GG	GG
PZE-103041880	AA	CC	AC	AC	CC	CC	CC	CC	CC	CC	CC	CC	CC	AA	AA	AA	AA	AA	AA
PZE-103041997	GG	AA	AG	AG	AG	AA	AA	AA	AA	AA	--	AA	AA	GG	GG	GG	GG	GG	GG
PZE-103042061	AA	CC	AC	AC	CC	CC	CC	CC	CC	CC	CC	CC	CC	AA	AA	AA	AA	AA	AA
PZE-103042715	AA	CC	AC	AC	CC	CC	CC	CC	CC	CC	CC	CC	CC	AA	AA	AA	AA	AA	AA
PZE-103042957	GG	GG	GG	GG	GG	GG	GG	GG	GG	GG	GG	GG	GG	GG	GG	GG	GG	GG	GG
PZE-103043134	GG	AA	AG	AG	AA	AA	AA	AA	AA	AA	AA	AA	AA	GG	GG	GG	GG	GG	GG
PZE-103043218	GG	AA	AG	AG	AA	AA	AA	AA	AA	AA	AA	AA	AA	GG	GG	GG	GG	GG	GG
PZE-103043464	CC	AA	AC	AC	AA	AA	AA	AA	AA	AA	AA	AA	AA	CC	CC	CC	CC	CC	CC
PZE-103043664	CC	AA	AC	AC	AA	AA	AA	AA	AA	AA	AA	AA	AA	CC	CC	CC	CC	CC	CC
PZE-103043712	AA	AA	AA	AA	AA	AA	AA	AA	AA	AA	AA	AA	AA	AA	AA	AA	AA	AA	AA
PZE-103044021	AA	AA	AA	AA	AA	AA	AA	AA	AA	AA	AA	AA	AA	AA	AA	AA	AA	AA	AA
PZE-103044592	CC	CC	CC	CC	CC	CC	CC	CC	CC	CC	CC	CC	CC	CC	CC	CC	CC	CC	CC
PZE-103044640	GG	GG	GG	GG	GG	GG	GG	GG	GG	GG	GG	GG	GG	GG	GG	GG	GG	GG	GG
PZE-103044723	AA	CC	AC	AC	CC	CC	CC	CC	CC	CC	CC	CC	CC	AA	AA	AA	AA	AA	AA
PZE-103045639	GG	AA	AG	AG	AA	AA	AA	AA	AA	AA	AA	AA	AA	GG	GG	GG	GG	GG	GG
PZE-103045836	AA	AA	AA	AA	AG	AA	AA	AA	AA	AA	AG	AA	AA	AA	AA	AA	AG	AA	AA
PZE-103046308	AA	AA	AA	AA	AA	AA	AA	AA	AA	AA	AA	AA	AA	AA	AA	AA	AA	AA	AA
PZE-103046561	AA	AA	AA	AA	AA	AA	AA	AA	AA	AA	AA	AA	AA	AA	AA	AA	AA	AA	AA
PZE-103047054	AA	GG	AG	AG	GG	GG	GG	GG	GG	GG	GG	GG	GG	AA	AA	AA	AA	AA	AA
PZE-103047165	AA	GG	AG	AG	GG	GG	GG	GG	GG	GG	GG	GG	GG	AA	AA	AA	AA	AA	AA
PZE-103047477	GG	GG	GG	GG	GG	GG	GG	GG	GG	GG	GG	GG	GG	GG	GG	GG	GG	GG	GG
PZE-103047553	AA	AA	AA	AA	AC	AA	AA	AA	AA	AA	AC	AA	AA	AA	AA	AA	--	AA	AA
PZE-103047743	AA	GG	AG	AG	GG	GG	GG	GG	GG	GG	GG	GG	GG	AA	AA	AA	AA	AA	AA
PZE-103048150	AA	GG	AG	AG	GG	GG	GG	GG	GG	GG	GG	GG	GG	AA	AA	AA	AA	AA	AA
PZE-103048707	GG	GG	GG	GG	GG	GG	GG	GG	GG	GG	GG	GG	GG	GG	GG	GG	GG	GG	GG
PZE-103049110	CC	CC	CC	CC	CC	CC	CC	CC	CC	CC	CC	CC	CC	CC	CC	CC	CC	CC	CC
PZE-103049396	AA	GG	AG	AG	GG	GG	GG	GG	GG	GG	GG	GG	GG	AA	AA	AA	AA	AA	AA
PZE-103049454	AA	AA	AA	AA	AA	AA	AA	AA	AA	AA	AA	AA	AA	AA	AA	AA	AA	AA	AA
PZE-103049573	GG	GG	GG	GG	GG	GG	GG	GG	GG	GG	GG	GG	GG	GG	GG	GG	GG	GG	GG
PZE-103049653	GG	GG	GG	GG	GG	GG	GG	GG	GG	GG	GG	GG	GG	GG	GG	GG	GG	GG	GG
PZE-103049982	GG	GG	GG	GG	GG	GG	GG	GG	GG	GG	GG	GG	GG	GG	GG	GG	GG	GG	GG
PZE-103050166	CC	AA	AC	AC	AA	AA	AA	AA	AA	AA	AA	AA	AA	CC	CC	CC	CC	CC	CC
PZE-103050322	GG	GG	GG	GG	GG	GG	GG	GG	GG	GG	GG	GG	GG	GG	GG	GG	GG	GG	GG
PZE-103050521	GG	AA	AG	AG	AA	AA	AA	AA	AA	AA	AA	AA	AA	GG	GG	GG	GG	GG	GG
PZE-103050735	AA	AA	AA	AA	AA	AA	AA	AA	AA	AA	AA	AA	AA	AA	AA	AA	AA	AA	AA
PZE-103050991	AA	AA	AA	AA	AA	AA	AA	AA	AA	AA	AA	AA	AA	AA	AA	AA	AA	AA	AA
PZE-103051464	AA	CC	AC	AC	CC	CC	CC	CC	CC	CC	CC	CC	CC	AA	AA	AA	AA	AA	AA
PZE-103052001	GG	GG	GG	GG	GG	GG	GG	GG	GG	GG	GG	GG	GG	GG	GG	GG	GG	GG	GG
PZE-103052208	GG	AA	AG	AG	AA	AA	AA	AA	AA	AA	AA	AA	AA	GG	GG	GG	GG	GG	GG
PZE-103052405	AA	AA	AA	AA	AA	AA	AA	AA	AA	AA	AA	AA	AA	AA	AA	AA	AA	AA	AA
PZE-103052527	AA	--	AA	AA	--	CC	--	--	CC	--	CC	CC	--	AA	AA	AA	AA	AA	AA
PZE-103052677	AA	GG	AG	AG	GG	GG	GG	GG	GG	GG	GG	GG	GG	AA	AA	AA	AG	AA	AA
PZE-103052775	GG	GG	GG	GG	GG	GG	GG	GG	GG	GG	GG	GG	GG	GG	GG	GG	GG	GG	GG
PZE-103053100	GG	GG	GG	GG	GG	GG	GG	GG	GG	GG	GG	GG	GG	GG	GG	GG	GG	GG	GG
PZE-103053192	GG	AA	AG	AG	AA	AA	AA	AA	AA	AA	AA	AA	AA	GG	GG	GG	GG	GG	GG
PZE-103053305	GG	AA	AG	AG	AA	AA	AA	AA	AA	AA	AA	AA	AA	GG	GG	GG	GG	GG	GG
PZE-103053471	CC	AA	AC	AC	AA	AA	AA	AA	AA	AA	AA	AA	AA	CC	CC	CC	CC	CC	CC
PZE-103053661	GG	AA	AG	AG	AA	AA	AA	AA	AA	AA	AA	AA	AA	GG	GG	GG	GG	GG	GG
PZE-103053773	AA	AA	AA	AA	AA	AA	AA	AA	AA	AA	AA	AA	AA	AA	AA	AA	AA	AA	AA
PZE-103053860	AA	AA	AA	AA	AA	AA	AA	AA	AA	AA	AA	AA	AA	AA	AA	AA	AA	AA	AA
PZE-103054563	GG	AA	AG	AG	AA	AA	AA	AA	AA	AA	AA	AA	AA	GG	GG	GG	GG	GG	GG
PZE-103054688	AA	CC	AC	AC	CC	CC	CC	CC	CC	CC	CC	CC	CC	AA	AA	AA	AA	AA	AA
PZE-103054857	GG	GG	GG	GG	GG	GG	GG	GG	GG	GG	GG	GG	GG	GG	GG	GG	GG	GG	GG
PZE-103055127	GG	AA	AG	AG	AA	AA	AA	AA	AA	AA	AA	AA	AA	GG	GG	GG	GG	GG	GG
PZE-103055224	GG	AA	AG	AG	AA	AA	AA	AA	AA	AA	AA	AA	AA	GG	GG	GG	GG	GG	GG
PZE-103055323	AA	AG	--	--	AG	AG	AG	AG	AG	AG	AG	AG	AG	AA	AA	AA	AA	AA	AA
PZE-103055488	GG	GG	GG	GG	GG	GG	GG	GG	GG	GG	GG	GG	GG	GG	GG	GG	GG	GG	GG
PZE-103055607	AA	CC	AC	AC	CC	CC	CC	CC	CC	CC	CC	CC	CC	AA	AA	AA	AA	AA	AA
PZE-103055791	AA	CC	AC	AC	CC	CC	CC	CC	CC	CC	CC	CC	CC	AA	AA	AA	AA	AA	AA
PZE-103055891	AA	AA	AA	AA	AA	AA	AA	AA	AA	AA	AA	AA	AA	AA	AA	AA	AA	AA	AA
PZE-103056043	GG	GG	GG	GG	GG	GG	GG	GG	GG	GG	GG	GG	GG	GG	GG	GG	GG	GG	GG
PZE-103056294	AA	GG	AG	AG	GG	GG	GG	GG	GG	GG	GG	GG	GG	AA	AA	AA	AA	AA	AA
PZE-103056384	AA	CC	AC	AC	CC	CC	CC	CC	CC	CC	CC	CC	CC	AA	AA	AA	AA	AA	AA
PZE-103056753	GG	GG	GG	GG	GG	GG	GG	GG	GG	GG	GG	GG	GG	GG	GG	GG	GG	GG	GG
PZE-103056892	AA	GG	AG	AG	GG	GG	GG	GG	GG	GG	GG	GG	GG	AA	AA	AA	AA	AA	AA
PZE-103057246	AA	GG	AG	AG	GG	GG	GG	GG	GG	GG	GG	GG	GG	AA	AA	AA	AA	AA	AA
PZE-103057469	AA	GG	AG	AG	GG	GG	GG	GG	GG	GG	GG	GG	GG	AA	AA	AA	AA	AA	AA
PZE-103058437	CC	CC	CC	CC	CC	CC	CC	CC	CC	CC	CC	CC	CC	CC	CC	CC	CC	CC	CC
PZE-103058521	GG	GG	GG	GG	GG	GG	GG	GG	GG	GG	GG	GG	GG	GG	GG	GG	GG	GG	GG
PZE-103058907	GG	GG	GG	GG	GG	GG	GG	GG	GG	GG	GG	GG	GG	GG	GG	GG	GG	GG	GG
PZE-103058987	AA	AA	AA	AA	AA	AA	AA	AA	AA	AA	AA	AA	AA	AA	AA	AA	AA	AA	AA
PZE-103059383	AA	AA	AA	AA	AA	AA	AA	AA	AA	AA	AA	AA	AA	AA	AA	AA	AA	AA	AA
PZE-103059856	GG	AA	AG	AG	AA	AA	AA	AA	AA	AA	AA	AA	AA	GG	GG	GG	GG	GG	GG
PZE-103060044	AA	GG	AG	AG	GG	GG	GG	GG	GG	GG	GG	GG	GG	AA	AA	AA	AA	AA	AA
PZE-103060293	AA	AA	AA	AA	AG	--	AA	AA	AA	AA	AG	AA	AA	AA	AA	AA	AG	AA	AA
PZE-103060872	AA	AA	AA	AA	AA	AA	AA	AA	AA	AA	AA	AA	AA	AA	AA	AA	AA	AA	AA
PZE-103060947	GG	GG	GG	GG	GG	GG	GG	GG	GG	GG	GG	GG	GG	GG	GG	GG	GG	GG	GG
PZE-103061015	CC	CC	CC	CC	CC	CC	CC	CC	CC	CC	CC	CC	CC	CC	CC	CC	CC	CC	CC
PZE-103061286	GG	GG	GG	GG	GG	GG	GG	GG	GG	GG	GG	GG	GG	GG	GG	GG	GG	GG	GG
PZE-103062267	AA	AA	AA	AA	AA	AA	AA	AA	AA	AA	AA	AA	AA	AA	AA	AA	AA	AA	AA
PZE-103062608	CC	CC	CC	CC	CC	CC	CC	CC	CC	CC	CC	CC	CC	CC	CC	CC	CC	CC	CC
PZE-103062735	CC	CC	CC	CC	CC	CC	CC	CC	CC	CC	CC	CC	CC	CC	CC	CC	CC	CC	CC
PZE-103063021	AA	AA	AA	AA	AA	AA	AA	AA	AA	AA	AA	AA	AA	AA	AA	AA	AA	AA	AA
PZE-103063168	GG	GG	GG	GG	GG	GG	GG	GG	GG	GG	GG	GG	GG	GG	GG	GG	GG	GG	GG
PZE-103063232	GG	GG	GG	GG	GG	GG	GG	GG	GG	GG	GG	GG	GG	GG	GG	GG	GG	GG	GG
PZE-103063360	GG	AA	AG	AG	AA	AA	AA	AA	AA	AA	AA	AA	AA	GG	GG	GG	GG	GG	GG
PZE-103063494	CC	GG	CG	CG	GG	GG	GG	GG	GG	GG	GG	GG	GG	CC	CC	CC	CC	CC	CC
PZE-103063892	AA	AA	AA	AA	AA	AA	AA	AA	AA	AA	AA	AA	AA	AA	AA	AA	AA	AA	AA
PZE-103063976	AA	GG	AG	AG	GG	GG	GG	GG	GG	GG	GG	GG	GG	AA	AA	AA	--	AA	AA
PZE-103064164	GG	GG	GG	GG	GG	GG	GG	GG	GG	GG	GG	GG	GG	GG	GG	GG	GG	GG	GG
PZE-103064200	GG	AA	AG	AG	AA	AA	AA	AA	AA	AA	AA	AA	AA	GG	GG	GG	GG	GG	GG
PZE-103064283	AA	CC	AC	AC	CC	CC	CC	CC	CC	CC	CC	CC	CC	AA	AA	AA	AA	AA	AA
PZE-103064646	AA	GG	AG	AG	--	GG	GG	GG	GG	GG	--	GG	GG	AA	AA	AA	AA	AA	AA
PZE-103065638	GG	GG	GG	GG	AG	GG	GG	GG	GG	GG	AG	GG	GG	GG	GG	GG	AG	GG	GG
PZE-103065686	AA	AA	AA	AA	AA	AA	AA	AA	AA	AA	AA	AA	AA	AA	AA	AA	AA	AA	AA
PZE-103065819	AA	CC	AC	AC	CC	CC	CC	CC	CC	CC	CC	CC	CC	AA	AA	AA	AA	AA	AA
PZE-103066054	AA	GG	AG	AG	GG	GG	GG	GG	GG	GG	GG	GG	GG	AA	AA	AA	AA	AA	AA
PZE-103066234	AA	GG	AG	AG	GG	GG	GG	GG	GG	GG	GG	GG	GG	AA	AA	AA	AA	AA	AA
PZE-103066525	CC	CC	CC	CC	CC	CC	CC	CC	CC	CC	CC	CC	CC	CC	CC	CC	CC	CC	CC
PZE-103066587	AA	GG	AG	AG	GG	GG	GG	GG	GG	GG	GG	GG	GG	AA	AA	AA	AA	AA	AA
PZE-103066725	AA	GG	AG	AG	--	GG	GG	GG	GG	GG	--	GG	GG	AA	AA	AA	AA	AA	AA
PZE-103066792	AA	GG	AG	AG	GG	GG	GG	GG	GG	GG	GG	GG	GG	AA	AA	AA	AA	AA	AA
PZE-103067391	AA	GG	AG	AG	GG	GG	GG	GG	GG	GG	GG	GG	GG	AA	AA	AA	AA	AA	AA
PZE-103067747	GG	AA	AG	AG	AA	AA	AA	AA	AA	AA	AA	AA	AA	GG	GG	GG	GG	GG	GG
PZE-103068739	GG	GG	GG	GG	GG	GG	GG	GG	GG	GG	GG	GG	GG	GG	GG	GG	GG	GG	GG
PZE-103069267	GG	--	GG	GG	--	--	--	--	--	--	--	--	--	GG	GG	GG	GG	GG	GG
PZE-103069511	AA	GG	AG	AG	GG	GG	GG	GG	GG	GG	GG	GG	GG	AA	AA	AA	AA	AA	AA
PZE-103070020	CC	AA	AC	AC	AA	AA	AA	AA	AA	AA	AA	AA	AA	CC	CC	CC	CC	CC	CC
PZE-103070288	GG	AA	AG	AG	AA	AA	AA	AA	AA	AA	AA	AA	AA	GG	GG	GG	GG	GG	GG
PZE-103070647	AA	GG	AG	AG	GG	GG	GG	GG	GG	GG	GG	GG	GG	AA	AA	AA	AA	AA	AA
PZE-103070740	AA	GG	AG	AG	GG	GG	GG	GG	GG	GG	GG	GG	GG	AA	AA	AA	AA	AA	AA
PZE-103070880	GG	GG	GG	GG	GG	GG	GG	GG	GG	GG	GG	GG	GG	GG	GG	GG	GG	GG	GG
PZE-103071312	AA	GG	AG	AG	GG	GG	GG	GG	GG	GG	GG	GG	GG	AA	AA	AA	AA	AA	AA
PZE-103071551	AA	AA	AA	AA	AA	AA	AA	AA	AA	AA	AA	AA	AA	AA	AA	AA	AA	AA	AA
PZE-103071652	GG	AA	AG	AG	AA	AA	AA	AA	AA	AA	AA	AA	AA	GG	GG	GG	GG	GG	GG
PZE-103071817	CC	CC	CC	CC	CC	CC	CC	CC	CC	CC	CC	CC	CC	CC	CC	CC	CC	CC	CC
PZE-103071962	GG	GG	GG	GG	GG	GG	GG	GG	GG	GG	GG	GG	GG	GG	GG	GG	GG	GG	GG
PZE-103072237	AA	GG	AG	AG	GG	GG	GG	GG	GG	GG	GG	GG	GG	AA	AA	AA	AA	AA	AA
PZE-103072415	GG	AA	AG	AG	AA	AA	AA	AA	AA	AA	AA	AA	AA	GG	GG	GG	GG	GG	GG
PZE-103072593	AA	GG	AG	AG	GG	GG	GG	GG	GG	GG	GG	GG	GG	AA	AA	AA	AA	AA	AA
PZE-103072900	AA	GG	AG	AG	GG	GG	GG	GG	GG	GG	GG	GG	GG	AA	AA	AA	AA	AA	AA
PZE-103073141	GG	AA	AG	AG	AA	AA	AA	AA	AA	AA	AA	AA	AA	GG	GG	GG	GG	GG	GG
PZE-103073496	GG	GG	GG	GG	GG	GG	GG	GG	GG	GG	GG	GG	GG	GG	GG	GG	GG	GG	GG
PZE-103073631	AA	AA	AA	AA	AA	AA	AA	AA	AA	AA	AA	AA	AA	AA	AA	AA	AA	AA	AA
PZE-103073990	GG	GG	GG	GG	GG	GG	GG	GG	GG	GG	GG	GG	GG	GG	GG	GG	GG	GG	GG
PZE-103074266	AA	GG	AG	AG	GG	GG	GG	GG	GG	GG	GG	GG	GG	AA	AA	AA	AA	AA	AA
PZE-103074332	GG	AA	AG	AG	AA	AA	AA	AA	AA	AA	AA	AA	AA	GG	GG	GG	GG	GG	GG
PZE-103074481	AA	AA	AA	AA	AA	AA	AA	AA	AA	AA	AA	AA	AA	AA	AA	AA	AA	AA	AA
PZE-103074862	GG	GG	GG	GG	AG	GG	GG	GG	GG	GG	AG	GG	GG	GG	GG	GG	AG	GG	GG
PZE-103075036	GG	GG	GG	GG	GG	GG	GG	GG	GG	GG	GG	GG	GG	GG	GG	GG	GG	GG	GG
PZE-103075366	CC	CC	CC	CC	CC	CC	CC	CC	CC	CC	CC	CC	CC	CC	CC	CC	CC	CC	CC
PZE-103075454	GG	GG	GG	GG	GG	GG	GG	GG	GG	GG	GG	GG	GG	GG	GG	GG	GG	GG	GG
PZE-103075612	GG	GG	GG	GG	GG	GG	GG	GG	GG	GG	GG	GG	GG	GG	GG	GG	GG	GG	GG
PZE-103075709	AA	AA	AA	AA	--	AA	AA	AA	AA	AA	AG	AA	AA	AA	AA	AA	AG	AA	AA
PZE-103075978	GG	GG	GG	GG	GG	GG	GG	GG	GG	GG	GG	GG	GG	GG	GG	GG	GG	GG	GG
PZE-103076204	AA	AA	AA	AA	AA	AA	AA	AA	AA	AA	AA	AA	AA	AA	AA	AA	AA	AA	AA
PZE-103076333	AA	CC	AC	AC	CC	CC	CC	CC	CC	CC	CC	CC	CC	AA	AA	AA	AA	AA	AA
PZE-103076996	AA	AA	AA	AA	AA	AA	AA	AA	AA	AA	AA	AA	AA	AA	AA	AA	AA	AA	AA
PZE-103077185	GG	GG	GG	GG	GG	GG	GG	GG	GG	GG	GG	GG	GG	GG	GG	GG	GG	GG	GG
PZE-103077590	AA	CC	AC	AC	CC	CC	CC	CC	CC	CC	CC	CC	CC	AA	AA	AA	AA	AA	AA
PZE-103077912	AA	GG	AG	AG	GG	GG	GG	GG	GG	GG	GG	GG	GG	AA	AA	AA	AA	AA	AA
PZE-103078186	CC	CC	CC	CC	CC	CC	CC	CC	CC	CC	CC	CC	CC	CC	CC	CC	CC	CC	CC
PZE-103078675	AA	AA	AA	AA	AA	AA	AA	AA	AA	AA	AA	AA	AA	AA	AA	AA	AA	AA	AA
PZE-103078931	AA	GG	AG	AG	GG	GG	GG	GG	GG	GG	GG	GG	GG	AA	AA	AA	AA	AA	AA
PZE-103079314	GG	GG	GG	GG	GG	GG	GG	GG	GG	GG	GG	GG	GG	GG	GG	GG	GG	GG	GG
PZE-103079386	AA	AA	AA	AA	AA	AA	AA	AA	AA	AA	AA	AA	AA	AA	AA	AA	AA	AA	AA
PZE-103079879	GG	AA	AG	AG	AA	AA	AA	AA	AA	AA	AA	AA	AA	GG	GG	GG	GG	GG	GG
PZE-103080080	AA	AA	AA	AA	AA	AA	AA	AA	AA	AA	AA	AA	AA	AA	AA	AA	AA	AA	AA
PZE-103080297	AA	GG	AG	AG	GG	GG	GG	GG	GG	GG	GG	GG	GG	AA	AA	AA	AA	AA	AA
PZE-103081521	GG	GG	GG	GG	GG	GG	GG	GG	GG	GG	GG	GG	GG	GG	GG	GG	GG	GG	GG
PZE-103081689	GG	AA	AG	AG	AA	AA	AA	AA	AA	AA	AA	AA	AA	GG	GG	GG	GG	GG	GG
PZE-103081855	AA	GG	AG	AG	GG	GG	GG	GG	GG	GG	GG	GG	GG	AA	AA	AA	AA	AA	AA
PZE-103082105	GG	AA	AG	AG	AA	AA	AA	AA	AA	AA	AA	AA	AA	GG	GG	GG	GG	GG	GG
PZE-103082258	GG	GG	GG	GG	GG	GG	GG	GG	GG	GG	GG	GG	GG	GG	GG	GG	GG	GG	GG
PZE-103082815	AA	CC	AC	AC	CC	CC	CC	CC	CC	CC	CC	CC	CC	AA	AA	AA	AA	AA	AA
PZE-103082965	GG	AA	AG	AG	AA	AA	AA	AA	AA	AA	AA	AA	AA	GG	GG	GG	GG	GG	GG
PZE-103083243	AA	CC	AC	AC	CC	CC	CC	CC	CC	CC	CC	CC	CC	AA	AA	AA	AA	AA	AA
PZE-103083487	GG	GG	GG	GG	GG	GG	GG	GG	GG	GG	GG	GG	GG	GG	GG	GG	GG	GG	GG
PZE-103083718	GG	GG	GG	GG	GG	GG	GG	GG	GG	GG	GG	GG	GG	GG	GG	GG	GG	GG	GG
PZE-103083881	AA	AA	AA	AA	AA	AA	AA	AA	AA	AA	AA	AA	AA	AA	AA	AA	AA	AA	AA
PZE-103084595	GG	GG	GG	GG	GG	GG	GG	GG	GG	GG	GG	GG	GG	GG	GG	GG	GG	GG	GG
PZE-103084731	AA	AA	AA	AA	AA	AA	AA	AA	AA	AA	AA	AA	AA	AA	AA	AA	AA	AA	AA
PZE-103084802	AA	AA	AA	AA	--	AA	AA	AA	AA	AA	AA	AA	AA	AA	AA	AA	AA	AA	AA
PZE-103084891	GG	GG	GG	GG	GG	GG	GG	GG	GG	GG	GG	GG	GG	GG	GG	GG	GG	GG	GG
PZE-103085564	AA	AA	AA	AA	AA	AA	AA	AA	AA	AA	AA	AA	AA	AA	AA	AA	AA	AA	AA
PZE-103086603	GG	GG	GG	GG	--	--	GG	GG	GG	GG	AG	GG	GG	GG	GG	GG	--	GG	GG
PZE-103086995	AA	GG	AG	AG	GG	GG	GG	GG	GG	GG	GG	GG	GG	AA	AA	AA	AA	AA	AA
PZE-103087649	AA	AA	AA	AA	AA	AA	AA	AA	AA	AA	AA	AA	AA	AA	AA	AA	AA	AA	AA
PZE-103088123	AA	GG	AG	AG	GG	GG	GG	GG	GG	GG	GG	GG	GG	AA	AA	AA	AA	AA	AA
PZE-103088167	GG	AA	AG	AG	AA	AA	AA	AA	AA	AA	AA	AA	AA	GG	GG	GG	GG	GG	GG
PZE-103088576	AA	AA	AA	AA	AA	AA	AA	AA	AA	AA	AA	AA	AA	AA	AA	AA	AA	AA	AA
PZE-103088874	GG	GG	GG	GG	GG	GG	GG	GG	GG	GG	GG	GG	GG	GG	GG	GG	GG	GG	GG
PZE-103089292	GG	GG	GG	GG	GG	GG	GG	GG	GG	GG	GG	GG	GG	GG	GG	GG	GG	GG	GG
PZE-103089627	AA	AA	AA	AA	AA	AA	AA	AA	AA	AA	AA	AA	AA	AA	AA	AA	AA	AA	AA
PZE-103089730	CC	AA	AC	AC	AA	AA	AA	AA	AA	AA	AA	AA	AA	CC	CC	CC	CC	CC	CC
PZE-103089927	AA	AA	AA	AA	AA	AA	AA	AA	AA	AA	AA	AA	AA	AA	AA	AA	AA	AA	AA
PZE-103090022	GG	AA	AG	AG	AA	AA	AA	AA	AA	AA	AA	AA	AA	GG	GG	GG	GG	GG	GG
PZE-103090602	GG	GG	GG	GG	GG	GG	GG	GG	GG	GG	GG	GG	GG	GG	GG	GG	GG	GG	GG
PZE-103090925	GG	AA	AG	AG	AA	AA	AA	AA	AA	AA	AA	AA	AA	GG	GG	GG	GG	GG	GG
PZE-103091037	GG	GG	GG	GG	GG	GG	GG	GG	GG	GG	GG	GG	GG	GG	GG	GG	GG	GG	GG
PZE-103091089	AA	CC	AC	AC	CC	CC	CC	CC	CC	CC	CC	CC	CC	AA	AA	AA	AA	AA	AA
PZE-103091384	AA	GG	AG	AG	GG	GG	GG	GG	GG	GG	GG	GG	GG	AA	AA	AA	AA	AA	AA
PZE-103091447	AC	AA	AC	AC	AA	AA	AA	AA	AA	AA	AA	AA	AA	AC	CC	--	CC	CC	--
PZE-103091742	AA	GG	AG	AG	GG	GG	GG	GG	GG	GG	GG	GG	GG	AA	AA	AA	AA	AA	AA
PZE-103091926	AA	CC	AC	AC	CC	CC	CC	CC	CC	CC	CC	CC	CC	AA	AA	AA	AA	AA	AA
PZE-103092317	GG	GG	GG	GG	GG	GG	GG	GG	GG	GG	GG	GG	GG	GG	GG	GG	GG	GG	GG
PZE-103092415	AA	AA	AA	AA	AA	AA	AA	AA	AA	AA	AA	AA	AA	AA	AA	AA	AA	AA	AA
PZE-103092543	AA	AA	AA	AA	AA	AA	AA	AA	AA	AA	AA	AA	AA	AA	AA	AA	AA	AA	AA
PZE-103092646	AA	AA	AA	AA	AA	AA	AA	AA	AA	AA	AA	AA	AA	AA	AA	AA	AA	AA	AA
PZE-103092754	AA	GG	AG	AG	GG	GG	GG	GG	GG	GG	GG	GG	GG	AA	AA	AA	AA	AA	AA
PZE-103092933	AA	AA	AA	AA	AA	AA	AA	AA	AA	AA	AA	AA	AA	AA	AA	AA	AA	AA	AA
PZE-103093167	AA	AA	AA	AA	AA	AA	AA	AA	AA	AA	AA	AA	AA	AA	AA	AA	AA	AA	AA
PZE-103093392	AA	AA	AA	AA	AA	AA	AA	AA	AA	AA	AA	AA	AA	AA	AA	AA	AA	AA	AA
PZE-103093876	AA	AA	AA	AA	AA	AA	AA	AA	AA	AA	AA	AA	AA	AA	AA	AA	AA	AA	AA
PZE-103094339	GG	AA	AG	AG	AA	AA	AA	AA	AA	AA	AA	AA	AA	GG	GG	GG	GG	GG	GG
PZE-103094595	AA	GG	AG	AG	GG	GG	GG	GG	GG	GG	GG	GG	GG	AA	AA	AA	AA	AA	AA
PZE-103095261	AA	AA	AA	AA	AA	AA	AA	AA	AA	AA	AA	AA	AA	AA	AA	AA	AA	AA	AA
PZE-103095358	AG	AG	AG	AG	AG	AG	AG	AG	AG	AG	AG	AG	AG	AG	AG	AG	AG	AG	AG
PZE-103095693	GG	GG	GG	GG	GG	GG	GG	GG	GG	GG	GG	GG	GG	GG	GG	GG	GG	GG	GG
PZE-103095938	GG	GG	GG	GG	GG	GG	GG	GG	GG	GG	GG	GG	GG	GG	GG	GG	GG	GG	GG
PZE-103096035	AA	AA	AA	AA	AA	AA	AA	AA	AA	AA	AA	AA	AA	AA	AA	AA	AA	AA	AA
PZE-103096408	AA	AA	AA	AA	AA	AA	AA	AA	AA	AA	AA	AA	AA	AA	AA	AA	AA	AA	AA
PZE-103096560	GG	GG	GG	GG	GG	GG	GG	GG	GG	GG	GG	GG	GG	GG	GG	GG	GG	GG	GG
PZE-103096878	AA	AA	AA	AA	AA	AA	AA	AA	AA	AA	AA	AA	AA	AA	AA	AA	AA	AA	AA
PZE-103097064	GG	GG	GG	GG	GG	GG	GG	GG	GG	GG	GG	GG	GG	GG	GG	GG	GG	GG	GG
PZE-103097452	AA	AA	AA	AA	AA	AA	AA	AA	AA	AA	AA	AA	AA	AA	AA	AA	AA	AA	AA
PZE-103097579	CC	CC	CC	CC	CC	CC	CC	CC	CC	CC	CC	CC	CC	CC	CC	CC	CC	CC	CC
PZE-103097999	GG	AA	AG	AG	AA	AA	AA	AA	AA	AA	AA	AA	AA	GG	GG	GG	GG	GG	GG
PZE-103098157	AA	AA	AA	AA	AA	AA	AA	AA	AA	AA	AA	AA	AA	AA	AA	AA	AA	AA	AA
PZE-103098393	AA	AA	AA	AA	AA	AA	AA	AA	AA	AA	AA	AA	AA	AA	AA	AA	AA	AA	AA
PZE-103098628	GG	AA	AG	AG	AA	AA	AA	AA	AA	AA	AA	AA	AA	GG	GG	GG	GG	GG	GG
PZE-103098863	AA	AA	AA	AA	AA	AA	AA	AA	AA	AA	AA	AA	AA	AA	AA	AA	AA	AA	AA
PZE-103099020	AA	AA	AA	AA	AA	AA	AA	AA	AA	AA	AA	AA	AA	AA	AA	AA	AA	AA	AA
PZE-103099066	GG	AA	AG	AG	AA	AA	AA	AA	AA	AA	AA	AA	AA	GG	GG	GG	GG	GG	GG
PZE-103099600	AA	AA	AA	AA	AA	AA	AA	AA	AA	AA	AA	AA	AA	AA	AA	AA	AA	AA	AA
PZE-103100065	GG	GG	GG	GG	GG	GG	GG	GG	GG	GG	GG	GG	GG	GG	GG	GG	GG	GG	GG
PZE-103100115	AA	AA	AA	AA	AA	AA	AA	AA	AA	AA	AA	AA	AA	AA	AA	AA	AA	AA	AA
PZE-103100245	GG	AA	AG	AG	AA	AA	AA	AA	AA	AA	AA	AA	AA	GG	GG	GG	GG	GG	GG
PZE-103100389	GG	GG	GG	GG	GG	GG	GG	GG	GG	GG	GG	GG	GG	GG	GG	GG	GG	GG	GG
PZE-103100809	GG	AA	AG	AG	AA	AA	AA	AA	AA	AA	AA	AA	AA	GG	GG	GG	GG	GG	GG
PZE-103101309	AA	AA	AA	AA	AA	AA	AA	AA	AA	AA	AA	AA	AA	AA	AA	AA	AA	AA	AA
PZE-103102119	AA	AA	AA	AA	AA	AA	AA	AA	AA	AA	AA	AA	AA	AA	AA	AA	AA	AA	AA
PZE-103102319	GG	GG	GG	GG	GG	GG	GG	GG	GG	GG	GG	GG	GG	GG	GG	GG	GG	GG	GG
PZE-103102416	AA	AA	AA	AA	AA	AA	AA	AA	AA	AA	AA	AA	AA	AA	AA	AA	AA	AA	AA
PZE-103102730	AA	AA	AA	AA	AA	AA	AA	AA	AA	AA	AA	AA	AA	AA	AA	AA	AA	AA	AA
PZE-103102840	GG	GG	GG	GG	GG	GG	GG	GG	GG	GG	GG	GG	GG	GG	GG	GG	GG	GG	GG
PZE-103102962	AA	AA	AA	AA	AA	AA	AA	AA	AA	AA	AA	AA	AA	AA	AA	AA	AA	AA	AA
PZE-103103358	GG	AA	AG	AG	AA	AA	AA	AA	AA	AA	AA	AA	AA	GG	GG	GG	AG	GG	GG
PZE-103103922	AA	GG	AG	AG	GG	GG	GG	GG	GG	GG	GG	GG	GG	AA	AA	AA	AA	AA	AA
PZE-103104329	AA	GG	AG	AG	GG	GG	GG	GG	GG	GG	GG	GG	GG	AA	AA	AA	AA	AA	AA
PZE-103104806	AA	AA	AA	AA	AA	AA	AA	AA	AA	AA	AA	AA	AA	AA	AA	AA	AA	AA	AA
PZE-103107098	AA	GG	AG	AG	GG	GG	GG	GG	GG	GG	GG	GG	GG	AA	AA	AA	AA	AA	AA
PZE-103107305	GG	AA	AG	AG	AA	AA	AA	AA	AA	AA	AA	AA	AA	GG	GG	GG	GG	GG	GG
PZE-103107449	GG	GG	GG	GG	GG	GG	GG	GG	GG	GG	GG	GG	GG	GG	GG	GG	GG	GG	GG
PZE-103107820	AA	AA	AA	AA	AA	AA	AA	AA	AA	AA	AA	AA	AA	AA	AA	AA	AA	AA	AA
PZE-103108109	GG	GG	GG	GG	GG	GG	GG	GG	GG	GG	GG	GG	GG	GG	GG	GG	GG	GG	GG
PZE-103108410	AA	AA	AA	AA	AA	AA	AA	AA	AA	AA	AA	AA	AA	AA	AA	AA	AA	AA	AA
PZE-103108648	AA	AA	AA	AA	AA	AA	AA	AA	AA	AA	AA	AA	AA	AA	AA	AA	AA	AA	AA
PZE-103108797	GG	GG	GG	GG	GG	GG	GG	GG	GG	GG	GG	GG	GG	GG	GG	GG	GG	GG	GG
PZE-103109054	AA	AA	AA	AA	AA	AA	AA	AA	AA	AA	AA	AA	AA	AA	AA	AA	AA	AA	AA
PZE-103109369	AA	GG	AG	AG	GG	GG	GG	GG	GG	GG	GG	GG	GG	AA	AA	AA	AA	AA	AA
PZE-103109587	CC	CC	CC	CC	CC	CC	CC	CC	CC	CC	CC	CC	CC	CC	CC	CC	CC	CC	CC
PZE-103110278	GG	GG	GG	GG	GG	GG	GG	GG	GG	GG	GG	GG	GG	GG	GG	GG	GG	GG	GG
PZE-103110355	AA	AA	AA	AA	AA	AA	AA	AA	AA	AA	AA	AA	AA	AA	AA	AA	AA	AA	AA
PZE-103110761	GG	GG	GG	GG	GG	GG	GG	GG	GG	GG	GG	GG	GG	GG	GG	GG	GG	GG	GG
PZE-103110860	AA	GG	AG	AG	GG	GG	GG	GG	GG	GG	GG	GG	GG	AA	AA	AA	AA	AA	AA
PZE-103111009	GG	GG	GG	GG	GG	GG	GG	GG	GG	GG	GG	GG	GG	GG	GG	GG	GG	GG	GG
PZE-103111251	GG	GG	GG	GG	GG	GG	GG	GG	GG	GG	GG	GG	GG	GG	GG	GG	GG	GG	GG
PZE-103111574	GG	AA	AG	AG	AA	AA	AA	AA	AA	AA	AA	AA	AA	GG	GG	GG	GG	GG	GG
PZE-103112343	AA	AA	AA	AA	AA	AA	AA	AA	AA	AA	AA	AA	AA	AA	AA	AA	AA	AA	AA
PZE-103112971	GG	AA	AG	AG	AA	AA	AA	AA	AA	AA	AA	AA	AA	GG	GG	GG	GG	GG	GG
PZE-103113055	AA	AA	AA	AA	AA	AA	AA	AA	AA	AA	AA	AA	AA	AA	AA	AA	AA	AA	AA
PZE-103114815	CC	CC	CC	CC	CC	CC	CC	CC	CC	CC	CC	CC	CC	CC	CC	CC	CC	CC	CC
PZE-103114964	AA	AA	AA	AA	AA	AA	AA	AA	AA	AA	AA	AA	AA	AA	AA	AA	AA	AA	AA
PZE-103115444	GG	GG	GG	GG	GG	GG	GG	GG	GG	GG	GG	GG	GG	GG	GG	GG	GG	GG	GG
PZE-103117225	GG	GG	GG	GG	GG	GG	GG	GG	GG	GG	GG	GG	GG	GG	GG	GG	GG	GG	GG
PZE-103118006	AA	GG	AG	AG	GG	GG	GG	GG	GG	GG	GG	GG	GG	AA	AA	AA	AA	AA	AA
PZE-103118170	CC	CC	CC	CC	CC	CC	CC	CC	CC	CC	CC	CC	CC	CC	CC	CC	CC	CC	CC
PZE-103118331	AA	GG	AG	AG	GG	GG	GG	GG	GG	GG	GG	GG	GG	AA	AA	AA	AA	AA	AA
PZE-103119721	AA	AA	AA	AA	AA	AA	AA	AA	AA	AA	AA	AA	AA	AA	AA	AA	AA	AA	AA
PZE-103120879	AA	CC	AC	AC	CC	CC	CC	CC	CC	CC	CC	CC	CC	AA	AA	AA	AA	AA	AA
PZE-103122471	AA	GG	AG	AG	GG	GG	GG	GG	GG	GG	GG	GG	GG	AA	AA	AA	AA	AA	AA
PZE-103123171	CC	AA	AC	AC	AC	AA	AA	AA	AA	AA	--	AA	AA	CC	CC	CC	CC	CC	CC
PZE-103123325	CC	CC	CC	CC	AC	--	CC	CC	CC	CC	AC	CC	CC	CC	CC	CC	AC	CC	CC
PZE-103123615	GG	AA	AG	AG	AA	AA	AA	AA	AA	AA	AA	AA	AA	GG	GG	GG	GG	GG	GG
PZE-103123698	AA	GG	AG	AG	GG	GG	GG	GG	GG	GG	GG	GG	GG	AA	AA	AA	AA	AA	AA
PZE-103123992	GG	AA	AG	AG	AA	AA	AA	AA	AA	AA	AA	AA	AA	GG	GG	GG	GG	GG	GG
PZE-103124740	AA	AA	AA	AA	AA	AA	AA	AA	AA	AA	AA	AA	AA	AA	AA	AA	AA	AA	AA
PZE-103125068	AA	AA	AA	AA	AA	AA	AA	AA	AA	AA	AA	AA	AA	AA	AA	AA	AA	AA	AA
PZE-103125767	GG	AA	AG	AG	AA	AA	AA	AA	AA	AA	AA	AA	AA	GG	GG	GG	GG	GG	GG
PZE-103125892	GG	AA	AG	AG	AA	AA	AA	AA	AA	AA	AA	AA	AA	GG	GG	GG	GG	GG	GG
PZE-103126112	GG	GG	GG	GG	GG	GG	GG	GG	GG	GG	GG	GG	GG	GG	GG	GG	GG	GG	GG
PZE-103126371	AA	GG	AG	AG	GG	GG	GG	GG	GG	GG	GG	GG	GG	AA	AA	AA	AA	AA	AA
PZE-103126743	AA	AA	AA	AA	AA	AA	AA	AA	AA	AA	AA	AA	AA	AA	AA	AA	AA	AA	AA
PZE-103128261	AA	GG	AG	AG	GG	GG	GG	GG	GG	GG	GG	GG	GG	AA	AA	AA	AA	AA	AA
PZE-103128435	AA	AA	AA	AA	AA	AA	AA	AA	AA	AA	AA	AA	AA	AA	AA	AA	AA	AA	AA
PZE-103130760	AA	AA	AA	AA	AA	AA	AA	AA	AA	AA	AA	AA	AA	AA	AA	AA	AA	AA	AA
PZE-103132112	AA	AA	AA	AA	AA	AA	AA	AA	AA	AA	AA	AA	AA	AA	AA	AA	AA	AA	AA
PZE-103132120	AA	AA	AA	AA	AA	AA	AA	AA	AA	AA	AA	AA	AA	AA	AA	AA	AA	AA	AA
PZE-103132683	GG	AA	AG	AG	AA	AA	AA	AA	AA	AA	AA	AA	AA	GG	GG	GG	GG	GG	GG
PZE-103132991	GG	GG	GG	GG	GG	GG	GG	GG	GG	GG	GG	GG	GG	GG	GG	GG	GG	GG	GG
PZE-103133167	AA	AA	AA	AA	AA	AA	AA	AA	AA	AA	AA	AA	AA	AA	AA	AA	AA	AA	AA
PZE-103133772	GG	GG	GG	GG	GG	GG	GG	GG	GG	GG	GG	GG	GG	GG	GG	GG	GG	GG	GG
PZE-103134460	AA	CC	AC	AC	CC	CC	CC	CC	CC	CC	CC	CC	CC	AA	AA	AA	AA	AA	AA
PZE-103134949	AA	--	AA	AA	--	--	--	--	--	--	--	--	--	AA	AA	AA	AA	AA	AA
PZE-103135808	GG	GG	GG	GG	GG	GG	GG	GG	GG	GG	GG	GG	GG	GG	GG	GG	GG	GG	GG
PZE-103136022	AA	GG	AG	AG	GG	GG	GG	GG	GG	GG	GG	GG	GG	AA	AA	AA	AA	AA	AA
PZE-103136534	AA	AA	AA	AA	AA	AA	AA	AA	AA	AA	AA	AA	AA	AA	AA	AA	AA	AA	AA
PZE-103137105	GG	AA	AG	AG	AA	AA	AA	AA	AA	AA	AA	AA	AA	GG	GG	GG	GG	GG	GG
PZE-103137780	AA	--	AA	AA	--	--	--	--	--	--	--	--	--	AA	AA	AA	AA	AA	AA
PZE-103137895	AA	GG	AG	AG	GG	GG	GG	GG	GG	GG	GG	GG	GG	AA	AA	AA	AA	AA	AA
PZE-103138455	CC	CC	CC	CC	CC	CC	CC	CC	CC	CC	CC	CC	CC	CC	CC	CC	CC	CC	CC
PZE-103138646	GG	GG	GG	GG	GG	GG	GG	GG	GG	GG	GG	GG	GG	GG	GG	GG	GG	GG	GG
PZE-103138981	CC	AA	AC	AC	AA	AA	AA	AA	AA	AA	AA	AA	AA	CC	CC	CC	CC	CC	CC
PZE-103139833	GG	GG	GG	GG	GG	GG	GG	GG	GG	GG	GG	GG	GG	GG	GG	GG	GG	GG	GG
PZE-103140275	GG	AA	AG	AG	AA	AA	AA	AA	AA	AA	AA	AA	AA	GG	GG	GG	GG	GG	GG
PZE-103140754	CC	AA	AC	AC	AA	AA	AA	AA	AA	AA	AA	AA	AA	CC	CC	CC	CC	CC	CC
PZE-103141325	AA	AA	AA	AA	AA	AA	AA	AA	AA	AA	AA	AA	AA	AA	AA	AA	AA	AA	AA
PZE-103141552	GG	GG	GG	GG	GG	GG	GG	GG	GG	GG	GG	GG	GG	GG	GG	GG	GG	GG	GG
PZE-103141647	AA	AA	AA	AA	AA	AA	AA	AA	AA	AA	AA	AA	AA	AA	AA	AA	AA	AA	AA
PZE-103142436	TT	TT	TT	TT	TT	TT	TT	TT	TT	TT	TT	TT	TT	TT	TT	TT	TT	TT	TT
PZE-103142610	GG	GG	GG	GG	GG	GG	GG	GG	GG	GG	GG	GG	GG	GG	GG	GG	GG	GG	GG
PZE-103142979	AA	CC	CC	CC	CC	CC	CC	CC	CC	CC	CC	CC	CC	AA	AA	AA	AA	AA	AA
PZE-103143590	AA	AA	AA	AA	AA	AA	AA	AA	AA	AA	AA	AA	AA	AA	AA	AA	AA	AA	AA
PZE-103144158	GG	AA	AG	AG	AA	AA	AA	AA	AA	AA	AA	AA	AA	GG	GG	GG	GG	GG	GG
PZE-103145047	AA	GG	AG	AG	GG	GG	GG	GG	GG	GG	GG	GG	GG	AA	AA	AA	AA	AA	AA
PZE-103145827	CC	CC	CC	CC	CC	CC	CC	CC	CC	CC	CC	CC	CC	CC	CC	CC	CC	CC	CC
PZE-103146876	AA	AA	AA	AA	AA	AA	AA	AA	AA	AA	AA	AA	AA	AA	AA	AA	AA	AA	AA
PZE-103147207	AA	GG	AG	AG	GG	GG	GG	GG	GG	GG	GG	GG	GG	AA	AA	AA	AA	AA	AA
PZE-103147456	GG	AA	AG	AG	--	AA	AA	AA	AA	AA	AA	AA	AA	GG	GG	GG	GG	GG	GG
PZE-103148259	GG	AA	AG	AG	AA	AA	AA	AA	AA	AA	AA	AA	AA	GG	GG	GG	GG	GG	GG
PZE-103148720	AA	GG	AG	AG	GG	GG	GG	GG	GG	GG	GG	GG	GG	AA	AA	AA	AA	AA	AA
PZE-103149272	GG	AA	AG	AG	AA	AA	AA	AA	AA	AA	AA	AA	AA	GG	GG	GG	GG	GG	GG
PZE-103149440	CC	AA	AC	AC	AA	AA	AA	AA	AA	AA	AA	AA	AA	CC	CC	CC	CC	CC	CC
PZE-103149593	GG	AA	AG	AG	AA	AA	AA	AA	AA	AA	AA	AA	AA	GG	GG	GG	GG	GG	GG
PZE-103150041	AA	GG	AG	AG	GG	GG	GG	GG	GG	GG	GG	GG	GG	AA	AA	AA	AA	AA	AA
PZE-103150212	GG	GG	GG	GG	GG	GG	GG	GG	GG	GG	GG	GG	GG	GG	GG	GG	GG	GG	GG
PZE-103151010	GG	GG	GG	GG	GG	GG	GG	GG	GG	GG	GG	GG	GG	GG	GG	GG	GG	GG	GG
PZE-103151247	CC	CC	CC	CC	CC	CC	CC	CC	CC	CC	CC	CC	CC	CC	CC	CC	CC	CC	CC
PZE-103151399	GG	AA	AG	AG	AA	AA	AA	AA	AA	AA	AA	AA	AA	GG	GG	GG	GG	GG	GG
PZE-103151759	AA	CC	AC	AC	CC	CC	CC	CC	CC	CC	CC	CC	CC	AA	AA	AA	AA	AA	AA
PZE-103152229	GG	GG	GG	GG	GG	GG	GG	GG	GG	GG	GG	GG	GG	GG	GG	GG	GG	GG	GG
PZE-103154161	AA	AA	AA	AA	AA	AA	AA	AA	AA	AA	AA	AA	AA	AA	AA	AA	AA	AA	AA
PZE-103154277	GG	GG	GG	GG	GG	GG	GG	GG	GG	GG	GG	GG	GG	GG	GG	GG	GG	GG	GG
PZE-103154530	AA	AA	AA	AA	AA	AA	AA	AA	AA	AA	AA	AA	AA	AA	AA	AA	AA	AA	AA
PZE-103154736	GG	GG	GG	GG	AG	AG	GG	GG	GG	GG	AG	GG	GG	GG	GG	GG	AG	GG	GG
PZE-103155390	GG	GG	GG	GG	GG	GG	GG	GG	GG	GG	GG	GG	GG	GG	GG	GG	GG	GG	GG
PZE-103156977	AA	CC	AC	AC	CC	CC	CC	CC	CC	CC	CC	CC	CC	AA	AA	AA	AA	AA	AA
PZE-103157756	AA	GG	AG	AG	GG	GG	GG	GG	GG	GG	GG	GG	GG	AA	AA	AA	AA	AA	AA
PZE-103158636	GG	GG	GG	GG	GG	GG	GG	GG	GG	GG	GG	GG	GG	GG	GG	GG	GG	GG	GG
PZE-103161091	AA	CC	AC	AC	CC	CC	CC	CC	CC	CC	CC	CC	CC	AA	AA	AA	AA	AA	AA
PZE-103162357	GG	GG	GG	GG	GG	GG	GG	GG	GG	GG	GG	GG	GG	GG	GG	GG	GG	GG	GG
PZE-103162582	CC	AA	AC	AC	AA	AA	AA	AA	AA	AA	AA	AA	AA	CC	CC	CC	CC	CC	CC
PZE-103162736	AA	GG	AG	AG	GG	GG	GG	GG	GG	GG	GG	GG	GG	AA	AA	AA	AA	AA	AA
PZE-103162945	CC	CC	CC	CC	CC	CC	CC	CC	CC	CC	CC	CC	CC	CC	CC	CC	CC	CC	CC
PZE-103163074	GG	GG	GG	GG	GG	GG	GG	GG	GG	GG	GG	GG	GG	GG	GG	GG	GG	GG	GG
PZE-103163529	AA	GG	AG	AG	GG	GG	GG	GG	GG	GG	GG	GG	GG	AA	AA	AA	AA	AA	AA
PZE-103163623	GG	GG	GG	GG	GG	GG	GG	GG	GG	GG	GG	GG	GG	GG	GG	GG	GG	GG	GG
PZE-103164358	CC	AA	AC	AC	AA	AA	AA	AA	AA	AA	AA	AA	AA	CC	CC	CC	CC	CC	CC
PZE-103164677	AA	GG	AG	AG	GG	GG	GG	GG	GG	GG	GG	GG	GG	AA	AA	AA	AA	AA	AA
PZE-103165058	GG	AA	AG	AG	--	AA	AA	AA	AA	AA	AA	AA	AA	GG	GG	GG	GG	GG	GG
PZE-103165542	GG	GG	GG	GG	GG	GG	GG	GG	GG	GG	GG	GG	GG	GG	GG	GG	GG	GG	GG
PZE-103166830	AA	AA	AA	AA	AA	AA	AA	AA	AA	AA	AA	AA	AA	AA	AA	AA	AA	AA	AA
PZE-103168241	AA	AA	AA	AA	AA	AA	AA	AA	AA	AA	AA	AA	AA	AA	AA	AA	AA	AA	AA
PZE-103168658	GG	GG	GG	GG	GG	GG	GG	GG	GG	GG	GG	GG	GG	GG	GG	GG	GG	GG	GG
PZE-103169263	AA	GG	AG	AG	GG	GG	GG	GG	GG	GG	GG	GG	GG	AA	AA	AA	AA	AA	AA
PZE-103171163	GG	AA	AG	AG	AA	AA	AA	AA	AA	AA	AA	AA	AA	GG	GG	GG	GG	GG	GG
PZE-103171398	CC	CC	CC	CC	CC	CC	CC	CC	CC	CC	CC	CC	CC	CC	CC	CC	CC	CC	CC
PZE-103172732	AA	GG	AG	AG	GG	GG	GG	GG	GG	GG	GG	GG	GG	AA	AA	AA	AA	AA	AA
PZE-103173540	AA	CC	AC	AC	CC	CC	CC	CC	CC	CC	CC	CC	CC	AA	AA	AA	AA	AA	AA
PZE-103173723	AA	AA	AA	AA	AA	AA	AA	AA	AA	AA	AA	AA	AA	AA	AA	AA	AA	AA	AA
PZE-103173801	GG	AA	AG	AG	AA	AA	AA	AA	AA	AA	AA	AA	AA	GG	GG	GG	GG	GG	GG
PZE-103174386	GG	GG	GG	GG	GG	GG	GG	GG	GG	GG	GG	GG	GG	GG	GG	GG	GG	GG	GG
PZE-103174950	GG	GG	GG	GG	GG	GG	GG	GG	GG	GG	GG	GG	GG	GG	GG	GG	GG	GG	GG
PZE-103175094	AA	GG	AG	AG	GG	GG	GG	GG	GG	GG	GG	GG	GG	AA	AA	AA	AA	AA	AA
PZE-103175780	CC	AA	AC	AC	AC	--	AA	AA	AA	AA	AC	AA	AA	CC	CC	CC	CC	CC	CC
PZE-103176167	AA	GG	AG	AG	GG	GG	GG	GG	GG	GG	GG	GG	GG	AA	AA	AA	AA	AA	AA
PZE-103176477	AA	GG	AG	AG	GG	GG	GG	GG	GG	GG	GG	GG	GG	AA	AA	AA	AA	AA	AA
PZE-103176926	CC	AA	AC	AC	AA	AA	AA	AA	AA	AA	AA	AA	AA	CC	CC	CC	CC	CC	CC
PZE-103177259	AA	AA	AA	AA	AA	AA	AA	AA	AA	AA	AA	AA	AA	AA	AA	AA	AA	AA	AA
PZE-103177599	AA	AA	AA	AA	AA	AA	AA	AA	AA	AA	AA	AA	AA	AA	AA	AA	AA	AA	AA
PZE-103177734	AA	AA	AA	AA	AA	AA	AA	AA	AA	AA	AA	AA	AA	AA	AA	AA	AA	AA	AA
PZE-103178127	CC	CC	CC	CC	CC	CC	CC	CC	CC	CC	CC	CC	CC	CC	CC	CC	CC	CC	CC
PZE-103179078	CC	AA	AC	AC	AA	AA	AA	AA	AA	AA	AA	AA	AA	CC	CC	CC	CC	CC	CC
PZE-103180062	CC	CC	CC	CC	CC	CC	CC	CC	CC	CC	CC	CC	CC	CC	CC	CC	CC	CC	CC
PZE-103180534	GG	AA	AG	AG	AA	AA	AA	AA	AA	AA	AA	AA	AA	GG	GG	GG	GG	GG	GG
PZE-103181306	AA	AA	AA	AA	AA	AA	AA	AA	AA	AA	AA	AA	AA	AA	AA	AA	AA	AA	AA
PZE-103181952	AA	CC	AC	AC	CC	CC	CC	CC	CC	CC	CC	CC	CC	AA	AA	AA	AA	AA	AA
PZE-103182291	AA	GG	AG	AG	GG	GG	GG	GG	GG	GG	GG	GG	GG	AA	AA	AA	AA	AA	AA
PZE-103182570	AA	AA	AA	AA	AA	AA	AA	AA	AA	AA	AA	AA	AA	AA	AA	AA	AA	AA	AA
PZE-103182823	CC	AA	AC	AC	AA	AA	AA	AA	AA	AA	AA	AA	AA	CC	CC	CC	CC	CC	CC
PZE-103183235	AA	CC	AC	AC	CC	CC	CC	CC	CC	CC	CC	CC	CC	AA	AA	AA	AA	AA	AA
PZE-103183462	GG	GG	GG	GG	GG	GG	GG	GG	GG	GG	GG	GG	GG	GG	GG	GG	GG	GG	GG
PZE-103183548	AA	AA	AA	AA	AA	AA	AA	AA	AA	AA	AA	AA	AA	AA	AA	AA	AA	AA	AA
PZE-103183662	AA	GG	AG	AG	GG	GG	GG	GG	GG	GG	GG	GG	GG	AA	AA	AA	AA	AA	AA
PZE-103183818	AA	AA	AA	AA	AA	AA	AA	AA	AA	AA	AA	AA	AA	AA	AA	AA	AA	AA	AA
PZE-103183938	GG	GG	GG	GG	GG	GG	GG	GG	GG	GG	GG	GG	GG	GG	GG	GG	GG	GG	GG
PZE-103185410	AA	CC	AC	AC	CC	CC	CC	CC	CC	CC	CC	CC	CC	AA	AA	AA	AA	AA	AA
PZE-103185632	GG	AA	AG	AG	AA	AA	AA	AA	AA	AA	AA	AA	AA	GG	GG	GG	GG	GG	GG
PZE-103185983	GG	AA	AG	AG	AA	AA	AA	AA	AA	AA	AA	AA	AA	GG	GG	GG	GG	GG	GG
PZE-103186551	CC	AA	AC	AC	AC	AA	AA	AA	AA	AA	--	AA	AA	CC	CC	CC	CC	CC	CC
PZE-103186686	AA	AA	AA	AA	AA	AA	AA	AA	AA	AA	AA	AA	AA	AA	AA	AA	AA	AA	AA
PZE-103187131	CC	AA	AC	AC	AA	AA	AA	AA	AA	AA	AA	AA	AA	CC	CC	CC	CC	CC	CC
PZE-103187323	GG	GG	GG	GG	GG	GG	GG	GG	GG	GG	GG	GG	GG	GG	GG	GG	GG	GG	GG
PZE-104000768	AA	AA	AA	AA	AA	AA	AA	AA	AA	AA	AA	AA	AA	AA	AA	AA	AA	AA	AA
PZE-104001404	GG	AA	AG	AG	AA	AA	AA	AA	AA	AA	AA	AA	AA	GG	GG	GG	GG	GG	GG
PZE-104003895	GG	GG	GG	GG	GG	GG	GG	GG	GG	GG	GG	GG	GG	GG	GG	GG	GG	GG	GG
PZE-104005468	CC	CC	CC	CC	CC	CC	CC	CC	CC	CC	CC	CC	CC	CC	CC	CC	CC	CC	CC
PZE-104005482	CC	CC	CC	CC	CC	CC	CC	CC	CC	CC	CC	CC	CC	CC	CC	CC	CC	CC	CC
PZE-104006203	AA	AA	AA	AA	AA	AA	AA	AA	AA	AA	AA	AA	AA	AA	AA	AA	AA	AA	AA
PZE-104008143	GG	AA	AG	AG	AA	AA	AA	AA	AA	AA	AA	AA	AA	GG	GG	GG	GG	GG	GG
PZE-104009216	GG	GG	GG	GG	GG	GG	GG	GG	GG	GG	GG	GG	GG	GG	GG	GG	GG	GG	GG
PZE-104009393	GG	AA	AG	AG	AA	AA	AA	AA	AA	AA	AA	AA	AA	GG	GG	GG	GG	GG	GG
PZE-104009638	CC	AA	AC	AC	AA	AA	AA	AA	AA	AA	AA	AA	AA	CC	CC	CC	CC	CC	CC
PZE-104009876	AA	AA	AA	AA	AA	AA	AA	AA	AA	AA	AA	AA	AA	AA	AA	AA	AA	AA	AA
PZE-104010129	AA	GG	AG	AG	GG	GG	GG	GG	GG	GG	GG	GG	GG	AA	AA	AA	AA	AA	AA
PZE-104010326	AA	AA	AA	AA	AA	AA	AA	AA	AA	AA	AA	AA	AA	AA	AA	AA	AA	AA	AA
PZE-104010434	GG	GG	GG	GG	GG	GG	GG	GG	GG	GG	GG	GG	GG	GG	GG	GG	GG	GG	GG
PZE-104010950	AA	AA	AA	AA	AA	AA	AA	AA	AA	AA	AA	AA	AA	AA	AA	AA	AA	AA	AA
PZE-104011650	AA	GG	AG	AG	GG	GG	GG	GG	GG	GG	GG	GG	GG	AA	AA	AA	AA	AA	AA
PZE-104011903	AA	AA	AA	AA	AA	AA	AA	AA	AA	AA	AA	AA	AA	AA	AA	AA	AA	AA	AA
PZE-104012412	TT	TT	TT	TT	TT	TT	TT	TT	TT	TT	TT	TT	TT	TT	TT	TT	TT	TT	TT
PZE-104012490	AA	AA	AA	AA	AA	AA	AA	AA	AA	AA	AA	AA	AA	AA	AA	AA	AA	AA	AA
PZE-104012693	CC	AA	AC	AC	AC	AA	AA	AA	AA	AA	--	AA	AA	CC	CC	CC	CC	CC	CC
PZE-104013117	AA	GG	AG	AG	GG	GG	GG	GG	GG	GG	GG	GG	GG	AA	AA	AA	--	AA	AA
PZE-104013142	AA	GG	AG	AG	GG	GG	GG	GG	GG	GG	GG	GG	GG	AA	AA	AA	AA	AA	AA
PZE-104013386	GG	GG	GG	GG	GG	GG	GG	GG	GG	GG	GG	GG	GG	GG	GG	GG	GG	GG	GG
PZE-104013529	AA	AA	AA	AA	--	AA	AA	AA	AA	AA	AA	AA	AA	AA	AA	AA	AA	AA	AA
PZE-104014100	CC	AA	AC	AC	AA	AA	AA	AA	AA	AA	AA	AA	AA	CC	CC	CC	CC	CC	CC
PZE-104014244	AA	AA	AA	AA	AA	AA	AA	AA	AA	AA	AA	AA	AA	AA	AA	AA	AA	AA	AA
PZE-104014765	GG	AA	AG	AG	AA	AA	AA	AA	AA	AA	AA	AA	AA	GG	GG	GG	GG	GG	GG
PZE-104014984	AA	AA	AA	AA	AA	AA	AA	AA	AA	AA	AA	AA	AA	AA	AA	AA	AA	AA	AA
PZE-104015116	GG	AA	AG	AG	AA	AA	AA	AA	AA	AA	AA	AA	AA	GG	GG	GG	GG	GG	GG
PZE-104015507	GG	AA	AG	AG	AA	AA	AA	AA	AA	AA	AA	AA	AA	GG	GG	GG	GG	GG	GG
PZE-104016135	AA	AA	AA	AA	AA	AA	AA	AA	AA	AA	AA	AA	AA	AA	AA	AA	AA	AA	AA
PZE-104016236	GG	GG	GG	GG	GG	GG	GG	GG	GG	GG	GG	GG	GG	GG	GG	GG	GG	GG	GG
PZE-104016330	AA	AA	AA	AA	AA	AA	AA	AA	AA	AA	AA	AA	AA	AA	AA	AA	AA	AA	AA
PZE-104016598	AA	AA	AA	AA	AA	AA	AA	AA	AA	AA	AA	AA	AA	AA	AA	AA	AA	AA	AA
PZE-104017065	AA	GG	AG	AG	GG	GG	GG	GG	GG	GG	GG	GG	GG	AA	AA	AA	AA	AA	AA
PZE-104017733	AA	AA	AA	AA	AA	AA	AA	AA	AA	AA	AA	AA	AA	AA	AA	AA	AA	AA	AA
PZE-104018218	AA	GG	AG	AG	GG	GG	GG	GG	GG	GG	GG	GG	GG	AA	AA	AA	AA	AA	AA
PZE-104018363	GG	AA	AG	AG	AA	AA	AA	AA	AA	AA	AA	AA	AA	GG	GG	GG	GG	GG	GG
PZE-104018637	AA	CC	AC	AC	CC	CC	CC	CC	CC	CC	CC	CC	CC	AA	AA	AA	AA	AA	AA
PZE-104018824	AA	CC	AC	AC	CC	CC	CC	CC	CC	CC	CC	CC	CC	AA	AA	AA	AA	AA	AA
PZE-104018854	CC	AA	AC	AC	AA	AA	AA	AA	AA	AA	AA	AA	AA	CC	CC	CC	CC	CC	CC
PZE-104018997	GG	AA	AG	AG	AA	AA	AA	AA	AA	AA	AA	AA	AA	GG	GG	GG	GG	GG	GG
PZE-104019125	AA	AA	AA	AA	AA	AA	AA	AA	AA	AA	AA	AA	AA	AA	AA	AA	AA	AA	AA
PZE-104019200	AA	GG	AG	AG	GG	GG	GG	GG	GG	GG	GG	GG	GG	AA	AA	AA	AA	AA	AA
PZE-104019423	CC	AA	AC	AC	--	AA	AA	AA	AA	AA	--	AA	AA	CC	CC	CC	CC	CC	CC
PZE-104019928	AA	AA	AA	AA	AA	AA	AA	AA	AA	AA	AA	AA	AA	AA	AA	AA	AA	AA	AA
PZE-104019988	GG	AA	AG	AG	AA	AA	AA	AA	AA	AA	AA	AA	AA	GG	GG	GG	GG	GG	GG
PZE-104020144	AA	AA	AA	AA	AA	AA	AA	AA	AA	AA	AA	AA	AA	AA	AA	AA	AA	AA	AA
PZE-104020181	AA	AA	AA	AA	AA	AA	AA	AA	AA	AA	AA	AA	AA	AA	AA	AA	AA	AA	AA
PZE-104020500	CC	AA	AC	AC	AA	AA	AA	AA	AA	AA	AA	AA	AA	CC	CC	CC	CC	CC	CC
PZE-104021220	GG	GG	GG	GG	GG	GG	GG	GG	GG	GG	GG	GG	GG	GG	GG	GG	GG	GG	GG
PZE-104021281	AA	AA	AA	AA	AA	AA	AA	AA	AA	AA	AA	AA	AA	AA	AA	AA	AA	AA	AA
PZE-104021346	AA	AA	AA	AA	AA	AA	AA	AA	AA	AA	AA	AA	AA	AA	AA	AA	AA	AA	AA
PZE-104021926	AA	CC	AC	AC	CC	CC	CC	CC	CC	CC	CC	CC	CC	AA	AA	AA	AA	AA	AA
PZE-104022366	GG	AA	AG	AG	AA	AA	AA	AA	AA	AA	AA	AA	AA	GG	GG	GG	GG	GG	GG
PZE-104022504	GG	GG	GG	GG	--	--	GG	GG	GG	GG	--	GG	GG	GG	GG	GG	--	GG	GG
PZE-104022557	AA	GG	AG	AG	GG	GG	GG	GG	GG	GG	GG	GG	GG	AA	AA	AA	AA	AA	AA
PZE-104022608	GG	GG	GG	GG	GG	GG	GG	GG	GG	GG	GG	GG	GG	GG	GG	GG	GG	GG	GG
PZE-104022691	AA	GG	AG	AG	GG	GG	GG	GG	GG	GG	GG	GG	GG	AA	AA	AA	AA	AA	AA
PZE-104022764	AA	GG	AG	AG	GG	GG	GG	GG	GG	GG	GG	GG	GG	AA	AA	AA	AA	AA	AA
PZE-104022829	AA	GG	AG	AG	GG	GG	GG	GG	GG	GG	GG	GG	GG	AA	AA	AA	AA	AA	AA
PZE-104023120	GG	GG	GG	GG	GG	GG	GG	GG	GG	GG	GG	GG	GG	GG	GG	GG	GG	GG	GG
PZE-104023433	AA	AA	AA	AA	AA	AA	AA	AA	AA	AA	AA	AA	AA	AA	AA	AA	AA	AA	AA
PZE-104023768	GG	GG	GG	GG	GG	GG	GG	GG	GG	GG	GG	GG	GG	GG	GG	GG	GG	GG	GG
PZE-104023818	GG	AA	AG	AG	AA	AA	AA	AA	AA	AA	AA	AA	AA	GG	GG	GG	AG	GG	GG
PZE-104024117	AA	AA	AA	AA	AA	AA	AA	AA	AA	AA	AA	AA	AA	AA	AA	AA	AA	AA	AA
PZE-104024382	GG	AA	AG	AG	AA	AA	AA	AA	AA	AA	AA	AA	AA	GG	GG	GG	GG	GG	GG
PZE-104024889	CC	CC	CC	CC	CC	CC	CC	CC	CC	CC	CC	CC	CC	CC	CC	CC	CC	CC	CC
PZE-104025013	GG	GG	GG	GG	GG	GG	GG	GG	GG	GG	GG	GG	GG	GG	GG	GG	GG	GG	GG
PZE-104025734	CC	CC	CC	CC	CC	CC	CC	CC	CC	CC	CC	CC	CC	CC	CC	CC	CC	CC	CC
PZE-104025890	AA	AA	AA	AA	AA	AA	AA	AA	AA	AA	AA	AA	AA	AA	AA	AA	AA	AA	AA
PZE-104026739	CC	AA	AC	AC	AA	AA	AA	AA	AA	AA	AA	AA	AA	CC	CC	CC	CC	CC	CC
PZE-104026873	AA	CC	AC	AC	CC	CC	CC	CC	CC	CC	CC	CC	CC	AA	AA	AA	AA	AA	AA
PZE-104027058	AA	AA	AA	AA	AA	AA	AA	AA	AA	AA	AA	AA	AA	AA	AA	AA	AA	AA	AA
PZE-104027159	GG	GG	GG	GG	GG	GG	GG	GG	GG	GG	GG	GG	GG	GG	GG	GG	GG	GG	GG
PZE-104027342	GG	AA	AG	AG	AA	AA	AA	AA	AA	AA	AA	AA	AA	GG	GG	GG	GG	GG	GG
PZE-104027443	GG	AA	AG	AG	AA	AA	AA	AA	AA	AA	AA	AA	AA	GG	GG	GG	GG	GG	GG
PZE-104027603	AA	AA	AA	AA	AA	AA	AA	AA	AA	AA	AA	AA	AA	AA	AA	AA	AA	AA	AA
PZE-104027907	GG	AA	AG	AG	AA	AA	AA	AA	AA	AA	AA	AA	AA	GG	GG	GG	GG	GG	GG
PZE-104028286	AA	CC	AC	AC	CC	CC	CC	CC	CC	CC	CC	CC	CC	AA	AA	AA	AA	AA	AA
PZE-104028783	CC	AA	AC	AC	--	AA	AA	AA	AA	AA	AA	AA	AA	CC	CC	CC	CC	CC	CC
PZE-104029115	AA	AA	AA	AA	AA	AA	AA	AA	AA	AA	AA	AA	AA	AA	AA	AA	AA	AA	AA
PZE-104029141	CC	AA	AC	AC	AA	AA	AA	AA	AA	AA	AA	AA	AA	CC	CC	CC	CC	CC	CC
PZE-104029384	AA	AA	AA	AA	AC	--	AA	AA	AA	AA	AC	AA	AA	AA	AA	AA	AC	AA	AA
PZE-104029735	AA	AA	AA	AA	--	--	AA	AA	AA	AA	AG	AA	AA	AA	AA	AA	AG	AA	AA
PZE-104030088	GG	GG	GG	GG	GG	GG	GG	GG	GG	GG	GG	GG	GG	GG	GG	GG	GG	GG	GG
PZE-104030289	AA	GG	AG	AG	GG	GG	GG	GG	GG	GG	GG	GG	GG	AA	AA	AA	AA	AA	AA
PZE-104030600	CC	CC	CC	CC	CC	CC	CC	CC	CC	CC	CC	CC	CC	CC	CC	CC	CC	CC	CC
PZE-104030935	AA	GG	AG	AG	GG	GG	GG	GG	GG	GG	GG	GG	GG	AA	AA	AA	AA	AA	AA
PZE-104031695	GG	AA	AG	AG	AA	AA	AA	AA	AA	AA	AA	AA	AA	GG	GG	GG	GG	GG	GG
PZE-104031738	AA	GG	AG	AG	GG	GG	GG	GG	GG	GG	GG	GG	GG	AA	AA	AA	AA	AA	AA
PZE-104032225	CC	CC	CC	CC	CC	CC	CC	CC	CC	CC	CC	CC	CC	CC	CC	CC	CC	CC	CC
PZE-104032365	AA	GG	AG	AG	GG	GG	GG	GG	GG	GG	GG	GG	GG	AA	AA	AA	AA	AA	AA
PZE-104032664	GG	GG	GG	GG	GG	GG	GG	GG	GG	GG	GG	GG	GG	GG	GG	GG	GG	GG	GG
PZE-104032843	GG	AA	AG	AG	AA	AA	AA	AA	AA	AA	AA	AA	AA	GG	GG	GG	GG	GG	GG
PZE-104033489	AA	GG	AG	AG	GG	GG	GG	GG	GG	GG	GG	GG	GG	AA	AA	AA	AA	AA	AA
PZE-104033608	AA	GG	AG	AG	--	GG	GG	GG	GG	GG	--	GG	GG	AA	AA	AA	AA	AA	AA
PZE-104034026	GG	AA	AG	AG	AG	AA	AA	AA	AA	AA	--	AA	AA	GG	GG	GG	GG	GG	GG
PZE-104034459	AA	AA	AA	AA	AA	AA	AA	AA	AA	AA	AA	AA	AA	AA	AA	AA	AA	AA	AA
PZE-104034659	GG	AA	AG	AG	AA	AA	AA	AA	AA	AA	AA	AA	AA	GG	GG	GG	GG	GG	GG
PZE-104035252	AA	GG	AG	AG	GG	GG	GG	GG	GG	AA	GG	GG	GG	AA	AA	AA	AA	AA	AA
PZE-104035657	AA	GG	AG	AG	GG	GG	GG	GG	GG	AA	GG	GG	GG	AA	AA	AA	AA	AA	AA
PZE-104035838	AA	CC	AC	AC	CC	CC	CC	CC	CC	AA	CC	CC	CC	AA	AA	AA	AA	AA	AA
PZE-104035964	CC	GG	CG	CG	GG	GG	GG	GG	GG	CC	GG	GG	GG	CC	CC	CC	CC	CC	CC
PZE-104036092	AA	CC	AC	AC	CC	CC	CC	CC	CC	AA	CC	CC	CC	AA	AA	AA	AA	AA	AA
PZE-104036193	GG	CC	CG	CG	CC	CC	CC	CC	CC	GG	CC	CC	CC	GG	GG	GG	GG	GG	GG
PZE-104036787	GG	AA	AG	AG	AA	AA	AA	AA	AA	GG	AA	AA	AA	GG	GG	GG	GG	GG	GG
PZE-104036920	AA	GG	AG	AG	GG	GG	GG	GG	GG	AA	GG	GG	GG	AA	AA	AA	AA	AA	AA
PZE-104036955	AA	GG	AG	AG	GG	GG	GG	GG	GG	AA	GG	GG	GG	AA	AA	AA	AA	AA	AA
PZE-104037305	AA	CC	AC	AC	CC	CC	CC	CC	CC	CC	CC	CC	CC	AA	AA	AA	AA	AA	AA
PZE-104038650	GG	AA	AG	AG	AA	AA	AA	AA	AA	AA	AA	AA	AA	GG	GG	GG	GG	GG	GG
PZE-104039411	GG	AA	AG	AG	AA	AA	AA	AA	AA	GG	AA	AA	AA	GG	GG	GG	GG	GG	GG
PZE-104039515	GG	AA	AG	AG	AG	--	AA	AA	AA	GG	AG	AA	AA	GG	GG	GG	GG	GG	GG
PZE-104040086	AA	AA	AA	AA	AA	AA	AA	AA	AA	AA	AA	AA	AA	AA	AA	AA	AA	AA	AA
PZE-104040195	AA	AA	AA	AA	AA	AA	AA	AA	AA	AA	AA	AA	AA	AA	AA	AA	AA	AA	AA
PZE-104040436	GG	AA	AG	AG	AA	AA	AA	AA	AA	GG	AA	AA	AA	GG	GG	GG	GG	GG	GG
PZE-104040670	CC	AA	AC	AC	AA	AA	AA	AA	AA	CC	AA	AA	AA	CC	CC	CC	CC	CC	CC
PZE-104041043	GG	AA	AG	AG	AA	AA	AA	AA	AA	GG	AA	AA	AA	GG	GG	GG	GG	GG	GG
PZE-104041162	AA	AA	AA	AA	AA	AA	AA	AA	AA	AA	AA	AA	AA	AA	AA	AA	AA	AA	AA
PZE-104041620	AA	AA	AA	AA	AA	AA	AA	AA	AA	AA	AA	AA	AA	AA	AA	AA	AA	AA	AA
PZE-104041818	AA	GG	AG	AG	GG	GG	GG	GG	GG	AA	GG	GG	GG	AA	AA	AA	AA	AA	AA
PZE-104041888	GG	AA	AG	AG	AA	AA	AA	AA	AA	GG	AA	AA	AA	GG	GG	GG	GG	GG	GG
PZE-104042357	CC	AA	AC	AC	AA	AA	AA	AA	AA	CC	AA	AA	AA	CC	CC	CC	CC	CC	CC
PZE-104042445	AA	GG	AG	AG	GG	GG	GG	GG	GG	AA	GG	GG	GG	AA	AA	AA	AA	AA	AA
PZE-104042525	GG	AA	AG	AG	AA	AA	AA	AA	AA	GG	AA	AA	AA	GG	GG	GG	GG	GG	GG
PZE-104043232	GG	GG	GG	GG	GG	GG	GG	GG	GG	GG	GG	GG	GG	GG	GG	GG	GG	GG	GG
PZE-104043577	AA	GG	AG	AG	GG	GG	GG	GG	GG	AA	GG	GG	GG	AA	AA	AA	AA	AA	AA
PZE-104043715	GG	AA	AG	AG	AA	AA	AA	AA	AA	GG	AA	AA	AA	GG	GG	GG	GG	GG	GG
PZE-104043925	AA	AA	AA	AA	AA	AA	AA	AA	AA	AA	AA	AA	AA	AA	AA	AA	AA	AA	AA
PZE-104043997	AA	AA	AA	AA	AA	AA	AA	AA	AA	AA	AA	AA	AA	AA	AA	AA	AA	AA	AA
PZE-104044234	AA	AA	AA	AA	AA	AA	AA	AA	AA	AA	AA	AA	AA	AA	AA	AA	AA	AA	AA
PZE-104044287	GG	GG	GG	GG	GG	GG	GG	GG	GG	GG	GG	GG	GG	GG	GG	GG	GG	GG	GG
PZE-104044355	AA	AA	AA	AA	AA	AA	AA	AA	AA	AA	AA	AA	AA	AA	AA	AA	AA	AA	AA
PZE-104044661	GG	GG	GG	GG	GG	GG	GG	GG	GG	GG	GG	GG	GG	GG	GG	GG	GG	GG	GG
PZE-104044786	GG	GG	GG	GG	GG	GG	GG	GG	GG	GG	GG	GG	GG	GG	GG	GG	GG	GG	GG
PZE-104044827	AA	GG	AG	AG	GG	GG	GG	GG	GG	AA	GG	GG	GG	AA	AA	AA	AA	AA	AA
PZE-104044892	GG	GG	GG	GG	GG	GG	GG	GG	GG	GG	GG	GG	GG	GG	GG	GG	GG	GG	GG
PZE-104045404	AA	GG	AG	AG	GG	GG	GG	GG	GG	AA	GG	GG	GG	AA	AA	AA	AA	AA	AA
PZE-104045559	AA	AA	AA	AA	AA	AA	AA	AA	AA	AA	AA	AA	AA	AA	AA	AA	AA	AA	AA
PZE-104045602	AA	AA	AA	AA	AA	AA	AA	AA	AA	AA	AA	AA	AA	AA	AA	AA	AA	AA	AA
PZE-104045752	CC	AA	AC	AC	AA	AA	AA	AA	AA	CC	AA	AA	AA	CC	CC	CC	CC	CC	CC
PZE-104045884	GG	GG	GG	GG	GG	GG	GG	GG	GG	GG	GG	GG	GG	GG	GG	GG	GG	GG	GG
PZE-104045999	CC	CC	CC	CC	CC	CC	CC	CC	CC	CC	CC	CC	CC	CC	CC	CC	CC	CC	CC
PZE-104046073	AA	GG	AG	AG	GG	GG	GG	GG	GG	AA	GG	GG	GG	AA	AA	AA	AA	AA	AA
PZE-104046358	GG	GG	GG	GG	GG	GG	GG	GG	GG	GG	GG	GG	GG	GG	GG	GG	GG	GG	GG
PZE-104046622	CC	AA	AC	AC	AA	AA	CC	AC	AA	CC	AA	CC	AA	CC	CC	CC	CC	CC	CC
PZE-104046777	GG	GG	GG	GG	GG	GG	GG	GG	GG	GG	GG	GG	GG	GG	GG	GG	GG	GG	GG
PZE-104046899	AA	CC	AC	AC	CC	CC	AA	AC	CC	AA	CC	AA	CC	AA	AA	AA	AA	AA	AA
PZE-104047012	CC	AA	AC	AC	AA	AA	CC	AC	AA	CC	AA	CC	AA	CC	CC	CC	CC	CC	CC
PZE-104047229	GG	AA	AG	AG	AA	AA	GG	AG	AA	GG	AA	GG	AA	GG	GG	GG	GG	GG	GG
PZE-104047575	CC	AA	AC	AC	AA	AA	CC	AC	AA	CC	AA	CC	AA	CC	CC	CC	CC	CC	CC
PZE-104047850	AA	CC	AC	AC	CC	CC	AA	AC	CC	AA	CC	AA	CC	AA	AA	AA	AA	AA	AA
PZE-104048257	GG	GG	GG	GG	GG	GG	GG	GG	GG	GG	GG	GG	GG	GG	GG	GG	GG	GG	GG
PZE-104048524	CC	CC	CC	CC	CC	CC	CC	CC	CC	CC	CC	CC	CC	CC	CC	CC	CC	CC	CC
PZE-104049039	GG	AA	AG	AG	AA	AA	GG	AG	AA	GG	AA	GG	AA	GG	GG	GG	GG	GG	GG
PZE-104049163	GG	AA	AG	AG	AA	AA	GG	AG	AA	GG	AA	GG	AA	GG	GG	GG	GG	GG	GG
PZE-104049486	GG	GG	GG	GG	GG	GG	GG	GG	GG	GG	GG	GG	GG	GG	GG	GG	GG	GG	GG
PZE-104049598	AA	GG	AG	AG	GG	GG	AA	AG	GG	AA	GG	AA	GG	AA	AA	AA	AA	AA	AA
PZE-104049727	AA	CC	AC	AC	CC	CC	AA	AC	CC	AA	CC	AA	CC	AA	AA	AA	AA	AA	AA
PZE-104049798	AA	GG	AG	AG	GG	GG	AA	AG	GG	AA	GG	AA	GG	AA	AA	AA	AA	AA	AA
PZE-104049927	AA	GG	AG	AG	GG	GG	AA	AG	GG	AA	GG	AA	GG	AA	AA	AA	AA	AA	AA
PZE-104050110	GG	AA	AG	AG	AA	AA	GG	AG	AA	GG	AA	GG	AA	GG	GG	GG	GG	GG	GG
PZE-104050238	AA	AA	AA	AA	AA	AA	AA	AA	AA	AA	AA	AA	AA	AA	AA	AA	AA	AA	AA
PZE-104050334	AA	AG	AG	AG	AG	AG	AG	AG	AG	AG	AG	AG	AG	AA	AA	AA	AA	AA	AA
PZE-104050529	AA	AA	AA	AA	AA	AA	AA	AA	AA	AA	AA	AA	AA	AA	AA	AA	AA	AA	AA
PZE-104050647	GG	GG	GG	GG	GG	GG	GG	GG	GG	GG	GG	GG	GG	GG	GG	GG	GG	GG	GG
PZE-104050777	AA	AA	AA	AA	AA	AA	AA	AA	AA	AA	AA	AA	AA	AA	AA	AA	AA	AA	AA
PZE-104050927	GG	AA	AG	AG	AA	AA	GG	AG	AA	GG	AA	GG	AA	GG	GG	GG	GG	GG	GG
PZE-104050967	AA	AA	AA	AA	AA	AA	AA	AA	AA	AA	AA	AA	AA	AA	AA	AA	AA	AA	AA
PZE-104051025	GG	GG	GG	GG	GG	GG	GG	GG	GG	GG	GG	GG	GG	GG	GG	GG	GG	GG	GG
PZE-104051179	GG	GG	GG	GG	GG	GG	GG	GG	GG	GG	GG	GG	GG	GG	GG	GG	GG	GG	GG
PZE-104051311	AA	AA	AA	AA	AA	AA	AA	AA	AA	AA	AA	AA	AA	AA	AA	AA	AA	AA	AA
PZE-104051475	AA	GG	AG	AG	GG	GG	AA	AG	GG	AA	GG	AA	GG	AA	AA	AA	AA	AA	AA
PZE-104051549	GG	AA	AG	AG	AA	AA	GG	AG	AA	GG	AA	GG	AA	GG	GG	GG	GG	GG	GG
PZE-104051695	GG	GG	GG	GG	GG	GG	GG	GG	GG	GG	GG	GG	GG	GG	GG	GG	GG	GG	GG
PZE-104051844	CC	CC	CC	CC	CC	CC	CC	CC	CC	CC	CC	CC	CC	CC	CC	CC	CC	CC	CC
PZE-104052013	AA	AA	AA	AA	AA	AA	AA	AA	AA	AA	AA	AA	AA	AA	AA	AA	AA	AA	AA
PZE-104052233	GG	AA	AG	AG	AA	AA	GG	AG	AA	GG	AA	GG	AA	GG	GG	GG	GG	GG	GG
PZE-104052411	CC	CC	CC	CC	CC	CC	CC	CC	CC	CC	CC	CC	CC	CC	CC	CC	CC	CC	CC
PZE-104052618	CC	AA	AC	AC	AA	AA	CC	AC	AA	CC	AA	CC	AA	CC	CC	CC	CC	CC	CC
PZE-104052760	AA	GG	AG	AG	GG	GG	AA	AG	GG	AA	GG	AA	GG	AA	AA	AA	AA	AA	AA
PZE-104053069	AA	GG	AG	AG	GG	GG	AA	AG	GG	AA	GG	AA	GG	AA	AA	AA	AA	AA	AA
PZE-104053258	GG	GG	GG	GG	GG	GG	GG	GG	GG	GG	GG	GG	GG	GG	GG	GG	GG	GG	GG
PZE-104053576	AA	AA	AA	AA	AA	AA	AA	AA	AA	AA	AA	AA	AA	AA	AA	AA	AA	AA	AA
PZE-104053826	AA	AA	AA	AA	AA	AA	AA	AA	AA	AA	AA	AA	AA	AA	AA	AA	AA	AA	AA
PZE-104055374	CC	CC	CC	CC	CC	CC	CC	CC	CC	CC	CC	CC	CC	CC	CC	CC	CC	CC	CC
PZE-104055631	AA	GG	AG	AG	GG	GG	AA	AG	GG	AA	GG	AA	GG	AA	AA	AA	AA	AA	AA
PZE-104056256	AA	AA	AA	AA	AA	AA	AA	AA	AA	AA	AA	AA	AA	AA	AA	AA	AA	AA	AA
PZE-104056744	AA	AA	AA	AA	AA	AA	AA	AA	AA	AA	AA	AA	AA	AA	AA	AA	AA	AA	AA
PZE-104056821	CC	CC	CC	CC	CC	CC	CC	CC	CC	CC	CC	CC	CC	CC	CC	CC	CC	CC	CC
PZE-104057546	AA	GG	AG	AG	GG	GG	AA	AG	GG	AA	GG	AA	GG	AA	AA	AA	AA	AA	AA
PZE-104057913	GG	AA	AG	AG	AA	AA	GG	AG	AA	GG	AA	GG	AA	GG	GG	GG	GG	GG	GG
PZE-104058968	AA	CC	AC	AC	CC	CC	AA	AC	CC	AA	CC	AA	CC	AA	AA	AA	AC	AA	AA
PZE-104059012	AA	GG	AG	AG	GG	GG	AA	AG	GG	AA	GG	AA	GG	AA	AA	AA	AA	AA	AA
PZE-104060728	GG	AA	AG	AG	AA	AA	GG	AG	AA	GG	AA	GG	AA	GG	GG	GG	GG	GG	GG
PZE-104061154	AA	AA	AA	AA	--	AA	AA	AA	AA	AA	AA	AA	AA	AA	AA	AA	AA	AA	AA
PZE-104061513	AA	AA	AA	AA	AA	AA	AA	AA	AA	AA	AA	AA	AA	AA	AA	AA	AA	AA	AA
PZE-104061539	AA	AA	AA	AA	AA	AA	AA	AA	AA	AA	AA	AA	AA	AA	AA	AA	AA	AA	AA
PZE-104062035	GG	GG	GG	GG	GG	GG	GG	GG	GG	GG	GG	GG	GG	GG	GG	GG	GG	GG	GG
PZE-104062240	AA	GG	AG	AG	GG	GG	AA	AG	GG	AA	GG	AA	GG	AA	AA	AA	AA	AA	AA
PZE-104062394	AA	GG	AG	AG	GG	GG	AA	AG	GG	AA	GG	AA	GG	AA	AA	AA	AA	AA	AA
PZE-104062735	AA	CC	AC	AC	CC	CC	AA	AC	CC	AA	CC	AA	CC	AA	AA	AA	AA	AA	AA
PZE-104062792	CC	AA	AC	AC	AA	AA	CC	AC	AA	CC	AA	CC	AA	CC	CC	CC	CC	CC	CC
PZE-104063079	AA	AA	AA	AA	AA	AA	AA	AA	AA	AA	AA	AA	AA	AA	AA	AA	AA	AA	AA
PZE-104063230	GG	AA	AG	AG	AA	AA	GG	AG	AA	GG	AA	GG	AA	GG	GG	GG	GG	GG	GG
PZE-104063693	AA	GG	AG	AG	GG	GG	AA	AG	GG	AA	GG	AA	GG	AA	AA	AA	AA	AA	AA
PZE-104063819	GG	AA	AG	AG	AA	AA	GG	AG	AA	GG	AA	GG	AA	GG	GG	GG	GG	GG	GG
PZE-104064266	GG	GG	GG	GG	GG	GG	GG	GG	GG	GG	GG	GG	GG	GG	GG	GG	GG	GG	GG
PZE-104064457	AA	AA	AA	AA	AA	AA	AA	AA	AA	AA	AA	AA	AA	AA	AA	AA	AA	AA	AA
PZE-104064519	AA	AA	AA	AA	AA	AA	AA	AA	AA	AA	AA	AA	AA	AA	AA	AA	AA	AA	AA
PZE-104064691	GG	GG	GG	GG	GG	GG	GG	GG	GG	GG	GG	GG	GG	GG	GG	GG	GG	GG	GG
PZE-104064708	CC	CC	CC	CC	CC	CC	CC	CC	CC	CC	CC	CC	CC	CC	CC	CC	CC	CC	CC
PZE-104064852	AA	AA	AA	AA	AA	AA	AA	AA	AA	AA	AA	AA	AA	AA	AA	AA	AA	AA	AA
PZE-104065034	AA	AA	AA	AA	AA	AA	AA	AA	AA	AA	AA	AA	AA	AA	AA	AA	AA	AA	AA
PZE-104065081	CC	CC	CC	CC	CC	CC	CC	CC	CC	CC	CC	CC	CC	CC	CC	CC	CC	CC	CC
PZE-104065136	CC	CC	CC	CC	CC	CC	CC	CC	CC	CC	CC	CC	CC	CC	CC	CC	CC	CC	CC
PZE-104065385	AA	AA	AA	AA	AA	AA	AA	AA	AA	AA	AA	AA	AA	AA	AA	AA	AA	AA	AA
PZE-104065486	AA	AA	AA	AA	AA	AA	AA	AA	AA	AA	AA	AA	AA	AA	AA	AA	AA	AA	AA
PZE-104065637	GG	GG	GG	GG	GG	GG	GG	GG	GG	GG	GG	GG	GG	GG	GG	GG	GG	GG	GG
PZE-104065798	CC	AA	AC	AC	AA	AA	CC	AC	AA	CC	AA	CC	AA	CC	CC	CC	CC	CC	CC
PZE-104065998	GG	AA	AG	AG	AA	AA	GG	AG	AA	GG	AA	GG	AA	GG	GG	GG	GG	GG	GG
PZE-104066190	AA	AA	AA	AA	AA	AA	AA	AA	AA	AA	AA	AA	AA	AA	AA	AA	AA	AA	AA
PZE-104066884	GG	CC	CG	CG	CC	CC	GG	CG	CC	GG	CC	GG	CC	GG	GG	GG	GG	GG	GG
PZE-104066948	GG	AA	AG	AG	AA	AA	GG	AG	AA	GG	AA	GG	AA	GG	GG	GG	GG	GG	GG
PZE-104067023	GG	GG	GG	GG	GG	GG	GG	GG	GG	GG	GG	GG	GG	GG	GG	GG	GG	GG	GG
PZE-104067071	GG	GG	GG	GG	GG	GG	GG	GG	GG	GG	GG	GG	GG	GG	GG	GG	GG	GG	GG
PZE-104067422	AA	AA	AA	AA	AA	AA	AA	AA	AA	AA	AA	AA	AA	AA	AA	AA	AA	AA	AA
PZE-104068189	GG	GG	GG	GG	GG	GG	GG	GG	GG	GG	GG	GG	GG	GG	GG	GG	GG	GG	GG
PZE-104068371	GG	GG	GG	GG	GG	GG	GG	GG	GG	GG	GG	GG	GG	GG	GG	GG	GG	GG	GG
PZE-104068741	AA	AA	AA	AA	AA	AA	AA	AA	AA	AA	AA	AA	AA	AA	AA	AA	AA	AA	AA
PZE-104068814	CC	CC	CC	CC	CC	CC	CC	CC	CC	CC	CC	CC	CC	CC	CC	CC	CC	CC	CC
PZE-104069001	AA	AA	AA	AA	AA	AA	AA	AA	AA	AA	AA	AA	AA	AA	AA	AA	AA	AA	AA
PZE-104069159	AA	AA	AA	AA	AA	AA	AA	AA	AA	AA	AA	AA	AA	AA	AA	AA	AA	AA	AA
PZE-104069425	CC	CC	CC	CC	CC	CC	CC	CC	CC	CC	CC	CC	CC	CC	CC	CC	CC	CC	CC
PZE-104070000	AA	GG	AG	AG	GG	GG	AA	AG	GG	AA	GG	AA	GG	AA	AA	AA	--	AA	AA
PZE-104070126	AA	AA	AA	AA	AA	AA	AA	AA	AA	AA	AA	AA	AA	AA	AA	AA	AA	AA	AA
PZE-104070843	AA	AA	AA	AA	AA	AA	AA	AA	AA	AA	AA	AA	AA	AA	AA	AA	AA	AA	AA
PZE-104071269	GG	AA	AG	AG	AA	AA	GG	AG	AA	GG	AA	GG	AA	GG	GG	GG	GG	GG	GG
PZE-104071503	GG	GG	GG	GG	GG	GG	GG	GG	GG	GG	GG	GG	GG	GG	GG	GG	GG	GG	GG
PZE-104071710	AA	GG	AG	AG	GG	GG	AA	AG	GG	AA	GG	AA	GG	AA	AA	AA	AA	AA	AA
PZE-104072055	GG	AA	AG	AG	--	AA	GG	GG	AA	GG	--	GG	AA	GG	GG	GG	GG	GG	GG
PZE-104072142	AA	GG	AG	AG	GG	GG	AA	AA	GG	AA	GG	AA	GG	AA	AA	AA	AA	AA	AA
PZE-104072466	AA	GG	AG	AG	GG	GG	AA	AA	GG	AA	GG	AA	GG	AA	AA	AA	AA	AA	AA
PZE-104072997	GG	GG	GG	GG	GG	GG	GG	GG	GG	GG	GG	GG	GG	GG	GG	GG	GG	GG	GG
PZE-104073569	GG	GG	GG	GG	GG	GG	GG	GG	GG	GG	GG	GG	GG	GG	GG	GG	GG	GG	GG
PZE-104073980	GG	GG	GG	GG	GG	GG	GG	GG	GG	GG	GG	GG	GG	GG	GG	GG	GG	GG	GG
PZE-104074915	GG	GG	GG	GG	GG	GG	GG	GG	GG	GG	GG	GG	GG	GG	GG	GG	GG	GG	GG
PZE-104075033	AA	GG	AG	AG	GG	GG	AA	AA	GG	GG	GG	AG	GG	AA	AA	AA	AA	AA	AA
PZE-104075193	AA	CC	AA	AA	--	CC	AA	AA	CC	CC	--	AA	CC	AA	AA	AA	AA	AA	AA
PZE-104075457	GG	AA	AG	AG	AA	AA	GG	GG	AA	AA	AA	AG	AA	GG	GG	GG	GG	GG	GG
PZE-104075482	CC	AA	AC	AC	AA	AA	CC	CC	AA	AA	AA	AC	AA	CC	CC	CC	CC	CC	CC
PZE-104075576	AA	GG	AG	AG	GG	GG	AA	AA	GG	GG	GG	AG	GG	AA	AA	AA	AA	AA	AA
PZE-104075703	GG	AA	AG	AG	AA	AA	GG	GG	AA	AA	AA	AG	AA	GG	GG	GG	GG	GG	GG
PZE-104075807	GG	AA	AG	AG	AA	AA	GG	GG	AA	AA	AA	AG	AA	GG	GG	GG	GG	GG	GG
PZE-104075958	GG	GG	GG	GG	GG	GG	GG	GG	GG	GG	GG	GG	GG	GG	GG	GG	GG	GG	GG
PZE-104076274	GG	GG	GG	GG	GG	GG	GG	GG	GG	GG	GG	GG	GG	GG	GG	GG	GG	GG	GG
PZE-104076328	AA	AA	AA	AA	AA	AA	AA	AA	AA	AA	AA	AA	AA	AA	AA	AA	AA	AA	AA
PZE-104076568	GG	GG	GG	GG	GG	GG	GG	GG	GG	GG	GG	GG	GG	GG	GG	GG	GG	GG	GG
PZE-104076726	AA	AA	AA	AA	AA	AA	AA	AA	AA	AA	AA	AA	AA	AA	AA	AA	AA	AA	AA
PZE-104076880	AA	AA	AA	AA	AA	AA	AA	AA	AA	AA	AA	AA	AA	AA	AA	AA	AA	AA	AA
PZE-104076988	AA	CC	AC	AC	CC	CC	AA	AA	CC	CC	CC	AC	CC	AA	AA	AA	AA	AA	AA
PZE-104077152	AA	GG	AG	AG	GG	GG	AA	AA	GG	GG	GG	AG	GG	AA	AA	AA	AA	AA	AA
PZE-104077581	AA	GG	AG	AG	GG	GG	AA	AA	GG	GG	GG	AG	GG	AA	AA	AA	AA	AA	AA
PZE-104077676	AA	GG	AG	AG	GG	GG	AA	AA	GG	GG	GG	AG	GG	AA	AA	AA	AA	AA	AA
PZE-104078223	GG	AA	AG	AG	AG	AA	GG	AG	AA	AA	--	AG	AA	GG	GG	GG	GG	GG	GG
PZE-104078327	GG	--	GG	GG	--	--	GG	GG	--	--	--	GG	--	GG	GG	GG	GG	GG	GG
PZE-104078542	GG	GG	GG	GG	GG	GG	GG	GG	GG	GG	GG	GG	GG	GG	GG	GG	GG	GG	GG
PZE-104078666	GG	AA	AG	AG	AA	AA	GG	AG	AA	AA	AA	AG	AA	GG	GG	GG	GG	GG	GG
PZE-104078833	AA	CC	AC	AC	CC	CC	AA	AC	CC	CC	CC	AC	CC	AA	AA	AA	AC	AA	AA
PZE-104079076	AA	GG	AG	AG	GG	GG	AA	AG	GG	GG	GG	AG	GG	AA	AA	AA	AA	AA	AA
PZE-104079202	GG	AA	AG	AG	AA	AA	GG	AG	AA	AA	AA	AG	AA	GG	GG	GG	GG	GG	GG
PZE-104079829	AA	AA	AA	AA	AA	AA	AA	AA	AA	AA	AA	AA	AA	AA	AA	AA	AA	AA	AA
PZE-104080388	GG	GG	GG	GG	GG	GG	GG	GG	GG	GG	GG	GG	GG	GG	GG	GG	GG	GG	GG
PZE-104080745	AA	AA	AA	AA	AA	AA	AA	AA	AA	AA	AA	AA	AA	AA	AA	AA	AA	AA	AA
PZE-104081258	AA	AA	AA	AA	AA	AA	AA	AA	AA	AA	AA	AA	AA	AA	AA	AA	AA	AA	AA
PZE-104081530	GG	AA	AG	AG	AA	AA	GG	AG	AA	AA	AA	AG	AA	GG	GG	GG	GG	GG	GG
PZE-104081806	AA	AA	AA	AA	AA	AA	AA	AA	AA	AA	AA	AA	AA	AA	AA	AA	AA	AA	AA
PZE-104082452	AA	--	AA	AA	--	--	AA	AA	--	--	--	AA	--	AA	AA	AA	AA	AA	AA
PZE-104082879	GG	GG	GG	GG	GG	GG	GG	GG	GG	GG	GG	GG	GG	GG	GG	GG	GG	GG	GG
PZE-104083065	AA	GG	AG	AG	GG	GG	AA	AG	GG	GG	GG	AG	GG	AA	AA	AA	AA	AA	AA
PZE-104083441	AA	CC	AC	AC	CC	CC	AA	AC	CC	CC	CC	AC	CC	AA	AA	AA	AA	AA	AA
PZE-104083719	AA	AA	AA	AA	AA	AA	AA	AA	AA	AA	AA	AA	AA	AA	AA	AA	AG	AA	AA
PZE-104084001	GG	GG	GG	GG	GG	GG	GG	GG	GG	GG	GG	GG	GG	GG	GG	GG	GG	GG	GG
PZE-104084654	AA	GG	AG	AG	AG	GG	AA	AA	GG	GG	AA	AA	AA	AA	AA	AA	AA	AA	AA
PZE-104084757	GG	GG	GG	GG	GG	GG	GG	GG	GG	GG	GG	GG	GG	GG	GG	GG	GG	GG	GG
PZE-104085250	GG	GG	GG	GG	GG	GG	GG	GG	GG	GG	GG	GG	GG	GG	GG	GG	GG	GG	GG
PZE-104085587	AA	AA	AA	AA	AA	AA	AA	AA	AA	AA	AA	AA	AA	AA	AA	AA	AA	AA	AA
PZE-104085895	GG	AA	AG	AG	AG	AA	GG	GG	AA	AA	GG	GG	GG	GG	GG	GG	GG	GG	GG
PZE-104086097	AA	GG	AG	AG	AG	--	AA	AA	GG	GG	AA	AA	AA	AA	AA	AA	AA	AA	AA
PZE-104086467	GG	AA	AG	AG	AG	AA	GG	GG	AA	AA	GG	GG	GG	GG	GG	GG	GG	GG	GG
PZE-104086845	AA	AA	AA	AA	AA	AA	AA	AA	AA	AA	AA	AA	AA	AA	AA	AA	AA	AA	AA
PZE-104086911	AA	AA	AA	AA	AA	AA	AA	AA	AA	AA	AA	AA	AA	AA	AA	AA	AA	AA	AA
PZE-104087287	GG	GG	GG	GG	GG	GG	GG	GG	GG	GG	GG	GG	GG	GG	GG	GG	GG	GG	GG
PZE-104087413	CC	CC	CC	CC	CC	CC	CC	CC	CC	CC	CC	CC	CC	CC	CC	CC	CC	CC	CC
PZE-104087852	GG	GG	GG	GG	GG	GG	GG	GG	GG	GG	GG	GG	GG	GG	GG	GG	GG	GG	GG
PZE-104087964	GG	AA	AG	AG	AG	AA	GG	GG	AA	AA	GG	GG	GG	GG	GG	GG	GG	GG	GG
PZE-104088242	AA	AA	AA	AA	AA	AA	AA	AA	AA	AA	AA	AA	AA	AA	AA	AA	AA	AA	AA
PZE-104088289	CC	CC	CC	CC	CC	CC	CC	CC	CC	CC	CC	CC	CC	CC	CC	CC	CC	CC	CC
PZE-104088618	GG	GG	GG	GG	GG	GG	GG	GG	GG	GG	GG	GG	GG	GG	GG	GG	GG	GG	GG
PZE-104088728	AA	GG	AG	AG	GG	GG	AA	AA	GG	GG	AA	AA	AA	AA	AA	AA	AA	AA	AA
PZE-104088871	GG	GG	GG	GG	GG	GG	GG	GG	GG	GG	GG	GG	GG	GG	GG	GG	GG	GG	GG
PZE-104089440	GG	GG	GG	GG	GG	GG	GG	GG	GG	GG	GG	GG	GG	GG	GG	GG	GG	GG	GG
PZE-104089578	AA	AA	AA	AA	AA	AA	AA	AA	AA	AA	AA	AA	AA	AA	AA	AA	AA	AA	AA
PZE-104089879	GG	GG	GG	GG	GG	GG	GG	GG	GG	GG	GG	GG	GG	GG	GG	GG	GG	GG	GG
PZE-104090782	AA	AA	AA	AA	AA	AA	AA	AA	AA	AA	AA	AA	AA	AA	AA	AA	AA	AA	AA
PZE-104091530	AA	GG	AG	AG	GG	AG	AA	AA	AG	GG	AA	AA	AA	AA	AA	AA	AA	AA	AA
PZE-104092499	GG	GG	GG	GG	GG	GG	GG	GG	GG	GG	GG	GG	GG	GG	GG	GG	GG	GG	GG
PZE-104092771	GG	AA	AG	AG	AA	AG	GG	GG	AG	AA	GG	GG	GG	GG	GG	GG	GG	GG	GG
PZE-104092819	GG	AA	AG	AG	AA	AG	GG	GG	AG	AA	GG	GG	GG	GG	GG	GG	GG	GG	GG
PZE-104093038	AA	GG	AG	AG	GG	AG	AA	AA	AG	GG	AA	AA	AA	AA	AA	AA	AA	AA	AA
PZE-104093308	AA	AA	AA	AA	--	AA	AA	AA	AA	AA	AA	AA	AA	AA	AA	AA	AA	AA	AA
PZE-104093644	AA	GG	AG	AG	GG	AG	AA	AA	AG	GG	AA	AA	AA	AA	AA	AA	AA	AA	AA
PZE-104093739	GG	GG	GG	GG	GG	GG	GG	GG	GG	GG	GG	GG	GG	GG	GG	GG	GG	GG	GG
PZE-104093796	AA	GG	AG	AG	--	AG	AA	AA	AG	GG	AA	AA	AA	AA	AA	AA	AA	AA	AA
[truncated: 3,261 more rows]
