# Supplementary material for: Small RNAs mediate transgenerational inheritance of genome-wide trans-acting epialleles in maize
Source: Genome Biol. 2022 Feb 9;23:53. doi: 10.1186/s13059-022-02614-0 (PMC8827192; doi:10.1186/s13059-022-02614-0)
Supplement: Supplementary file 3 — Additional file 3: Table S2. Summary of high-throughput data for backcrossing lineages. [file 13059_2022_2614_MOESM3_ESM.xlsx]

## Sheet: Additional file 3 Table S2
Additional File 3: Table S2. Summary of high-throughtput data for backcrossing lineages.
Genotype	Library_type	Raw_reads	% Uniquely_mapped	Conversion_rate
B73 rep1	WGBS	105745439	0.53959	0.997928
B73 rep2	WGBS	130987362	0.581948	0.996971
Mo17 rep1	WGBS	187821790	0.392864	0.997416
Mo17 rep2	WGBS	231325450	0.452752	0.997326
BM rep1	WGBS	203365942	0.482437	0.996676
BM rep2	WGBS	179486481	0.475091	0.997509
MB rep1	WGBS	150373811	0.573909	0.994846
MB rep2	WGBS	198083655	0.532679	0.996243
BM3 rep1	WGBS	224852798	0.363825	0.99721
BM3 rep2	WGBS	144635913	0.486823	0.997035
BM5 rep1	WGBS	197073928	0.501414	0.998464
BM5 rep2	WGBS	219216733	0.442502	0.995443
MB6S1 rep1	WGBS	92581445	0.61982	0.996016
MB6S1 rep2	WGBS	114142170	0.380161	0.996373
MB6S3 rep1	WGBS	90786799	0.536208	0.997283
MB6S3 rep2	WGBS	151328513	0.667442	0.994878
MB3 rep1	WGBS	110042351	0.599333	0.997707
MB3 rep2	WGBS	103683417	0.55004	0.995104
MB5 rep1	WGBS	85465254	0.62934	0.99649
MB5 rep2	WGBS	85115306	0.595998	0.997926
BM6S1 rep1	WGBS	139936719	0.464445	0.996942
BM6S1 rep2	WGBS	186996865	0.447269	0.998243
BM6S3 rep1	WGBS	201827201	0.421523	0.995229
BM6S3 rep2	WGBS	151382749	0.370777	0.997928
B73-mop1 rep1	WGBS	145765751	0.697606	0.99815
B73-mop1 rep2	WGBS	176430038	0.676397	0.997923
Mo17-mop1 rep1	WGBS	154789460	0.464333	0.998135
Mo17-mop1 rep2	WGBS	163209169	0.488338	0.998441
BM-mop1 rep1	WGBS	120229009	0.614019	0.998578
BM-mop1 rep2	WGBS	168339359	0.587629	0.998569
B73	WGS	20409184	0.763054	NA
Mo17	WGS	20287410	0.707115	NA
BM6S3	WGS	94460106	0.77869	NA
MB6S3	WGS	114508705	0.756221	NA
B73 rep1	mRNA-Seq	40258251	0.719667	NA
B73 rep2	mRNA-Seq	40564802	0.71451	NA
B73 rep3	mRNA-Seq	41000658	0.695505	NA
Mo17 rep1	mRNA-Seq	32176849	0.633802	NA
Mo17 rep2	mRNA-Seq	29727202	0.644697	NA
Mo17 rep3	mRNA-Seq	36161952	0.626216	NA
BM rep1	mRNA-Seq	36299331	0.666101	NA
BM rep2	mRNA-Seq	34395330	0.658562	NA
BM rep3	mRNA-Seq	32196961	0.680092	NA
MB rep1	mRNA-Seq	33472722	0.697362	NA
MB rep2	mRNA-Seq	37323121	0.677571	NA
MB rep3	mRNA-Seq	33261713	0.662618	NA
BM6S3 rep1	mRNA-Seq	41254942	0.636213	NA
BM6S3 rep2	mRNA-Seq	38170813	0.640754	NA
BM6S3 rep3	mRNA-Seq	42304564	0.650959	NA
MB6S3 rep1	mRNA-Seq	38828655	0.734588	NA
MB6S3 rep2	mRNA-Seq	40499914	0.737425	NA
MB6S3 rep3	mRNA-Seq	35719446	0.737629	NA
B73 rep1	sRNA-Seq	49939425	0.082632	NA
B73 rep2	sRNA-Seq	70096873	0.103801	NA
MB6S3 rep1	sRNA-Seq	34105042	0.082662	NA
MB6S3 rep2	sRNA-Seq	28229665	0.0871236	NA
BM rep1	sRNA-Seq	37034764	0.0491167	NA
BM rep2	sRNA-Seq	29989502	0.0531802	NA
BM6S3 rep1	sRNA-Seq	35809911	0.0501233	NA
BM6S3 rep2	sRNA-Seq	34157459	0.0545017	NA
Mo17 rep2	sRNA-Seq	33028135	0.0524842	NA
Mo17 rep1	sRNA-Seq	40169392	0.0574032	NA
MB rep1	sRNA-Seq	36057627	0.0570098	NA
MB rep2	sRNA-Seq	33180915	0.0736497	NA
B73-mop1 rep1	sRNA-Seq	11341921	0.0167595	NA
B73-mop1 rep2	sRNA-Seq	13680847	0.0137106	NA
Mo17-mop1 rep1	sRNA-Seq	13327547	0.0217943	NA
Mo17-mop1 rep2	sRNA-Seq	9033032	0.0231091	NA
BM-mop1 rep1	sRNA-Seq	10968067	0.0245422	NA
BM-mop1 rep2	sRNA-Seq	18127065	0.0258277	NA
