# Supplementary material for: Small RNAs mediate transgenerational inheritance of genome-wide trans-acting epialleles in maize
Source: Genome Biol. 2022 Feb 9;23:53. doi: 10.1186/s13059-022-02614-0 (PMC8827192; doi:10.1186/s13059-022-02614-0)
Supplement: Supplementary file 4 — Additional file 4: Table S3. Transgenerational hybrid-induced DMRs for backcross lines. [file 13059_2022_2614_MOESM4_ESM.xlsx]

## Sheet: Additional file 4 Table S3
Additional File 4: Table S3. Transgenerational hybrid-induced DMRs for backcross lines.
Chromosomes	Start	Stop	DMRs_class	Mo17_mCHH	B73_mCHH	BM_mCHH	BM3_mCHH	BM5_mCHH	BM6S1_mCHH	BM6S3_mCHH		Chromosomes	Start	Stop	DMRs_class	B73_mCHH	Mo17_mCHH	MB_mCHH	MB3_mCHH	MB5_mCHH	MB6S1_mCHH	MB6S3_mCHH
chr10	6207401	6207600	hyper	0.21877	0.248995	0.308276	0.362792	0.327299	0.332036	0.319115		chr10	15882801	15883000	hyper	0.136948	0.377331	0.46875	0.463458	0.25	0.326979	0.849055
chr10	8937401	8937600	hyper	0.1	0.151779	0.244269	0.287698	0.161615	0.289489	0.434343		chr10	20564201	20564400	hyper	5e-07	5e-07	0.0729166	0.132576	0.125	0.0833333	0.0851449
chr10	43111601	43111800	hyper	0.0266113	5e-07	0.0638889	0.0695652	0.0880503	0.095008	0.107619		chr10	29226201	29226400	hyper	0.0579699	0.17839	0.185559	0.0941934	0.25228	0.123567	0.269231
chr10	48093801	48094000	hyper	0.289255	0.220276	0.327978	0.443957	0.330814	0.396724	0.393607		chr10	61665201	61665400	hyper	0.0205128	0.0172414	0.0823232	0.114762	0.0246914	0.0246914	0.134255
chr10	68595001	68595200	hyper	0.0168904	0.0545393	0.0889109	0.05	0.036197	0.0238095	0.0844577		chr10	104816401	104816600	hyper	0.140448	0.265182	0.258261	0.153036	0.239628	0.213323	0.270881
chr10	102340201	102340400	hyper	0.0923295	5e-07	0.155138	0.140625	0.154807	0.153251	0.24068		chr10	105266001	105266200	hyper	5e-07	0.0596491	0.091895	0.00961538	0.0147059	0.0648148	0.0923141
chr10	108339601	108339800	hyper	5e-07	0.0456668	0.0763158	0.0416666	0.0572414	0.0595238	0.0656084		chr10	118988801	118989000	hyper	0.00649351	0.0309934	0.108367	0.0809524	0.0423729	0.0488968	0.112719
chr10	135287601	135287800	hyper	0.125799	0.145512	0.217818	0.22613	0.176615	0.189417	0.187909		chr10	135406401	135406600	hyper	0.01542	0.104636	0.113226	0.081994	0.0324706	0.105478	0.0983926
chr10	143822201	143822400	hyper	5e-07	5e-07	0.0891376	0.016129	0.0138889	0.00641026	0.106265		chr10	148267001	148267200	hyper	0.17349	0.408007	0.420925	0.388053	0.206968	0.388146	0.372403
chr1	6032801	6033000	hyper	0.0675889	0.0349005	0.10721	0.165264	0.151273	0.284135	0.175		chr1	6033601	6033800	hyper	0.279255	0.488087	0.492523	0.386095	0.425033	0.312145	0.506349
chr1	14658601	14658800	hyper	0.100043	0.127797	0.17389	0.209469	0.214353	0.171858	0.179595		chr1	24592001	24592200	hyper	0.316666	0.549999	0.654762	0.416666	0.666666	0.5	0.583333
chr1	15390401	15390600	hyper	0.318054	0.375842	0.484205	0.325545	0.548925	0.69193	0.509867		chr1	43899401	43899600	hyper	0.254048	0.314433	0.427497	0.690908	0.403226	0.485261	0.343553
chr1	31328801	31329000	hyper	0.0964749	0.0550528	0.154565	0.293171	0.1325	0.117647	0.297101		chr1	65043801	65044000	hyper	0.113502	0.233159	0.253654	0.191519	0.154345	0.183243	0.267598
chr1	43899401	43899600	hyper	0.314433	0.254048	0.346523	0.397327	0.404396	0.382428	0.505636		chr1	81802001	81802200	hyper	0.0844259	0.149654	0.208086	0.116804	0.0962185	0.157758	0.154593
chr1	167654401	167654600	hyper	0.0780228	0.100591	0.154968	0.142037	0.169577	0.141615	0.140637		chr1	83732201	83732400	hyper	0.101381	0.245792	0.247838	0.169925	0.251545	0.149259	0.172804
chr1	198083001	198083200	hyper	0.0347222	0.0693535	0.125717	0.0843501	0.0484007	0.100779	0.140394		chr1	105156401	105156600	hyper	5e-07	0.0106383	0.0835023	0.0285714	0.0384615	0.0106383	0.061553
chr1	200948001	200948200	hyper	0.198118	0.108067	0.273738	0.269485	0.233583	0.238351	0.380503		chr1	193697801	193698000	hyper	0.0932747	0.23144	0.258447	0.17807	0.215838	0.182701	0.198318
chr1	212193001	212193200	hyper	5e-07	0.025353	0.0778013	0.0853535	0.0558823	0.0781441	0.0669643		chr1	220773601	220773800	hyper	0.0357143	0.111807	0.164983	0.126923	0.0714285	0.0454545	0.225
chr1	225534401	225534600	hyper	0.0806433	0.0698052	0.165913	0.134586	0.145675	0.151042	0.139214		chr1	247734001	247734200	hyper	0.0300493	0.0825238	0.109971	0.0638997	0.0344979	0.046729	0.107527
chr1	226325401	226325600	hyper	0.232428	0.228963	0.355784	0.34623	0.465526	0.536111	0.420671		chr1	257232201	257232400	hyper	0.0166667	0.00476481	0.113005	0.0618557	0.031746	0.0575933	0.101419
chr1	228679601	228679800	hyper	0.145338	0.116296	0.211852	0.205999	0.157849	0.223059	0.225124		chr1	259335201	259335400	hyper	0.0133667	0.0659274	0.133103	0.0523609	0.0234742	0.1	0.0980112
chr1	229699601	229699800	hyper	0.094017	0.366666	0.292613	0.2875	0.125	0.608332	0.211111		chr2	17690001	17690200	hyper	5e-07	5e-07	0.055303	0.0624999	0.0999998	0.121428	0.0690476
chr1	233760601	233760800	hyper	0.0357143	5e-07	0.134259	0.121804	0.0588235	0.0408163	0.25		chr2	28950201	28950400	hyper	0.0332168	0.0257257	0.136499	0.172335	0.0853119	0.0894231	0.143165
chr1	234381801	234382000	hyper	0.145093	0.163265	0.224817	0.250628	0.280156	0.512945	0.773809		chr2	60665801	60666000	hyper	0.0138889	5e-07	0.0796568	0.0217391	0.0883458	0.0833332	0.0928571
chr1	273084201	273084400	hyper	0.046332	0.0416667	0.110151	0.0695863	0.112121	0.0554253	0.110086		chr2	126628801	126629000	hyper	0.125434	0.184863	0.277467	0.351123	0.223718	0.27012	0.2573
chr1	291344601	291344800	hyper	0.434917	0.382054	0.521713	0.512877	0.443883	0.498848	0.488704		chr2	127763601	127763800	hyper	0.0669091	0.237619	0.218755	0.13125	0.15011	0.160793	0.209094
chr2	2913201	2913400	hyper	0.23266	0.255411	0.445287	0.30676	0.303571	0.422582	0.295207		chr2	198188601	198188800	hyper	0.107487	0.258812	0.239871	0.164099	0.120131	0.157186	0.221867
chr2	23020001	23020200	hyper	0.00452489	0.011236	0.0580125	0.0682588	0.0529434	0.0400307	0.0720814		chr2	215827201	215827400	hyper	5e-07	5e-07	0.0729166	0.159664	0.0884615	0.0263158	0.0767045
chr2	25998801	25999000	hyper	0.616649	0.442355	0.666551	0.63405	0.648252	0.636538	0.691574		chr3	59801	60000	hyper	5e-07	5e-07	0.1125	0.125	0.0999999	0.0714285	0.166666
chr2	126628801	126629000	hyper	0.184863	0.125434	0.309283	0.307853	0.346761	0.295982	0.409851		chr3	64563601	64563800	hyper	5e-07	5e-07	0.0755555	0.0666666	0.0384615	0.0929824	0.0833333
chr2	155602201	155602400	hyper	0.0422712	0.00273224	0.0912056	0.0670868	0.0606833	0.0971543	0.115217		chr3	119142601	119142800	hyper	0.0426136	0.232125	0.196808	0.0772358	0.072958	0.0684754	0.122591
chr2	163824001	163824200	hyper	0.0435984	0.026693	0.137174	0.097461	0.16133	0.0991966	0.113496		chr3	128627401	128627600	hyper	5e-07	5e-07	0.139689	0.141762	0.0902777	0.0791925	0.358333
chr2	185066601	185066800	hyper	0.0185185	0.177778	0.200645	0.257143	0.203983	0.305882	0.463384		chr3	135970401	135970600	hyper	0.0168895	0.105545	0.125551	0.061336	0.0418233	0.108059	0.0759705
chr2	200818401	200818600	hyper	0.492862	0.571895	0.602522	0.519769	0.538136	0.625249	0.587037		chr3	156311201	156311400	hyper	0.167492	0.405873	0.367346	0.35929	0.288101	0.355294	0.431391
chr2	224821201	224821400	hyper	5e-07	5e-07	0.0579158	0.0597944	0.00617284	0.0231481	0.0861111		chr3	176831601	176831800	hyper	0.0684615	0.19147	0.291498	0.173611	0.235088	0.20303	0.157465
chr2	236325001	236325200	hyper	0.282895	0.273132	0.352936	0.421544	0.496275	0.398219	0.418969		chr3	207359401	207359600	hyper	0.0230327	0.0485614	0.101858	0.111205	0.0238095	0.0889286	0.0851001
chr3	3176201	3176400	hyper	0.0492447	0.0483405	0.135809	0.0628699	0.0713765	0.116895	0.142495		chr3	228711001	228711200	hyper	0.459521	0.439698	0.54964	0.544069	0.539488	0.533554	0.514293
chr3	12553401	12553600	hyper	0.0103627	0.0458696	0.0889888	0.0364085	0.0654528	0.0668403	0.0897973		chr4	3236201	3236400	hyper	0.181637	0.233846	0.438	0.320833	0.338299	0.35	0.499999
chr3	55752601	55752800	hyper	0.0363198	0.0386364	0.113497	0.0901426	0.103817	0.0970572	0.214189		chr4	24593201	24593400	hyper	0.031866	0.0778982	0.117489	0.0851293	0.0411222	0.049229	0.0872606
chr3	95860001	95860200	hyper	5e-07	5e-07	0.138461	0.0166667	0.0357143	0.0526316	0.108333		chr4	32515001	32515200	hyper	5e-07	0.0811688	0.128205	0.128788	0.0615835	0.128788	0.183333
chr3	102201401	102201600	hyper	0.0714423	0.0623213	0.137319	0.124523	0.0733766	0.154672	0.140603		chr4	46673201	46673400	hyper	0.0210539	0.0913853	0.151798	0.13972	0.108543	0.0483113	0.158957
chr3	102979601	102979800	hyper	5e-07	5e-07	0.078125	0.076923	0.0208333	0.0555555	0.07125		chr4	157479001	157479200	hyper	0.144048	0.182694	0.232287	0.19729	0.335993	0.207231	0.293266
chr3	161879601	161879800	hyper	0.0153746	0.0144578	0.0654237	0.0179252	0.0378081	0.0586869	0.0744386		chr4	169931601	169931800	hyper	0.103156	0.269446	0.332319	0.143422	0.214954	0.288599	0.317272
chr3	180832201	180832400	hyper	0.264009	0.23194	0.319036	0.355476	0.302274	0.353239	0.464115		chr4	179533801	179534000	hyper	0.226231	0.19252	0.289037	0.335113	0.272216	0.314035	0.409964
chr3	181013201	181013400	hyper	0.0938688	0.132977	0.286844	0.362329	0.167538	0.335799	0.245259		chr4	187927801	187928000	hyper	0.0245311	0.0537405	0.130242	0.0263889	0.125831	0.136345	0.092823
chr3	190249601	190249800	hyper	0.0925324	0.0555555	0.210102	0.167778	0.114458	0.12	0.1875		chr5	27471601	27471800	hyper	0.0467143	0.0143175	0.128693	0.0911971	0.0509971	0.103638	0.123145
chr3	206191001	206191200	hyper	0.0177362	0.028427	0.140176	0.0189976	0.0341583	0.0524968	0.0817579		chr5	66010601	66010800	hyper	0.0135135	0.289682	0.295738	0.151149	0.0904471	0.102431	0.104474
chr3	206947601	206947800	hyper	0.141447	5e-07	0.154762	0.305555	0.4	0.416666	0.366666		chr5	84491601	84491800	hyper	0.0162301	0.158738	0.209264	0.129397	0.0538461	0.18902	0.0895739
chr3	210368801	210369000	hyper	0.192925	0.207917	0.251629	0.235405	0.24458	0.276372	0.420155		chr5	95557001	95557200	hyper	0.0363067	0.0240801	0.104066	0.156323	0.0490995	0.105336	0.287037
chr4	3675601	3675800	hyper	0.104108	0.0312903	0.123577	0.136993	0.141948	0.169173	0.155199		chr5	136646601	136646800	hyper	0.143182	0.060606	0.294487	0.276241	0.244474	0.186956	0.258027
chr4	5415401	5415600	hyper	0.0346012	5e-07	0.0687458	0.0574634	0.0554158	0.0506675	0.0863487		chr5	147199001	147199200	hyper	0.137989	0.0167574	0.187836	0.204528	0.400169	0.202855	0.251064
chr4	22931201	22931400	hyper	0.190002	0.114538	0.264326	0.232707	0.323714	0.347166	0.308611		chr5	198946201	198946400	hyper	0.0247253	0.0117794	0.0954106	0.0877934	0.085	0.0772414	0.214756
chr4	48068601	48068800	hyper	0.0187218	5e-07	0.0650252	0.0350877	0.0688503	0.0498188	0.0719462		chr5	199522001	199522200	hyper	0.00751922	0.026687	0.0773694	0.0781292	0.0399138	0.0407448	0.0663376
chr4	77692401	77692600	hyper	0.0376202	0.0549588	0.106788	0.0805699	0.0602168	0.0680383	0.177778		chr5	207859801	207860000	hyper	5e-07	0.0252549	0.0867647	0.0296474	0.0863094	0.0416666	0.114484
chr4	99573001	99573200	hyper	0.121708	0.0060241	0.152637	0.125597	0.303752	0.15	0.421367		chr5	211416401	211416600	hyper	0.0307481	0.107697	0.143336	0.0631696	0.139651	0.109466	0.116803
chr4	127525201	127525400	hyper	0.311026	0.211233	0.314798	0.338182	0.36628	0.399958	0.507028		chr5	211785601	211785800	hyper	0.0593674	0.157526	0.162804	0.0861954	0.104456	0.127965	0.117648
chr4	154920801	154921000	hyper	0.031203	0.00757576	0.0893165	0.0452993	0.0570456	0.0467264	0.0989194		chr6	60270801	60271000	hyper	0.023291	0.0564309	0.106291	0.0867225	0.0714285	0.0721154	0.132967
chr4	162649201	162649400	hyper	0.0272727	0.155159	0.202504	0.0874282	0.0986086	0.0999345	0.211111		chr6	113580801	113581000	hyper	5e-07	0.157895	0.303526	0.166666	0.16875	0.125	0.480769
chr4	178512801	178513000	hyper	0.26415	0.26307	0.328456	0.295782	0.304587	0.323018	0.322835		chr6	124374601	124374800	hyper	5e-07	0.0262463	0.0979284	0.0294118	0.146739	0.03125	0.0731492
chr4	208053801	208054000	hyper	0.106625	0.0515464	0.168816	0.296851	0.182614	0.195872	0.293721		chr6	145359201	145359400	hyper	0.0397943	0.0605376	0.149407	0.176309	0.145062	0.0841936	0.13325
chr4	221788801	221789000	hyper	0.0692982	0.0285714	0.117873	0.304202	0.152597	0.154762	0.274913		chr6	153218601	153218800	hyper	5e-07	0.0227273	0.0634615	0.0625	0.0999998	0.111111	0.25
chr5	50973801	50974000	hyper	0.17995	0.0102041	0.151885	0.216667	0.213851	0.222222	0.236284		chr6	161809001	161809200	hyper	0.0201978	0.0702824	0.103555	0.0298217	0.038762	0.0215774	0.0784879
chr5	62924601	62924800	hyper	0.0547313	5e-07	0.181469	0.137681	0.219821	0.15053	0.293427		chr7	48860801	48861000	hyper	5e-07	0.0333333	0.0900735	0.0357143	0.05	0.0277778	0.0930735
chr5	82834001	82834200	hyper	0.198042	0.150784	0.262142	0.212513	0.222325	0.232884	0.34385		chr7	51521201	51521400	hyper	0.0541667	0.26164	0.358333	0.120455	0.166667	0.237903	0.188579
chr5	83902001	83902200	hyper	0.0217593	5e-07	0.0764411	0.125	0.0326087	0.0619047	0.0935314		chr7	111478201	111478400	hyper	5e-07	5e-07	0.155555	0.125	0.125	0.339285	0.215909
chr5	95534201	95534400	hyper	0.094104	0.0119048	0.117512	0.112773	0.143331	0.129235	0.15954		chr7	127680201	127680400	hyper	0.105411	0.196215	0.420228	0.159483	0.253472	0.155833	0.279928
chr5	101150801	101151000	hyper	0.215007	0.440568	0.527778	0.389493	0.399924	0.232456	0.388592		chr7	143647401	143647600	hyper	5e-07	0.013089	0.0575908	0.0244877	0.0263158	0.03	0.0954545
chr5	114040601	114040800	hyper	0.0689821	0.0623513	0.143328	0.0851704	0.106153	0.168217	0.167111		chr7	148226801	148227000	hyper	0.0691386	0.0571473	0.117184	0.101224	0.153989	0.0837398	0.20704
chr5	148098201	148098400	hyper	0.0643721	0.15918	0.192794	0.178775	0.113062	0.2125	0.363889		chr7	151812201	151812400	hyper	0.0217391	0.319209	0.282143	0.0507246	0.0819466	0.098289	0.158548
chr5	149067201	149067400	hyper	0.0328766	0.0661922	0.121391	0.126914	0.0860872	0.0644531	0.100411		chr7	161709201	161709400	hyper	0.327322	0.341645	0.55929	0.412549	0.532609	0.434524	0.469673
chr5	157412601	157412800	hyper	0.0291667	5e-07	0.073489	0.0357143	0.209483	0.083559	0.189286		chr7	166716401	166716600	hyper	0.00991299	0.034039	0.0764683	0.0388358	0.0697674	0.105053	0.0800699
chr6	74377001	74377200	hyper	0.42154	0.305411	0.467738	0.462337	0.492002	0.492652	0.524038		chr8	8426601	8426800	hyper	0.373077	0.0465116	0.508772	0.476111	0.556818	0.467576	0.751351
chr6	86378801	86379000	hyper	0.0304845	0.020846	0.0780043	0.084219	0.103568	0.0371559	0.110594		chr8	14475401	14475600	hyper	0.219157	0.257847	0.331738	0.259053	0.24375	0.31384	0.321086
chr6	88548001	88548200	hyper	0.0630527	5e-07	0.0995732	0.15465	0.10404	0.101351	0.119815		chr8	16231001	16231200	hyper	0.00684931	0.123077	0.140909	0.09833	0.105159	0.0810811	0.193023
chr6	101962801	101963000	hyper	0.329954	0.372574	0.424944	0.437621	0.369856	0.356092	0.385782		chr8	21392601	21392800	hyper	5e-07	0.056891	0.100896	0.0901856	0.0803698	0.170673	0.132525
chr6	105522801	105523000	hyper	0.210258	0.111381	0.242463	0.25584	0.241578	0.270027	0.270037		chr8	21751201	21751400	hyper	0.107218	0.0410585	0.141372	0.183594	0.111378	0.183377	0.286252
chr6	111446201	111446400	hyper	5e-07	0.0263158	0.0643116	0.0657327	0.00632911	0.0125	0.08125		chr8	70698401	70698600	hyper	5e-07	0.0267857	0.150408	0.0322581	0.114346	0.150452	0.10101
chr6	113985401	113985600	hyper	5e-07	0.0174402	0.129078	0.0172414	0.0369458	0.0138889	0.0732547		chr8	71467601	71467800	hyper	5e-07	0.154762	0.146844	0.0120482	0.0624999	0.01	0.0555555
chr6	129158201	129158400	hyper	0.0077821	0.0488341	0.112252	0.0614926	0.0391205	0.0852713	0.101282		chr8	89572201	89572400	hyper	5e-07	0.0479798	0.0784936	0.031746	0.0192308	0.0656249	0.0787879
chr6	163799601	163799800	hyper	0.149723	0.156463	0.237082	0.152007	0.219298	0.18562	0.261364		chr8	97782601	97782800	hyper	0.11725	0.144144	0.342199	0.137313	0.256614	0.288768	0.412128
chr6	165413601	165413800	hyper	0.114221	0.0217014	0.125388	0.122773	0.191262	0.182395	0.168233		chr8	105835001	105835200	hyper	0.27657	0.404027	0.417221	0.360985	0.279262	0.338163	0.387713
chr7	3203601	3203800	hyper	0.314788	0.361263	0.41384	0.439212	0.471817	0.465561	0.44591		chr8	132739601	132739800	hyper	0.050812	0.139207	0.220843	0.146577	0.132382	0.139102	0.220438
chr7	42524201	42524400	hyper	0.336343	0.0129085	0.265721	0.350597	0.365412	0.359012	0.477175		chr8	146618401	146618600	hyper	5e-07	0.00537634	0.0541415	0.0629912	0.0279738	0.0977375	0.0861674
chr7	119243401	119243600	hyper	0.229662	5e-07	0.223951	0.286155	0.306231	0.321252	0.331327		chr8	147539601	147539800	hyper	0.327508	0.432391	0.453696	0.40122	0.344021	0.436054	0.477583
chr7	136613401	136613600	hyper	0.161371	0.0714285	0.416666	0.266666	0.409091	0.283333	0.354166		chr8	152747601	152747800	hyper	0.0664488	0.23585	0.26679	0.221429	0.160784	0.183073	0.393877
chr7	146036001	146036200	hyper	0.105128	0.137782	0.1743	0.182973	0.106833	0.126859	0.218511		chr8	155923001	155923200	hyper	0.081976	0.162237	0.254861	0.115645	0.129183	0.128201	0.171277
chr7	151713601	151713800	hyper	0.391246	0.288609	0.426408	0.463761	0.502112	0.46078	0.462421		chr8	159736601	159736800	hyper	0.203543	0.214091	0.267105	0.463652	0.341991	0.353442	0.318954
chr7	162859801	162860000	hyper	0.325422	0.323855	0.446092	0.46028	0.397455	0.415863	0.393176		chr9	471001	471200	hyper	0.0351213	0.204322	0.253269	0.32702	0.103366	0.0594846	0.182104
chr7	164045801	164046000	hyper	5e-07	5e-07	0.0787037	0.0388889	0.0372414	0.05	0.0540935		chr9	1600601	1600800	hyper	0.0575658	0.110546	0.141379	0.124499	0.159903	0.0973684	0.149468
chr7	169476601	169476800	hyper	0.25851	0.267905	0.348793	0.447171	0.384477	0.399237	0.623053		chr9	11176001	11176200	hyper	0.525645	0.53987	0.586849	0.68031	0.544746	0.580616	0.623683
chr8	12253001	12253200	hyper	0.026331	5e-07	0.0679824	0.0696762	0.0802182	0.046591	0.153133		chr9	13773601	13773800	hyper	5e-07	0.0178571	0.0658627	0.0128205	0.0518518	0.0217391	0.0515351
chr8	50559401	50559600	hyper	0.00518135	0.00595238	0.0690072	0.0204831	0.0324575	0.0363678	0.057988		chr9	59957401	59957600	hyper	0.0608428	0.200846	0.335008	0.121864	0.131892	0.159458	0.195328
chr8	81582001	81582200	hyper	0.0724124	5e-07	0.120721	0.0977489	0.0984866	0.160295	0.175192		chr9	78306201	78306400	hyper	0.0188679	0.110892	0.136111	0.286258	0.0454545	0.123016	0.136646
chr8	104624201	104624400	hyper	0.10732	0.0917027	0.210954	0.119033	0.146782	0.131625	0.159505		chr9	92153001	92153200	hyper	0.00717703	0.0545535	0.0992133	0.0330226	0.0691633	0.0357143	0.0844013
chr8	125017201	125017400	hyper	0.00675676	5e-07	0.0919117	0.0476434	0.344202	0.0929487	0.166667		chr9	97905601	97905800	hyper	0.0349234	0.0600777	0.0985896	0.0560748	0.0951467	0.0649526	0.0970839
chr8	132498001	132498200	hyper	0.236111	0.166666	0.444444	0.291666	0.422222	0.333333	0.399999		chr9	127022801	127023000	hyper	0.030303	5e-07	0.109162	0.238095	0.142857	0.235714	0.300813
chr8	155297801	155298000	hyper	5e-07	0.0294034	0.0890269	0.0463585	0.119518	0.0125355	0.0626551		chr9	128015401	128015600	hyper	0.035583	0.0817928	0.122421	0.0653248	0.0639148	0.0530702	0.17923
chr8	157097401	157097600	hyper	0.0160241	5e-07	0.0652834	0.0217593	0.0803769	0.0456597	0.074749		chr9	151800401	151800600	hyper	0.0253165	0.081008	0.255388	0.220867	0.0773215	0.0823452	0.141382
chr8	157113401	157113600	hyper	0.419708	0.457465	0.496196	0.497888	0.511153	0.585209	0.58		chr9	152821401	152821600	hyper	0.0433408	0.0705521	0.191452	0.091388	0.142196	0.0995582	0.16253
chr9	25794201	25794400	hyper	0.0468779	0.0683029	0.142358	0.150725	0.0941549	0.0935438	0.10815		chr10	9325801	9326000	hypo	0.183333	5e-07	0	0	0	0.104167	0
chr9	114886001	114886200	hyper	0.0592622	0.0357778	0.153846	0.084541	0.0904896	0.22865	0.114077		chr10	13274001	13274200	hypo	0.1625	5e-07	0.0217391	0	0.125	0	0
chr9	134359801	134360000	hyper	0.126984	0.0352598	0.138065	0.261403	0.144406	0.171515	0.291987		chr10	16908801	16909000	hypo	0.0867168	0.0182361	0	0.0684389	0	0	0.00684931
chr10	9098801	9099000	hypo	0.118055	5e-07	0	0.0833332	0.0833333	0.0833333	0		chr10	28220201	28220400	hypo	0.161558	0.0125	0.0322222	0.0227273	0.06	0.025	0
chr10	82963201	82963400	hypo	0.260607	0.25	0.128877	0.134809	0.157051	0.257812	0.016129		chr10	40525401	40525600	hypo	0.1625	5e-07	0.0172414	0.0555555	0.0416666	0.0681818	0
chr10	83540401	83540600	hypo	0.239774	0.0111111	0.0385381	0.130137	0.124092	0.190657	0.139437		chr10	52903601	52903800	hypo	0.126984	0.113095	0.0263158	0	0	0.0333333	0
chr10	100558001	100558200	hypo	0.0772546	0.038141	0.00381679	0.0037594	0.0215954	0.0154977	0.0239316		chr10	55744601	55744800	hypo	0.0884615	0.25	0.0357143	0	0.0833332	0.0588235	0
chr10	103696601	103696800	hypo	0.43805	0.343434	0.228579	0.419563	0.315036	0.421966	0.265873		chr10	57597601	57597800	hypo	0.333333	5e-07	0	0	0	0.0714285	0
chr10	105271401	105271600	hypo	0.145833	5e-07	0	0	0	0.05	0		chr10	69226401	69226600	hypo	0.0940171	0.0331439	0	0.02	0	0	0
chr10	107014201	107014400	hypo	0.162337	5e-07	0	0.0624999	0.0384615	0	0		chr10	76127601	76127800	hypo	0.0912698	0.0726315	0.0217391	0.0833333	0.025	0.025	0
chr10	107292201	107292400	hypo	0.109322	0.0287765	0.0159574	0.0795238	0.0709032	0.0231788	0.0113636		chr10	77457601	77457800	hypo	0.182195	0.0817575	0.0548837	0.0681818	0.0852272	0.147059	0.0613739
chr10	115424601	115424800	hypo	0.899998	5e-07	0.105555	0.333332	0.499999	0.382353	0		chr10	78955601	78955800	hypo	0.202381	0.101877	0.0171122	0.0489045	0	0.0217009	0.0217484
chr10	117241001	117241200	hypo	0.119048	0.04329	0.0176471	0	0.0328947	0.0520833	0		chr10	79341401	79341600	hypo	0.0651122	0.0555066	0.010274	0.01	0.01	0.00359712	0
chr10	125879201	125879400	hypo	0.148597	0.0830264	0.0303304	0.121597	0.0335366	0.103608	0.033913		chr10	88745601	88745800	hypo	0.0912698	0.0555555	0	0	0	0	0
chr1	269801	270000	hypo	0.0911978	0.0560606	0.02	0.069264	0.041356	0.0810439	0		chr10	93472001	93472200	hypo	0.0941176	0.0185185	0	0	0	0	0
chr1	2232201	2232400	hypo	0.265732	0.00543478	0.052005	0.238417	0.186536	0.250472	0.109644		chr10	97468601	97468800	hypo	0.333333	0.0833332	0	0	0	0.0833332	0
chr1	3296201	3296400	hypo	0.0727605	0.0495828	0.0107582	0.0379237	0.065726	0.0413982	0.017986		chr10	121523401	121523600	hypo	0.236111	0.161932	0.0689655	0	0	0.185185	0
chr1	3662801	3663000	hypo	0.106818	5e-07	0	0.0333333	0.0288461	0	0.0142857		chr10	123277801	123278000	hypo	0.154762	5e-07	0	0.142857	0.0999998	0.0999998	0
chr1	4342601	4342800	hypo	0.102307	0.0119048	0	0.0304878	0.0343422	0.0202495	0.00515464		chr10	124170001	124170200	hypo	0.277777	5e-07	0	0	0	0.166666	0
chr1	13977401	13977600	hypo	0.138889	5e-07	0	0	0	0	0		chr10	126740601	126740800	hypo	0.111111	0.0357143	0.0192308	0	0	0.05	0
chr1	18840601	18840800	hypo	0.102083	0.0333333	0	0.0999999	0.05	0.1	0.0166667		chr10	128409201	128409400	hypo	0.333333	5e-07	0	0.0833332	0	0	0
chr1	23084801	23085000	hypo	0.107954	5e-07	0	0	0	0	0		chr10	130760401	130760600	hypo	0.12406	5e-07	0	0.0454545	0	0	0
chr1	45794201	45794400	hypo	0.0906863	0.0322581	0.00684931	0.0263158	0.0277778	0.02491	0		chr10	130926401	130926600	hypo	0.19008	0.0626914	0.0415516	0.0147059	0	0.0145631	0.0372144
chr1	53417201	53417400	hypo	0.195602	0.0277778	0.037027	0.142583	0.138773	0.125735	0.124521		chr10	135297401	135297600	hypo	0.348395	0.228909	0.235408	0.213663	0.117059	0.134565	0.251087
chr1	80842801	80843000	hypo	0.108187	0.0416667	0.0135135	0	0.017957	0.046875	0		chr10	141552401	141552600	hypo	0.0606122	0.0531353	0.0045045	0.0298691	0.0142857	0.0102041	0
chr1	81688801	81689000	hypo	0.145833	5e-07	0	0.0384615	0.076923	0.119047	0		chr10	144033601	144033800	hypo	0.123106	0.0499109	0.0232558	0.042328	0.0685185	0.103896	0
chr1	89750201	89750400	hypo	0.145833	5e-07	0	0.0833332	0	0.0999999	0		chr1	2484001	2484200	hypo	0.0666672	0.0426917	0	0.0238095	0.0411866	0.0212766	0.00495049
chr1	92355801	92356000	hypo	0.172983	0.0195164	0.0421473	0.0456668	0.0371476	0.0648148	0		chr1	15243001	15243200	hypo	0.119658	0.0113636	0.00909091	0	0.0277778	0.0645258	0.0477273
chr1	92817201	92817400	hypo	0.143752	0.0384615	0.0283309	0.0719577	0.116268	0.100649	0		chr1	24824001	24824200	hypo	0.156354	0.118035	0.0383928	0.133929	0	0.133064	0.0224824
chr1	95657001	95657200	hypo	0.0726891	0.030303	0	0.0384615	0	0.02	0		chr1	24916801	24917000	hypo	0.1125	5e-07	0	0	0	0	0
chr1	98118801	98119000	hypo	0.0845238	0.0526316	0	0.0755555	0.0175439	0.015625	0		chr1	28280201	28280400	hypo	0.0773809	0.5	0.17375	0.0416666	0	0	0
chr1	113176201	113176400	hypo	0.111111	5e-07	0	0	0.0238095	0	0		chr1	28858801	28859000	hypo	0.226496	0.03125	0	0	0.05	0	0.0912698
chr1	122353601	122353800	hypo	0.0627525	0.0597222	0.00416667	0.00806451	0.0428346	0.0504237	0		chr1	32530001	32530200	hypo	0.0865853	0.0555141	0.01875	0.0138889	0.0333333	0.0185185	0
chr1	131028601	131028800	hypo	0.0539772	0.133333	0	0	0.046875	0	0		chr1	40368201	40368400	hypo	0.104795	0.0659757	0.029986	0.04	0.025	0.0472581	0.0410509
chr1	138933601	138933800	hypo	0.271014	0.0333333	0.078497	0.10101	0.116438	0.253866	0.107954		chr1	42107601	42107800	hypo	0.116942	0.036978	0.0259566	0.0357143	0.0166667	0.109375	0.0187839
chr1	140351801	140352000	hypo	0.108333	5e-07	0	0	0.05	0	0		chr1	45918201	45918400	hypo	0.145833	5e-07	0	0	0	0	0
chr1	143244001	143244200	hypo	0.0828752	0.047619	0	0.0266714	0.0220238	0	0.0289583		chr1	47697201	47697400	hypo	0.0996477	0.0696823	0.0240789	0.024226	0	0.020202	0.00781062
chr1	160092801	160093000	hypo	0.219421	0.183353	0.134571	0.14934	0.200479	0.158544	0.145439		chr1	62408601	62408800	hypo	0.204682	0.247216	0.141938	0.182566	0.084	0.120031	0.10073
chr1	160806601	160806800	hypo	0.133928	5e-07	0	0	0.0606617	0.0454545	0		chr1	70458201	70458400	hypo	0.166667	5e-07	0	0	0	0	0
chr1	165059201	165059400	hypo	0.154419	0.0402576	0.033107	0.0519374	0.045663	0.0897503	0.0475444		chr1	75511001	75511200	hypo	0.165885	0.136778	0.0763736	0.160714	0.0344828	0.121685	0.0375517
chr1	165621601	165621800	hypo	0.138095	0.05	0	0.025	0.05	0	0		chr1	81286601	81286800	hypo	0.499999	5e-07	0.05	0.166666	0.499998	0.249999	0.15
chr1	169543601	169543800	hypo	0.0791925	0.0277778	0	0.0147059	0.0627413	0	0		chr1	91798201	91798400	hypo	0.145833	0.0322581	0.0377493	0	0	0.125	0
chr1	182029201	182029400	hypo	0.224999	0.0833332	0	0	0	0	0		chr1	97081801	97082000	hypo	0.111111	5e-07	0	0	0	0	0
chr1	189809401	189809600	hypo	0.351764	0.242057	0.13519	0.341671	0.324871	0.276276	0.287732		chr1	122593801	122594000	hypo	0.166667	5e-07	0	0	0	0	0
chr1	219762601	219762800	hypo	0.180555	0.388888	0.0535714	0.0277778	0.0978836	0	0		chr1	126031001	126031200	hypo	0.065641	0.0739348	0.0060241	0	0.0178571	0.06203	0
chr1	223269001	223269200	hypo	0.127562	0.126645	0.0410186	0.0581961	0.125152	0.0909038	0.00588235		chr1	129158401	129158600	hypo	0.229786	0.0720516	0.0361954	0.0396825	0	0.048048	0.0138889
chr1	227278401	227278600	hypo	0.118055	5e-07	0	0	0.0999999	0	0		chr1	135146201	135146400	hypo	0.0894102	0.0531594	0.015873	0.0441628	0.0268771	0.0799659	0.0116279
chr1	227434601	227434800	hypo	0.204104	0.160179	0.108623	0.095272	0.148062	0.165279	0.106422		chr1	138702801	138703000	hypo	0.142157	0.0131579	0.016129	0.035119	0.0227273	0.0454545	0
chr1	238194801	238195000	hypo	0.35647	0.166666	0.0488095	0.25	0.109091	0.152778	0		chr1	156867401	156867600	hypo	0.0773809	0.0357143	0	0	0	0	0
chr1	242273401	242273600	hypo	0.0812499	0.0263158	0	0	0	0.0555555	0		chr1	161850201	161850400	hypo	0.379468	0.00661795	0.0629035	0.109448	0.327778	0.322943	0.0105263
chr1	264218201	264218400	hypo	0.050505	0.103175	0	0.0238095	0.0106383	0.0208333	0		chr1	172839401	172839600	hypo	0.663662	0.557568	0.392232	0.604762	0.478472	0.34359	0.367073
chr1	272925401	272925600	hypo	0.141026	5e-07	0	0.0555555	0.0277778	0	0		chr1	176879601	176879800	hypo	0.125175	0.12249	0.0494847	0.0562935	0.0688034	0.0308823	0.0319444
chr2	16556801	16557000	hypo	0.259409	0.100272	0.113072	0.078125	0.176266	0.13477	0.155138		chr1	189410801	189411000	hypo	0.145763	0.117112	0.040201	0.00568182	0.1125	0.0834467	0.045979
chr2	33540601	33540800	hypo	0.242696	0.0071822	0.0354898	0.20629	0.218121	0.14111	0.161618		chr1	193483401	193483600	hypo	0.0863354	0.048913	0.00943396	0	0.02	0	0.00806451
chr2	38775001	38775200	hypo	0.152381	5e-07	0	0.0454545	0.0538461	0.0416666	0		chr1	193921001	193921200	hypo	0.108823	0.114583	0	0	0.0833332	0.0624999	0
chr2	46644801	46645000	hypo	0.1125	5e-07	0	0.0624999	0	0	0		chr1	194191801	194192000	hypo	0.12691	0.0603604	0.0263158	0.0607347	0.0448718	0.0749476	0.0348558
chr2	55299401	55299600	hypo	0.105555	5e-07	0	0	0	0	0		chr1	219862801	219863000	hypo	0.175759	0.170996	0.0759072	0.13961	0.0511877	0.129371	0.110976
chr2	75054401	75054600	hypo	0.111291	0.0324263	0.0115741	0.0253165	0.0141243	0.0914358	0.0328605		chr1	221457801	221458000	hypo	0.215568	0.0900974	0.0887695	0.102343	0.127347	0.145919	0.0754504
chr2	103715401	103715600	hypo	0.107954	5e-07	0	0	0.0263158	0	0		chr1	225168601	225168800	hypo	0.155334	0.0100575	0.00832874	0.0678675	0.0392857	0.124075	0.0780275
chr2	107468801	107469000	hypo	0.11653	0.0212257	0.0151515	0.108915	0.114992	0.0717803	0.0261824		chr1	225192201	225192400	hypo	0.204325	0.16432	0.12537	0.0936138	0.149709	0.132059	0.0461903
chr2	107646001	107646200	hypo	0.106443	0.194444	0.0883117	0.0439068	0.0816799	0.0939394	0		chr1	226036001	226036200	hypo	0.0773809	0.0384615	0	0.04	0	0.015625	0
chr2	125853401	125853600	hypo	0.06203	0.0954545	0	0.0232558	0.00862069	0	0		chr1	234515801	234516000	hypo	0.142857	5e-07	0	0.0555555	0	0	0
chr2	141036601	141036800	hypo	0.165641	0.0147059	0.0271392	0.0505618	0.0416188	0.093692	0.0234375		chr1	236073001	236073200	hypo	0.195745	0.0142857	0.0210526	0.0963636	0.0633528	0.0862069	0.0693403
chr2	144979201	144979400	hypo	0.206346	0.320515	0.202349	0.0522388	0.115248	0.197719	0		chr1	237949601	237949800	hypo	0.243459	0.173355	0.138626	0.166569	0.0853819	0.105671	0.0384615
chr2	149947201	149947400	hypo	0.223416	0.0120482	0.0305358	0.166667	0.141026	0.149219	0		chr1	248904201	248904400	hypo	0.154762	0.0891775	0.0587121	0.112637	0.0555555	0.0678161	0
chr2	156086201	156086400	hypo	0.190909	5e-07	0	0.142857	0	0.0217391	0		chr1	261933801	261934000	hypo	0.0956241	0.0250165	0.00558659	0.00285714	0.0221239	0	0.0178828
chr2	161344001	161344200	hypo	0.0857142	0.0416666	0	0.0166667	0.0178571	0	0		chr1	265525401	265525600	hypo	0.191624	0.0913461	0.0888605	0.152681	0.0576923	0.0773809	0.0512724
chr2	172845401	172845600	hypo	0.14529	0.175686	0.0820863	0.0842198	0.063253	0.125874	0.0452236		chr1	269833401	269833600	hypo	0.1125	0.0277778	0	0	0.0714285	0	0
chr2	180230601	180230800	hypo	0.198815	0.00694444	0.0315789	0	0.144344	0	0		chr1	270333201	270333400	hypo	0.403877	0.277641	0.0857143	0.289583	0.199495	0.0813492	0.148352
chr2	185614801	185615000	hypo	0.175532	0.202175	0.103926	0.120986	0.11287	0.133291	0.11954		chr1	271550201	271550400	hypo	0.0859375	0.176322	0.065847	0	0.025641	0.0641025	0.0266879
chr2	187828601	187828800	hypo	0.256137	0.179554	0.150108	0.181854	0.0922932	0.233771	0.155852		chr1	278400201	278400400	hypo	0.25	5e-07	0	0	0	0	0
chr2	196406201	196406400	hypo	0.116883	0.0714285	0	0.0357143	0.0671936	0	0		chr1	292812001	292812200	hypo	0.118055	5e-07	0	0.0714285	0	0	0
chr2	199224801	199225000	hypo	0.166667	5e-07	0	0.0666666	0.148511	0.0693582	0		chr2	7737201	7737400	hypo	0.0870927	0.0456738	0.00510204	0.0465116	0.0217391	0.059478	0.0190493
chr2	213310201	213310400	hypo	0.407019	0.338476	0.307776	0.248454	0.31886	0.365573	0.269527		chr2	18565201	18565400	hypo	0.105555	5e-07	0	0	0.0833333	0	0
chr2	213730601	213730800	hypo	0.145833	5e-07	0	0.0666666	0.0588235	0.0227273	0		chr2	24814601	24814800	hypo	0.25	5e-07	0	0	0	0	0
chr2	216851401	216851600	hypo	0.552294	5e-07	0.16273	0.262274	0.175182	0.522425	0.27		chr2	26607201	26607400	hypo	0.166667	5e-07	0	0.125	0.05	0.05	0
chr2	217474601	217474800	hypo	0.226173	0.209394	0.138364	0.10049	0.212591	0.133212	0.172962		chr2	37079601	37079800	hypo	0.144573	5e-07	0	0.0357143	0	0	0.00757576
chr2	223717001	223717200	hypo	0.239149	0.165582	0.14326	0.21558	0.214707	0.135568	0.15661		chr2	40181401	40181600	hypo	0.183333	5e-07	0	0	0	0	0
chr2	230006201	230006400	hypo	0.0815237	0.0384615	0	0.0128205	0.0150896	0.00909091	0.0119048		chr2	47288001	47288200	hypo	0.145833	0.0624999	0	0	0	0	0
chr3	5495001	5495200	hypo	0.185598	0.144599	0.0357143	0.0441595	0.0620915	0.115306	0		chr2	52912001	52912200	hypo	0.110395	0.162681	0.0658197	0.065454	0.0494186	0.0440414	0.0355346
chr3	7578201	7578400	hypo	0.219298	0.139954	0.074878	0.12043	0.0301724	0.169654	0		chr2	55723001	55723200	hypo	0.385752	0.383987	0.195513	0.298913	0.22963	0.295756	0.04
chr3	10361801	10362000	hypo	0.888888	0.833332	0.519047	0.458333	0.655555	0.578627	0.55		chr2	72474001	72474200	hypo	0.166667	5e-07	0	0.0833332	0	0.0416666	0
chr3	29671201	29671400	hypo	0.150049	0.15963	0.0237699	0.0837245	0.146571	0.103391	0		chr2	72614201	72614400	hypo	0.333333	0.0999998	0	0	0	0.249999	0
chr3	34226001	34226200	hypo	0.177376	0.035564	0.0234324	0.0185185	0.0401315	0.0384615	0.0314559		chr2	76392201	76392400	hypo	0.0972221	0.0238095	0	0	0	0	0.0135135
chr3	45100201	45100400	hypo	0.05721	0.0466779	0	0	0.0172414	0.0166976	0		chr2	89267601	89267800	hypo	0.288581	0.212723	0.0978081	0.21477	0.157143	0.057971	0.0336601
chr3	59348001	59348200	hypo	0.103571	5e-07	0	0	0	0	0		chr2	93584201	93584400	hypo	0.157599	0.0418903	0.0128205	0.0194633	0.0338983	0.0445422	0.0235294
chr3	60653401	60653600	hypo	0.136905	0.0611111	0	0.016129	0.00833333	0.0520833	0		chr2	99025201	99025400	hypo	0.111111	0.0178571	0	0	0	0	0
chr3	64752201	64752400	hypo	0.215909	0.0147059	0.0441919	0.025641	0.0768116	0.0882352	0		chr2	106238801	106239000	hypo	0.161644	0.170879	0.0842718	0.0509259	0.0700269	0.0245272	0.0498366
chr3	69165601	69165800	hypo	0.147739	0.0467901	0.0358289	0.00714869	0.0545253	0.0342466	0.0533344		chr2	109303601	109303800	hypo	0.166667	0.416666	0.188235	0.125	0.0416666	0	0
chr3	99003601	99003800	hypo	0.0525266	0.0583333	0	0.0153846	0.0217391	0.0289855	0		chr2	112169401	112169600	hypo	0.208333	5e-07	0	0	0	0	0
chr3	106809801	106810000	hypo	0.118056	0.079365	0.0470085	0.0238095	0	0.038961	0		chr2	117317801	117318000	hypo	0.136923	5e-07	0.0138889	0.0227273	0.0357143	0.0624999	0.0192308
chr3	108965601	108965800	hypo	0.1829	0.0646853	0.0392157	0.0527472	0.0612245	0.162835	0		chr2	136920201	136920400	hypo	0.0513788	0.0587577	0.00416667	0.0290404	0.00595238	0	0
chr3	121981601	121981800	hypo	0.127083	5e-07	0.0117918	0.0283293	0.083958	0.0205357	0		chr2	137295201	137295400	hypo	0.102415	0.0925027	0.0403635	0.0654934	0.0145631	0.0578002	0.00910165
chr3	127964201	127964400	hypo	0.152221	0.0606617	0.0376653	0.0519886	0.0808763	0.0484234	0.0205479		chr2	140056401	140056600	hypo	0.166359	0.157147	0.045082	0.108675	0.0416667	0.108974	0
chr3	150856401	150856600	hypo	0.541666	0.194444	0.1875	0.3861	0.37963	0.303241	0.3125		chr2	141293001	141293200	hypo	0.108143	0.100449	0.0313428	0.096436	0.03	0.0550672	0.0244973
chr3	150993601	150993800	hypo	0.158385	5e-07	0	0.104167	0	0.0416666	0		chr2	143245801	143246000	hypo	0.0862659	0.0879527	0	0.0607143	0	0.0294117	0
chr3	151336401	151336600	hypo	0.142857	5e-07	0	0	0	0	0		chr2	153292401	153292600	hypo	0.333332	5e-07	0	0	0.180555	0.0833332	0.2
chr3	157229001	157229200	hypo	0.153954	0.0994681	0.0482227	0.0527573	0.0559857	0.0366972	0		chr2	155319601	155319800	hypo	0.105556	0.0174419	0	0	0.0833332	0	0.0360332
chr3	168323401	168323600	hypo	0.305562	0.390452	0.226857	0.227696	0.0897756	0.212404	0.173163		chr2	161810201	161810400	hypo	0.181905	0.213636	0.102719	0.0969827	0.0652174	0.0656108	0.0175439
chr3	176326601	176326800	hypo	0.349593	0.0208333	0.0813736	0.240385	0.233986	0.345694	0.233247		chr2	175900201	175900400	hypo	0.1	0.00943396	0	0.0416666	0	0.0714285	0.0116279
chr3	184873801	184874000	hypo	0.365476	5e-07	0.0935769	0.3275	0.247662	0.302431	0.270979		chr2	176989601	176989800	hypo	0.333332	5e-07	0.05	0.0714285	0	0.0714285	0
chr3	184893001	184893200	hypo	0.0749999	0.0532213	0	0	0	0	0		chr2	191306601	191306800	hypo	0.150463	0.14468	0.0691229	0.121052	0.0401606	0.083638	0.016129
chr3	189068801	189069000	hypo	0.430174	0.0198985	0.0867482	0.0884615	0.366935	0.26171	0.129607		chr2	195444001	195444200	hypo	0.114533	0.0657372	0.0303519	0.0219123	0.0598534	0.0500598	0.017687
chr3	197491601	197491800	hypo	0.258333	5e-07	0.0416666	0.125	0.15	0.175	0.0868055		chr2	201792001	201792200	hypo	0.183473	0.156546	0.0828008	0.119643	0.0627451	0.106643	0.0169491
chr3	202225201	202225400	hypo	0.10728	5e-07	0	0	0	0	0		chr2	202250801	202251000	hypo	0.111111	5e-07	0	0	0	0.0627451	0
chr3	202769601	202769800	hypo	0.183333	5e-07	0	0	0	0.0833332	0		chr2	204637601	204637800	hypo	0.0910165	0.0670679	0.0240964	0.0750462	0.0357143	0	0
chr3	206116001	206116200	hypo	0.0922617	0.0651678	0.0227829	0.036832	0.0822308	0.076299	0.039608		chr2	207830201	207830400	hypo	0.316142	0.20518	0.158172	0.187716	0.239539	0.223224	0.214906
chr4	4445601	4445800	hypo	0.112645	0.237879	0.0531057	0.00847457	0.0416667	0.0233645	0		chr2	212377601	212377800	hypo	0.532766	0.262629	0.310897	0.357454	0.391333	0.368847	0.285985
chr4	38400201	38400400	hypo	0.236111	0.583332	0.090909	0.125	0.154762	0.212121	0		chr2	214187001	214187200	hypo	0.0796964	0.0876385	0.023918	0.0490431	0.0333333	0.03348	0.00847458
chr4	46120201	46120400	hypo	0.135329	0.0519493	0.0307752	0.0881908	0.0513976	0.0557855	0.0244048		chr2	215415601	215415800	hypo	0.123016	0.0361943	0.0263675	0.0244108	0	0.03125	0.0181818
chr4	49979401	49979600	hypo	0.0707146	0.0310185	0	0.0146032	0.00877193	0.0200348	0		chr2	231288201	231288400	hypo	0.138889	0.0416666	0	0	0	0.0555555	0
chr4	55431001	55431200	hypo	0.138889	5e-07	0	0.0999998	0.0454545	0.0999998	0		chr2	231364801	231365000	hypo	0.145833	0.0416666	0	0	0	0.0714285	0
chr4	59636601	59636800	hypo	0.0738996	0.102431	0.0194444	0.0395963	0.0215054	0.0254787	0.00961538		chr2	231603201	231603400	hypo	0.0871211	0.117647	0.0208333	0.0624999	0	0.0416666	0
chr4	61668201	61668400	hypo	0.116162	5e-07	0	0.0166667	0.0166667	0.0119048	0		chr2	232376401	232376600	hypo	0.145833	0.426767	0.164956	0	0	0.0555555	0
chr4	79073401	79073600	hypo	0.0851449	0.175	0.0172414	0	0	0.0486425	0		chr2	232904401	232904600	hypo	0.108299	0.0416949	0	0.0307624	0.0316092	0.010274	0.00893129
chr4	85023601	85023800	hypo	0.0704657	0.104762	0.0189873	0.0627445	0.0181214	0.0405405	0		chr2	233257601	233257800	hypo	0.416665	0.125	0	0	0	0	0
chr4	89639801	89640000	hypo	0.383625	0.245428	0.160726	0.259431	0.336402	0.332784	0.317143		chr2	233582601	233582800	hypo	0.336667	5e-07	0.089265	0.166667	0.139777	0.225714	0.227841
chr4	107801401	107801600	hypo	0.0549853	0.119047	0	0	0.0142857	0.0472689	0		chr2	233712401	233712600	hypo	0.473881	0.384996	0.318179	0.372549	0.4	0.329545	0.29599
chr4	112069001	112069200	hypo	0.303271	0.278843	0.19351	0.244662	0.217977	0.241425	0.186729		chr2	236292001	236292200	hypo	0.0833338	0.0194633	0	0.0601852	0.05	0.03125	0.0125
chr4	125611401	125611600	hypo	0.174242	5e-07	0	0	0	0	0		chr3	3938201	3938400	hypo	0.247475	0.0217391	0.0294117	0.169048	0.201681	0.0871212	0.0344827
chr4	132803601	132803800	hypo	0.307017	0.0165895	0.105646	0.0916844	0.120637	0.164516	0.131967		chr3	5155401	5155600	hypo	0.149456	5e-07	0.0131579	0	0.0217391	0	0.0178571
chr4	136221001	136221200	hypo	0.100201	0.00574713	0	0.012987	0.0461885	0.043892	0.0468687		chr3	5679201	5679400	hypo	0.0884048	0.074322	0.0274725	0.0196078	0.0294643	0.0267711	0.014201
chr4	137504201	137504400	hypo	0.225	5e-07	0.0527356	0.181159	0.196154	0.2	0		chr3	16078801	16079000	hypo	0.1125	5e-07	0	0	0	0	0
chr4	143264201	143264400	hypo	0.122222	0.0672413	0.0142857	0	0.0478022	0.0147059	0		chr3	16314401	16314600	hypo	0.10101	5e-07	0	0.0833332	0	0	0
chr4	157857801	157858000	hypo	0.251654	0.328325	0.141203	0.248326	0.223592	0.222185	0.0912183		chr3	28492601	28492800	hypo	0.075	0.092033	0.0265957	0.05	0.015625	0.0178571	0
chr4	159149401	159149600	hypo	0.256124	0.0646101	0.0155172	0.106195	0.194166	0.156463	0.0831541		chr3	28616401	28616600	hypo	0.153495	0.0982263	0.0418032	0.1111	0.104363	0.0465159	0.050534
chr4	161218401	161218600	hypo	0.145833	0.0714285	0	0.0624999	0.0357143	0	0		chr3	29175801	29176000	hypo	0.0976982	0.0131303	0	0.0227273	0.0333333	0.0596073	0.0378091
chr4	176640001	176640200	hypo	0.120086	0.00746269	0.00625	0.0659045	0.0317583	0.0609191	0		chr3	29264001	29264200	hypo	0.333333	5e-07	0.0454545	0	0.166666	0.125	0
chr4	188284601	188284800	hypo	0.0579327	0.0549242	0.00423729	0.0428636	0.0425595	0.0555555	0		chr3	30127801	30128000	hypo	0.154762	0.0738636	0	0	0	0.1	0
chr4	198582401	198582600	hypo	0.2	0.333333	0.05	0.075	0.0454545	0.0384615	0		chr3	31719601	31719800	hypo	0.1056	0.0652381	0.0247005	0.037037	0.0494186	0.0448495	0.0537883
chr4	200103401	200103600	hypo	0.0655914	0.0384615	0	0.0151515	0.0192308	0	0		chr3	31804201	31804400	hypo	0.138889	5e-07	0	0	0	0	0
chr4	226834601	226834800	hypo	0.194152	0.0147059	0.0326087	0.1125	0.1125	0.0465116	0.0717905		chr3	38305601	38305800	hypo	0.142857	5e-07	0	0	0	0.0714285	0
chr4	237954601	237954800	hypo	0.116883	5e-07	0	0	0.0263158	0	0		chr3	42935601	42935800	hypo	0.120083	0.00871212	0	0.0566261	0	0.00684931	0.00641026
chr5	6835201	6835400	hypo	0.299629	0.0391545	0.0337079	0.182257	0.118225	0.105108	0.0273973		chr3	45018401	45018600	hypo	0.30303	0.0656084	0.0333333	0	0.111111	0	0
chr5	7790201	7790400	hypo	0.0933961	0.0854841	0.024157	0.0303738	0.0362355	0.0535714	0.0163615		chr3	66918201	66918400	hypo	0.0954545	0.0151515	0	0	0	0	0
chr5	8435001	8435200	hypo	0.107738	0.00753769	0.00438596	0.0495495	0.0324962	0.00704225	0.00373134		chr3	67002801	67003000	hypo	0.242857	5e-07	0	0	0.0999998	0	0
chr5	21255801	21256000	hypo	0.0773809	0.0454545	0	0	0	0	0		chr3	74393401	74393600	hypo	0.171428	0.0384615	0	0	0	0	0
chr5	36283001	36283200	hypo	0.221687	0.0973172	0.0521603	0.183831	0.0903915	0.0929348	0.0729166		chr3	75541801	75542000	hypo	0.10101	5e-07	0	0	0	0.0555555	0
chr5	65197601	65197800	hypo	0.308306	0.22585	0.197488	0.213858	0.212617	0.238976	0.248763		chr3	86955201	86955400	hypo	0.126984	5e-07	0	0	0	0	0
chr5	71542801	71543000	hypo	0.169231	5e-07	0	0	0.132576	0.015625	0		chr3	92518001	92518200	hypo	0.0550595	0.0595238	0	0	0.00892857	0.0178571	0
chr5	73890401	73890600	hypo	0.21282	0.0419117	0.00847457	0.210832	0.119216	0.188325	0.0948581		chr3	97457801	97458000	hypo	0.0625005	0.05625	0	0	0	0	0
chr5	78740601	78740800	hypo	0.401642	0.310606	0.273897	0.363537	0.305955	0.386678	0.283603		chr3	97757001	97757200	hypo	0.0972221	0.0416666	0	0.0555555	0	0	0
chr5	94399201	94399400	hypo	0.384441	0.226789	0.222149	0.279477	0.262732	0.284905	0.0876246		chr3	114660601	114660800	hypo	0.0744827	0.0460784	0.010101	0.0236111	0	0.0277778	0.00526316
chr5	97157201	97157400	hypo	0.162337	5e-07	0	0.142857	0.0624999	0.0384615	0		chr3	117720001	117720200	hypo	0.211111	0.0254183	0.0342262	0.122222	0	0	0
chr5	110229201	110229400	hypo	0.103943	5e-07	0	0	0.0192308	0.0868055	0		chr3	119102401	119102600	hypo	0.162337	5e-07	0.0138889	0.0333333	0	0.03125	0
chr5	118251401	118251600	hypo	0.108135	5e-07	0	0	0.00632911	0	0		chr3	123164201	123164400	hypo	0.133928	5e-07	0	0.0624999	0	0	0
chr5	138219801	138220000	hypo	0.0500005	0.0912698	0.015625	0	0.0113636	0.0358974	0		chr3	138312001	138312200	hypo	0.0697115	0.03125	0	0	0.03125	0.0624999	0
chr5	142103601	142103800	hypo	0.192593	0.132488	0.0859951	0.104839	0.0440039	0.103103	0.0916666		chr3	141244001	141244200	hypo	0.138248	0.0837337	0.0378151	0.0766614	0.0677831	0.0814286	0.0445902
chr5	157726801	157727000	hypo	0.139985	0.0486808	0.0365501	0.0869355	0.102784	0.0641403	0.00806451		chr3	149387001	149387200	hypo	0.105555	0.25	0	0	0	0	0
chr5	166696801	166697000	hypo	0.145833	5e-07	0	0	0	0	0		chr3	160608601	160608800	hypo	0.1125	0.0650537	0.025641	0	0.0454545	0	0
chr5	177026401	177026600	hypo	0.1125	5e-07	0	0.0833332	0.04	0.0357143	0		chr3	161004001	161004200	hypo	0.196251	0.0126582	0.0212121	0.0780553	0.0616666	0.0431034	0.0392059
chr5	193478601	193478800	hypo	0.145833	5e-07	0	0	0.025	0	0		chr3	163422201	163422400	hypo	0.105204	0.0939743	0.0392308	0	0.0396825	0.0714286	0.00847457
chr5	196744801	196745000	hypo	0.335696	0.108898	0.154902	0.214855	0.243021	0.252717	0.194444		chr3	170780201	170780400	hypo	0.0683198	0.223631	0.05	0.00961538	0.0232558	0	0.00714286
chr5	213309201	213309400	hypo	0.210181	0.0106383	0.0466641	0.136162	0.158242	0.161141	0.0188679		chr3	176147401	176147600	hypo	0.212239	0.31413	0.148358	0.128205	0.108225	0.155772	0
chr5	216427201	216427400	hypo	0.187154	0.136162	0.107903	0.181195	0.162379	0.144322	0.025		chr3	176500801	176501000	hypo	0.0797562	0.094877	0.0190476	0.0545454	0.0166667	0.0696023	0.0116279
chr6	28076201	28076400	hypo	0.110119	0.0801281	0	0.05	0	0	0		chr3	182913601	182913800	hypo	0.0600358	0.258242	0.0272727	0.0416666	0.016129	0.02	0
chr6	54097401	54097600	hypo	0.118055	5e-07	0	0	0	0	0		chr3	184271201	184271400	hypo	0.136667	0.0119048	0.0136364	0.00847457	0	0.0138889	0.00438596
chr6	60364201	60364400	hypo	0.0928571	0.0121951	0	0.00704225	0.0128205	0	0.00543478		chr3	186424401	186424600	hypo	0.1891	0.164867	0.0107527	0.0294118	0.125	0.11036	0
chr6	65741401	65741600	hypo	0.15	0.0192308	0.0208333	0	0	0.05	0		chr3	186424601	186424800	hypo	0.19048	0.106655	0.00246305	0.0263158	0.0277778	0.0346591	0.0277778
chr6	68207201	68207400	hypo	0.170905	0.146964	0.0550604	0.0523188	0.115658	0.109867	0.0794492		chr3	189328601	189328800	hypo	0.309523	5e-07	0.05	0	0	0	0
chr6	86692401	86692600	hypo	0.154762	5e-07	0	0	0.104762	0	0		chr3	198487401	198487600	hypo	0.194444	0.0749999	0.0540935	0.0454545	0.0384615	0.0333333	0.0208333
chr6	94404401	94404600	hypo	0.47824	0.320866	0.319002	0.441351	0.431276	0.431261	0.396412		chr3	199340801	199341000	hypo	0.15625	0.0357143	0	0	0	0.142857	0
chr6	101701601	101701800	hypo	0.384288	0.378742	0.294456	0.311354	0.346136	0.311082	0.277897		chr3	199853201	199853400	hypo	0.103175	5e-07	0	0.0833332	0.0833332	0	0
chr6	105119201	105119400	hypo	0.132264	0.0272366	0.0253205	0.0945946	0.0813312	0.0641026	0		chr3	201681001	201681200	hypo	0.426166	0.358608	0.328045	0.0625	0.347732	0.385281	0.235199
chr6	108803401	108803600	hypo	0.133103	0.235559	0.107785	0.0424641	0.0060241	0.08125	0.0192308		chr3	204868201	204868400	hypo	0.126984	5e-07	0	0	0	0.0999998	0
chr6	113269401	113269600	hypo	0.136905	0.0306776	0.01	0.0625	0.0592949	0.1	0		chr3	211004201	211004400	hypo	0.0753676	0.0701459	0.0166667	0	0.0357143	0.025	0
chr6	124947401	124947600	hypo	0.126984	5e-07	0	0	0	0	0		chr3	219395201	219395400	hypo	0.130453	0.0670999	0.0427356	0.0483871	0.0461538	0.0677966	0.0216782
chr6	129387201	129387400	hypo	0.0815241	0.055556	0.00909091	0.00925926	0.0475427	0.0357143	0		chr3	225657801	225658000	hypo	0.111111	5e-07	0	0	0	0	0
chr6	136009001	136009200	hypo	0.113309	0.0891728	0.040207	0.00520833	0.0585106	0.0659716	0.0338501		chr4	1062201	1062400	hypo	0.1625	5e-07	0	0	0	0	0
chr6	138173601	138173800	hypo	0.0999066	0.0145936	0.00220264	0.0162879	0.0190489	0.0203317	0.0242424		chr4	3645401	3645600	hypo	0.106061	0.0640317	0.00581395	0.0581395	0.0529095	0.0310185	0.0274701
chr6	138956201	138956400	hypo	0.349999	5e-07	0	0	0	0	0		chr4	4445601	4445800	hypo	0.237879	0.112645	0.027658	0.0294117	0.0263158	0.03125	0
chr7	38582801	38583000	hypo	0.0540935	0.0602006	0	0	0.0408333	0	0		chr4	4887401	4887600	hypo	0.101377	0.0431235	0.0119048	0	0.0781249	0.0384615	0
chr7	46472001	46472200	hypo	0.105555	5e-07	0	0.0833332	0.0416666	0.0238095	0		chr4	5322201	5322400	hypo	0.238553	0.112313	0.11299	0.0348804	0.0770751	0.084676	0.087646
chr7	75949801	75950000	hypo	0.146006	0.0364762	0.0326865	0.0897894	0.0678733	0.106827	0.0753369		chr4	8467001	8467200	hypo	0.115279	0.109984	0	0.0102041	0.0326087	0	0.065126
chr7	84117601	84117800	hypo	0.148351	5e-07	0	0.0384615	0	0	0		chr4	15248201	15248400	hypo	0.0911558	0.309514	0.130242	0.00666667	0.0391304	0	0.00373134
chr7	91496201	91496400	hypo	0.112293	0.013818	0.00675676	0.0783132	0.0578991	0.0263158	0.0235335		chr4	24387401	24387600	hypo	0.145833	5e-07	0	0	0	0	0
chr7	123457801	123458000	hypo	0.133823	0.0523618	0.0414541	0.0625	0.116883	0.0642857	0		chr4	52172201	52172400	hypo	0.114516	0.015625	0	0	0	0.0833333	0
chr7	144036201	144036400	hypo	0.0926315	0.0416666	0	0	0.05	0	0		chr4	52532201	52532400	hypo	0.118055	5e-07	0	0.0333333	0	0	0
chr7	145549601	145549800	hypo	0.194444	0.0555555	0.00819672	0	0.07	0.00833333	0		chr4	53773401	53773600	hypo	0.0500005	0.0954861	0	0	0	0.0263158	0
chr7	147248801	147249000	hypo	0.0833333	0.0416666	0	0.0238095	0.0277778	0.0805626	0		chr4	59783601	59783800	hypo	0.0679824	0.0384615	0	0.0333333	0.03125	0.0555555	0
chr7	165025401	165025600	hypo	0.133928	5e-07	0	0.0999998	0.05	0	0		chr4	64825801	64826000	hypo	0.140394	0.0790598	0.0455701	0.100847	0.0714285	0.0238095	0.0601731
chr7	173716601	173716800	hypo	0.19751	0.0914338	0.074801	0.047619	0.128881	0.0465159	0.090199		chr4	70454001	70454200	hypo	0.309523	5e-07	0	0	0	0.166666	0
chr7	174689601	174689800	hypo	0.316667	0.166667	0.121429	0.197619	0.231203	0.0212766	0.0555555		chr4	72854001	72854200	hypo	0.0892857	0.0555555	0	0.0416666	0.0416666	0.0172414	0
chr8	2229401	2229600	hypo	0.614516	0.565869	0.499683	0.520345	0.535417	0.518979	0.337106		chr4	77702201	77702400	hypo	0.1	5e-07	0	0	0	0	0
chr8	12633201	12633400	hypo	0.0775	0.094017	0	0.0263158	0.025	0.0376085	0		chr4	82679801	82680000	hypo	0.154762	5e-07	0	0	0	0	0
chr8	18025601	18025800	hypo	0.341721	0.2277	0.221548	0.264233	0.298356	0.236983	0.207439		chr4	82982401	82982600	hypo	0.257449	0.129061	0.0422634	0.0888729	0.107595	0.2192	0.0289256
chr8	20015201	20015400	hypo	0.0603603	0.0972221	0.0147059	0.00943396	0.0192308	0.00724638	0		chr4	89644001	89644200	hypo	0.289195	0.217331	0.138233	0.148487	0.199854	0.0982269	0.139756
chr8	54091001	54091200	hypo	0.190524	0.0131579	0.0342105	0.108621	0.174096	0.161667	0		chr4	103418401	103418600	hypo	0.113248	0.0188679	0.0116279	0.0217391	0.0277778	0.03125	0.0208333
chr8	67021801	67022000	hypo	0.0717317	0.0692307	0.0192308	0.0277778	0.02	0	0		chr4	108342401	108342600	hypo	0.25	0.0384615	0.0787037	0.0555555	0.0999998	0.0714285	0
chr8	68565401	68565600	hypo	0.119979	0.028169	0.0216121	0.0268936	0.0235577	0.0766558	0		chr4	129008201	129008400	hypo	0.245	0.00520833	0.0138785	0.025641	0.123321	0.0677966	0.0426774
chr8	71926601	71926800	hypo	0.18609	5e-07	0	0.0625	0	0.047619	0		chr4	135356401	135356600	hypo	0.107954	5e-07	0	0	0	0	0
chr8	90888801	90889000	hypo	0.178028	0.146032	0.0806432	0.11667	0.0993943	0.130741	0		chr4	136676201	136676400	hypo	0.124237	0.0429997	0.0248378	0.0245902	0	0.02886	0.0321612
chr8	103735001	103735200	hypo	0.104356	0.0416666	0	0	0	0.0344827	0		chr4	151847001	151847200	hypo	0.0930735	0.0333333	0.00925926	0	0	0.0151515	0.0172414
chr8	109102201	109102400	hypo	0.466063	5e-07	0.0910973	0.131423	0.244318	0.333333	0		chr4	151975601	151975800	hypo	0.0541666	0.104762	0.0125	0.03125	0.0294117	0.0294117	0
chr8	117226601	117226800	hypo	0.0650161	0.0670996	0.00694444	0.0372418	0.00689655	0.00916471	0		chr4	153857601	153857800	hypo	0.188326	0.0310615	0.0570561	0.0146199	0.0847763	0.0632908	0.0350138
chr8	120907001	120907200	hypo	0.999998	0.0999998	0.196428	0.319327	0.45	0.999997	0		chr4	177715601	177715800	hypo	0.154762	0.428571	0.090909	0	0	0	0
chr8	122083401	122083600	hypo	0.101282	0.0625	0	0	0	0.0833333	0		chr4	181116601	181116800	hypo	0.154762	0.0361446	0.00833333	0.0581395	0	0.152778	0.00806451
chr8	125968201	125968400	hypo	0.18384	0.0456364	0.0594118	0.0822104	0.0859649	0.142126	0.0896686		chr4	185246401	185246600	hypo	0.132899	0.15313	0.0807532	0.0413679	0.0502603	0.097311	0.0693455
chr8	133301001	133301200	hypo	0.244444	0.0333333	0	0.0294117	0.0910714	0.130067	0		chr4	195012201	195012400	hypo	0.125	0.0555555	0	0	0	0	0
chr8	137030601	137030800	hypo	0.154762	5e-07	0	0.0333333	0	0	0		chr4	200312801	200313000	hypo	0.104167	0.0357143	0	0	0.03125	0.05	0
chr8	143300601	143300800	hypo	0.256493	5e-07	0	0.0634782	0.1	0.0624999	0		chr4	201055401	201055600	hypo	0.05625	0.0888157	0	0	0	0	0
chr8	153711201	153711400	hypo	0.116667	5e-07	0	0.016129	0.0113409	0	0		chr4	208909001	208909200	hypo	0.354166	0.07125	0	0.05	0.0833332	0.25	0.102381
chr8	157690601	157690800	hypo	0.324856	0.292541	0.159394	0.283456	0.308703	0.205233	0.107183		chr4	211321001	211321200	hypo	0.365323	0.137394	0.0448276	0.267105	0.220644	0.202778	0.0508474
chr8	159763401	159763600	hypo	0.0768116	0.0294117	0	0	0	0	0		chr4	224250201	224250400	hypo	0.105599	0.0426868	0.0205479	0.025	0.0833333	0.0115865	0.0199152
chr8	162295001	162295200	hypo	0.105555	5e-07	0	0	0	0	0		chr4	226369001	226369200	hypo	0.156794	0.0605401	0.049661	0.0147059	0.026084	0	0
chr8	164157801	164158000	hypo	0.0939055	0.0108696	0	0	0.00793651	0	0		chr4	228951001	228951200	hypo	0.135965	0.0330333	0.025	0.0108696	0.05	0	0
chr8	171621801	171622000	hypo	0.376193	0.325033	0.279145	0.326161	0.278074	0.277472	0.223656		chr4	235948601	235948800	hypo	0.170123	0.0374411	0.0513249	0.0639954	0.150613	0.101533	0.0674311
chr8	175152201	175152400	hypo	0.0662393	0.0416666	0	0	0	0	0		chr4	240599201	240599400	hypo	0.147849	0.0454545	0	0.10101	0.133838	0.0526316	0
chr9	10648801	10649000	hypo	0.183932	0.02	0.0121951	0.0142857	0.0151515	0.141026	0		chr5	7690801	7691000	hypo	0.118298	5e-07	0	0	0	0	0
chr9	25549801	25550000	hypo	0.107954	0.22619	0	0.0833333	0.05	0.0405405	0		chr5	10559601	10559800	hypo	0.582022	0.556418	0.492213	0.38568	0.263923	0.53682	0.482089
chr9	27220201	27220400	hypo	0.0952621	0.0604067	0	0.0192308	0.0434783	0.0333333	0.0178571		chr5	10741401	10741600	hypo	0.232671	0.128407	0.102811	0.115963	0.0650102	0.0904979	0.0877593
chr9	29760001	29760200	hypo	0.116729	0.0716666	0.0381434	0.0561648	0.0516194	0.014306	0		chr5	15421401	15421600	hypo	0.180402	0.0842472	0.0661241	0.0936793	0.125	0.0934829	0.0279188
chr9	35748401	35748600	hypo	0.0674819	0.0950635	0	0.0303505	0.0238095	0.0451724	0		chr5	16001601	16001800	hypo	0.102124	0.180818	0.0823864	0.0485232	0.00847458	0.0567856	0.0410083
chr9	39458601	39458800	hypo	0.178571	0.0399385	0.0238095	0.125	0.094074	0.0416666	0		chr5	17950201	17950400	hypo	0.133928	5e-07	0	0.0555555	0	0	0
chr9	43712201	43712400	hypo	0.094017	0.0357143	0	0	0	0	0		chr5	18571801	18572000	hypo	0.194444	5e-07	0.0113636	0	0	0.0185185	0
chr9	52276401	52276600	hypo	0.1	5e-07	0	0.0277778	0.02	0.0357143	0		chr5	18597601	18597800	hypo	0.104377	0.0330409	0.0116487	0.0230769	0.0173913	0.018018	0.0172256
chr9	79557201	79557400	hypo	0.463766	0.270038	0.309147	0.196262	0.238884	0.338462	0.254604		chr5	36767001	36767200	hypo	0.114379	0.0277778	0	0	0	0	0
chr9	86092601	86092800	hypo	0.234831	0.172222	0.00689655	0.0775676	0.173427	0.189638	0.0475326		chr5	50100201	50100400	hypo	0.0875959	0.0445652	0.00769231	0.02	0.05125	0	0.00666667
chr9	94089401	94089600	hypo	0.42647	5e-07	0.0192308	0.25	0	0	0		chr5	57822201	57822400	hypo	0.212957	0.144963	0.0718514	0.136968	0.0574713	0.137818	0.055074
chr9	95197401	95197600	hypo	0.101919	0.023362	0.00879138	0.0208333	0.0226202	0.0180414	0.0140845		chr5	65709401	65709600	hypo	0.436213	0.49199	0.379773	0.24927	0.0461294	0.43173	0.311941
chr9	112806601	112806800	hypo	0.317616	0.26546	0.220757	0.160519	0.108696	0.243077	0.0575221		chr5	72633201	72633400	hypo	0.137164	0.0636638	0.0366659	0.0263119	0.0163934	0.0159373	0.0209402
chr9	118316801	118317000	hypo	0.271242	5e-07	0.0178571	0.195699	0.0813187	0.144715	0.047619		chr5	73252001	73252200	hypo	0.0972221	0.0333333	0	0	0	0	0
chr9	126794401	126794600	hypo	0.114918	0.0671834	0.0355042	0	0.0796296	0.0779544	0.0486111		chr5	74035201	74035400	hypo	0.113248	0.16954	0.0534722	0	0.0208333	0.0217391	0.02
chr9	133207401	133207600	hypo	0.118055	0.0833332	0	0.025	0	0	0		chr5	90983201	90983400	hypo	0.094017	0.0386905	0.0131579	0	0	0.0238095	0
chr9	133450401	133450600	hypo	0.125	5e-07	0	0.0277778	0.05	0.0625	0		chr5	97782001	97782200	hypo	0.138736	5e-07	0.016	0.113124	0.0428571	0	0.0353297
chr9	134944801	134945000	hypo	0.102519	0.00769231	0	0.0355769	0.0142992	0.0115385	0.0153756		chr5	102736401	102736600	hypo	0.24593	0.119605	0.0678785	0.163786	0.0163934	0.181902	0.0378788
chr9	147161401	147161600	hypo	0.118055	5e-07	0	0	0.0454545	0.0833332	0		chr5	118164601	118164800	hypo	0.113571	0.0767813	0.0135135	0.0192308	0	0.0412913	0
chr9	153402201	153402400	hypo	0.177459	0.0553299	0.0576237	0.176548	0.160653	0.142222	0.112278		chr5	124729601	124729800	hypo	0.235215	0.197096	0.150851	0.192308	0.0545454	0.105329	0.0358974
												chr5	126012801	126013000	hypo	0.142857	5e-07	0	0	0	0	0
												chr5	129698001	129698200	hypo	0.188293	0.0693544	0.0727415	0.119672	0.0911296	0.146006	0.0396872
												chr5	141276801	141277000	hypo	0.334834	0.187879	0.175722	0.201522	0.129499	0.273916	0.159648
												chr5	143504801	143505000	hypo	0.342857	5e-07	0	0	0	0	0
												chr5	152529601	152529800	hypo	0.111111	5e-07	0	0	0	0.0333333	0
												chr5	155088601	155088800	hypo	0.309559	0.458602	0.178842	0.127493	0.202564	0.147995	0.0847851
												chr5	162266601	162266800	hypo	0.107954	5e-07	0	0	0.0999998	0.0624999	0
												chr5	193813801	193814000	hypo	0.105357	0.0131579	0	0	0	0.0767045	0
												chr5	198427801	198428000	hypo	0.0735815	0.03125	0	0.0464286	0.0502451	0.0192308	0
												chr5	199877801	199878000	hypo	0.608786	0.59928	0.518989	0.320717	0.48741	0.509397	0.376888
												chr5	200494401	200494600	hypo	0.135945	0.03482	0.0108696	0.0517241	0.0588235	0.0135135	0.0166667
												chr5	201089601	201089800	hypo	0.2	5e-07	0	0	0	0	0
												chr5	204124201	204124400	hypo	0.0912698	0.0743581	0.0149306	0.0459184	0.037037	0.0568268	0.00346021
												chr5	213987201	213987400	hypo	0.127138	5e-07	0.0101523	0.0405315	0.0314815	0.0448718	0.0060241
												chr5	215493201	215493400	hypo	0.055556	0.0553315	0	0	0	0.0357143	0
												chr5	215872601	215872800	hypo	0.686121	0.746743	0.632987	0.45658	0.519448	0.569615	0.532918
												chr5	216718001	216718200	hypo	0.0735815	0.0929847	0.0206379	0.0585738	0	0.025	0.0200739
												chr6	5320401	5320600	hypo	0.114224	0.196428	0.0424981	0	0.0930735	0.0772058	0.016129
												chr6	26380401	26380600	hypo	0.0945166	0.0615974	0	0.0047619	0.0231946	0	0
												chr6	29409001	29409200	hypo	0.194444	0.0833332	0.0773809	0.138889	0.0555555	0.125	0
												chr6	42283601	42283800	hypo	0.213165	0.133005	0.0479798	0.168651	0.108187	0.210304	0
												chr6	49607801	49608000	hypo	0.125	0.0357143	0	0	0	0.125	0
												chr6	54730601	54730800	hypo	0.05625	0.207188	0.0333333	0.037037	0	0.0384615	0
												chr6	56213201	56213400	hypo	0.333333	0.28125	0.215909	0.275	0.229166	0.208333	0.25
												chr6	62628801	62629000	hypo	0.111111	0.0416666	0	0.047619	0	0.0555555	0
												chr6	65951801	65952000	hypo	0.105555	5e-07	0	0.0333333	0.0416666	0	0
												chr6	68548601	68548800	hypo	0.162337	5e-07	0.0172414	0	0	0.05	0
												chr6	70518201	70518400	hypo	0.333333	0.107954	0.0588235	0	0.249999	0.249999	0
												chr6	83639201	83639400	hypo	0.075	0.0419408	0	0	0	0	0
												chr6	85454601	85454800	hypo	0.132218	0.0815818	0.0528971	0.0385183	0.0860331	0.108828	0.0270362
												chr6	91275201	91275400	hypo	0.245074	0.228235	0.0227273	0.0454545	0.120401	0.0919117	0
												chr6	94472801	94473000	hypo	0.363078	0.306409	0.172651	0.161616	0.161458	0.242901	0.0181639
												chr6	96684801	96685000	hypo	0.0769989	0.124613	0.0375	0	0.0243506	0.0121951	0.0138889
												chr6	103856001	103856200	hypo	0.088964	0.106122	0.0451389	0.00943396	0.0188679	0.0206897	0.0216954
												chr6	104386401	104386600	hypo	0.194357	0.0340194	0.0438312	0	0.0755555	0.0217391	0.0208333
												chr6	123682201	123682400	hypo	0.2	5e-07	0.0277778	0.125	0	0	0
												chr6	125594401	125594600	hypo	0.116883	5e-07	0	0	0.0555555	0	0
												chr6	134115001	134115200	hypo	0.21992	0.462778	0.267476	0.145822	0.109375	0.131854	0.111067
												chr6	134494001	134494200	hypo	0.358974	5e-07	0	0.133333	0	0	0
												chr6	149035401	149035600	hypo	0.164838	0.129439	0.0410537	0.0589344	0.0782776	0.0686123	0.0104167
												chr6	155119201	155119400	hypo	0.351432	0.00409836	0.118333	0.351385	0.297261	0.307583	0.264827
												chr7	9260801	9261000	hypo	0.204167	5e-07	0	0.0454545	0.0416666	0.125	0.0357143
												chr7	22183401	22183600	hypo	0.100427	0.030303	0.0078125	0.0230159	0.0833332	0.0333333	0
												chr7	25277601	25277800	hypo	0.183333	0.0238095	0.0208333	0	0.090909	0	0
												chr7	49204401	49204600	hypo	0.330357	5e-07	0.0912698	0	0.0999998	0	0.0384615
												chr7	57886201	57886400	hypo	0.166576	0.131345	0.0427274	0.148721	0.0976812	0.0877189	0.0328808
												chr7	62681001	62681200	hypo	0.26471	0.161905	0.146881	0.0965909	0.154273	0.135725	0.0797101
												chr7	74978601	74978800	hypo	0.161905	0.141667	0.0121951	0.0714285	0.0454545	0	0
												chr7	89693801	89694000	hypo	0.120238	0.00925926	0.0138889	0	0.025	0	0
												chr7	100286801	100287000	hypo	0.195238	0.0238095	0.0208333	0	0.0227273	0.0227273	0.0121951
												chr7	110847601	110847800	hypo	0.134183	0.0203269	0.0180503	0.124282	0.0277778	0.0142857	0.0172414
												chr7	114143401	114143600	hypo	0.0884991	0.153581	0.0618687	0.0426429	0.0359123	0.0349349	0.0330087
												chr7	119815801	119816000	hypo	0.0747234	0.0432248	0.00510204	0.0654545	0.0416667	0.0227273	0
												chr7	123838401	123838600	hypo	0.134183	0.0317391	0.0238095	0.0999999	0	0.0138889	0.0149254
												chr7	128915201	128915400	hypo	0.0622605	0.04	0	0	0	0	0
												chr7	133442201	133442400	hypo	0.1225	0.0962022	0.0233766	0.0327957	0.0252205	0.113799	0.0329004
												chr7	134652201	134652400	hypo	0.162037	0.12578	0.0227705	0.134885	0.0253247	0.0192308	0.00909091
												chr7	135384401	135384600	hypo	0.351838	0.082791	0.102683	0.0888445	0.0858104	0.054062	0.114205
												chr7	138732601	138732800	hypo	0.291666	0.0263158	0.0166667	0.125	0	0	0
												chr7	142930401	142930600	hypo	0.138889	0.0555555	0	0.0714285	0	0.0624999	0
												chr7	148628601	148628800	hypo	0.180263	0.0544117	0.0539772	0.0717948	0.0625	0	0
												chr7	155720401	155720600	hypo	0.126984	0.0333333	0.0185185	0.03125	0.0994622	0.0625	0.0335135
												chr7	156459001	156459200	hypo	0.292511	0.149626	0.138033	0.237314	0.176111	0.173409	0.00625
												chr7	160207601	160207800	hypo	0.138393	0.0432294	0.0227882	0.0556008	0.0397404	0.0488498	0.0149254
												chr7	167119401	167119600	hypo	0.157135	0.0831433	0.0225461	0.0340909	0.00333333	0.0676043	0.00588235
												chr7	171461201	171461400	hypo	0.191827	0.109251	0.0845885	0.0878011	0.090553	0.0416667	0.127201
												chr8	4920201	4920400	hypo	0.108333	0.0166667	0	0.0217391	0	0.0555555	0
												chr8	11390001	11390200	hypo	0.338542	5e-07	0.0613276	0.115801	0.107143	0.143438	0.264912
												chr8	12517001	12517200	hypo	0.0985714	0.0766061	0.00373134	0.0557227	0.0471698	0.0387597	0.0229703
												chr8	14473401	14473600	hypo	0.0727986	0.0465686	0.00588235	0.0142857	0.0455408	0	0
												chr8	28474201	28474400	hypo	0.289446	0.141163	0.0678354	0.121951	0.0925926	0.0729166	0
												chr8	34305401	34305600	hypo	0.427407	0.323569	0.233124	0.340916	0.345541	0.367141	0.317111
												chr8	79192601	79192800	hypo	0.356096	0.190609	0.123397	0.0968105	0.344633	0.224074	0.105137
												chr8	87550001	87550200	hypo	0.234798	0.293921	0.208358	0.19293	0.208446	0.180444	0.179547
												chr8	89836201	89836400	hypo	0.0837186	0.0383621	0.00833333	0.0275229	0.0300114	0.00939153	0.0222665
												chr8	91375401	91375600	hypo	0.0672932	0.0740234	0.0045045	0.0378289	0	0	0
												chr8	92078801	92079000	hypo	0.185714	0.0725267	0.0613276	0.0462963	0.123643	0.179904	0.123311
												chr8	95292201	95292400	hypo	0.145833	0.0263158	0	0	0	0	0
												chr8	99528001	99528200	hypo	0.102968	0.158823	0.0438165	0.0288461	0.0341942	0.0344828	0.0470843
												chr8	103879801	103880000	hypo	0.477683	0.0138267	0.124845	0.244687	0.267576	0.306468	0.281566
												chr8	106879801	106880000	hypo	0.295957	0.352214	0.111511	0.198252	0.0897436	0.146295	0.0466667
												chr8	107531001	107531200	hypo	0.0912698	0.0113636	0	0.025641	0	0.0192308	0
												chr8	109351401	109351600	hypo	0.333333	0.05	0.0238095	0	0	0	0
												chr8	120692401	120692600	hypo	0.111111	0.0172414	0	0.0238095	0	0.0208333	0
												chr8	121090801	121091000	hypo	0.273488	0.0483645	0.0840062	0.135328	0.0800532	0.163059	0.130303
												chr8	122995801	122996000	hypo	0.0729166	0.0416666	0	0	0	0.02	0
												chr8	126911201	126911400	hypo	0.313238	0.266347	0.221631	0.225492	0.266349	0.243182	0.210999
												chr8	129083801	129084000	hypo	0.133928	0.0208333	0	0.0916666	0.0999999	0	0.0138889
												chr8	143692201	143692400	hypo	0.300318	0.062049	0.110151	0.183333	0.231453	0.127119	0.0981632
												chr8	148301801	148302000	hypo	0.166667	5e-07	0	0	0	0	0
												chr8	149028601	149028800	hypo	0.166667	0.0294118	0	0	0	0	0
												chr8	150444801	150445000	hypo	0.489817	0.269714	0.316708	0.297348	0.333811	0.267857	0.363553
												chr8	153578201	153578400	hypo	0.521391	0.53952	0.439468	0.409879	0.379145	0.48172	0.421476
												chr8	153796801	153797000	hypo	0.0953381	0.0629895	0.0170648	0.0381944	0.0565931	0.0432471	0
												chr8	154024801	154025000	hypo	0.102239	0.0594655	0.0250965	0.0808349	0.0857558	0.0390547	0.0369624
												chr8	154127201	154127400	hypo	0.354166	0.0666666	0.0384615	0.0999999	0.0714285	0.276923	0.1625
												chr8	154222201	154222400	hypo	0.241787	0.315801	0.20481	0.230216	0.18625	0.226079	0.099061
												chr8	154901401	154901600	hypo	0.12293	0.0271013	0.00723674	0.056607	0	0.0240053	0.00558659
												chr8	159579001	159579200	hypo	0.0804573	0.0615185	0.0126582	0.0357143	0.0794872	0	0.00649351
												chr8	161553201	161553400	hypo	0.429167	0.372549	0.240694	0.265182	0.282057	0.334895	0.142885
												chr8	161929601	161929800	hypo	0.106182	0.0225126	0.0139442	0.0135135	0.0206612	0	0.00331126
												chr8	165946201	165946400	hypo	0.12924	0.143238	0.0218182	0.0509259	0.115597	0.0909699	0.0352273
												chr8	166063601	166063800	hypo	0.175439	0.00773196	0.0189448	0.0694203	0	0.0439589	0.0193636
												chr9	1253801	1254000	hypo	0.478896	0.455381	0.309506	0.291777	0.174191	0.328115	0.205406
												chr9	3369201	3369400	hypo	0.0729166	0.0625	0	0.0624999	0.0624999	0	0
												chr9	4809601	4809800	hypo	0.0502451	0.0969793	0	0	0	0.0128205	0
												chr9	14646801	14647000	hypo	0.105555	5e-07	0	0	0	0	0
												chr9	20004601	20004800	hypo	0.669333	0.0563138	0.302538	0.477189	0.514895	0.668664	0.528156
												chr9	22059601	22059800	hypo	0.227408	0.0967692	0.0898359	0.187456	0.09375	0.114927	0.128806
												chr9	26688201	26688400	hypo	0.224999	5e-07	0	0.0416666	0	0.0714285	0.0294117
												chr9	27220201	27220400	hypo	0.0604067	0.0952621	0	0.0208333	0.0147059	0	0
												chr9	29760001	29760200	hypo	0.0716666	0.116729	0.0128205	0	0	0	0
												chr9	33937201	33937400	hypo	0.111111	0.01	0	0	0	0	0
												chr9	37383401	37383600	hypo	0.330337	0.286868	0.168465	0.228712	0.108108	0.201389	0.171413
												chr9	49081601	49081800	hypo	0.065	0.17193	0.05	0	0.0333333	0	0
												chr9	57876201	57876400	hypo	0.121428	5e-07	0	0	0	0	0
												chr9	58850001	58850200	hypo	0.25	0.0472689	0.058277	0	0.0888157	0.118055	0.0773809
												chr9	66946001	66946200	hypo	0.166666	0.0294117	0	0	0	0.0333333	0
												chr9	77118601	77118800	hypo	0.154762	5e-07	0	0	0	0	0
												chr9	77566201	77566400	hypo	0.135965	0.0455408	0.0227273	0.025	0.0999998	0	0
												chr9	78462201	78462400	hypo	0.154762	0.0277778	0	0	0	0	0
												chr9	83235601	83235800	hypo	0.0679824	0.114583	0.0108696	0.0454545	0	0.025	0
												chr9	112677801	112678000	hypo	0.171428	5e-07	0	0	0	0	0
												chr9	114603001	114603200	hypo	0.1	0.0384615	0	0	0	0	0
												chr9	115826601	115826800	hypo	0.166686	0.0570175	0.0310219	0.0655688	0.0806638	0.121463	0.0277778
												chr9	122108201	122108400	hypo	0.309523	5e-07	0.0982142	0.141667	0.0624999	0	0
												chr9	123059201	123059400	hypo	0.138889	0.0506567	0	0.0882352	0.0833333	0.0882352	0
												chr9	130826801	130827000	hypo	0.153623	0.0331622	0	0.0588235	0.025	0.027027	0
												chr9	137073001	137073200	hypo	0.138889	0.0357143	0	0.0454545	0.0624999	0.125	0
												chr9	141101601	141101800	hypo	0.217515	0.148855	0.0570175	0.107143	0.122403	0.044733	0.0405983
												chr9	142914801	142915000	hypo	0.108823	0.0227273	0.015625	0.0172414	0	0.0588235	0
												chr9	145436201	145436400	hypo	0.119048	5e-07	0	0.0394345	0.0652174	0	0
												chr9	145869601	145869800	hypo	0.1625	5e-07	0	0	0	0	0
												chr9	150538801	150539000	hypo	0.283333	0.140374	0.0868055	0.0294117	0.183333	0.152778	0
												chr9	153810801	153811000	hypo	0.130389	0.0851386	0.0448109	0.050292	0.0325475	0.10478	0.0728797
