# Supplementary material for: Small RNAs mediate transgenerational inheritance of genome-wide trans-acting epialleles in maize
Source: Genome Biol. 2022 Feb 9;23:53. doi: 10.1186/s13059-022-02614-0 (PMC8827192; doi:10.1186/s13059-022-02614-0)
Supplement: Supplementary file 5 — Additional file 5: Table S4. Primer pairs used in this study. [file 13059_2022_2614_MOESM5_ESM.xlsx]

## Sheet: Additional file 5 Table S4
Additional File 5: Table S4. Primers used in this study,
Primer_name	Primer_sequence (5' - 3')	Purpose
chr1.1F	ATTGCTCTGACTGTCCCA	Genotyping for 10 chromosomes
chr1.1R	CCTTCCAGCATGCAATCA
chr1.2F	TTGCGTTTCGTTGGAGTACC
chr1.2R	GCTGCCTCAGGTAATCATCC
chr2.1F	ACAGTGATGGCACGAAGG
chr2.1R	TGACGACCCAACAACGAC
chr2.2F	CTGCCCGTTTGTGATTAG
chr2.2R	CGCCTCCATTTACATTTACT
chr3.1F	GCCATGCAGACCAACTCTTT
chr3.1R	CTTGGGTTCCTACAGCCTTG
chr3.2F	GAAAGCGATGATTCACAGG
chr3.2R	CGTTTAGCACTACGAGGC
chr4.1F	CCCATAAACGATCGGAGGAG
chr4.1R	TTTATGAAACGGGGTCTAATCC
chr4.2F	GAGGCGTTTGGCACAATGTA
chr4.2R	ATATCCTCCGTGCAAGCTCT
chr5.1F	TTCTCCTTGTAGCGCATGATAG
chr5.1R	GATGATCGTGTGACAGCTACA
chr5.2F	GCTTGGTGGGTTAGTGTC
chr5.2R	GATGAGGCGATCAGTTGT
chr6.1F	GCTTGGGAGCTGGGTTATG
chr6.1R	CACCGTCCACTGGCGTTT
chr6.2F	AACACCCCTCTCACAACCAG
chr6.2R	GGAGATCATGGTGGCTTCTC
chr7.1F	AGAGGACCCCAGCCCTTG
chr7.1R	GCACTCGTGGTTCACAGAAT
chr7.2F	CCGAAATTGGCGATTCTTTA
chr7.2R	AGGGTCAGCTAGCGATTCAG
chr8.1F	CACCACCTCCACTTCCAC
chr8.1R	CCTTTCCGCTATTTATTTCA
chr8.2F	TGTCATCAAAGCCATAATCTCG
chr8.2R	CATGTGTAGCATTGCATCAGG
chr9.1F	AAAGTTGGTCTCGTGTCTGG
chr9.1R	TGGAGGCTGATGCAGAATTG
chr9.2F	CCCGCGGGTTGAAATATAA
chr9.2R	CTTGACCCGATGAGTACTTG
chr10.1F	TGTGCAGCCATATTCAATGCT
chr10.1R	TCGTGTGGTTCATGACAATG
chr10.2F	TGCCCGTGACGTTGTTAGTA
chr10.2R	GTTTGAGCAAAATCGTGCAA
WT-F	TTCGACGAGTTCCTGGACGC	Genotyping for mop1-1 mutant
WT-R	GTGGTAGGTCACGTGGTA
mutant-F	GCGCCCTGATGACCTACTAC
mutant-R	TGCGTCTCCAAAACAGAGAA
Zm00001d033278.F	GCCAAACAACATAAGGCGCA	qPCRs
Zm00001d021300.F	TACCTCAAGAAGGGCCGGTA
Zm00001d046489.F	TGTGACTCTGTGAGTGGCTG
Zm00001d029206.F	ATCTGCTCGTTCCACAGGAC
Zm00001d026577.F	GAGGACCTCGATCTGGGACT
18srRNA.F	TCTGTGATGCCCTTAGATGTTCTG
Zm00001d033278.R	GAGGCTGCTCGATTCCAAGA
Zm00001d021300.R	AGAACCGGGTTGATGTTGGG
Zm00001d046489.R	GATTGTTCGCCGGAAGTGAC
Zm00001d029206.R	CGCCTGTTTCTTTTGCGTGT
Zm00001d026577.R	GCTGCATTCATGACACTGGG
18srRNA.R	CTGTCGGCCAAGGCTATATACT
