# Supplementary material for: Small RNAs mediate transgenerational inheritance of genome-wide trans-acting epialleles in maize
Source: Genome Biol. 2022 Feb 9;23:53. doi: 10.1186/s13059-022-02614-0 (PMC8827192; doi:10.1186/s13059-022-02614-0)
Supplement: Supplementary file 6 — Additional file 6: Dataset S1. Hybrid-induced DNA methylation changes are transgenerational in multiple generations of backcrossing and selfing. [file 13059_2022_2614_MOESM6_ESM.xlsx]

## Sheet: Additional file 6 Dataset S1
Additional file 6: Dataset S1. Hybrid-induced DNA methylation changes are transgenerational in multiple generations of backcrossing and selfing
Dataset S1a. Proportion of SNP Frequency in Nine BM6S3 and Six MB6S3 Lines that were Genotyped Using MaizeSNP6K, Related to Figure S1b.					Dataset S1b. Proportion of Sequence Reads that were Uniquely Mapped onto the Mo17 or B73 genome, Related to Figure S1c.				Dataset S1c. Mehylation Level on 100-kb Bins of CG Context, Related to Figures S1d and S1h.															Dataset S1d. Mehylation Level on 100-kb Bins of CHG Context, Related to Figures S1e and S1g.															Dataset S1e. Mehylation Level on 100-kb Bins of CHH Context, Related to Figure S1h.
Lines	# SNPs of conversion	# effective SNPs	*conversion rate		Genetypes	Propotion of reads mapped on B73 genome	Propotion of reads mapped on Mo17 genome		Chr-Start	B73_mCG	Mo17_mCG	MPV_mCG	BM3_mCG	BM5_mCG	BM6S1_mCG	BM6S3_mCG	MB3_mCG	MB5_mCG	MB6S1_mCG	MB6S3_mCG	BM_mCG	MB_mCG		Chr-Start	B73_mCHG	Mo17_mCHG	MPV_mCHG	BM3_mCHG	BM5_mCHG	BM6S1_mCHG	BM6S3_mCHG	MB3_mCHG	MB5_mCHG	MB6S1_mCHG	MB6S3_mCHG	BM_mCHG	MB_mCHG		Chr-Start	B73_mCHH	MPV_mCHH	BM3_mCHH	BM5_mCHH	BM6S1_mCHH	BM6S3_mCHH	MB3_mCHH	MB5_mCHH	MB6S1_mCHH	MB6S3_mCHH
BM6S3-1	2607	2770	0.9411		B73	0.973206	0.0267941		chr1-1	0.820756	0.818692	0.819724	0.789354	0.849538	0.818165	0.82476	0.770561	0.788923	0.821862	0.832774	0.827264	0.838898		chr1-1	0.642429	0.63055	0.63649	0.609822	0.65804	0.643624	0.647803	0.612747	0.616065	0.647985	0.648687	0.650217	0.659485		chr1-1	0.0136038	0.012429	0.0117689	0.0159774	0.0121775	0.014965	0.0131213	0.0126045	0.013628	0.0161863
BM6S3-2	2734	2770	0.987		B73	0.974923	0.0250771		chr1-100001	0.75175	0.895738	0.823744	0.855364	0.895475	0.88761	0.89581	0.821745	0.777592	0.769245	0.694647	0.86572	0.815285		chr1-100001	0.49869	0.687162	0.592926	0.628156	0.682714	0.659263	0.699787	0.564417	0.510226	0.531619	0.420739	0.65269	0.572092		chr1-100001	0.0089434	0.0118262	0.0134002	0.0164853	0.0138642	0.015405	0.0116493	0.00979454	0.00846818	0.0100752
BM6S3-3	2670	2770	0.9639		MB3	0.892553	0.107447		chr1-200001	0.844761	0.815925	0.830343	0.833082	0.824445	0.844121	0.806458	0.858918	0.843317	0.85566	0.825308	0.84932	0.824994		chr1-200001	0.738505	0.672224	0.705365	0.69423	0.681306	0.689293	0.683299	0.744919	0.719042	0.74861	0.724013	0.722977	0.703418		chr1-200001	0.013563	0.0139234	0.0153867	0.0172211	0.0161927	0.0163425	0.0133254	0.0121691	0.0141768	0.0131395
BM6S3-4	2673	2770	0.965		MB3	0.916787	0.0832133		chr1-300001	0.833566	0.82837	0.830968	0.803386	0.838344	0.815582	0.83307	0.854643	0.801765	0.826924	0.806558	0.838884	0.816683		chr1-300001	0.687281	0.671717	0.679499	0.652995	0.683016	0.664521	0.684877	0.69347	0.637902	0.681087	0.640392	0.694633	0.66873		chr1-300001	0.0132472	0.0119578	0.0129774	0.0125739	0.0123118	0.0133626	0.0106467	0.0125099	0.0125828	0.0144422
BM6S3-5	2754	2770	0.9942		MB5	0.932661	0.0673388		chr1-400001	0.863785	0.851457	0.857621	0.837251	0.878989	0.857092	0.868392	0.87223	0.842573	0.870588	0.875866	0.875688	0.86592		chr1-400001	0.675334	0.609107	0.64222	0.608274	0.623507	0.624069	0.625402	0.678692	0.651546	0.676861	0.667809	0.66057	0.653292		chr1-400001	0.0140035	0.0136903	0.0151304	0.0164586	0.0156238	0.0161461	0.0131036	0.0127311	0.013382	0.0146172
BM6S3-6	2687	2770	0.97		MB6S1	0.94043	0.0595702		chr1-500001	0.883577	0.860225	0.871901	0.851778	0.870484	0.856329	0.858442	0.889197	0.865696	0.884028	0.889451	0.877071	0.87622		chr1-500001	0.656574	0.612649	0.634612	0.624318	0.614217	0.618372	0.61287	0.677916	0.628354	0.663929	0.626482	0.658488	0.637932		chr1-500001	0.0131109	0.0134383	0.016137	0.0165837	0.0154724	0.0164884	0.0129203	0.0136016	0.0133306	0.0137201
BM6S3-7	2637	2770	0.952		MB6S1	0.96555	0.0344496		chr1-600001	0.877054	0.853122	0.865088	0.840424	0.868047	0.855756	0.86118	0.90366	0.867404	0.892297	0.875496	0.880052	0.874689		chr1-600001	0.73238	0.696747	0.714564	0.685209	0.698491	0.700366	0.716389	0.75178	0.69649	0.749223	0.719029	0.732028	0.721256		chr1-600001	0.0113711	0.0118804	0.0125157	0.0141787	0.0145451	0.014387	0.0110018	0.00913573	0.0115901	0.012685
BM6S3-8	2666	2770	0.9625		MB6S3	0.972509	0.0274905		chr1-700001	0.917963	0.878287	0.898125	0.870521	0.902974	0.886441	0.888727	0.924696	0.894061	0.924884	0.917498	0.903802	0.901233		chr1-700001	0.746315	0.708233	0.727274	0.688419	0.722048	0.712398	0.721555	0.745973	0.690967	0.741297	0.70402	0.737846	0.731649		chr1-700001	0.0120045	0.0130919	0.0141223	0.017413	0.0142626	0.017033	0.0124327	0.0101969	0.0116155	0.0128006
BM6S3-9	2744	2770	0.9906		MB6S3	0.973642	0.0263584		chr1-800001	0.907706	0.870039	0.888872	0.850136	0.883859	0.857013	0.873742	0.914577	0.87995	0.903937	0.918719	0.888924	0.895308		chr1-800001	0.78052	0.727549	0.754034	0.722546	0.737226	0.737209	0.735186	0.77135	0.741909	0.772081	0.786619	0.764153	0.764964		chr1-800001	0.0100204	0.0109449	0.0124857	0.0151564	0.0131551	0.0154782	0.0099487	0.00882191	0.00969501	0.010632
MB6S3-1	2721	2770	0.9823		Mo17	0.0541131	0.945887		chr1-900001	0.918828	0.877588	0.898208	0.861734	0.891584	0.88083	0.878941	0.930067	0.890772	0.920684	0.9218	0.906882	0.907251		chr1-900001	0.787544	0.714791	0.751167	0.702669	0.722351	0.73952	0.719877	0.78151	0.756923	0.786732	0.789265	0.763683	0.757707		chr1-900001	0.0120089	0.0132937	0.0133455	0.0164235	0.0152274	0.0178563	0.0107543	0.00971543	0.0113319	0.0128116
MB6S3-2	2602	2770	0.9394		Mo17	0.0505571	0.949443		chr1-1000001	0.799927	0.809007	0.804467	0.821635	0.816772	0.820967	0.809359	0.845171	0.788082	0.822361	0.783141	0.833351	0.798779		chr1-1000001	0.675639	0.627795	0.651717	0.65077	0.638358	0.653975	0.637502	0.693995	0.640235	0.693056	0.643885	0.682946	0.649231		chr1-1000001	0.0143262	0.0139023	0.0143058	0.0165381	0.0151327	0.0161149	0.0158769	0.0142523	0.0156772	0.014829
MB6S3-3	2744	2770	0.9906		BM3	0.131388	0.868612		chr1-1100001	0.89998	0.871518	0.885749	0.852422	0.889837	0.860987	0.873003	0.902907	0.882951	0.903818	0.910093	0.893802	0.893226		chr1-1100001	0.78461	0.736152	0.760381	0.720618	0.753945	0.736019	0.752682	0.783589	0.755917	0.790454	0.793073	0.769757	0.776147		chr1-1100001	0.0110576	0.0112505	0.0122613	0.0139436	0.0133342	0.0138435	0.0110663	0.00939729	0.0112469	0.0122238
MB6S3-4	2686	2770	0.9697		BM3	0.125615	0.874385		chr1-1200001	0.877623	0.857415	0.867519	0.843829	0.861756	0.85459	0.851527	0.897441	0.85761	0.891065	0.853794	0.878154	0.860106		chr1-1200001	0.648615	0.605254	0.626935	0.617447	0.615796	0.611708	0.61606	0.672273	0.602712	0.660264	0.593614	0.641902	0.634478		chr1-1200001	0.0111621	0.0134893	0.0184026	0.0179739	0.0179858	0.0189793	0.012961	0.00901418	0.0118093	0.0110465
MB6S3-5	2564	2770	0.9256		BM5	0.111016	0.888984		chr1-1300001	0.910564	0.868394	0.889479	0.855326	0.887709	0.865283	0.872892	0.918178	0.896306	0.91887	0.912958	0.89546	0.896679		chr1-1300001	0.779639	0.724579	0.752109	0.715881	0.740865	0.733032	0.739588	0.769413	0.754954	0.781473	0.769089	0.762533	0.767667		chr1-1300001	0.0107307	0.0111482	0.0122041	0.0142577	0.0130474	0.0145656	0.0115993	0.00849687	0.0107038	0.0111533
MB6S3-6	2554	2770	0.922		BM5	0.101114	0.898886		chr1-1400001	0.894698	0.860458	0.877578	0.849909	0.883423	0.860449	0.871063	0.913131	0.876289	0.90922	0.905303	0.888259	0.892794		chr1-1400001	0.760536	0.703147	0.731842	0.692332	0.717547	0.701799	0.722241	0.778214	0.722871	0.766953	0.752002	0.739646	0.748095		chr1-1400001	0.0135282	0.0135109	0.0144945	0.0162991	0.0156693	0.0167103	0.0141518	0.0125266	0.012955	0.014073
*Genome of non-recurrent parent was conversed to recurrent parent.					BM6S1	0.0799933	0.920007		chr1-1500001	0.897437	0.872663	0.88505	0.867092	0.897623	0.869323	0.884922	0.907924	0.870152	0.909126	0.893969	0.896043	0.896889		chr1-1500001	0.666233	0.610424	0.638329	0.632422	0.632144	0.63267	0.611518	0.702941	0.631468	0.675132	0.62632	0.669669	0.643562		chr1-1500001	0.0102139	0.00943176	0.00981845	0.0112498	0.00991668	0.0110701	0.0105366	0.0094602	0.0100898	0.0105819
					BM6S1	0.0636065	0.936394		chr1-1600001	0.895716	0.868272	0.881994	0.853045	0.874333	0.855888	0.872441	0.91103	0.87081	0.897723	0.888296	0.885786	0.88253		chr1-1600001	0.785165	0.736456	0.76081	0.728319	0.734273	0.730901	0.739161	0.791919	0.753665	0.775307	0.78312	0.766291	0.767084		chr1-1600001	0.0110149	0.0129338	0.0151358	0.0167086	0.0168607	0.0171384	0.0102697	0.0102713	0.0108004	0.0124113
					BM6S3	0.052033	0.947967		chr1-1700001	0.879653	0.780758	0.830205	0.788178	0.815123	0.795087	0.792981	0.892311	0.860503	0.889833	0.872485	0.842877	0.857532		chr1-1700001	0.776843	0.673112	0.724978	0.67023	0.686332	0.688385	0.692407	0.775475	0.741249	0.785846	0.772595	0.731119	0.742409		chr1-1700001	0.0122769	0.016281	0.0176627	0.0234425	0.0210197	0.0224362	0.0109718	0.0107982	0.0107628	0.0126922
					BM6S3	0.0470251	0.952975		chr1-1800001	0.819343	0.752942	0.786143	0.792895	0.745289	0.795536	0.758829	0.845446	0.79478	0.834299	0.789338	0.820158	0.772206		chr1-1800001	0.725191	0.653058	0.689125	0.674241	0.664198	0.691731	0.667587	0.739982	0.713501	0.732105	0.718309	0.710927	0.698011		chr1-1800001	0.0252106	0.0285321	0.0293079	0.0312703	0.0315264	0.034746	0.0224928	0.0228482	0.0237084	0.024458
					BM	0.511366	0.488634		chr1-1900001	0.83448	0.843032	0.838756	0.827918	0.869957	0.846842	0.858591	0.860841	0.809825	0.844962	0.858762	0.857468	0.862068		chr1-1900001	0.733041	0.723347	0.728194	0.708902	0.742954	0.73135	0.749883	0.747052	0.70324	0.735118	0.747563	0.749125	0.751894		chr1-1900001	0.0198683	0.0176442	0.0178502	0.0182379	0.0179437	0.0184464	0.0193719	0.018899	0.0201094	0.018912
									chr1-2600001	0.876329	0.843089	0.859709	0.838227	0.851746	0.846201	0.847871	0.885099	0.850333	0.883089	0.864828	0.870718	0.855983		chr1-2600001	0.731056	0.690659	0.710857	0.691424	0.698361	0.707398	0.696553	0.744976	0.688138	0.741529	0.693333	0.725115	0.710064		chr1-2600001	0.0131878	0.0139722	0.0154719	0.0181009	0.0169658	0.0173476	0.0151234	0.0126655	0.0144672	0.0150494
									chr1-2700001	0.896025	0.868544	0.882285	0.864045	0.877767	0.86957	0.874337	0.907128	0.865518	0.906483	0.883024	0.894959	0.876764		chr1-2700001	0.706207	0.658544	0.682376	0.668121	0.660403	0.666027	0.671237	0.716611	0.680757	0.719807	0.676896	0.699724	0.6919		chr1-2700001	0.0130693	0.0131422	0.0143445	0.0145181	0.0168702	0.0169209	0.0125354	0.0109192	0.0122634	0.0129592
									chr1-2800001	0.798923	0.791387	0.795155	0.818015	0.776942	0.806205	0.766185	0.848773	0.784558	0.836327	0.731545	0.811168	0.761426		chr1-2800001	0.537461	0.522347	0.529904	0.561846	0.523677	0.544331	0.538583	0.604652	0.523666	0.558494	0.441161	0.552099	0.508104		chr1-2800001	0.0146421	0.0142386	0.0177035	0.01855	0.0194608	0.017092	0.0153758	0.0140368	0.0155923	0.015842
									chr1-2900001	0.838491	0.809257	0.823874	0.813046	0.821014	0.810247	0.822795	0.857308	0.809431	0.852661	0.797052	0.826559	0.818555		chr1-2900001	0.626715	0.56914	0.597928	0.566022	0.562718	0.541915	0.601089	0.650626	0.568187	0.65781	0.535885	0.591239	0.600256		chr1-2900001	0.0131685	0.0134398	0.00982606	0.0125986	0.0105513	0.0130194	0.0148788	0.0133878	0.0139285	0.0127681
									chr1-3000001	0.851263	0.857568	0.854415	0.843942	0.878385	0.863671	0.865499	0.893959	0.847135	0.874029	0.849261	0.87301	0.870969		chr1-3000001	0.736004	0.708193	0.722098	0.71649	0.721118	0.726431	0.713278	0.776958	0.72969	0.765781	0.724111	0.746131	0.735098		chr1-3000001	0.0272141	0.0262293	0.0174471	0.0202224	0.0200206	0.0170166	0.0251182	0.0287351	0.0264509	0.027209
									chr1-3100001	0.780624	0.781336	0.78098	0.756743	0.811833	0.78002	0.804572	0.835538	0.785596	0.82403	0.804071	0.800778	0.815168		chr1-3100001	0.391527	0.33914	0.365334	0.362367	0.376548	0.34373	0.387839	0.465539	0.408831	0.429238	0.368765	0.394157	0.395574		chr1-3100001	0.0120809	0.0130794	0.0110608	0.0128081	0.0113005	0.0125644	0.0135081	0.0110746	0.0131727	0.0108385
									chr1-3200001	0.78099	0.764015	0.772503	0.784443	0.736892	0.794344	0.722252	0.845508	0.772313	0.812381	0.750115	0.813245	0.755497		chr1-3200001	0.511361	0.469125	0.490243	0.453654	0.418491	0.471251	0.450253	0.565586	0.483388	0.539891	0.480945	0.497382	0.481083		chr1-3200001	0.0153532	0.0162623	0.0154927	0.0170216	0.0173647	0.0175122	0.0191217	0.0131072	0.016885	0.0167362
									chr1-3300001	0.825751	0.810228	0.81799	0.806695	0.810562	0.823528	0.810464	0.859415	0.816097	0.849145	0.799754	0.836054	0.8075		chr1-3300001	0.611509	0.59724	0.604374	0.617249	0.581223	0.617544	0.610772	0.672069	0.606404	0.649198	0.552453	0.630369	0.580932		chr1-3300001	0.0136337	0.0140126	0.0140834	0.0146281	0.0143112	0.0144352	0.0168395	0.0137752	0.0145111	0.015008
									chr1-3400001	0.516224	0.557198	0.536711	0.596827	0.494615	0.574829	0.513642	0.585058	0.529427	0.547662	0.496493	0.570413	0.49194		chr1-3400001	0.214778	0.201362	0.20807	0.210659	0.148676	0.190402	0.168229	0.248188	0.199136	0.228125	0.186837	0.22343	0.173332		chr1-3400001	0.0141181	0.0124346	0.0146539	0.0172877	0.0165085	0.0172903	0.0184215	0.0102034	0.0128634	0.00871914
									chr1-3500001	0.830665	0.798416	0.81454	0.807702	0.817888	0.800631	0.806356	0.852333	0.800512	0.834549	0.789664	0.828151	0.815642		chr1-3500001	0.668645	0.608848	0.638746	0.636601	0.624781	0.629372	0.627879	0.685404	0.642888	0.690361	0.619392	0.663318	0.638552		chr1-3500001	0.0192825	0.018084	0.0141603	0.01557	0.0162187	0.0146524	0.0173915	0.0169491	0.0216987	0.0191082
									chr1-3600001	0.892201	0.787941	0.840071	0.775746	0.786982	0.750076	0.790565	0.889907	0.856372	0.922513	0.851457	0.849968	0.82997		chr1-3600001	0.709878	0.609648	0.659763	0.673241	0.634222	0.636101	0.637433	0.719873	0.649223	0.76315	0.60855	0.664736	0.655003		chr1-3600001	0.0137856	0.0169654	0.0265432	0.0261392	0.0294086	0.026274	0.0186438	0.0159141	0.0194395	0.0185046
									chr1-3700001	0.840262	0.818839	0.82955	0.799616	0.824638	0.810368	0.824799	0.838676	0.783945	0.836861	0.77124	0.829232	0.82428		chr1-3700001	0.672369	0.617728	0.645048	0.600732	0.609504	0.614329	0.625579	0.677488	0.613679	0.667137	0.570499	0.644189	0.638581		chr1-3700001	0.01731	0.0172045	0.0133075	0.0173596	0.0150379	0.0164491	0.0155006	0.0173859	0.0180163	0.0164052
									chr1-3800001	0.77476	0.781291	0.778026	0.790146	0.78257	0.811167	0.773534	0.82107	0.769469	0.810566	0.726587	0.799948	0.748752		chr1-3800001	0.597673	0.594663	0.596168	0.605206	0.598576	0.626967	0.591946	0.648678	0.592843	0.631565	0.554916	0.621207	0.589464		chr1-3800001	0.0136554	0.0135293	0.0177406	0.0183952	0.0217167	0.0181905	0.0158162	0.0162269	0.0140644	0.0151725
									chr1-3900001	0.809799	0.808159	0.808979	0.804203	0.826433	0.810923	0.810105	0.834888	0.805339	0.817762	0.769791	0.820081	0.802737		chr1-3900001	0.580072	0.530705	0.555389	0.531844	0.559558	0.558355	0.570235	0.600621	0.554577	0.561817	0.503217	0.574029	0.568513		chr1-3900001	0.0113688	0.0108193	0.0159601	0.0162283	0.0156519	0.0170746	0.0111582	0.0108436	0.0107066	0.0104699
									chr1-4000001	0.888099	0.791745	0.839922	0.79523	0.821733	0.802296	0.784686	0.880717	0.851292	0.910098	0.870032	0.861954	0.861153		chr1-4000001	0.778596	0.642927	0.710762	0.650865	0.668563	0.653928	0.638097	0.762134	0.731455	0.786844	0.76173	0.736839	0.727378		chr1-4000001	0.0177533	0.0185408	0.0160338	0.0110043	0.016677	0.0132998	0.0154168	0.0170458	0.0164544	0.0202839
									chr1-4100001	0.654583	0.602992	0.628788	0.695189	0.642838	0.699265	0.603115	0.789237	0.676132	0.735075	0.689491	0.714122	0.652884		chr1-4100001	0.292779	0.213886	0.253332	0.237706	0.233984	0.246659	0.24736	0.3698	0.256187	0.29329	0.239833	0.311544	0.267512		chr1-4100001	0.00822547	0.00756167	0.0197463	0.0195109	0.0210459	0.0205497	0.00885771	0.00679005	0.00855432	0.00976059
									chr1-4200001	0.919672	0.90689	0.913281	0.879344	0.923903	0.896612	0.902482	0.932419	0.895153	0.927042	0.930066	0.914095	0.918507		chr1-4200001	0.561435	0.53002	0.545728	0.500266	0.516721	0.503852	0.547478	0.63083	0.533144	0.591533	0.506344	0.548272	0.531801		chr1-4200001	0.00991965	0.00990337	0.0209543	0.0238229	0.0214235	0.0219034	0.0115927	0.0103395	0.0103726	0.0122025
									chr1-4300001	0.795921	0.790214	0.793067	0.807314	0.798747	0.820328	0.783568	0.841844	0.78974	0.8311	0.781913	0.821815	0.791213		chr1-4300001	0.665193	0.639231	0.652212	0.657695	0.643055	0.678267	0.638551	0.708442	0.653616	0.705096	0.651062	0.687058	0.663556		chr1-4300001	0.0141195	0.0140654	0.0164371	0.0226014	0.0203568	0.0188019	0.0158495	0.0139807	0.0140651	0.0141355
									chr1-4400001	0.819321	0.811933	0.815627	0.820776	0.817259	0.821397	0.81584	0.846455	0.777736	0.812504	0.760173	0.816901	0.78841		chr1-4400001	0.527696	0.482798	0.505247	0.511765	0.509357	0.486186	0.544092	0.578205	0.476972	0.524036	0.432959	0.50325	0.515133		chr1-4400001	0.0170615	0.0197067	0.0151054	0.0163619	0.0176045	0.0177834	0.0174847	0.0182751	0.0167949	0.0191028
									chr1-4500001	0.755498	0.703541	0.72952	0.762246	0.719598	0.760756	0.721003	0.78384	0.755463	0.805399	0.712138	0.742746	0.719091		chr1-4500001	0.551441	0.454613	0.503027	0.527821	0.469729	0.488119	0.454632	0.59985	0.579125	0.595068	0.500349	0.519364	0.488076		chr1-4500001	0.0155465	0.0150554	0.0104445	0.0124488	0.0110168	0.0122931	0.0118921	0.0103963	0.0118	0.0112117
									chr1-4600001	0.837548	0.831724	0.834636	0.811968	0.842009	0.811363	0.820661	0.877403	0.820286	0.85473	0.794262	0.858275	0.824338		chr1-4600001	0.725183	0.698596	0.71189	0.69287	0.69947	0.699298	0.692612	0.745007	0.702808	0.734746	0.68874	0.734324	0.695637		chr1-4600001	0.0219878	0.0207149	0.0167805	0.0215185	0.0196159	0.0209667	0.0199612	0.0146936	0.0164889	0.0108072
									chr1-4700001	0.862148	0.850036	0.856092	0.842239	0.868534	0.855637	0.863623	0.870044	0.840382	0.876448	0.853788	0.871688	0.86461		chr1-4700001	0.670013	0.642368	0.656191	0.642145	0.656917	0.653477	0.666785	0.672156	0.627007	0.688221	0.649283	0.675291	0.669892		chr1-4700001	0.0138528	0.0132192	0.00699548	0.0093608	0.00829161	0.00908489	0.0132439	0.0152057	0.0137886	0.012764
									chr1-4800001	0.8582	0.811176	0.834688	0.808989	0.796388	0.811083	0.791581	0.87403	0.841431	0.882451	0.831968	0.850944	0.824888		chr1-4800001	0.727634	0.631648	0.679641	0.639818	0.630081	0.638585	0.626965	0.743647	0.689429	0.745718	0.700537	0.695892	0.67978		chr1-4800001	0.0198719	0.0186111	0.00999383	0.0115084	0.00979759	0.0109909	0.0201962	0.0194151	0.0207544	0.0176222
									chr1-4900001	0.775194	0.756918	0.766056	0.79193	0.800239	0.791565	0.779216	0.804423	0.746004	0.808099	0.749699	0.787359	0.776774		chr1-4900001	0.62995	0.601248	0.615599	0.640546	0.63376	0.639434	0.624258	0.645343	0.589372	0.651455	0.589128	0.640477	0.624968		chr1-4900001	0.0165277	0.0174974	0.0157712	0.017273	0.0176418	0.0178708	0.0171719	0.0165828	0.0191368	0.0173616
									chr1-5000001	0.906465	0.883842	0.895153	0.866974	0.900799	0.879364	0.892297	0.923236	0.880824	0.91016	0.916733	0.905139	0.90195		chr1-5000001	0.769581	0.728639	0.74911	0.721092	0.749079	0.742161	0.744728	0.782844	0.733085	0.764983	0.768677	0.768224	0.761194		chr1-5000001	0.0143418	0.0140097	0.0231656	0.0260966	0.025761	0.0259561	0.0126105	0.0143704	0.0138603	0.0141974
									chr1-5100001	0.753183	0.767214	0.760199	0.788587	0.741058	0.787901	0.726571	0.792973	0.762819	0.788303	0.686681	0.786037	0.720926		chr1-5100001	0.610395	0.594104	0.602249	0.626903	0.57509	0.622951	0.568149	0.660338	0.614572	0.644388	0.54623	0.628364	0.577573		chr1-5100001	0.0368683	0.0397909	0.0157761	0.0156497	0.0144451	0.0210109	0.0406838	0.0375922	0.0398488	0.0379467
									chr1-5200001	0.845637	0.837024	0.841331	0.848721	0.845612	0.857509	0.852246	0.896642	0.839774	0.88878	0.857281	0.859341	0.858657		chr1-5200001	0.703807	0.686648	0.695227	0.691284	0.664169	0.706538	0.677483	0.730658	0.689343	0.742087	0.650677	0.706889	0.683479		chr1-5200001	0.0153543	0.016586	0.0179185	0.0162724	0.0152537	0.014404	0.0169585	0.0121332	0.0170256	0.0166758
									chr1-5300001	0.885807	0.808351	0.847079	0.823025	0.808911	0.828886	0.791224	0.882077	0.887193	0.904276	0.867924	0.861345	0.840194		chr1-5300001	0.777647	0.684374	0.73101	0.688165	0.682158	0.708359	0.670431	0.7574	0.760622	0.790016	0.759023	0.738322	0.729069		chr1-5300001	0.0140068	0.0174219	0.0138425	0.0140324	0.0146422	0.0151343	0.0139093	0.0154823	0.0133073	0.0177709
									chr1-5400001	0.469463	0.41827	0.443866	0.506337	0.437498	0.524675	0.392193	0.518863	0.46992	0.544141	0.429554	0.50268	0.434238		chr1-5400001	0.163584	0.116297	0.139941	0.159623	0.118758	0.149439	0.121589	0.188881	0.169298	0.192879	0.129757	0.16424	0.138389		chr1-5400001	0.0190866	0.0189287	0.0194509	0.0208524	0.0215814	0.0182864	0.02003	0.0162784	0.0177461	0.0161285
									chr1-5500001	0.764034	0.76215	0.763092	0.7699	0.747574	0.789622	0.747383	0.808606	0.760816	0.808265	0.690152	0.792863	0.730439		chr1-5500001	0.57698	0.544787	0.560883	0.550871	0.526728	0.556544	0.551049	0.616205	0.55024	0.622859	0.507048	0.574477	0.543625		chr1-5500001	0.0278806	0.0291348	0.0205265	0.0212748	0.0232656	0.021097	0.0270756	0.0296954	0.0289673	0.0281049
									chr1-5600001	0.788615	0.792031	0.790323	0.788524	0.795862	0.802702	0.800389	0.81273	0.801571	0.8014	0.764012	0.804453	0.776743		chr1-5600001	0.66621	0.665071	0.665641	0.669878	0.672798	0.684731	0.690115	0.69555	0.656841	0.694193	0.643127	0.681942	0.657662		chr1-5600001	0.026591	0.0279999	0.0146431	0.015678	0.0171035	0.0157903	0.0315114	0.025751	0.0329029	0.0240126
									chr1-5700001	0.680501	0.670246	0.675374	0.728381	0.657871	0.677636	0.650039	0.728909	0.679903	0.747133	0.637812	0.701417	0.65422		chr1-5700001	0.513332	0.441294	0.477313	0.497832	0.450705	0.463701	0.457248	0.529193	0.470028	0.558727	0.466264	0.515836	0.47367		chr1-5700001	0.0194303	0.0188002	0.0439341	0.0449023	0.0457074	0.0449702	0.0238682	0.0185403	0.0192247	0.0171774
									chr1-5800001	0.737806	0.701868	0.719837	0.716705	0.671629	0.728097	0.680001	0.748838	0.705907	0.760213	0.678744	0.732841	0.677622		chr1-5800001	0.359241	0.342699	0.35097	0.398752	0.310844	0.398818	0.345619	0.419889	0.354597	0.429509	0.293319	0.393077	0.338931		chr1-5800001	0.0148384	0.0158303	0.0203197	0.0192265	0.019953	0.0181038	0.0177519	0.0138477	0.020181	0.0118795
									chr1-5900001	0.863572	0.855772	0.859672	0.856231	0.869148	0.859053	0.862872	0.895231	0.839296	0.88884	0.842395	0.885507	0.86148		chr1-5900001	0.678205	0.637376	0.657791	0.654852	0.656186	0.670556	0.672216	0.724157	0.663778	0.700634	0.648818	0.703923	0.684318		chr1-5900001	0.0117765	0.011367	0.0196299	0.0216059	0.023378	0.0231496	0.0137062	0.0103731	0.0136942	0.0140885
									chr1-6000001	0.877507	0.813647	0.845577	0.820867	0.840597	0.836154	0.826479	0.886853	0.848887	0.879389	0.861488	0.853168	0.835288		chr1-6000001	0.639717	0.527494	0.583605	0.548091	0.546283	0.545174	0.537645	0.672959	0.623182	0.643817	0.605853	0.591918	0.581812		chr1-6000001	0.0121991	0.0133002	0.0215411	0.0246717	0.0285125	0.0196939	0.0140654	0.0126018	0.0123905	0.0152276
									chr1-6100001	0.925728	0.875149	0.900439	0.855152	0.893595	0.85912	0.879439	0.927324	0.905196	0.922138	0.920069	0.90253	0.898944		chr1-6100001	0.676208	0.615092	0.64565	0.604619	0.63061	0.594489	0.635893	0.692502	0.632279	0.677351	0.629781	0.654017	0.636025		chr1-6100001	0.00897267	0.0117141	0.0348074	0.0340622	0.0356878	0.0301375	0.00763903	0.00823519	0.00820699	0.00974812
									chr1-6200001	0.761804	0.765302	0.763553	0.773496	0.783431	0.800482	0.775978	0.814213	0.792038	0.803709	0.740964	0.788374	0.773207		chr1-6200001	0.520908	0.505465	0.513187	0.480173	0.51248	0.496051	0.498764	0.595976	0.516024	0.55121	0.420098	0.515059	0.511068		chr1-6200001	0.0183821	0.0159475	0.0358736	0.033949	0.0343691	0.0294967	0.0178302	0.0195346	0.0166667	0.0152164
									chr1-6300001	0.832425	0.832444	0.832434	0.848442	0.833992	0.844413	0.836508	0.859272	0.819231	0.870337	0.779044	0.862896	0.821382		chr1-6300001	0.644657	0.612403	0.62853	0.603009	0.606566	0.603583	0.640166	0.667436	0.595898	0.655223	0.551931	0.645552	0.621269		chr1-6300001	0.0191696	0.0175135	0.0197253	0.0231324	0.0230558	0.017906	0.019038	0.0214326	0.0210809	0.0159451
									chr1-6400001	0.669121	0.678158	0.67364	0.767614	0.667917	0.740239	0.624238	0.72551	0.740538	0.743738	0.600726	0.703825	0.627531		chr1-6400001	0.535361	0.540485	0.537923	0.624851	0.532504	0.609574	0.502868	0.57029	0.609673	0.633225	0.486401	0.577043	0.51829		chr1-6400001	0.0219194	0.0223307	0.0245305	0.0233912	0.0295768	0.02229	0.02064	0.0169979	0.0236117	0.0163447
									chr1-6500001	0.814447	0.769899	0.792173	0.796921	0.785013	0.778439	0.777478	0.839575	0.807106	0.859145	0.810646	0.819453	0.785037		chr1-6500001	0.680937	0.644787	0.662862	0.652891	0.666917	0.655853	0.679855	0.703571	0.656537	0.711324	0.67995	0.686204	0.668237		chr1-6500001	0.0110482	0.012687	0.0122501	0.0140084	0.0138355	0.0144048	0.0113137	0.0105701	0.0118923	0.0121861
									chr1-6600001	0.903686	0.832462	0.868074	0.840792	0.83386	0.845378	0.82376	0.927166	0.864507	0.919402	0.920732	0.880859	0.865871		chr1-6600001	0.772198	0.484158	0.628178	0.54649	0.53474	0.510927	0.53259	0.791325	0.725847	0.783819	0.782961	0.652713	0.649315		chr1-6600001	0.0108598	0.0107631	0.0171191	0.0174596	0.0205673	0.0163128	0.0109228	0.00993625	0.0105566	0.0119058
									chr1-6700001	0.717063	0.612244	0.664653	0.680104	0.628634	0.67467	0.677391	0.744211	0.734573	0.773461	0.760106	0.726783	0.708435		chr1-6700001	0.690841	0.573758	0.632299	0.628448	0.606914	0.623448	0.611327	0.655109	0.684457	0.697949	0.688588	0.67426	0.649659		chr1-6700001	0.0246329	0.0275621	0.0129022	0.0146202	0.0133272	0.0157631	0.0245477	0.0221371	0.0290892	0.0212044
									chr1-6800001	0.856493	0.762524	0.809509	0.778245	0.764326	0.752731	0.780914	0.880229	0.841265	0.858459	0.845609	0.823159	0.799469		chr1-6800001	0.533458	0.41085	0.472154	0.486151	0.406656	0.428809	0.428065	0.62698	0.522005	0.563536	0.490473	0.506814	0.471543		chr1-6800001	0.0116319	0.013514	0.0143477	0.0174101	0.0151501	0.0153252	0.014766	0.00891602	0.0127129	0.012329
									chr1-6900001	0.799306	0.756313	0.777809	0.803143	0.741787	0.808242	0.738346	0.854881	0.81331	0.834272	0.758287	0.802239	0.756633		chr1-6900001	0.689392	0.590999	0.640195	0.618311	0.568006	0.606803	0.594173	0.69559	0.666478	0.699051	0.656654	0.64299	0.620495		chr1-6900001	0.0151151	0.0157437	0.0148058	0.0174053	0.0173879	0.0206693	0.0153007	0.0138447	0.0141373	0.016974
									chr1-7000001	0.640911	0.669532	0.655221	0.702244	0.619947	0.716711	0.64753	0.682694	0.650424	0.69077	0.579821	0.691598	0.634059		chr1-7000001	0.482098	0.469736	0.475917	0.496721	0.45014	0.504491	0.482581	0.51301	0.446922	0.503247	0.408708	0.503677	0.459822		chr1-7000001	0.0167341	0.0174616	0.0235798	0.0262399	0.0313773	0.02158	0.0164726	0.0133304	0.0150659	0.0181036
									chr1-7100001	0.775691	0.728491	0.752091	0.757485	0.747388	0.747465	0.734746	0.811806	0.758358	0.795882	0.769441	0.781821	0.770645		chr1-7100001	0.527375	0.48861	0.507992	0.544116	0.517721	0.528767	0.481338	0.563351	0.513734	0.564485	0.494592	0.548796	0.532993		chr1-7100001	0.0145742	0.0144246	0.0124332	0.0175912	0.0157569	0.0179688	0.0180398	0.0142928	0.0159016	0.0139056
									chr1-7200001	0.886796	0.830449	0.858622	0.829517	0.840643	0.815224	0.814302	0.903458	0.851654	0.905834	0.861881	0.871335	0.855743		chr1-7200001	0.713969	0.605727	0.659848	0.618706	0.618137	0.577164	0.599161	0.725723	0.68031	0.734023	0.684117	0.681059	0.661231		chr1-7200001	0.0112276	0.0138124	0.0100605	0.0131276	0.0122698	0.0142479	0.0141124	0.012093	0.0109457	0.0121025
									chr1-7300001	0.684563	0.638928	0.661745	0.686173	0.619734	0.648621	0.640044	0.668171	0.65128	0.71294	0.617227	0.703189	0.662452		chr1-7300001	0.527869	0.477691	0.50278	0.50991	0.468598	0.495183	0.506089	0.513254	0.503914	0.552845	0.477251	0.539937	0.500166		chr1-7300001	0.0307947	0.0370686	0.0240905	0.0314994	0.0305157	0.0228292	0.0482924	0.0278016	0.0395214	0.0281295
									chr1-7400001	0.887798	0.8442	0.865999	0.829253	0.854782	0.836907	0.853138	0.885341	0.856749	0.892897	0.863168	0.875369	0.86175		chr1-7400001	0.718349	0.63713	0.677739	0.659344	0.641797	0.654738	0.641249	0.698356	0.686011	0.717191	0.681214	0.694042	0.675051		chr1-7400001	0.011063	0.0149305	0.0137361	0.0171468	0.0134325	0.0176793	0.0141329	0.0103276	0.0112679	0.0122512
									chr1-7500001	0.802478	0.782011	0.792245	0.803668	0.783487	0.788048	0.763159	0.842173	0.784449	0.829514	0.776711	0.822721	0.785201		chr1-7500001	0.628086	0.583154	0.60562	0.603028	0.570986	0.594022	0.576394	0.626343	0.583863	0.651961	0.570312	0.622541	0.591189		chr1-7500001	0.0142992	0.0129355	0.0148426	0.0184263	0.0168071	0.0198729	0.0137571	0.0157709	0.0139908	0.0134192
									chr1-7600001	0.891305	0.842779	0.867042	0.830855	0.855357	0.834997	0.851681	0.896871	0.881086	0.899952	0.893111	0.876197	0.872444		chr1-7600001	0.716661	0.662976	0.689818	0.663333	0.688824	0.675189	0.676879	0.72038	0.699731	0.728213	0.709834	0.709839	0.694724		chr1-7600001	0.0128354	0.0164246	0.0181098	0.0193261	0.0207863	0.0183382	0.0155928	0.0122287	0.0139548	0.0141677
									chr1-7700001	0.88492	0.871261	0.878091	0.85153	0.873639	0.863786	0.865374	0.899027	0.875118	0.910076	0.86783	0.888777	0.869912		chr1-7700001	0.736418	0.697032	0.716725	0.69437	0.698321	0.702109	0.701699	0.730058	0.718391	0.747352	0.718895	0.724546	0.712643		chr1-7700001	0.0148108	0.0143781	0.0152724	0.0168081	0.0172037	0.0169594	0.0140128	0.0146196	0.0145468	0.0143956
									chr1-7800001	0.794453	0.754069	0.774261	0.777765	0.775303	0.778811	0.787011	0.818776	0.749828	0.833779	0.770413	0.812623	0.796118		chr1-7800001	0.632889	0.601225	0.617057	0.615449	0.600487	0.592106	0.625393	0.635148	0.600888	0.679643	0.575284	0.655753	0.628492		chr1-7800001	0.0107533	0.010865	0.0123125	0.0177189	0.0155851	0.0170349	0.0128978	0.00949795	0.0109264	0.0118602
									chr1-7900001	0.774068	0.694733	0.7344	0.748714	0.69341	0.720971	0.695468	0.753246	0.749593	0.790363	0.741914	0.76109	0.722597		chr1-7900001	0.624313	0.551813	0.588063	0.593645	0.552659	0.550157	0.566252	0.572805	0.566349	0.635092	0.592372	0.59728	0.58935		chr1-7900001	0.0125908	0.0142245	0.0455161	0.0477142	0.0617765	0.0443044	0.015347	0.0114134	0.0133639	0.014667
									chr1-8000001	0.878956	0.827706	0.853331	0.838843	0.835468	0.832753	0.815489	0.873746	0.843619	0.883104	0.851463	0.872575	0.843841		chr1-8000001	0.767523	0.700167	0.733845	0.712415	0.70829	0.709768	0.711934	0.738665	0.731837	0.771176	0.740876	0.753932	0.745037		chr1-8000001	0.0139893	0.0159344	0.017471	0.0202816	0.0200658	0.020775	0.0150782	0.0128955	0.0135419	0.0149644
									chr1-8100001	0.766406	0.668441	0.717423	0.72117	0.672561	0.701933	0.653194	0.707083	0.751402	0.823002	0.700962	0.734584	0.697439		chr1-8100001	0.479483	0.414816	0.44715	0.488314	0.430735	0.474579	0.409008	0.445201	0.430212	0.559065	0.382527	0.484508	0.404675		chr1-8100001	0.00828603	0.00939923	0.0137883	0.014682	0.0133732	0.0132918	0.00955383	0.0071174	0.00838098	0.0098008
									chr1-8200001	0.75224	0.70618	0.72921	0.722618	0.717364	0.711905	0.696784	0.799589	0.694371	0.766047	0.695952	0.754574	0.709904		chr1-8200001	0.530519	0.49559	0.513054	0.51273	0.499957	0.502707	0.493582	0.555371	0.499457	0.542236	0.48051	0.54634	0.498368		chr1-8200001	0.0257039	0.0283467	0.0182238	0.0220111	0.0228376	0.0225338	0.0281588	0.0216316	0.0261031	0.0200575
									chr1-8300001	0.796874	0.750677	0.773776	0.786708	0.774757	0.801041	0.736815	0.821325	0.789136	0.811603	0.740985	0.792935	0.751325		chr1-8300001	0.601876	0.556948	0.579412	0.584176	0.561599	0.604218	0.565888	0.639735	0.589091	0.604654	0.535938	0.607003	0.56894		chr1-8300001	0.0192388	0.0212917	0.01771	0.0171297	0.0159063	0.0142579	0.0234581	0.0188831	0.0225597	0.0186832
									chr1-8400001	0.835034	0.82537	0.830202	0.821014	0.818793	0.827636	0.812524	0.83524	0.809489	0.860696	0.787519	0.842492	0.831366		chr1-8400001	0.717059	0.681607	0.699333	0.692352	0.678125	0.701521	0.675192	0.710241	0.692819	0.741972	0.679771	0.722686	0.700473		chr1-8400001	0.0196277	0.0202927	0.0125091	0.0136556	0.0128301	0.0148841	0.0250563	0.0194523	0.0220764	0.0204646
									chr1-8500001	0.712841	0.636876	0.674858	0.707235	0.642145	0.717633	0.628281	0.716716	0.698647	0.804962	0.628361	0.715948	0.657339		chr1-8500001	0.576866	0.475462	0.526164	0.453756	0.432269	0.530931	0.409728	0.592987	0.529853	0.644748	0.450891	0.551163	0.494467		chr1-8500001	0.0104412	0.0099802	0.0187642	0.0194003	0.021894	0.0203815	0.0134446	0.0120915	0.0160454	0.0137359
									chr1-8600001	0.677191	0.637372	0.657282	0.719604	0.629903	0.723332	0.632818	0.699636	0.691533	0.749526	0.632708	0.702091	0.65102		chr1-8600001	0.599704	0.562051	0.580877	0.619285	0.560005	0.628257	0.550277	0.601985	0.585816	0.647554	0.568161	0.611364	0.574487		chr1-8600001	0.0138231	0.0139169	0.0187867	0.0199801	0.0173258	0.0187352	0.0146876	0.0127977	0.0142049	0.014043
									chr1-8700001	0.724091	0.596271	0.660181	0.726722	0.597121	0.664391	0.562789	0.680361	0.761913	0.810754	0.650408	0.734203	0.6573		chr1-8700001	0.717362	0.601656	0.659509	0.661265	0.605596	0.609083	0.617424	0.65437	0.729298	0.758981	0.690366	0.715781	0.672722		chr1-8700001	0.0224761	0.019658	0.00949479	0.0128268	0.0105698	0.0125426	0.0191312	0.017423	0.0235293	0.0216522
									chr1-8800001	0.910957	0.856146	0.883552	0.849122	0.875897	0.859049	0.852402	0.912509	0.906115	0.920894	0.914612	0.878842	0.887672		chr1-8800001	0.774394	0.722802	0.748598	0.724047	0.736353	0.738892	0.733948	0.763633	0.768192	0.797575	0.777644	0.759593	0.761327		chr1-8800001	0.00950059	0.0131995	0.0338911	0.0361788	0.0322641	0.03226	0.0113665	0.00799535	0.00984562	0.0118661
									chr1-8900001	0.839812	0.836237	0.838025	0.821097	0.842195	0.846103	0.834056	0.847751	0.81877	0.853999	0.791527	0.858785	0.83536		chr1-8900001	0.688924	0.662455	0.67569	0.670187	0.660168	0.690683	0.666683	0.704605	0.667852	0.699249	0.629574	0.700048	0.672216		chr1-8900001	0.0190809	0.0185284	0.0244007	0.0259881	0.0257489	0.0243403	0.0194864	0.0203865	0.0194503	0.0174533
									chr1-9000001	0.889058	0.849698	0.869378	0.841643	0.859012	0.840649	0.8646	0.886367	0.870393	0.887896	0.878973	0.882434	0.873004		chr1-9000001	0.721622	0.646876	0.684249	0.659634	0.651939	0.648717	0.682351	0.710586	0.681336	0.717577	0.695937	0.693681	0.700931		chr1-9000001	0.0125213	0.0161744	0.025365	0.0250708	0.0276159	0.0226686	0.014553	0.0129686	0.0127511	0.0132416
									chr1-9100001	0.738402	0.749032	0.743717	0.797642	0.734333	0.789649	0.729306	0.790166	0.729093	0.797289	0.688363	0.782262	0.719329		chr1-9100001	0.641274	0.617045	0.629159	0.660371	0.615547	0.666673	0.623377	0.676728	0.62104	0.677838	0.597597	0.662881	0.619522		chr1-9100001	0.0139862	0.0136672	0.011807	0.0130947	0.01096	0.00973142	0.0129527	0.0121875	0.0156328	0.0146272
									chr1-9200001	0.780099	0.782156	0.781127	0.790689	0.784942	0.80512	0.782822	0.820227	0.768746	0.807576	0.728566	0.80194	0.766897		chr1-9200001	0.679203	0.643821	0.661512	0.650914	0.650059	0.677079	0.651719	0.693726	0.650822	0.678333	0.634002	0.678017	0.663458		chr1-9200001	0.0170565	0.0166163	0.0158182	0.0172492	0.0171726	0.0165417	0.0181931	0.0160619	0.0178099	0.0175499
									chr1-9300001	0.800166	0.803967	0.802066	0.811191	0.801191	0.834323	0.802116	0.851371	0.783994	0.839776	0.734749	0.82282	0.779169		chr1-9300001	0.577463	0.539932	0.558697	0.569138	0.525731	0.585696	0.553945	0.635806	0.552162	0.607137	0.483319	0.586082	0.53327		chr1-9300001	0.0114222	0.0110637	0.0275958	0.0232056	0.0177463	0.0167836	0.0138584	0.0103727	0.010949	0.0121459
									chr1-9400001	0.611285	0.594934	0.603109	0.672466	0.58694	0.674279	0.624206	0.666577	0.647619	0.660637	0.522193	0.64514	0.584208		chr1-9400001	0.484283	0.519	0.501641	0.583398	0.510137	0.587547	0.512098	0.569575	0.49693	0.528819	0.409333	0.542469	0.499727		chr1-9400001	0.00849505	0.00948574	0.0159518	0.0208622	0.0199578	0.0184309	0.00948807	0.00629783	0.00892009	0.00859237
									chr1-9500001	0.919134	0.869274	0.894204	0.857559	0.885059	0.882012	0.874709	0.932531	0.89437	0.945986	0.940618	0.914276	0.90066		chr1-9500001	0.667062	0.674993	0.671027	0.69386	0.679798	0.689423	0.640973	0.694951	0.650816	0.681837	0.63109	0.688855	0.661563		chr1-9500001	0.00935457	0.00960713	0.0184334	0.0181992	0.0238463	0.0201725	0.0112931	0.00813539	0.00984204	0.0151108
									chr1-9600001	0.698224	0.731753	0.714989	0.715534	0.731416	0.739764	0.695086	0.722745	0.699733	0.753631	0.638842	0.76302	0.673694		chr1-9600001	0.409348	0.474692	0.44202	0.477602	0.497596	0.519976	0.462474	0.409424	0.396109	0.439082	0.326656	0.472282	0.427908		chr1-9600001	0.00839377	0.00921216	0.018568	0.0211119	0.0200853	0.019427	0.0076055	0.00672625	0.00777686	0.00922823
									chr1-9700001	0.602966	0.534942	0.568954	0.621603	0.501348	0.51713	0.488723	0.454643	0.587315	0.592875	0.511995	0.548975	0.518912		chr1-9700001	0.490052	0.414969	0.45251	0.487193	0.392823	0.404095	0.379443	0.389899	0.484268	0.48663	0.422703	0.44272	0.435156		chr1-9700001	0.0111075	0.0129693	0.0153189	0.0165092	0.0169816	0.014807	0.0113106	0.0123241	0.0154485	0.0104277
									chr1-9800001	0.799295	0.77411	0.786703	0.703724	0.656321	0.742739	0.712793	0.782847	0.789802	0.860373	0.760318	0.817034	0.665576		chr1-9800001	0.539267	0.436344	0.487806	0.390844	0.345824	0.431183	0.434644	0.49495	0.492553	0.616632	0.466949	0.544197	0.426576		chr1-9800001	0.0571894	0.0561289	0.0186547	0.0181722	0.0215635	0.0170129	0.037918	0.0418188	0.0523368	0.02984
									chr1-9900001	0.86124	0.800255	0.830748	0.830852	0.842792	0.825331	0.845442	0.858519	0.842292	0.88287	0.830789	0.854732	0.847507		chr1-9900001	0.660344	0.665756	0.66305	0.658868	0.695177	0.681545	0.689647	0.624692	0.650744	0.692852	0.66015	0.701395	0.693803		chr1-9900001	0.0204636	0.0218664	0.0124474	0.0144739	0.0130174	0.0131601	0.0250902	0.0214291	0.0255479	0.0238423
									chr1-10000001	0.885663	0.800106	0.842884	0.803625	0.831632	0.807954	0.826495	0.867924	0.860066	0.904434	0.89038	0.855809	0.851842		chr1-10000001	0.728417	0.626788	0.677602	0.638412	0.654217	0.643993	0.650829	0.70546	0.689993	0.731428	0.704722	0.684359	0.676852		chr1-10000001	0.0116382	0.0144814	0.0106715	0.0134181	0.0110824	0.0100729	0.0132062	0.012881	0.0134562	0.0135411
									chr1-10100001	0.72971	0.739305	0.734507	0.737602	0.737312	0.748612	0.730681	0.782943	0.703615	0.732157	0.648434	0.748122	0.730058		chr1-10100001	0.604225	0.603865	0.604045	0.612333	0.607978	0.629641	0.616906	0.642773	0.592743	0.612506	0.556468	0.624844	0.610887		chr1-10100001	0.0312579	0.0296864	0.00841032	0.0109944	0.00989185	0.011349	0.0317518	0.0286794	0.0266379	0.0351423
									chr1-10200001	0.772068	0.654792	0.71343	0.709474	0.660239	0.647722	0.656969	0.728607	0.767375	0.80375	0.763468	0.750439	0.726571		chr1-10200001	0.611455	0.479825	0.54564	0.552648	0.487244	0.451113	0.48445	0.587799	0.569189	0.635683	0.557474	0.562693	0.544805		chr1-10200001	0.0146294	0.0139706	0.00958682	0.011961	0.0135451	0.0118288	0.0158053	0.00967617	0.0153768	0.0148313
									chr1-10300001	0.84498	0.781592	0.813286	0.774457	0.79749	0.780744	0.787223	0.821526	0.836992	0.865536	0.795786	0.830587	0.817372		chr1-10300001	0.612543	0.594405	0.603474	0.586042	0.621888	0.652847	0.624416	0.63301	0.549364	0.617347	0.517673	0.631173	0.630453		chr1-10300001	0.00980991	0.0100114	0.0161927	0.0167832	0.019413	0.017816	0.00984631	0.00791818	0.0115838	0.00828096
									chr1-10400001	0.897328	0.86996	0.883644	0.862649	0.894699	0.871705	0.88019	0.903785	0.878312	0.9027	0.893179	0.890971	0.879318		chr1-10400001	0.764623	0.717645	0.741134	0.724103	0.733423	0.737212	0.732641	0.769199	0.735277	0.771857	0.744331	0.754879	0.73959		chr1-10400001	0.0119867	0.0120083	0.0346364	0.0416121	0.0780322	0.0316297	0.0124559	0.0114821	0.0126751	0.0135033
									chr1-10500001	0.915745	0.909576	0.912661	0.881624	0.923756	0.896161	0.916564	0.931283	0.888626	0.923415	0.918215	0.916851	0.921734		chr1-10500001	0.663472	0.596995	0.630233	0.601647	0.609017	0.58521	0.627976	0.710602	0.628423	0.676557	0.583139	0.640861	0.634943		chr1-10500001	0.0101667	0.00927499	0.0309546	0.0340177	0.0333417	0.0332662	0.010223	0.0081217	0.0102587	0.010436
									chr1-10600001	0.768875	0.790992	0.779933	0.791469	0.792484	0.798481	0.797062	0.82972	0.758968	0.816122	0.730973	0.807351	0.76452		chr1-10600001	0.618804	0.610824	0.614814	0.607759	0.604777	0.62765	0.61771	0.663599	0.59002	0.646597	0.550587	0.638221	0.60044		chr1-10600001	0.0152885	0.0157631	0.0149666	0.0186763	0.0190568	0.0189027	0.0177522	0.0132795	0.0178625	0.0132336
									chr1-10700001	0.885421	0.876906	0.881164	0.855763	0.886462	0.867497	0.87551	0.905142	0.878961	0.894495	0.890425	0.884875	0.884725		chr1-10700001	0.776854	0.740781	0.758818	0.714055	0.752011	0.739369	0.756441	0.770138	0.753383	0.77115	0.767693	0.754802	0.761867		chr1-10700001	0.0125414	0.0115477	0.0382909	0.0373801	0.0497174	0.026309	0.0122564	0.01171	0.0131161	0.0126277
									chr1-10800001	0.86401	0.842285	0.853148	0.82253	0.845784	0.837545	0.844575	0.880948	0.831625	0.862332	0.837204	0.857834	0.842182		chr1-10800001	0.674419	0.636156	0.655287	0.632003	0.634655	0.650615	0.640179	0.681298	0.642939	0.657785	0.62066	0.668091	0.638261		chr1-10800001	0.013106	0.013696	0.0156109	0.0148752	0.0106735	0.0115674	0.0137536	0.0130324	0.0128882	0.0123776
									chr1-10900001	0.87031	0.846187	0.858248	0.843863	0.866705	0.858003	0.855811	0.893938	0.84863	0.883421	0.865671	0.87347	0.867629		chr1-10900001	0.711489	0.663902	0.687695	0.678082	0.679852	0.684136	0.681187	0.710942	0.673449	0.715832	0.700007	0.706131	0.697056		chr1-10900001	0.0118158	0.0116378	0.0124464	0.0108017	0.011753	0.00768696	0.0125526	0.0123595	0.0127774	0.0148999
									chr1-11000001	0.786911	0.783349	0.78513	0.807787	0.783893	0.797213	0.786603	0.830826	0.789477	0.824798	0.751714	0.806091	0.78128		chr1-11000001	0.646314	0.621612	0.633963	0.643593	0.616877	0.646648	0.62641	0.691872	0.653088	0.688095	0.60383	0.662746	0.629321		chr1-11000001	0.0206306	0.0196974	0.0130223	0.015436	0.0145588	0.0139074	0.0233095	0.0189963	0.0223102	0.0213315
									chr1-11100001	0.752624	0.752332	0.752478	0.779433	0.759873	0.789318	0.73784	0.794103	0.746349	0.807553	0.71894	0.781605	0.753086		chr1-11100001	0.577085	0.560603	0.568844	0.590068	0.566175	0.599146	0.561223	0.619592	0.56443	0.628395	0.530007	0.591493	0.569187		chr1-11100001	0.0222022	0.0230579	0.00872061	0.0112521	0.00917115	0.0114498	0.0298026	0.0218242	0.0285966	0.0211517
									chr1-11200001	0.903312	0.885751	0.894532	0.859027	0.893892	0.876241	0.890936	0.899925	0.881381	0.91222	0.89805	0.895328	0.89563		chr1-11200001	0.785367	0.740761	0.763064	0.726602	0.756373	0.737699	0.75485	0.772232	0.745122	0.793943	0.778026	0.77709	0.772245		chr1-11200001	0.0142649	0.012949	0.0174745	0.0189639	0.0198176	0.0174598	0.0114044	0.0126962	0.0135684	0.0128859
									chr1-11300001	0.840435	0.798141	0.819288	0.788287	0.801856	0.77515	0.810822	0.838842	0.823079	0.846464	0.806587	0.825307	0.820875		chr1-11300001	0.677449	0.577672	0.62756	0.59256	0.590351	0.586987	0.605016	0.665935	0.644069	0.686343	0.639993	0.640279	0.635091		chr1-11300001	0.0138359	0.0143437	0.0119637	0.0131623	0.0122869	0.013095	0.0141326	0.0136793	0.0153776	0.0145639
									chr1-11400001	0.859028	0.848031	0.853529	0.83565	0.858668	0.85172	0.842009	0.884661	0.834431	0.869813	0.836786	0.861356	0.853108		chr1-11400001	0.659168	0.631239	0.645203	0.622056	0.625483	0.629366	0.637962	0.674583	0.618473	0.671564	0.613324	0.654491	0.646052		chr1-11400001	0.0148962	0.0143348	0.0163854	0.0172033	0.0163137	0.0177863	0.0153303	0.0142905	0.0148882	0.0156912
									chr1-11500001	0.8956	0.856887	0.876243	0.856869	0.868726	0.864262	0.854884	0.907317	0.873741	0.894092	0.8886	0.880432	0.868776		chr1-11500001	0.700051	0.637005	0.668528	0.634118	0.636359	0.647652	0.64531	0.716843	0.676567	0.702995	0.640959	0.672965	0.656305		chr1-11500001	0.0134339	0.0149674	0.0125548	0.0146492	0.0136302	0.0140218	0.0160863	0.0134199	0.0138646	0.0137698
									chr1-11600001	0.751806	0.733802	0.742804	0.794961	0.752656	0.767597	0.718098	0.798388	0.715692	0.805202	0.726546	0.779453	0.742667		chr1-11600001	0.624222	0.581902	0.603062	0.62153	0.59991	0.617139	0.589243	0.640294	0.582466	0.64173	0.579591	0.647732	0.613831		chr1-11600001	0.0152291	0.0158854	0.0219322	0.0246498	0.0251661	0.0226534	0.0152585	0.0177978	0.0150239	0.0149911
									chr1-11700001	0.868848	0.840197	0.854522	0.828849	0.854447	0.846797	0.841498	0.88157	0.844434	0.87731	0.86769	0.864224	0.855767		chr1-11700001	0.746411	0.685651	0.716031	0.687187	0.703061	0.700339	0.696819	0.747219	0.71082	0.750404	0.738379	0.725809	0.723019		chr1-11700001	0.0204828	0.0202151	0.0297515	0.0269413	0.0327311	0.024975	0.0216035	0.020661	0.0196473	0.0199435
									chr1-11800001	0.9095	0.874884	0.892192	0.854803	0.888262	0.86372	0.884399	0.912841	0.886936	0.913696	0.911418	0.895474	0.894141		chr1-11800001	0.771541	0.710041	0.740791	0.706538	0.72245	0.716023	0.728285	0.761534	0.741326	0.771525	0.763861	0.742745	0.746757		chr1-11800001	0.0117524	0.0116597	0.012605	0.0143724	0.0124453	0.0148158	0.0115098	0.011034	0.0118384	0.0126832
									chr1-11900001	0.911511	0.881147	0.896329	0.863237	0.901184	0.873672	0.885498	0.923972	0.875112	0.914125	0.912795	0.900186	0.899302		chr1-11900001	0.769543	0.67858	0.724061	0.662701	0.687078	0.670613	0.692808	0.773404	0.709833	0.7723	0.746163	0.726423	0.726817		chr1-11900001	0.0126885	0.0120176	0.0172013	0.0182633	0.018095	0.0184578	0.0124612	0.0115718	0.0130614	0.0139572
									chr1-12000001	0.860972	0.842205	0.851589	0.849596	0.841465	0.854745	0.84841	0.894882	0.859818	0.869316	0.838493	0.863781	0.843496		chr1-12000001	0.740221	0.693372	0.716796	0.69816	0.687644	0.718519	0.70225	0.763613	0.72563	0.738417	0.70557	0.736633	0.71487		chr1-12000001	0.011138	0.0106419	0.0149215	0.0164682	0.0164888	0.0155204	0.0112583	0.00990663	0.01064	0.0124221
									chr1-12100001	0.802054	0.777231	0.789643	0.787419	0.769713	0.771369	0.781675	0.819066	0.772625	0.84357	0.736713	0.797005	0.754831		chr1-12100001	0.403011	0.357444	0.380228	0.395133	0.333799	0.366339	0.391831	0.424406	0.362123	0.438867	0.282404	0.405311	0.347642		chr1-12100001	0.00893833	0.00957892	0.0159226	0.01899	0.0201709	0.0185813	0.00959093	0.00778625	0.00978478	0.00776935
									chr1-12200001	0.758378	0.586137	0.672257	0.675345	0.560138	0.593887	0.64857	0.746595	0.742493	0.800933	0.72553	0.727536	0.679891		chr1-12200001	0.524559	0.337827	0.431193	0.399366	0.316455	0.347727	0.391282	0.521339	0.482979	0.537477	0.462253	0.451936	0.435367		chr1-12200001	0.0180659	0.0153145	0.0140867	0.0168702	0.0208444	0.0201052	0.0148465	0.0140327	0.015074	0.0144306
									chr1-12300001	0.576065	0.531018	0.553542	0.615447	0.51584	0.595017	0.478226	0.623968	0.607004	0.624431	0.546395	0.587469	0.534903		chr1-12300001	0.268683	0.176117	0.2224	0.242538	0.172912	0.220419	0.163925	0.279572	0.246169	0.284537	0.217174	0.243089	0.231662		chr1-12300001	0.0123901	0.0147461	0.0209438	0.0241844	0.0230808	0.0204179	0.0129009	0.00985614	0.0105377	0.0100026
									chr1-12400001	0.850551	0.83167	0.841111	0.836594	0.834836	0.85843	0.835772	0.857638	0.820475	0.864017	0.819219	0.856331	0.829084		chr1-12400001	0.712577	0.656158	0.684368	0.670311	0.655668	0.693224	0.667916	0.701854	0.669977	0.726914	0.662216	0.703936	0.675785		chr1-12400001	0.0181695	0.0197441	0.012151	0.0144715	0.0138653	0.0145962	0.0197608	0.0149139	0.0182568	0.0198157
									chr1-12500001	0.623748	0.666867	0.645307	0.712639	0.662403	0.704507	0.642011	0.678661	0.63621	0.681214	0.577133	0.671333	0.62277		chr1-12500001	0.442299	0.422757	0.432528	0.461008	0.419854	0.453841	0.427012	0.486693	0.434379	0.497579	0.394092	0.459824	0.418828		chr1-12500001	0.0297397	0.0302258	0.0132172	0.0136994	0.0133424	0.014519	0.0427168	0.0373266	0.0426349	0.0345324
									chr1-12600001	0.729744	0.753177	0.74146	0.768748	0.728821	0.774506	0.733785	0.787709	0.746344	0.799589	0.719981	0.782415	0.723276		chr1-12600001	0.411598	0.440076	0.425837	0.486572	0.435248	0.461835	0.438415	0.466614	0.390521	0.478126	0.399903	0.467166	0.417794		chr1-12600001	0.017311	0.0192392	0.0102282	0.0129993	0.0122006	0.0118952	0.0212613	0.0174368	0.0158445	0.0155658
									chr1-12700001	0.792141	0.804437	0.798289	0.791527	0.812383	0.815564	0.810815	0.828986	0.747281	0.805801	0.773038	0.805577	0.792535		chr1-12700001	0.696415	0.659555	0.677985	0.66113	0.671206	0.676509	0.670594	0.711616	0.640188	0.702382	0.690021	0.687132	0.687715		chr1-12700001	0.0211077	0.0200472	0.0106299	0.0126195	0.00996663	0.0122624	0.0198265	0.0203632	0.0230883	0.0200377
									chr1-12800001	0.874044	0.85859	0.866317	0.844829	0.865026	0.853262	0.881367	0.884307	0.818588	0.879116	0.859197	0.866043	0.858273		chr1-12800001	0.720363	0.695472	0.707917	0.699547	0.694315	0.705314	0.728519	0.741387	0.686705	0.726641	0.698776	0.715182	0.715151		chr1-12800001	0.0120513	0.0125442	0.0176608	0.0132704	0.0147189	0.0176679	0.0134803	0.0102894	0.0116944	0.0129745
									chr1-12900001	0.864299	0.851782	0.85804	0.830231	0.849979	0.843727	0.855697	0.893943	0.828893	0.876968	0.842687	0.861148	0.848012		chr1-12900001	0.742241	0.699337	0.720789	0.69484	0.703986	0.704405	0.71798	0.762927	0.695715	0.750642	0.722566	0.735573	0.719125		chr1-12900001	0.0125134	0.0125327	0.0216088	0.020439	0.023442	0.0163109	0.0142629	0.0131248	0.0125173	0.0144453
									chr1-13000001	0.785628	0.79344	0.789534	0.810954	0.809792	0.815481	0.809676	0.823029	0.786366	0.822304	0.747967	0.811844	0.784283		chr1-13000001	0.65809	0.636117	0.647104	0.651316	0.644271	0.663784	0.66223	0.686088	0.653578	0.686435	0.607362	0.67076	0.642075		chr1-13000001	0.0214739	0.0202111	0.0224623	0.0244366	0.027496	0.0252464	0.0212165	0.0168786	0.0202999	0.0202934
									chr1-13100001	0.679498	0.638384	0.658941	0.68634	0.638495	0.656089	0.609649	0.715467	0.661326	0.714543	0.655983	0.689808	0.665763		chr1-13100001	0.284465	0.237025	0.260745	0.257642	0.240758	0.21568	0.262936	0.312478	0.247213	0.309271	0.216625	0.275514	0.26218		chr1-13100001	0.00971509	0.0103461	0.0392344	0.0369367	0.044724	0.0346224	0.00944009	0.00892952	0.00987842	0.00926488
									chr1-13200001	0.857771	0.783317	0.820544	0.790375	0.795654	0.781384	0.783093	0.833973	0.811406	0.889162	0.839369	0.818363	0.823627		chr1-13200001	0.635711	0.596905	0.616308	0.608884	0.618032	0.600783	0.61622	0.649264	0.587031	0.657204	0.624647	0.635423	0.623686		chr1-13200001	0.0150225	0.0179456	0.0219541	0.0202813	0.0190555	0.0181933	0.0159454	0.0124022	0.0156995	0.0152395
									chr1-13300001	0.83042	0.792979	0.8117	0.79315	0.828714	0.789044	0.78953	0.864107	0.803938	0.836684	0.814281	0.834117	0.818819		chr1-13300001	0.673216	0.628671	0.650943	0.625438	0.647783	0.635005	0.635036	0.681799	0.640752	0.681127	0.645694	0.669491	0.653406		chr1-13300001	0.0125996	0.0140017	0.0203691	0.0193832	0.0218748	0.0189592	0.0124851	0.0100431	0.0109949	0.0123563
									chr1-13400001	0.801857	0.744698	0.773278	0.763983	0.760163	0.751386	0.7343	0.809019	0.744792	0.813335	0.74708	0.790942	0.747973		chr1-13400001	0.616042	0.495382	0.555712	0.520727	0.491067	0.486044	0.49647	0.600521	0.565803	0.611351	0.564751	0.558526	0.533548		chr1-13400001	0.0129549	0.0144619	0.0141805	0.015585	0.015497	0.0153979	0.013277	0.0105921	0.0117682	0.0116678
									chr1-13500001	0.90095	0.850034	0.875492	0.839094	0.85302	0.847512	0.851461	0.894025	0.884718	0.909928	0.898664	0.878568	0.878187		chr1-13500001	0.707609	0.631732	0.66967	0.644178	0.621935	0.662609	0.633119	0.700718	0.678324	0.715263	0.663234	0.673304	0.659088		chr1-13500001	0.0141329	0.0158999	0.0147519	0.014966	0.0157205	0.0143155	0.0157248	0.0119437	0.0131275	0.0134123
									chr1-13600001	0.856308	0.814387	0.835347	0.801464	0.822154	0.787632	0.818408	0.865748	0.804627	0.863938	0.822801	0.85949	0.826467		chr1-13600001	0.699568	0.644382	0.671975	0.652777	0.651829	0.638764	0.671077	0.690819	0.653544	0.700049	0.647587	0.685965	0.665728		chr1-13600001	0.0100317	0.0129663	0.0226479	0.0240851	0.0242763	0.023034	0.0126244	0.00931968	0.01219	0.0134482
									chr1-13700001	0.800077	0.790381	0.795229	0.79159	0.789111	0.797802	0.772802	0.838571	0.800325	0.825361	0.786466	0.820753	0.797006		chr1-13700001	0.593391	0.593706	0.593548	0.589315	0.591857	0.619138	0.582075	0.607643	0.586231	0.617286	0.526948	0.615549	0.583071		chr1-13700001	0.0145972	0.0159794	0.0100136	0.0127224	0.0115978	0.0173054	0.0146534	0.0139595	0.0115663	0.0132334
									chr1-13800001	0.633109	0.567865	0.600487	0.603811	0.528535	0.571715	0.535318	0.632629	0.625511	0.662844	0.584282	0.62815	0.585222		chr1-13800001	0.29729	0.200091	0.24869	0.210784	0.179677	0.170128	0.207789	0.261452	0.257674	0.304163	0.22317	0.252774	0.250217		chr1-13800001	0.013205	0.0137678	0.019898	0.0231952	0.0233732	0.0251395	0.0143427	0.015002	0.0139623	0.01198
									chr1-13900001	0.806798	0.80277	0.804784	0.805678	0.788501	0.820653	0.796257	0.83727	0.808667	0.820012	0.791626	0.815898	0.786399		chr1-13900001	0.607634	0.58045	0.594042	0.566467	0.5642	0.581723	0.573883	0.647583	0.597984	0.597009	0.567097	0.595707	0.575648		chr1-13900001	0.0139229	0.0138084	0.016272	0.0166724	0.0180379	0.0175923	0.0140092	0.0128492	0.0142969	0.0142202
									chr1-14000001	0.900843	0.873552	0.887197	0.857663	0.885523	0.864278	0.882114	0.911679	0.868539	0.906791	0.893286	0.891867	0.884918		chr1-14000001	0.704931	0.64912	0.677026	0.647666	0.655578	0.658141	0.669695	0.708895	0.665646	0.721876	0.666955	0.68979	0.667672		chr1-14000001	0.0135709	0.0123582	0.0156136	0.0178896	0.0179738	0.0174972	0.0125213	0.0118151	0.013043	0.0141798
									chr1-14100001	0.908382	0.88729	0.897836	0.865993	0.905358	0.891123	0.889183	0.921405	0.884975	0.915151	0.916245	0.905048	0.904013		chr1-14100001	0.785227	0.731781	0.758504	0.725759	0.746743	0.754842	0.748014	0.776986	0.750644	0.783481	0.780602	0.770194	0.764497		chr1-14100001	0.0129091	0.0123538	0.0169632	0.0188533	0.0183996	0.01836	0.0131308	0.0117457	0.0139559	0.0135069
									chr1-14200001	0.764836	0.703814	0.734325	0.717712	0.684669	0.740978	0.675454	0.73304	0.700284	0.788687	0.709855	0.744323	0.717483		chr1-14200001	0.617232	0.57162	0.594426	0.573714	0.53865	0.592806	0.541499	0.606126	0.581308	0.651055	0.53187	0.601536	0.558802		chr1-14200001	0.016963	0.0204787	0.016103	0.0183466	0.0178614	0.0204529	0.0193008	0.0168716	0.0220134	0.0177448
									chr1-14300001	0.697463	0.722227	0.709845	0.782215	0.752482	0.80362	0.730516	0.749605	0.704986	0.764346	0.660584	0.755066	0.703994		chr1-14300001	0.466342	0.441912	0.454127	0.517571	0.463476	0.542626	0.469427	0.487988	0.462535	0.493839	0.418237	0.511665	0.446056		chr1-14300001	0.0185269	0.020792	0.0208531	0.0194697	0.0208628	0.0174235	0.0241541	0.0179742	0.0200222	0.0160489
									chr1-14400001	0.8925	0.877071	0.884785	0.859609	0.888789	0.882772	0.872193	0.899988	0.87137	0.894902	0.886229	0.893629	0.886479		chr1-14400001	0.767375	0.726215	0.746795	0.712712	0.734939	0.736298	0.732584	0.765743	0.736544	0.762451	0.759597	0.755194	0.752396		chr1-14400001	0.0129217	0.0114731	0.0143394	0.0158222	0.0183853	0.0166393	0.0125562	0.012007	0.0123814	0.0134512
									chr1-14500001	0.912957	0.871636	0.892297	0.84881	0.885392	0.865776	0.87403	0.905918	0.888503	0.913357	0.914582	0.897343	0.897086		chr1-14500001	0.76709	0.702082	0.734586	0.682293	0.703065	0.692064	0.709215	0.740075	0.723776	0.758042	0.740499	0.735502	0.735246		chr1-14500001	0.0107127	0.0104682	0.0133174	0.01808	0.0153088	0.01628	0.0112434	0.00931356	0.0104852	0.0115967
									chr1-14600001	0.776339	0.782254	0.779296	0.789055	0.779248	0.782688	0.776406	0.836785	0.770063	0.807428	0.743629	0.803344	0.779148		chr1-14600001	0.532672	0.494361	0.513516	0.505507	0.48917	0.493517	0.510169	0.57672	0.497494	0.548116	0.48679	0.543033	0.519958		chr1-14600001	0.0195692	0.021418	0.0122619	0.0140734	0.0139376	0.0146431	0.0239472	0.0210939	0.0214234	0.0209149
									chr1-14700001	0.822803	0.798474	0.810639	0.806584	0.799648	0.826012	0.802724	0.852108	0.794693	0.84716	0.770535	0.836888	0.794528		chr1-14700001	0.654928	0.622708	0.638818	0.63291	0.604477	0.64686	0.620729	0.69066	0.625352	0.683413	0.589387	0.656385	0.628313		chr1-14700001	0.0107309	0.0112868	0.0130063	0.0139792	0.0131184	0.0143121	0.0122484	0.0110849	0.0121818	0.0117931
									chr1-14800001	0.848993	0.821129	0.835061	0.82958	0.838148	0.833105	0.843821	0.874675	0.820947	0.865835	0.823273	0.848172	0.847216		chr1-14800001	0.511799	0.47916	0.495479	0.497686	0.465245	0.49147	0.494787	0.565417	0.473041	0.524345	0.440767	0.507159	0.484777		chr1-14800001	0.0104738	0.0127789	0.026201	0.0304918	0.030196	0.0296751	0.0134969	0.00914637	0.0102401	0.0114316
									chr1-14900001	0.884753	0.802926	0.843839	0.778912	0.795118	0.801788	0.791509	0.885059	0.861503	0.898101	0.88319	0.855685	0.828601		chr1-14900001	0.778625	0.659869	0.719247	0.651011	0.663944	0.676619	0.678356	0.770364	0.749857	0.802645	0.772914	0.74752	0.7224		chr1-14900001	0.0110801	0.0204638	0.0225804	0.0226129	0.025518	0.0247557	0.0158784	0.0123991	0.0122554	0.0128052
									chr1-15000001	0.848379	0.810248	0.829314	0.791713	0.800776	0.815656	0.800907	0.869385	0.837157	0.871001	0.844478	0.834839	0.816863		chr1-15000001	0.652113	0.585554	0.618834	0.560196	0.554593	0.565254	0.57097	0.680032	0.597309	0.669192	0.582183	0.618269	0.586085		chr1-15000001	0.0131701	0.015913	0.0114127	0.0125917	0.0115356	0.0130842	0.0165935	0.0144088	0.0120917	0.0141645
									chr1-15100001	0.861443	0.841103	0.851273	0.823223	0.822158	0.813927	0.818228	0.874705	0.832773	0.883828	0.827704	0.868466	0.823416		chr1-15100001	0.616688	0.548284	0.582486	0.533142	0.527006	0.5138	0.524734	0.62688	0.571109	0.669383	0.549489	0.605478	0.582447		chr1-15100001	0.0176874	0.0176674	0.0107962	0.0127102	0.011066	0.0130402	0.0221573	0.013986	0.0205775	0.016592
									chr1-15200001	0.875963	0.848759	0.862361	0.842713	0.873922	0.853352	0.861076	0.89873	0.843534	0.881394	0.866361	0.872002	0.871178		chr1-15200001	0.769435	0.702986	0.736211	0.711202	0.717032	0.718661	0.725831	0.771334	0.724645	0.76789	0.756506	0.744744	0.742673		chr1-15200001	0.0138264	0.0128502	0.0290192	0.0256154	0.0290881	0.0272701	0.0107497	0.0111852	0.0125064	0.0136306
									chr1-15300001	0.671722	0.690188	0.680955	0.754111	0.714346	0.746471	0.675435	0.724078	0.661484	0.715519	0.6118	0.73231	0.684887		chr1-15300001	0.528588	0.514889	0.521738	0.574303	0.528583	0.568626	0.509424	0.552882	0.513968	0.545522	0.467642	0.562833	0.526057		chr1-15300001	0.0294867	0.0284929	0.0133654	0.0139453	0.0137034	0.0140173	0.0363754	0.0283736	0.0305931	0.030682
									chr1-15400001	0.847651	0.825857	0.836754	0.806218	0.837806	0.815933	0.820165	0.870208	0.788622	0.849236	0.815244	0.843343	0.836399		chr1-15400001	0.719475	0.682042	0.700758	0.662527	0.692179	0.683645	0.689889	0.726257	0.662914	0.712704	0.688868	0.709944	0.699875		chr1-15400001	0.0135134	0.0126165	0.0201481	0.0179291	0.0190767	0.0175611	0.0133171	0.0124725	0.0150636	0.0143313
									chr1-15500001	0.729882	0.717864	0.723873	0.728029	0.715125	0.751034	0.700288	0.772656	0.742709	0.77371	0.702667	0.76724	0.732662		chr1-15500001	0.564785	0.520164	0.542474	0.535309	0.515372	0.557165	0.530661	0.58967	0.555777	0.582192	0.539487	0.576479	0.558399		chr1-15500001	0.0248465	0.0286211	0.0307648	0.0324077	0.0308298	0.0280901	0.0297589	0.0204876	0.0259133	0.0223958
									chr1-15600001	0.741661	0.719601	0.730631	0.73459	0.703138	0.741924	0.711644	0.801097	0.714436	0.780074	0.670154	0.770553	0.697076		chr1-15600001	0.628263	0.5547	0.591481	0.599833	0.547137	0.577373	0.563526	0.673339	0.593897	0.65719	0.573841	0.625895	0.579079		chr1-15600001	0.0261247	0.0298937	0.0206427	0.0201426	0.0210495	0.0210044	0.0339344	0.0218752	0.0313258	0.029428
									chr1-15700001	0.820894	0.788181	0.804538	0.803883	0.764445	0.816454	0.774739	0.841053	0.795405	0.852816	0.795878	0.817722	0.768655		chr1-15700001	0.672824	0.602238	0.637531	0.63031	0.595465	0.635449	0.625052	0.691294	0.641517	0.712844	0.655732	0.657777	0.637406		chr1-15700001	0.0165006	0.0163121	0.0169477	0.0168235	0.0161129	0.0146972	0.0155265	0.0145279	0.0152703	0.0186532
									chr1-15800001	0.910904	0.880174	0.895539	0.857136	0.89744	0.871025	0.885775	0.909719	0.884603	0.914104	0.910602	0.895995	0.900803		chr1-15800001	0.761346	0.696621	0.728984	0.687588	0.706233	0.702812	0.715886	0.744783	0.719778	0.752843	0.741728	0.73866	0.730221		chr1-15800001	0.0112195	0.0118894	0.0156155	0.0148452	0.0132311	0.0145744	0.0127824	0.0105054	0.0108572	0.0123622
									chr1-15900001	0.874312	0.857871	0.866092	0.845931	0.878709	0.852051	0.868704	0.890331	0.871374	0.886704	0.866758	0.877215	0.867306		chr1-15900001	0.740216	0.69136	0.715788	0.696812	0.712912	0.708448	0.718441	0.751745	0.720362	0.756484	0.723316	0.742463	0.725172		chr1-15900001	0.0157773	0.0147678	0.029567	0.0310117	0.0330467	0.0324329	0.0157334	0.0138452	0.0143734	0.0152525
									chr1-16000001	0.770385	0.689143	0.729764	0.671475	0.710225	0.743508	0.690052	0.773798	0.742618	0.755715	0.681145	0.758502	0.694818		chr1-16000001	0.442094	0.311405	0.37675	0.307288	0.334383	0.35028	0.3643	0.450903	0.430663	0.453944	0.373452	0.448996	0.360883		chr1-16000001	0.0081588	0.00786458	0.0120333	0.0140397	0.0135463	0.0128522	0.0054849	0.00682014	0.00640546	0.00768003
									chr1-16100001	0.843382	0.761299	0.802341	0.771971	0.737482	0.818883	0.705148	0.815144	0.801288	0.820282	0.77684	0.825399	0.775963		chr1-16100001	0.693669	0.58534	0.639504	0.602503	0.575804	0.651771	0.549598	0.643393	0.645078	0.671993	0.625123	0.666408	0.612199		chr1-16100001	0.0115111	0.0133307	0.0349674	0.0345078	0.035123	0.0310173	0.0128191	0.0126769	0.00889949	0.0126466
									chr1-16200001	0.784074	0.715165	0.74962	0.701222	0.721012	0.743883	0.721622	0.828353	0.72756	0.787209	0.731396	0.777355	0.743806		chr1-16200001	0.609225	0.516178	0.562702	0.531265	0.539626	0.56129	0.563439	0.635383	0.550098	0.639094	0.592153	0.595943	0.596374		chr1-16200001	0.0124309	0.0157207	0.0343201	0.0368026	0.0341609	0.0314251	0.0143995	0.0117799	0.0101893	0.0115327
									chr1-16300001	0.853066	0.830883	0.841975	0.828467	0.836432	0.837359	0.828359	0.877282	0.845409	0.880474	0.826542	0.852959	0.841052		chr1-16300001	0.696889	0.647105	0.671997	0.646604	0.638972	0.669958	0.650508	0.708493	0.682888	0.716119	0.654399	0.682811	0.670777		chr1-16300001	0.0136579	0.0148368	0.0181538	0.0205181	0.0197199	0.0184262	0.0158878	0.0154925	0.0144799	0.0149851
									chr1-16400001	0.881122	0.808042	0.844582	0.796893	0.820877	0.808232	0.820838	0.875558	0.854909	0.880243	0.87803	0.853185	0.846903		chr1-16400001	0.629318	0.553281	0.591299	0.557642	0.559647	0.566657	0.55366	0.630158	0.606735	0.652887	0.618087	0.618175	0.602396		chr1-16400001	0.01134	0.0126532	0.0130152	0.0142236	0.0126972	0.0136745	0.0127576	0.0100737	0.0114608	0.012565
									chr1-16500001	0.904739	0.855319	0.880029	0.84044	0.868788	0.862061	0.859946	0.910354	0.876311	0.920411	0.9064	0.895161	0.883681		chr1-16500001	0.772841	0.704302	0.738572	0.704657	0.708718	0.725006	0.717712	0.772922	0.747257	0.777255	0.76973	0.761784	0.74598		chr1-16500001	0.0122777	0.0152143	0.0155256	0.0170955	0.0151518	0.0157767	0.0142553	0.010236	0.00977975	0.0125413
									chr1-16600001	0.921078	0.862195	0.891637	0.855005	0.860937	0.880299	0.842484	0.917725	0.910442	0.938424	0.929239	0.903518	0.898576		chr1-16600001	0.800284	0.711149	0.755717	0.673425	0.706266	0.697684	0.718255	0.774531	0.772663	0.811882	0.796765	0.766822	0.753158		chr1-16600001	0.0160111	0.0182178	0.00651485	0.00992748	0.00930788	0.00834328	0.0119766	0.0153062	0.0140471	0.0147569
									chr1-16700001	0.671443	0.62526	0.648351	0.673539	0.631606	0.663109	0.617804	0.697291	0.629621	0.69995	0.56964	0.671792	0.634248		chr1-16700001	0.501503	0.440817	0.47116	0.474362	0.466209	0.477332	0.492719	0.508429	0.438166	0.538653	0.439878	0.494163	0.478975		chr1-16700001	0.00972052	0.0105001	0.0162317	0.0158407	0.0170762	0.0151527	0.0104019	0.00734521	0.00973409	0.0100758
									chr1-16800001	0.77273	0.73756	0.755145	0.734239	0.739836	0.754707	0.729974	0.817363	0.765471	0.805587	0.761874	0.781478	0.760321		chr1-16800001	0.654958	0.606439	0.630698	0.625073	0.620949	0.644381	0.605364	0.685251	0.63461	0.683326	0.641284	0.658139	0.638092		chr1-16800001	0.0131615	0.017199	0.0236751	0.0206801	0.0215881	0.0196454	0.0152522	0.0140836	0.0120716	0.0150651
									chr1-16900001	0.712687	0.723977	0.718332	0.711855	0.700152	0.748087	0.691965	0.717137	0.700151	0.754981	0.632001	0.746272	0.703435		chr1-16900001	0.447864	0.416949	0.432407	0.411302	0.395535	0.455592	0.417044	0.468787	0.448025	0.505047	0.368792	0.46982	0.416125		chr1-16900001	0.0198886	0.0188012	0.0173798	0.018098	0.0187193	0.0168123	0.0233202	0.0154676	0.0174367	0.0163612
									chr1-17000001	0.870493	0.817698	0.844095	0.805914	0.83228	0.821565	0.816525	0.888539	0.856042	0.884465	0.854909	0.858935	0.834735		chr1-17000001	0.706002	0.59833	0.652166	0.596699	0.579148	0.584035	0.587348	0.71593	0.666771	0.735784	0.688749	0.674705	0.628938		chr1-17000001	0.0133635	0.0165819	0.0146144	0.0156037	0.0143263	0.0156732	0.0152032	0.0130576	0.0164593	0.0131062
									chr1-17100001	0.691868	0.527986	0.609927	0.558715	0.526518	0.578348	0.516598	0.654608	0.630222	0.69944	0.66487	0.650323	0.584864		chr1-17100001	0.60349	0.429028	0.516259	0.461745	0.438996	0.48712	0.42006	0.538924	0.547427	0.600418	0.570187	0.535452	0.498874		chr1-17100001	0.0285997	0.0434836	0.0209791	0.0220573	0.0186075	0.0213265	0.0411368	0.0252406	0.0315725	0.0349571
									chr1-17200001	0.902782	0.800007	0.851394	0.781218	0.824796	0.801653	0.813318	0.888944	0.884666	0.912943	0.908584	0.873018	0.86193		chr1-17200001	0.786561	0.631149	0.708855	0.634651	0.647636	0.652606	0.675592	0.770091	0.716669	0.765363	0.769147	0.741177	0.707594		chr1-17200001	0.0122452	0.0133311	0.0193557	0.0192102	0.02415	0.022721	0.0110305	0.0106755	0.00917114	0.0119989
									chr1-17300001	0.858842	0.842818	0.85083	0.831023	0.852394	0.85868	0.858068	0.856153	0.833846	0.857684	0.813606	0.863529	0.842744		chr1-17300001	0.74907	0.721898	0.735484	0.724238	0.732281	0.744483	0.738639	0.754125	0.713869	0.744319	0.70435	0.7568	0.723775		chr1-17300001	0.0152386	0.0149723	0.0114904	0.0133387	0.0140952	0.0151391	0.0141037	0.0127349	0.013877	0.0171907
									chr1-17400001	0.907028	0.882922	0.894975	0.866334	0.896827	0.879182	0.886663	0.921456	0.891213	0.918944	0.902655	0.901369	0.900234		chr1-17400001	0.78195	0.727372	0.754661	0.711443	0.7347	0.733186	0.740401	0.775541	0.738729	0.786324	0.759564	0.759241	0.755547		chr1-17400001	0.0129018	0.0133236	0.0246587	0.0229703	0.0254058	0.0246997	0.0134801	0.011787	0.0132688	0.0136517
									chr1-17500001	0.897314	0.873469	0.885391	0.853452	0.880793	0.861658	0.866923	0.901527	0.867763	0.892021	0.891373	0.894939	0.880145		chr1-17500001	0.743131	0.650094	0.696612	0.645407	0.647192	0.657313	0.659555	0.740556	0.70619	0.741303	0.732989	0.711795	0.700043		chr1-17500001	0.012048	0.0109089	0.0228291	0.0211737	0.0240857	0.0221632	0.0115228	0.0101155	0.0112106	0.012631
									chr1-17600001	0.834968	0.818447	0.826708	0.808673	0.82861	0.831221	0.811403	0.864626	0.805451	0.852887	0.818267	0.835435	0.829554		chr1-17600001	0.664376	0.620681	0.642529	0.610349	0.622449	0.622081	0.627222	0.685008	0.628478	0.670275	0.627917	0.647956	0.649746		chr1-17600001	0.0141351	0.0144524	0.0202953	0.0222186	0.0237413	0.0237858	0.0150706	0.0139223	0.0150301	0.014097
									chr1-17700001	0.87686	0.85215	0.864505	0.838722	0.866018	0.838681	0.855191	0.887648	0.85461	0.88076	0.872025	0.877294	0.871647		chr1-17700001	0.709337	0.665407	0.687372	0.658115	0.68449	0.663064	0.684244	0.706645	0.672918	0.704494	0.683462	0.697392	0.702532		chr1-17700001	0.0167074	0.0172063	0.0793631	0.066734	0.101221	0.0569527	0.0184794	0.015764	0.0157574	0.0174417
									chr1-17800001	0.723417	0.731015	0.727216	0.712714	0.74045	0.773436	0.710763	0.752252	0.6774	0.735131	0.652875	0.773325	0.700275		chr1-17800001	0.679693	0.605752	0.642723	0.634944	0.634187	0.663792	0.580785	0.688227	0.607392	0.69189	0.598207	0.668451	0.633679		chr1-17800001	0.01957	0.0215065	0.0178979	0.0182068	0.016284	0.0161067	0.0290621	0.026676	0.0141588	0.0187111
									chr1-17900001	0.485234	0.514651	0.499942	0.578558	0.495247	0.599913	0.515503	0.561837	0.528467	0.577533	0.472423	0.555524	0.48939		chr1-17900001	0.197699	0.189518	0.193609	0.221067	0.191088	0.236413	0.193789	0.255645	0.19136	0.242016	0.164719	0.215953	0.18611		chr1-17900001	0.0205156	0.0204029	0.0175993	0.0167566	0.0177631	0.01858	0.0311367	0.0224401	0.0233052	0.0170282
									chr1-18000001	0.641129	0.591758	0.616444	0.665448	0.600088	0.616208	0.588163	0.570524	0.621737	0.698889	0.60154	0.661957	0.616507		chr1-18000001	0.433084	0.368496	0.40079	0.403596	0.367673	0.369882	0.389218	0.37473	0.360266	0.48732	0.372153	0.437404	0.410906		chr1-18000001	0.0139366	0.0162434	0.0140874	0.0153829	0.0163145	0.0163572	0.0192567	0.0165018	0.0208052	0.0168496
									chr1-18100001	0.596759	0.590347	0.593553	0.656031	0.596032	0.653809	0.575342	0.662498	0.580819	0.640737	0.599111	0.630451	0.593269		chr1-18100001	0.494476	0.459714	0.477095	0.533903	0.48494	0.50285	0.46473	0.512469	0.426651	0.518199	0.486061	0.507902	0.500948		chr1-18100001	0.0109605	0.0130946	0.0108678	0.0125546	0.011778	0.0123898	0.011981	0.0121896	0.0131692	0.0128548
									chr1-18200001	0.876222	0.81309	0.844656	0.76251	0.791204	0.7481	0.780912	0.847739	0.830629	0.877103	0.850515	0.865592	0.813384		chr1-18200001	0.746478	0.672756	0.709617	0.619929	0.664617	0.667615	0.640941	0.729081	0.684325	0.73725	0.710209	0.722196	0.685009		chr1-18200001	0.0156666	0.017399	0.0143284	0.0154168	0.016592	0.0156577	0.0174781	0.00927503	0.0123543	0.013333
									chr1-18300001	0.873684	0.788788	0.831236	0.796589	0.809614	0.759706	0.829799	0.860806	0.814479	0.861182	0.832638	0.839732	0.832901		chr1-18300001	0.65878	0.577269	0.618025	0.585115	0.604217	0.552999	0.637385	0.609269	0.592674	0.660477	0.62743	0.634557	0.637172		chr1-18300001	0.0108782	0.0117194	0.0178193	0.0192742	0.0185769	0.018592	0.00994978	0.0093379	0.011655	0.0114528
									chr1-18400001	0.81659	0.747645	0.782117	0.755628	0.745781	0.784546	0.709833	0.796905	0.783025	0.806215	0.800501	0.804578	0.770896		chr1-18400001	0.591392	0.421524	0.506458	0.407818	0.425361	0.446647	0.425027	0.520933	0.539394	0.591861	0.545351	0.529573	0.498446		chr1-18400001	0.0109693	0.0109824	0.0228396	0.0241688	0.024223	0.0279011	0.0109158	0.00995508	0.0105752	0.0109793
									chr1-18500001	0.879591	0.830955	0.855273	0.807071	0.839474	0.796609	0.838052	0.872976	0.848455	0.879607	0.850825	0.856702	0.852489		chr1-18500001	0.705928	0.614322	0.660125	0.59017	0.6199	0.586808	0.649216	0.69062	0.627641	0.693248	0.646217	0.65521	0.660921		chr1-18500001	0.01483	0.0190957	0.0273349	0.0247663	0.0395253	0.0237658	0.0183921	0.0147023	0.015209	0.0149577
									chr1-18600001	0.902512	0.861374	0.881943	0.836304	0.876882	0.856246	0.869929	0.907596	0.878008	0.914183	0.906523	0.887335	0.883247		chr1-18600001	0.766211	0.698528	0.73237	0.682199	0.706429	0.689606	0.715009	0.77874	0.729886	0.775826	0.74423	0.741988	0.728531		chr1-18600001	0.0121471	0.0152578	0.0205259	0.0216306	0.0215866	0.0220078	0.0140916	0.0109918	0.0118158	0.0124729
									chr1-18700001	0.88038	0.81541	0.847895	0.794032	0.826132	0.807897	0.812688	0.877668	0.855682	0.886373	0.8818	0.865041	0.853766		chr1-18700001	0.701132	0.621152	0.661142	0.62618	0.633218	0.630482	0.644809	0.691419	0.675637	0.705105	0.67757	0.694935	0.669404		chr1-18700001	0.0131635	0.0159595	0.0176548	0.0152018	0.0172367	0.0159117	0.0144935	0.0110921	0.0122714	0.0129254
									chr1-18800001	0.896371	0.816792	0.856581	0.800243	0.83595	0.816557	0.825332	0.892126	0.87504	0.902015	0.902738	0.869629	0.869719		chr1-18800001	0.750262	0.661257	0.705759	0.661148	0.675383	0.674851	0.679573	0.729569	0.72281	0.744361	0.754314	0.722427	0.71932		chr1-18800001	0.0114654	0.0150086	0.0185785	0.0215336	0.0205522	0.0207068	0.0139013	0.0111893	0.01122	0.0133026
									chr1-18900001	0.792524	0.730154	0.761339	0.750642	0.743342	0.761581	0.762703	0.802268	0.772899	0.806793	0.752777	0.763768	0.765638		chr1-18900001	0.667181	0.522731	0.594956	0.563893	0.535647	0.565557	0.561317	0.680015	0.644362	0.688431	0.629696	0.602446	0.607179		chr1-18900001	0.0120152	0.0153001	0.0156961	0.0140954	0.0111241	0.0154164	0.0158694	0.0122227	0.0127097	0.0125064
									chr1-19000001	0.885008	0.792946	0.838977	0.784182	0.816217	0.793317	0.824521	0.887445	0.859893	0.894258	0.90104	0.865656	0.865412		chr1-19000001	0.768743	0.663344	0.716043	0.652376	0.688282	0.697386	0.710636	0.762106	0.743369	0.777416	0.776297	0.751787	0.74416		chr1-19000001	0.0294263	0.0315414	0.0103436	0.014285	0.0137243	0.0142453	0.032805	0.0247551	0.0296849	0.0284371
									chr1-19100001	0.857164	0.839578	0.848371	0.825731	0.858342	0.823792	0.839176	0.872199	0.823304	0.853836	0.841247	0.856624	0.83887		chr1-19100001	0.731222	0.694643	0.712933	0.693658	0.702833	0.689706	0.701022	0.723315	0.70881	0.729076	0.69894	0.717848	0.70999		chr1-19100001	0.0162486	0.0172381	0.0261575	0.0258895	0.027769	0.0276812	0.0151908	0.0157927	0.0186272	0.0174537
									chr1-19200001	0.860286	0.829977	0.845131	0.8122	0.845871	0.825541	0.848514	0.864584	0.819906	0.872279	0.832036	0.844736	0.847126		chr1-19200001	0.761731	0.707408	0.734569	0.698091	0.718319	0.712035	0.728963	0.757104	0.709674	0.764298	0.73325	0.733932	0.733794		chr1-19200001	0.0129294	0.0128011	0.0184874	0.0211196	0.0192857	0.0215479	0.014215	0.0133064	0.0128974	0.0131346
									chr1-19300001	0.793303	0.809406	0.801354	0.797656	0.802742	0.815804	0.806813	0.83793	0.778786	0.830397	0.755427	0.826077	0.799161		chr1-19300001	0.664717	0.658712	0.661715	0.654885	0.655896	0.670071	0.667289	0.694681	0.65268	0.695856	0.639151	0.68168	0.670768		chr1-19300001	0.0216522	0.0208158	0.0191063	0.0196865	0.019068	0.020054	0.0192019	0.0192924	0.0207929	0.0209247
									chr1-19400001	0.826101	0.807445	0.816773	0.813552	0.825866	0.818187	0.819508	0.850283	0.809865	0.83613	0.803099	0.837149	0.820319		chr1-19400001	0.703995	0.655413	0.679704	0.663098	0.672082	0.677014	0.669794	0.712451	0.685072	0.714426	0.673738	0.70133	0.693271		chr1-19400001	0.0175017	0.0168998	0.0172286	0.0206879	0.0192686	0.0206848	0.0177884	0.0162057	0.0166673	0.0196162
									chr1-19500001	0.78075	0.790902	0.785826	0.795621	0.788922	0.789736	0.787769	0.817156	0.765815	0.810312	0.747727	0.815254	0.782203		chr1-19500001	0.636819	0.623394	0.630106	0.631584	0.624234	0.638933	0.62805	0.668147	0.621546	0.650719	0.60931	0.665608	0.625629		chr1-19500001	0.0227953	0.02361	0.0198153	0.0209208	0.0210005	0.0213783	0.0289076	0.0269401	0.0259516	0.0238531
									chr1-19600001	0.854712	0.828976	0.841844	0.84113	0.836853	0.847261	0.819019	0.878973	0.846735	0.859966	0.805707	0.850889	0.819584		chr1-19600001	0.714659	0.647312	0.680986	0.664253	0.659177	0.6716	0.644766	0.7303	0.697401	0.729232	0.687908	0.687382	0.672433		chr1-19600001	0.0152619	0.0158403	0.0341694	0.0435053	0.03216	0.035076	0.0145554	0.0134801	0.015219	0.0146002
									chr1-19700001	0.803742	0.736665	0.770203	0.748563	0.736784	0.741728	0.729946	0.801457	0.758958	0.808696	0.755495	0.776013	0.732158		chr1-19700001	0.632316	0.55584	0.594078	0.576194	0.56566	0.592021	0.56728	0.641572	0.594544	0.644788	0.560486	0.609353	0.570026		chr1-19700001	0.0258388	0.0243805	0.0223583	0.022089	0.0239402	0.0201605	0.0337798	0.0215848	0.0271135	0.0230081
									chr1-19800001	0.871263	0.81506	0.843162	0.784114	0.812361	0.813472	0.832983	0.873723	0.872747	0.87305	0.85468	0.848498	0.847771		chr1-19800001	0.728704	0.641101	0.684902	0.619833	0.622171	0.648785	0.662684	0.740505	0.708417	0.719659	0.704482	0.700828	0.686458		chr1-19800001	0.0138691	0.0168066	0.0129242	0.015428	0.014211	0.013867	0.0188492	0.0136256	0.0152517	0.0147369
									chr1-19900001	0.759168	0.786768	0.772968	0.804945	0.807066	0.818857	0.784511	0.819487	0.759886	0.799429	0.724771	0.818587	0.768183		chr1-19900001	0.63031	0.63965	0.63498	0.661943	0.662239	0.693323	0.663559	0.6697	0.611804	0.6697	0.579124	0.676825	0.636025		chr1-19900001	0.0130189	0.0121322	0.0219589	0.020148	0.0233962	0.0206526	0.0125303	0.0121125	0.0134507	0.0133768
									chr1-20000001	0.867581	0.843176	0.855378	0.825644	0.85238	0.840118	0.856902	0.871893	0.859651	0.885372	0.844438	0.871152	0.865977		chr1-20000001	0.745299	0.70126	0.723279	0.677226	0.699125	0.69767	0.722379	0.738009	0.717388	0.754334	0.717529	0.737546	0.737514		chr1-20000001	0.0168536	0.0169303	0.0174773	0.0198045	0.020267	0.0172128	0.0201949	0.0180966	0.01993	0.0185771
									chr1-20100001	0.872343	0.83095	0.851647	0.821128	0.824789	0.83286	0.824056	0.879379	0.828563	0.879489	0.826546	0.855731	0.831141		chr1-20100001	0.650202	0.579578	0.61489	0.570319	0.572984	0.584837	0.600159	0.64945	0.617441	0.658441	0.587694	0.631455	0.592459		chr1-20100001	0.0102469	0.0101705	0.0263501	0.0284705	0.0302294	0.0234445	0.00842887	0.0114868	0.0101858	0.0111597
									chr1-20200001	0.546829	0.489268	0.518049	0.518832	0.461023	0.525267	0.466519	0.524119	0.486756	0.581667	0.509205	0.559832	0.497404		chr1-20200001	0.402228	0.293153	0.34769	0.277455	0.275122	0.277351	0.287999	0.398386	0.341854	0.459152	0.382203	0.399348	0.352746		chr1-20200001	0.0379273	0.0339433	0.0165352	0.016536	0.0166192	0.0172077	0.033797	0.0286162	0.0459259	0.0288023
									chr1-20300001	0.805329	0.791725	0.798527	0.806434	0.805349	0.827692	0.782318	0.826803	0.793301	0.831569	0.782256	0.825272	0.791517		chr1-20300001	0.633226	0.60055	0.616888	0.615762	0.593491	0.630511	0.610246	0.653938	0.602118	0.653531	0.56895	0.647816	0.592254		chr1-20300001	0.0137991	0.0140857	0.0251267	0.0258227	0.0251708	0.0239479	0.0150023	0.0136809	0.0135203	0.0142654
									chr1-20400001	0.767944	0.710297	0.739121	0.747727	0.724126	0.731832	0.705072	0.792764	0.744325	0.770794	0.727501	0.770257	0.738876		chr1-20400001	0.615487	0.515934	0.56571	0.529191	0.522144	0.531549	0.528255	0.639343	0.555518	0.620648	0.561336	0.593628	0.588737		chr1-20400001	0.0111695	0.01307	0.0209676	0.0239976	0.0259844	0.0221401	0.0134476	0.00790912	0.0124447	0.0118728
									chr1-20500001	0.870206	0.792459	0.831333	0.791567	0.807324	0.792797	0.800683	0.867498	0.848148	0.887438	0.840365	0.857268	0.842126		chr1-20500001	0.709037	0.619792	0.664415	0.625742	0.617	0.626705	0.637709	0.708112	0.686242	0.716598	0.663945	0.685939	0.668894		chr1-20500001	0.016648	0.0193793	0.0129141	0.0151569	0.0125358	0.0145569	0.0200467	0.0151242	0.018255	0.0195796
									chr1-20600001	0.875033	0.807971	0.841502	0.806207	0.828679	0.803552	0.819112	0.887102	0.840556	0.8879	0.878608	0.860913	0.853144		chr1-20600001	0.614149	0.531268	0.572708	0.56343	0.56865	0.561895	0.567824	0.648022	0.55185	0.659487	0.546236	0.596823	0.576908		chr1-20600001	0.0111618	0.0147964	0.0198986	0.0182042	0.0243052	0.0187397	0.0166336	0.0106089	0.0134516	0.0114363
									chr1-20700001	0.838471	0.76636	0.802415	0.763447	0.763499	0.764732	0.769059	0.816856	0.835326	0.863028	0.861044	0.826151	0.805185		chr1-20700001	0.735997	0.681502	0.708749	0.668277	0.672591	0.69439	0.685431	0.725719	0.719074	0.747654	0.7591	0.727123	0.717372		chr1-20700001	0.0130993	0.0160382	0.0110886	0.012242	0.0111386	0.0121209	0.0158813	0.0139013	0.0128319	0.0147259
									chr1-20800001	0.89017	0.812504	0.851337	0.786136	0.832398	0.801949	0.823033	0.895714	0.873487	0.899632	0.903561	0.872554	0.864525		chr1-20800001	0.745681	0.631647	0.688664	0.625399	0.632827	0.610661	0.614611	0.762569	0.726982	0.752169	0.75523	0.698402	0.713985		chr1-20800001	0.0136327	0.014617	0.0362494	0.0339571	0.0443031	0.0361074	0.0160832	0.0108198	0.0108471	0.0122683
									chr1-20900001	0.827794	0.748599	0.788197	0.785026	0.743167	0.734388	0.733886	0.82078	0.816108	0.852133	0.811633	0.812122	0.801374		chr1-20900001	0.62094	0.500383	0.560662	0.518894	0.475772	0.467165	0.505846	0.580869	0.574359	0.666196	0.58521	0.584948	0.562946		chr1-20900001	0.011739	0.0151227	0.0171695	0.0190742	0.0174386	0.016336	0.013703	0.0117439	0.0116686	0.0143333
									chr1-21000001	0.879969	0.811024	0.845496	0.799019	0.839205	0.817696	0.819745	0.881051	0.856924	0.882767	0.875569	0.861589	0.855757		chr1-21000001	0.735701	0.656313	0.696007	0.659506	0.672172	0.679366	0.672498	0.722343	0.706666	0.739659	0.733298	0.71089	0.708638		chr1-21000001	0.0137601	0.0156492	0.0159921	0.0173209	0.0157004	0.019165	0.0149985	0.0115374	0.0135636	0.0135012
									chr1-21100001	0.876478	0.824216	0.850347	0.811245	0.841113	0.826752	0.821074	0.877391	0.874797	0.896928	0.894312	0.856944	0.856925		chr1-21100001	0.700394	0.6289	0.664647	0.630907	0.637164	0.651183	0.638965	0.713134	0.67179	0.72991	0.680934	0.685605	0.65917		chr1-21100001	0.0173723	0.0195184	0.0245369	0.0255301	0.0245212	0.0262854	0.0251821	0.0187961	0.016943	0.0177986
									chr1-21200001	0.521362	0.455437	0.488399	0.54353	0.437054	0.528614	0.437212	0.488076	0.532435	0.547412	0.436374	0.523937	0.429542		chr1-21200001	0.380041	0.315599	0.34782	0.368219	0.306947	0.363866	0.318832	0.373319	0.348467	0.396474	0.273246	0.384664	0.310214		chr1-21200001	0.00784646	0.0086435	0.0190085	0.020598	0.0207323	0.0183811	0.00704826	0.00544469	0.0065567	0.00590225
									chr1-21300001	0.856589	0.794116	0.825353	0.811686	0.815273	0.820429	0.819196	0.86629	0.817138	0.87658	0.830526	0.851569	0.823166		chr1-21300001	0.729586	0.652286	0.690936	0.680742	0.661348	0.680949	0.678446	0.740065	0.678812	0.74548	0.686716	0.721508	0.688305		chr1-21300001	0.0117641	0.0135531	0.0208285	0.0201101	0.0213029	0.0219999	0.0116379	0.0109097	0.0109749	0.0106959
									chr1-21400001	0.900831	0.875222	0.888027	0.850769	0.896371	0.87293	0.886972	0.911442	0.884061	0.908724	0.913953	0.900551	0.899886		chr1-21400001	0.780265	0.721163	0.750714	0.709381	0.736392	0.732548	0.741091	0.771728	0.756543	0.777049	0.774604	0.764568	0.767478		chr1-21400001	0.0139192	0.0128073	0.0166524	0.0170941	0.0159805	0.0171319	0.0134727	0.0133526	0.0135081	0.0144374
									chr1-21500001	0.888314	0.865524	0.876919	0.858299	0.87714	0.866467	0.861435	0.895709	0.868299	0.904066	0.871761	0.883156	0.870646		chr1-21500001	0.72233	0.635666	0.678998	0.649426	0.659933	0.654812	0.653013	0.745237	0.692634	0.744155	0.683372	0.702908	0.692371		chr1-21500001	0.0129708	0.0121852	0.0243228	0.0251914	0.0223335	0.0200322	0.0136796	0.0117088	0.0141945	0.0155969
									chr1-21600001	0.871175	0.852666	0.861921	0.84343	0.86392	0.857914	0.859344	0.880861	0.858799	0.879605	0.860386	0.879698	0.855903		chr1-21600001	0.71072	0.671992	0.691356	0.656569	0.673138	0.675859	0.683531	0.710193	0.687668	0.718046	0.68166	0.708514	0.690376		chr1-21600001	0.0117187	0.0117632	0.0211331	0.0204803	0.0196353	0.0200361	0.0133738	0.0114886	0.0123014	0.0128559
									chr1-21700001	0.805814	0.800699	0.803257	0.787009	0.81703	0.791616	0.804254	0.829097	0.78992	0.832439	0.787081	0.820991	0.803702		chr1-21700001	0.630445	0.559713	0.595079	0.577938	0.583566	0.587188	0.579577	0.646162	0.604211	0.645582	0.585604	0.622884	0.597855		chr1-21700001	0.0168684	0.0182052	0.0228144	0.0234921	0.0229993	0.0237129	0.0161214	0.013937	0.0164577	0.0152473
									chr1-21800001	0.906902	0.880974	0.893938	0.871509	0.886976	0.876829	0.889121	0.909834	0.892747	0.916534	0.907372	0.907655	0.890781		chr1-21800001	0.779754	0.727888	0.753821	0.719815	0.733673	0.732527	0.73834	0.786204	0.745769	0.787434	0.760476	0.7674	0.744322		chr1-21800001	0.0143455	0.0169016	0.0100155	0.00928071	0.00914596	0.0104221	0.0166378	0.0133458	0.0138505	0.0154827
									chr1-21900001	0.705374	0.645084	0.675229	0.692201	0.652852	0.672319	0.660644	0.710969	0.682045	0.788787	0.570403	0.68577	0.640438		chr1-21900001	0.489696	0.386524	0.43811	0.456672	0.434472	0.409117	0.400755	0.472987	0.444712	0.517433	0.37828	0.449152	0.415574		chr1-21900001	0.00693319	0.0123241	0.0139351	0.0162443	0.0164825	0.0170629	0.0118919	0.00557627	0.00929677	0.00895921
									chr1-22000001	0.665177	0.603041	0.634109	0.644287	0.555352	0.654116	0.584362	0.673959	0.673294	0.728725	0.600026	0.669378	0.600282		chr1-22000001	0.503559	0.429764	0.466661	0.458617	0.399274	0.48505	0.415478	0.514425	0.493637	0.542602	0.4567	0.505385	0.43998		chr1-22000001	0.0278949	0.03165	0.0123806	0.0146454	0.0132407	0.0150254	0.0392706	0.0302386	0.0316041	0.023547
									chr1-22100001	0.896836	0.792867	0.844852	0.78206	0.76765	0.807194	0.781964	0.887815	0.870459	0.897873	0.900082	0.851636	0.807923		chr1-22100001	0.774486	0.586365	0.680426	0.550201	0.56088	0.619393	0.612278	0.72662	0.725117	0.743886	0.760344	0.703792	0.667392		chr1-22100001	0.0130245	0.0126464	0.0130682	0.0153834	0.0148775	0.013827	0.0113324	0.0139095	0.0118448	0.0138474
									chr1-22200001	0.863617	0.75992	0.811769	0.762746	0.765817	0.74861	0.741637	0.843121	0.86497	0.868045	0.87263	0.822213	0.805528		chr1-22200001	0.492502	0.421756	0.457129	0.367932	0.399584	0.332241	0.449462	0.433509	0.447408	0.466413	0.457657	0.435661	0.445377		chr1-22200001	0.0090288	0.0095313	0.0131785	0.0142008	0.0124296	0.0143987	0.00666195	0.00597282	0.00944123	0.00923222
									chr1-22300001	0.825379	0.765431	0.795405	0.750274	0.742592	0.726322	0.821493	0.912987	0.704623	0.804023	0.787884	0.821885	0.795295		chr1-22300001	0.665114	0.651637	0.658375	0.678634	0.615026	0.691197	0.676401	0.75755	0.527493	0.6486	0.588458	0.701298	0.632316		chr1-22300001	0.00771488	0.0122331	0.0194765	0.0226787	0.0193392	0.0230452	0.00840698	0.00982934	0.0109601	0.00647682
									chr1-22400001	0.83306	0.786868	0.809964	0.770867	0.787877	0.795668	0.785699	0.817374	0.806657	0.831025	0.783559	0.828854	0.80172		chr1-22400001	0.661465	0.591375	0.62642	0.573288	0.598347	0.592838	0.607773	0.633065	0.644966	0.671174	0.637817	0.650727	0.622324		chr1-22400001	0.0100261	0.0143089	0.0178342	0.0234728	0.0211632	0.0213685	0.013235	0.0120237	0.0118058	0.0109927
									chr1-22500001	0.893824	0.798211	0.846018	0.79313	0.824352	0.801975	0.816584	0.884108	0.85604	0.896716	0.886544	0.860337	0.848547		chr1-22500001	0.788465	0.688559	0.738512	0.682328	0.710295	0.707276	0.704834	0.78011	0.758639	0.790496	0.788127	0.752351	0.747432		chr1-22500001	0.0137756	0.0176217	0.0266224	0.0237639	0.0204397	0.0202229	0.018366	0.0141087	0.0134741	0.0147261
									chr1-22600001	0.79618	0.779564	0.787872	0.785479	0.772121	0.793028	0.78782	0.822238	0.777729	0.825367	0.762625	0.812756	0.775463		chr1-22600001	0.61895	0.595692	0.607321	0.611352	0.58189	0.626343	0.610219	0.667164	0.584103	0.651544	0.562594	0.642598	0.596743		chr1-22600001	0.0158831	0.0189291	0.0426977	0.0406131	0.0478981	0.0332136	0.0152865	0.0179032	0.0180652	0.0205396
									chr1-22700001	0.533244	0.46412	0.498682	0.629442	0.52408	0.595248	0.480887	0.527266	0.568012	0.643801	0.520711	0.582248	0.536344		chr1-22700001	0.391053	0.315923	0.353488	0.415683	0.378005	0.377621	0.410097	0.435502	0.397895	0.458605	0.367722	0.436678	0.408125		chr1-22700001	0.00851159	0.008989	0.0104849	0.0145743	0.00983827	0.0157987	0.00950441	0.00693765	0.00834253	0.0108269
									chr1-22800001	0.675989	0.619849	0.647919	0.644772	0.608051	0.679923	0.557014	0.68076	0.653955	0.708892	0.609756	0.679086	0.638377		chr1-22800001	0.281166	0.185033	0.233099	0.160499	0.156854	0.170152	0.146719	0.278707	0.218838	0.268692	0.204332	0.250154	0.208518		chr1-22800001	0.0156396	0.0204488	0.00910877	0.0109244	0.00932741	0.0140074	0.0108792	0.0209555	0.0200956	0.0130029
									chr1-22900001	0.871988	0.832542	0.852265	0.805679	0.848643	0.858075	0.828901	0.876824	0.858713	0.865055	0.836634	0.866986	0.856085		chr1-22900001	0.7121	0.652533	0.682317	0.645755	0.668002	0.665846	0.659611	0.695919	0.677164	0.71468	0.680176	0.700699	0.683393		chr1-22900001	0.0120879	0.0173797	0.0136478	0.0183939	0.0101389	0.0155117	0.017087	0.0119317	0.0130467	0.0141576
									chr1-23000001	0.777361	0.696225	0.736793	0.736039	0.708414	0.740912	0.684108	0.768244	0.760896	0.809298	0.72088	0.772408	0.716677		chr1-23000001	0.573719	0.497193	0.535456	0.524846	0.516798	0.530617	0.513579	0.585793	0.543828	0.595891	0.509686	0.560156	0.545946		chr1-23000001	0.0161665	0.0169303	0.0213142	0.0213528	0.0203239	0.0211547	0.0168622	0.0148365	0.0149764	0.0172789
									chr1-23100001	0.690747	0.667248	0.678998	0.69179	0.680657	0.708549	0.631525	0.736245	0.672104	0.722669	0.641301	0.698522	0.667074		chr1-23100001	0.463384	0.417656	0.44052	0.448573	0.417763	0.449206	0.403656	0.445999	0.393171	0.482502	0.374071	0.470778	0.421076		chr1-23100001	0.00859116	0.00883882	0.0239515	0.0236296	0.0239952	0.0248236	0.009696	0.00770496	0.00833652	0.00825189
									chr1-23200001	0.789377	0.742254	0.765815	0.763168	0.730778	0.729806	0.741787	0.813591	0.794024	0.811514	0.702678	0.792777	0.735871		chr1-23200001	0.580928	0.517608	0.549268	0.554428	0.515796	0.514263	0.54479	0.58892	0.561892	0.584561	0.463274	0.55845	0.536432		chr1-23200001	0.00836047	0.0115249	0.0258689	0.0261011	0.0260176	0.0247208	0.00999972	0.00715747	0.00812616	0.007333
									chr1-23300001	0.89323	0.86259	0.87791	0.861039	0.876251	0.86233	0.863603	0.909592	0.881191	0.913711	0.866754	0.89354	0.871823		chr1-23300001	0.710164	0.669134	0.689649	0.662246	0.66896	0.663631	0.667777	0.728275	0.688155	0.752084	0.669811	0.711495	0.672979		chr1-23300001	0.0160801	0.0165774	0.0122629	0.0134863	0.0134544	0.0116234	0.0162308	0.0164944	0.0150472	0.0124346
									chr1-23400001	0.792461	0.787832	0.790147	0.786399	0.769884	0.78389	0.778629	0.81264	0.76507	0.820575	0.745587	0.806147	0.775977		chr1-23400001	0.655065	0.640284	0.647675	0.662081	0.635085	0.660008	0.654355	0.66802	0.628231	0.68416	0.636819	0.664156	0.650013		chr1-23400001	0.0221575	0.0217803	0.0406967	0.0282603	0.038326	0.0255351	0.0232638	0.0222966	0.0215066	0.0205393
									chr1-23500001	0.871346	0.861424	0.866385	0.847246	0.866298	0.85798	0.845878	0.873125	0.834687	0.898344	0.859529	0.883562	0.851285		chr1-23500001	0.717914	0.679866	0.69889	0.671124	0.686608	0.669808	0.689529	0.701316	0.666523	0.727325	0.699135	0.709364	0.696101		chr1-23500001	0.0145604	0.0161806	0.0239431	0.0214548	0.0288503	0.0234285	0.0184309	0.0131054	0.0152101	0.0164734
									chr1-23600001	0.8288	0.812713	0.820756	0.808435	0.820188	0.83524	0.811793	0.852545	0.809101	0.851785	0.792806	0.841202	0.820341		chr1-23600001	0.704779	0.659188	0.681984	0.678069	0.658711	0.698548	0.663986	0.710869	0.672676	0.72197	0.64621	0.70407	0.677876		chr1-23600001	0.0164233	0.0164065	0.0173131	0.0207451	0.018413	0.0193338	0.0165896	0.0173701	0.0177008	0.0167443
									chr1-23700001	0.905222	0.879679	0.89245	0.861873	0.895846	0.877362	0.888639	0.908965	0.886885	0.901518	0.895296	0.896813	0.901371		chr1-23700001	0.743147	0.698039	0.720593	0.68946	0.711285	0.705106	0.717084	0.735471	0.704086	0.731067	0.71723	0.72424	0.728295		chr1-23700001	0.0117603	0.0124044	0.00951359	0.0110887	0.00941307	0.012971	0.0130735	0.0102445	0.0118807	0.0132065
									chr1-23800001	0.906583	0.828724	0.867653	0.793698	0.822975	0.805098	0.811655	0.907968	0.858834	0.90912	0.919518	0.874506	0.855986		chr1-23800001	0.752147	0.662339	0.707243	0.634639	0.646938	0.649167	0.697719	0.728338	0.691614	0.743836	0.73019	0.717222	0.707682		chr1-23800001	0.0118856	0.0118604	0.0150581	0.0168664	0.0157657	0.0151149	0.0128013	0.00953241	0.0123754	0.01202
									chr1-23900001	0.729771	0.705332	0.717551	0.69987	0.672466	0.721277	0.664091	0.697586	0.771283	0.713904	0.732608	0.740078	0.683502		chr1-23900001	0.650549	0.631086	0.640817	0.616561	0.64593	0.619321	0.639032	0.669898	0.644973	0.638426	0.681742	0.669044	0.660298		chr1-23900001	0.013159	0.0128643	0.0214707	0.0184215	0.025233	0.0170717	0.00608282	0.0093266	0.010164	0.0144617
									chr1-24000001	0.805296	0.70593	0.755613	0.733652	0.699767	0.702998	0.730565	0.843076	0.778042	0.827147	0.774312	0.768371	0.781531		chr1-24000001	0.389798	0.297468	0.343633	0.297845	0.291134	0.329176	0.291145	0.322448	0.299815	0.382164	0.308934	0.378087	0.344298		chr1-24000001	0.00643617	0.00828769	0.0229416	0.0259682	0.0310809	0.0252877	0.00769951	0.00574494	0.00645655	0.00631575
									chr1-24100001	0.872785	0.8133	0.843043	0.806614	0.822891	0.828929	0.818682	0.876509	0.84835	0.883763	0.868959	0.856257	0.846954		chr1-24100001	0.742833	0.662295	0.702564	0.656001	0.665494	0.678854	0.665953	0.733011	0.698275	0.74863	0.723752	0.705345	0.702016		chr1-24100001	0.0139437	0.0179816	0.0185923	0.0230195	0.0204808	0.0211505	0.0189716	0.0143679	0.015438	0.0155607
									chr1-24200001	0.835804	0.820994	0.828399	0.805255	0.837255	0.817604	0.828565	0.806065	0.787174	0.829773	0.833804	0.837123	0.834031		chr1-24200001	0.702763	0.652972	0.677867	0.65385	0.65761	0.672575	0.667999	0.674681	0.660507	0.689855	0.686323	0.694241	0.683304		chr1-24200001	0.0142149	0.0132828	0.0171207	0.0170761	0.0186406	0.0192189	0.0143453	0.0159563	0.0154796	0.0165188
									chr1-24300001	0.762291	0.674324	0.718307	0.67199	0.692919	0.679274	0.709564	0.751074	0.735172	0.782756	0.725101	0.743804	0.74038		chr1-24300001	0.614326	0.497184	0.555755	0.483806	0.513446	0.519539	0.540442	0.598229	0.556249	0.623934	0.556662	0.579699	0.567746		chr1-24300001	0.0234089	0.0260463	0.0139048	0.0149312	0.0138595	0.0151864	0.0321629	0.0235302	0.0264383	0.0237554
									chr1-24400001	0.874055	0.844528	0.859291	0.845044	0.859499	0.855996	0.857582	0.880205	0.857903	0.877254	0.856308	0.871613	0.856744		chr1-24400001	0.736815	0.684524	0.710669	0.694239	0.700391	0.708033	0.703873	0.724945	0.717631	0.724901	0.710497	0.72003	0.710588		chr1-24400001	0.0146315	0.0141623	0.013053	0.0141578	0.0123701	0.0206358	0.0161098	0.0155675	0.014778	0.0162782
									chr1-24500001	0.866453	0.852831	0.859642	0.844384	0.859716	0.852522	0.854109	0.87904	0.840046	0.897804	0.835979	0.880406	0.86544		chr1-24500001	0.715446	0.672765	0.694105	0.673866	0.660806	0.685059	0.674199	0.716074	0.703958	0.744812	0.68164	0.711138	0.694835		chr1-24500001	0.0155179	0.0155076	0.0133674	0.0187047	0.0150154	0.0131517	0.0157433	0.0164053	0.0186229	0.0203848
									chr1-24600001	0.821004	0.792674	0.806839	0.787298	0.79995	0.792806	0.805961	0.834916	0.796914	0.835347	0.77224	0.817457	0.802302		chr1-24600001	0.683804	0.639751	0.661778	0.636814	0.653046	0.625228	0.668564	0.687572	0.648432	0.705295	0.629824	0.677554	0.66128		chr1-24600001	0.0169875	0.0162181	0.0124165	0.0139192	0.0118408	0.0127107	0.0170666	0.0135683	0.0186161	0.0178172
									chr1-24700001	0.860699	0.835488	0.848094	0.829138	0.855753	0.849752	0.845412	0.883748	0.836811	0.88004	0.848778	0.860007	0.850417		chr1-24700001	0.73277	0.678156	0.705463	0.68612	0.697925	0.706058	0.702181	0.74238	0.695042	0.73729	0.716	0.720679	0.713122		chr1-24700001	0.0110231	0.0113637	0.0244839	0.0239321	0.0271105	0.0231904	0.011622	0.0109532	0.0112438	0.0133196
									chr1-24800001	0.863718	0.804705	0.834211	0.810507	0.828768	0.827124	0.829856	0.865052	0.83684	0.876385	0.821489	0.860432	0.838086		chr1-24800001	0.698613	0.658845	0.678729	0.67157	0.679591	0.687056	0.695258	0.722238	0.654022	0.691804	0.656411	0.688631	0.686573		chr1-24800001	0.0158121	0.0187477	0.0142062	0.0160296	0.0143057	0.0152654	0.0178574	0.0125886	0.0130007	0.01359
									chr1-24900001	0.82745	0.822111	0.824781	0.832399	0.821522	0.855335	0.825433	0.854297	0.795561	0.85225	0.794907	0.849403	0.809114		chr1-24900001	0.663197	0.631618	0.647407	0.642509	0.64044	0.671011	0.648663	0.674398	0.62336	0.674072	0.635529	0.664194	0.653651		chr1-24900001	0.0101197	0.00990975	0.0413963	0.0368103	0.0394948	0.0316371	0.0102808	0.00879878	0.00887282	0.00990769
									chr1-25000001	0.882297	0.861022	0.87166	0.84412	0.876506	0.844105	0.866744	0.88916	0.838556	0.886583	0.864679	0.874565	0.868759		chr1-25000001	0.741249	0.687606	0.714428	0.685373	0.700771	0.69325	0.700942	0.74022	0.698954	0.743456	0.720698	0.725561	0.708458		chr1-25000001	0.0129	0.0125392	0.0179735	0.0182792	0.0202774	0.0154701	0.0119346	0.0118145	0.012204	0.0135903
									chr1-25100001	0.559499	0.598889	0.579194	0.642718	0.626641	0.641011	0.609986	0.617201	0.484037	0.598676	0.489443	0.617602	0.585193		chr1-25100001	0.370404	0.390654	0.380529	0.424332	0.384027	0.438041	0.391853	0.433814	0.321503	0.392453	0.296375	0.406083	0.365608		chr1-25100001	0.0225076	0.0217327	0.017967	0.0184945	0.0195095	0.0168999	0.0293644	0.0196673	0.0242244	0.0195016
									chr1-25200001	0.912598	0.829574	0.871086	0.833654	0.8166	0.830794	0.803099	0.918632	0.856793	0.913572	0.909109	0.899444	0.885164		chr1-25200001	0.81734	0.702971	0.760155	0.696858	0.690842	0.712602	0.686058	0.806654	0.765743	0.800834	0.814563	0.791446	0.775772		chr1-25200001	0.0104895	0.0136668	0.0166794	0.02046	0.0212837	0.0174005	0.0123168	0.0102563	0.0113839	0.0124388
									chr1-25300001	0.89534	0.87162	0.88348	0.856744	0.889899	0.867437	0.87522	0.907974	0.881693	0.906666	0.895285	0.889352	0.891484		chr1-25300001	0.690724	0.598931	0.644827	0.601355	0.614198	0.611306	0.61927	0.683633	0.657837	0.686392	0.664517	0.649392	0.656773		chr1-25300001	0.0107573	0.0105552	0.0115843	0.0144238	0.01179	0.0137176	0.0101947	0.0115086	0.00953174	0.0118093
									chr1-25400001	0.854416	0.838794	0.846605	0.829348	0.82723	0.830119	0.828466	0.882233	0.833302	0.864886	0.804657	0.85725	0.828791		chr1-25400001	0.711169	0.679666	0.695417	0.676053	0.672423	0.689147	0.680139	0.737225	0.685664	0.72139	0.67957	0.715402	0.690198		chr1-25400001	0.0120481	0.0114561	0.0238108	0.0226428	0.0244825	0.0199325	0.0133732	0.0108906	0.0131484	0.0142787
									chr1-25500001	0.862556	0.801485	0.832021	0.790942	0.809099	0.800729	0.805725	0.858641	0.832499	0.887137	0.853772	0.836538	0.835452		chr1-25500001	0.271092	0.282274	0.276683	0.302629	0.293816	0.293331	0.338962	0.332711	0.272744	0.318674	0.227068	0.319181	0.275863		chr1-25500001	0.00623114	0.00866259	0.0116022	0.01262	0.0105451	0.0121196	0.00757937	0.00932822	0.00746911	0.00820872
									chr1-25600001	0.871367	0.847379	0.859373	0.840879	0.854909	0.850724	0.84032	0.901278	0.839206	0.887755	0.85752	0.86933	0.852431		chr1-25600001	0.718705	0.684193	0.701449	0.694826	0.689927	0.711218	0.680008	0.758368	0.691376	0.743712	0.688532	0.726815	0.708419		chr1-25600001	0.0125328	0.0121618	0.0136715	0.0152724	0.0142199	0.0149306	0.0126385	0.0108499	0.0118454	0.0127634
									chr1-25700001	0.670681	0.683681	0.677181	0.712213	0.669019	0.732811	0.641671	0.732311	0.648302	0.697243	0.598315	0.703374	0.644837		chr1-25700001	0.445262	0.432767	0.439014	0.462752	0.453972	0.478194	0.436552	0.505186	0.413857	0.472065	0.369131	0.467552	0.440299		chr1-25700001	0.0175596	0.0153966	0.0280951	0.0225928	0.0245217	0.0202108	0.0165266	0.0153612	0.0177186	0.014833
									chr1-25800001	0.877603	0.828156	0.85288	0.783031	0.834569	0.82573	0.842753	0.899638	0.85343	0.892797	0.878965	0.861909	0.870783		chr1-25800001	0.486724	0.410041	0.448382	0.390573	0.410239	0.427106	0.415117	0.513946	0.474652	0.522771	0.468756	0.497757	0.44837		chr1-25800001	0.00758271	0.00967635	0.0140667	0.0191009	0.0180702	0.0168435	0.00876201	0.00975733	0.00959825	0.0115777
									chr1-25900001	0.66007	0.566541	0.613305	0.629235	0.544927	0.643628	0.56206	0.710242	0.615784	0.700679	0.603303	0.660497	0.606083		chr1-25900001	0.28823	0.224068	0.256149	0.253625	0.211718	0.263141	0.2364	0.355699	0.257783	0.353427	0.242734	0.29169	0.266965		chr1-25900001	0.0106363	0.0117184	0.0103711	0.0124226	0.0106443	0.0124811	0.00938893	0.00852222	0.0117641	0.0117431
									chr1-26000001	0.754499	0.722393	0.738446	0.748512	0.723654	0.765395	0.712553	0.803476	0.7563	0.786646	0.709568	0.76959	0.726598		chr1-26000001	0.631917	0.58318	0.607548	0.604737	0.576219	0.607523	0.580919	0.66101	0.638125	0.636413	0.563303	0.621351	0.603558		chr1-26000001	0.0181051	0.0184435	0.0122151	0.0139227	0.0127711	0.0130974	0.0185999	0.017933	0.0194601	0.0173269
									chr1-26100001	0.772141	0.717627	0.744884	0.728199	0.74186	0.742508	0.735651	0.770008	0.743384	0.804867	0.738828	0.775372	0.753752		chr1-26100001	0.288176	0.247607	0.267891	0.28494	0.264011	0.282805	0.271669	0.402515	0.277289	0.360914	0.240356	0.329136	0.291723		chr1-26100001	0.00827406	0.00820094	0.0117629	0.0129743	0.0132991	0.0132108	0.00884761	0.00533587	0.00847802	0.00793525
									chr1-26200001	0.895374	0.810965	0.85317	0.799102	0.82721	0.803276	0.810425	0.89686	0.875225	0.898372	0.913016	0.857652	0.874863		chr1-26200001	0.789457	0.686075	0.737766	0.686171	0.706771	0.705333	0.700314	0.771218	0.75583	0.795668	0.783464	0.737816	0.756871		chr1-26200001	0.0133461	0.0153647	0.012853	0.0152195	0.0142096	0.0139486	0.0139099	0.0115342	0.012955	0.01368
									chr1-26300001	0.893016	0.80927	0.851143	0.805266	0.823915	0.81688	0.819144	0.877852	0.86901	0.900877	0.89863	0.85964	0.862589		chr1-26300001	0.727969	0.61995	0.67396	0.58865	0.626753	0.603987	0.635301	0.688831	0.699196	0.74475	0.703826	0.677122	0.694019		chr1-26300001	0.0138322	0.0168543	0.0137076	0.0163903	0.0139809	0.0160079	0.0150866	0.012499	0.0127303	0.0141988
									chr1-26400001	0.871381	0.743981	0.807681	0.712036	0.755778	0.730071	0.757905	0.834656	0.845088	0.870927	0.869419	0.825385	0.828595		chr1-26400001	0.588736	0.46877	0.528753	0.460441	0.452314	0.44477	0.503785	0.609329	0.523274	0.579681	0.542516	0.535539	0.53397		chr1-26400001	0.00978976	0.0114571	0.0130433	0.0132922	0.014153	0.0137391	0.0133531	0.00972192	0.00920302	0.0113168
									chr1-26500001	0.750911	0.689781	0.720346	0.717011	0.661926	0.698816	0.698595	0.738482	0.703412	0.775987	0.636771	0.736283	0.673434		chr1-26500001	0.509269	0.466213	0.487741	0.504552	0.444926	0.480456	0.46404	0.499491	0.455203	0.512548	0.37431	0.509204	0.442281		chr1-26500001	0.0114188	0.0124406	0.0172917	0.0141092	0.0189085	0.0176988	0.0117123	0.0118662	0.0112046	0.0104743
									chr1-26600001	0.68366	0.637308	0.660484	0.691545	0.652025	0.651946	0.633797	0.719374	0.703219	0.718211	0.657522	0.698105	0.645475		chr1-26600001	0.322586	0.264108	0.293347	0.327303	0.295368	0.342393	0.274047	0.386866	0.319093	0.347655	0.255757	0.343931	0.295809		chr1-26600001	0.00944311	0.0102878	0.0227806	0.0219452	0.0211886	0.0225711	0.0110251	0.0112027	0.0107486	0.0112693
									chr1-26700001	0.848817	0.822855	0.835836	0.81545	0.848868	0.825802	0.829602	0.858708	0.812758	0.849285	0.850036	0.848232	0.84283		chr1-26700001	0.717643	0.67732	0.697481	0.672413	0.689616	0.685885	0.694682	0.712924	0.664617	0.710132	0.708799	0.708697	0.706177		chr1-26700001	0.0136916	0.0134924	0.00903185	0.0109835	0.00865187	0.010058	0.0140602	0.0131726	0.0133018	0.0146114
									chr1-26800001	0.685976	0.621679	0.653828	0.611784	0.622725	0.686698	0.67906	0.720261	0.659123	0.747063	0.699795	0.647106	0.641542		chr1-26800001	0.28012	0.253754	0.266937	0.28561	0.239253	0.26783	0.318056	0.281299	0.30439	0.273427	0.269705	0.280872	0.280045		chr1-26800001	0.00573176	0.00665042	0.0166346	0.0198785	0.0169044	0.0194109	0.004888	0.00522035	0.0079557	0.00726568
									chr1-26900001	0.877077	0.857574	0.867325	0.84406	0.872672	0.847112	0.857884	0.893724	0.851639	0.894509	0.856697	0.87543	0.865793		chr1-26900001	0.755815	0.687844	0.72183	0.677034	0.680311	0.680286	0.679926	0.748425	0.717922	0.765745	0.719419	0.725382	0.719174		chr1-26900001	0.0129184	0.01516	0.0216747	0.0232532	0.0213211	0.027615	0.0157162	0.0117616	0.0124108	0.0126563
									chr1-27000001	0.83395	0.794011	0.81398	0.793787	0.821815	0.808516	0.827043	0.841312	0.817557	0.830434	0.795033	0.828673	0.819544		chr1-27000001	0.644691	0.592515	0.618603	0.609043	0.611467	0.616132	0.624508	0.644568	0.606718	0.634321	0.588468	0.646648	0.622453		chr1-27000001	0.0174961	0.0172978	0.016299	0.0142476	0.0147275	0.0144282	0.0148201	0.0161074	0.0164883	0.0169383
									chr1-27100001	0.908607	0.867217	0.887912	0.842601	0.86747	0.85352	0.860278	0.9119	0.885029	0.9165	0.906855	0.889826	0.894722		chr1-27100001	0.774032	0.705617	0.739824	0.679068	0.699558	0.682723	0.704214	0.770766	0.747575	0.770871	0.767312	0.750791	0.733957		chr1-27100001	0.0123813	0.0171103	0.0156541	0.0132853	0.012392	0.0139878	0.0142812	0.0138021	0.0121446	0.0155365
									chr1-27200001	0.605792	0.62045	0.613121	0.695549	0.635971	0.685467	0.625315	0.657797	0.617431	0.664159	0.59778	0.674129	0.622367		chr1-27200001	0.513778	0.527285	0.520531	0.587513	0.557973	0.595004	0.546442	0.556398	0.527078	0.56693	0.509038	0.583174	0.543606		chr1-27200001	0.0220082	0.0220101	0.0158066	0.0147139	0.0142762	0.0143146	0.0206331	0.0198158	0.0191488	0.0189508
									chr1-27300001	0.611149	0.509017	0.560083	0.658375	0.485973	0.587701	0.470302	0.650692	0.646719	0.703053	0.549306	0.631844	0.534666		chr1-27300001	0.377442	0.324565	0.351004	0.363857	0.307125	0.333986	0.313528	0.380454	0.347874	0.451045	0.33673	0.394708	0.373836		chr1-27300001	0.0141085	0.0141562	0.0161166	0.0155829	0.0158149	0.0146712	0.011479	0.0150544	0.0149869	0.0146479
									chr1-27400001	0.861916	0.802206	0.832061	0.805063	0.803422	0.822817	0.789012	0.857195	0.853385	0.874981	0.848914	0.847248	0.830015		chr1-27400001	0.749549	0.679408	0.714478	0.671197	0.681209	0.683205	0.683045	0.743283	0.732747	0.758778	0.730769	0.726616	0.72331		chr1-27400001	0.0155965	0.0177387	0.0081667	0.0102469	0.00806435	0.0113099	0.0173268	0.0133876	0.0147556	0.0162194
									chr1-27500001	0.679639	0.553646	0.616643	0.590973	0.546118	0.640176	0.53443	0.622252	0.69197	0.755988	0.652873	0.67509	0.612085		chr1-27500001	0.262781	0.187159	0.22497	0.177579	0.182467	0.163541	0.195834	0.259136	0.242776	0.269938	0.226838	0.241699	0.229274		chr1-27500001	0.00534474	0.0069836	0.0174876	0.0192075	0.016587	0.0185017	0.00754876	0.00710852	0.00661007	0.00715346
									chr1-27600001	0.830205	0.789224	0.809714	0.746643	0.75265	0.844743	0.756644	0.805453	0.812845	0.825619	0.791697	0.849466	0.798717		chr1-27600001	0.691123	0.618561	0.654842	0.597621	0.579158	0.654853	0.552475	0.650109	0.665254	0.692346	0.640728	0.695619	0.640458		chr1-27600001	0.0135351	0.0148657	0.0190634	0.0197033	0.0214415	0.0179816	0.0119341	0.0115154	0.0119577	0.0143534
									chr1-27700001	0.868654	0.808917	0.838786	0.79657	0.766557	0.852896	0.798889	0.829659	0.874399	0.88551	0.868051	0.880723	0.833195		chr1-27700001	0.773484	0.692968	0.733226	0.728563	0.68053	0.743974	0.70049	0.773251	0.759876	0.783846	0.768417	0.758018	0.727988		chr1-27700001	0.0126033	0.0129145	0.0246546	0.0242672	0.0277909	0.0231751	0.016854	0.017055	0.0146128	0.014292
									chr1-27800001	0.762336	0.758992	0.760664	0.769853	0.750449	0.798649	0.750114	0.747903	0.694266	0.769193	0.685309	0.771876	0.730567		chr1-27800001	0.554402	0.505687	0.530044	0.520769	0.511197	0.518429	0.529844	0.552695	0.458664	0.578509	0.457479	0.55946	0.521304		chr1-27800001	0.016061	0.0158573	0.0256852	0.0243893	0.0271985	0.0243289	0.0160753	0.0117544	0.0202135	0.014216
									chr1-27900001	0.860033	0.81779	0.838911	0.806619	0.804127	0.826234	0.79118	0.882455	0.858059	0.856865	0.826321	0.835091	0.802343		chr1-27900001	0.727471	0.670333	0.698902	0.647326	0.653464	0.682657	0.655384	0.728847	0.689341	0.716755	0.699509	0.683958	0.659276		chr1-27900001	0.00877656	0.0121368	0.0236414	0.0154454	0.019892	0.0143492	0.0119612	0.0100872	0.0119603	0.0101491
									chr1-28000001	0.817147	0.724188	0.770668	0.724264	0.730521	0.738602	0.775667	0.836878	0.812149	0.846769	0.788069	0.810597	0.762528		chr1-28000001	0.483158	0.428278	0.455718	0.452068	0.401738	0.49562	0.426535	0.542751	0.475139	0.528613	0.396298	0.522631	0.441091		chr1-28000001	0.0119102	0.013451	0.0209533	0.0222725	0.0225871	0.0222313	0.0155973	0.00966878	0.0133457	0.00962555
									chr1-28100001	0.770015	0.746636	0.758325	0.768074	0.752861	0.765849	0.750517	0.803506	0.762218	0.797437	0.737729	0.782785	0.743401		chr1-28100001	0.622337	0.567857	0.595097	0.591988	0.573797	0.586516	0.585709	0.639993	0.594488	0.63295	0.555888	0.603776	0.587392		chr1-28100001	0.0145521	0.0146566	0.0106072	0.011996	0.00959342	0.0106839	0.0165495	0.0158084	0.0120956	0.0141942
									chr1-28200001	0.900306	0.833593	0.866949	0.818336	0.852727	0.832232	0.842164	0.881129	0.86987	0.902158	0.902279	0.876319	0.874146		chr1-28200001	0.725313	0.631074	0.678194	0.624976	0.655047	0.638556	0.655064	0.706447	0.682377	0.726111	0.697734	0.685995	0.687704		chr1-28200001	0.0133092	0.0158656	0.0151159	0.0152841	0.0155772	0.0177989	0.0169336	0.0118769	0.0132575	0.0143563
									chr1-28300001	0.898427	0.840757	0.869592	0.823506	0.852985	0.838376	0.84192	0.886916	0.875166	0.904866	0.906101	0.878887	0.878401		chr1-28300001	0.608046	0.540081	0.574063	0.54111	0.558623	0.557395	0.535863	0.638391	0.589499	0.623885	0.59276	0.602952	0.600066		chr1-28300001	0.0124778	0.0142373	0.015295	0.0167158	0.0151459	0.0153526	0.0146772	0.0105337	0.0109754	0.0114509
									chr1-28400001	0.874378	0.817696	0.846037	0.815076	0.842873	0.820289	0.825503	0.874106	0.848049	0.875248	0.866436	0.857163	0.857299		chr1-28400001	0.67908	0.588313	0.633697	0.588742	0.608637	0.60418	0.623405	0.668154	0.639518	0.685723	0.655766	0.646473	0.646013		chr1-28400001	0.0103554	0.0132724	0.0156747	0.0144774	0.0148892	0.0163318	0.0123668	0.0112078	0.0107063	0.0119722
									chr1-28500001	0.811698	0.754471	0.783084	0.741708	0.751968	0.768225	0.733199	0.821573	0.806847	0.828725	0.778022	0.803858	0.771863		chr1-28500001	0.571546	0.47918	0.525363	0.477628	0.488276	0.496628	0.531014	0.609153	0.548066	0.57451	0.492598	0.562033	0.54214		chr1-28500001	0.0111281	0.0130449	0.0150353	0.0192607	0.0168746	0.0177601	0.0148434	0.00999885	0.00956983	0.0113731
									chr1-28600001	0.805321	0.794317	0.799819	0.811291	0.8147	0.812937	0.801303	0.838302	0.802746	0.8359	0.799532	0.828739	0.795302		chr1-28600001	0.638076	0.578824	0.60845	0.610774	0.601379	0.634317	0.59815	0.695252	0.62402	0.676715	0.62701	0.650773	0.601692		chr1-28600001	0.0149178	0.0141847	0.0166295	0.0165425	0.0124764	0.0149315	0.014238	0.0121127	0.0141876	0.014657
									chr1-28700001	0.783682	0.784849	0.784265	0.784426	0.767447	0.781799	0.793334	0.766934	0.787851	0.791248	0.770393	0.803345	0.768019		chr1-28700001	0.521957	0.571922	0.54694	0.555286	0.554372	0.557224	0.574541	0.591127	0.52842	0.550106	0.467428	0.560461	0.550133		chr1-28700001	0.0240859	0.0238459	0.0177549	0.0201727	0.0177102	0.0213421	0.0367972	0.0179956	0.0245345	0.0203086
									chr1-28800001	0.782969	0.78646	0.784714	0.808715	0.785458	0.816864	0.779666	0.823977	0.75375	0.810026	0.740762	0.816516	0.773098		chr1-28800001	0.678585	0.651106	0.664846	0.667445	0.644897	0.674319	0.652291	0.693211	0.630818	0.679582	0.640521	0.683093	0.663564		chr1-28800001	0.0198701	0.0197667	0.0188643	0.0199069	0.017947	0.0218233	0.0210061	0.020811	0.0210154	0.0170895
									chr1-28900001	0.901174	0.87527	0.888222	0.848965	0.894535	0.868818	0.88415	0.90127	0.880513	0.903238	0.905233	0.89232	0.899363		chr1-28900001	0.770497	0.717821	0.744159	0.701517	0.727307	0.725183	0.733618	0.76059	0.739372	0.768869	0.763065	0.753204	0.758392		chr1-28900001	0.0145568	0.0142925	0.0163907	0.0181213	0.0174597	0.0166934	0.0154643	0.0137803	0.0159103	0.0168859
									chr1-29000001	0.899802	0.882971	0.891387	0.859762	0.896648	0.879205	0.88999	0.906033	0.877122	0.908685	0.887996	0.892257	0.888904		chr1-29000001	0.711828	0.678178	0.695003	0.661986	0.684863	0.669833	0.696094	0.727222	0.675909	0.726458	0.665851	0.700869	0.685005		chr1-29000001	0.0145175	0.01386	0.0173842	0.0198274	0.0178603	0.0201816	0.0132377	0.0122059	0.0137451	0.0149667
									chr1-29100001	0.811875	0.821019	0.816447	0.820068	0.828182	0.839659	0.822877	0.849217	0.811019	0.844441	0.784383	0.842412	0.806993		chr1-29100001	0.664522	0.622706	0.643614	0.629798	0.627928	0.640156	0.632918	0.689554	0.633267	0.681982	0.628476	0.667675	0.6392		chr1-29100001	0.0193581	0.0181889	0.0187499	0.019073	0.0212701	0.0187824	0.0167544	0.0183983	0.019919	0.0181847
									chr1-29200001	0.881736	0.860811	0.871273	0.849391	0.864704	0.85961	0.866391	0.891963	0.855247	0.884426	0.864107	0.882738	0.868405		chr1-29200001	0.74087	0.700206	0.720538	0.691861	0.697642	0.699036	0.705084	0.743104	0.72704	0.748179	0.721783	0.733588	0.715787		chr1-29200001	0.0142944	0.0136562	0.0137675	0.0146712	0.0163043	0.0170407	0.0131124	0.0139396	0.0154914	0.0157511
									chr1-29300001	0.907454	0.89224	0.899847	0.871872	0.899242	0.890633	0.890091	0.91495	0.89365	0.915342	0.892309	0.903843	0.894894		chr1-29300001	0.785695	0.753164	0.769429	0.737359	0.76319	0.761866	0.756559	0.783684	0.770832	0.793275	0.780258	0.778771	0.773429		chr1-29300001	0.0158576	0.0152453	0.0267119	0.0311767	0.0321734	0.0240354	0.0162197	0.0141722	0.0146967	0.0154174
									chr1-29400001	0.790249	0.775598	0.782924	0.787723	0.761856	0.796054	0.769428	0.809622	0.779363	0.811281	0.757914	0.7974	0.771627		chr1-29400001	0.61404	0.572743	0.593392	0.602444	0.564957	0.597946	0.575077	0.644368	0.60909	0.659679	0.575542	0.616409	0.593469		chr1-29400001	0.0205482	0.0207389	0.0253614	0.0244624	0.0289941	0.0193569	0.0225524	0.0177271	0.0224772	0.0226631
									chr1-29500001	0.750535	0.700635	0.725585	0.71339	0.725516	0.710542	0.735037	0.809019	0.711237	0.75157	0.698017	0.752067	0.72159		chr1-29500001	0.441731	0.396739	0.419235	0.489482	0.420815	0.459839	0.414652	0.542684	0.461732	0.479991	0.373506	0.482598	0.407527		chr1-29500001	0.00735126	0.00880817	0.0156988	0.017346	0.0166721	0.0163632	0.00843215	0.00555272	0.00533865	0.00751022
									chr1-29600001	0.758709	0.694822	0.726766	0.581418	0.616818	0.607853	0.66885	0.736182	0.577167	0.790612	0.56023	0.676304	0.696085		chr1-29600001	0.574417	0.482786	0.528602	0.416301	0.430848	0.441371	0.489957	0.554878	0.44194	0.599351	0.427685	0.495192	0.52169		chr1-29600001	0.016919	0.0156464	0.0136177	0.0166009	0.0150557	0.0164636	0.0167181	0.0155708	0.0167297	0.01474
									chr1-29700001	0.865814	0.838187	0.852	0.83524	0.849906	0.842494	0.837434	0.891715	0.856073	0.881453	0.842027	0.865239	0.850888		chr1-29700001	0.724775	0.666827	0.695801	0.667345	0.679404	0.6746	0.67675	0.727384	0.704312	0.731752	0.699785	0.712179	0.693285		chr1-29700001	0.0154655	0.0154212	0.0216342	0.0197543	0.0235293	0.0170397	0.0175824	0.0140342	0.0158963	0.0155944
									chr1-29800001	0.848924	0.851898	0.850411	0.853048	0.855267	0.8375	0.834106	0.823921	0.790645	0.848273	0.820018	0.842924	0.867488		chr1-29800001	0.697388	0.66751	0.682449	0.682318	0.671275	0.67474	0.669551	0.702807	0.688427	0.681205	0.68341	0.678856	0.674254		chr1-29800001	0.0174578	0.013978	0.0140634	0.0162072	0.0170604	0.014896	0.0145649	0.0160604	0.021246	0.0142256
									chr1-29900001	0.433833	0.404538	0.419185	0.522876	0.37112	0.523454	0.352492	0.501378	0.488372	0.493004	0.415409	0.509289	0.412374		chr1-29900001	0.383799	0.173554	0.278676	0.227244	0.166249	0.216579	0.160335	0.372355	0.386108	0.436301	0.355427	0.341347	0.290127		chr1-29900001	0.0107712	0.0108522	0.0149515	0.0168522	0.0163234	0.015425	0.0171535	0.0152078	0.0110076	0.011845
									chr1-30000001	0.814625	0.820915	0.81777	0.804365	0.84268	0.829898	0.810905	0.857163	0.831921	0.852607	0.814982	0.828089	0.841497		chr1-30000001	0.664868	0.629289	0.647078	0.619939	0.633536	0.646465	0.625014	0.683633	0.656564	0.683275	0.642382	0.654461	0.663374		chr1-30000001	0.0144711	0.0149679	0.025184	0.0236643	0.0254715	0.0213244	0.0146196	0.0129402	0.0144416	0.0125577
									chr1-30100001	0.899773	0.871799	0.885786	0.847997	0.886209	0.872412	0.879856	0.908097	0.873475	0.906485	0.889082	0.891822	0.884063		chr1-30100001	0.752987	0.696925	0.724956	0.688876	0.705268	0.70532	0.715731	0.756805	0.715204	0.75305	0.737851	0.736003	0.73059		chr1-30100001	0.0135765	0.0130736	0.0126181	0.0140305	0.0123486	0.0137954	0.0146193	0.0123043	0.0145209	0.0155504
									chr1-30200001	0.859761	0.83867	0.849215	0.816613	0.844006	0.828168	0.836754	0.886288	0.829788	0.862979	0.831366	0.859998	0.842094		chr1-30200001	0.728193	0.683959	0.706076	0.677226	0.69302	0.697655	0.697673	0.737857	0.691907	0.733492	0.697399	0.716849	0.712354		chr1-30200001	0.0145154	0.0160815	0.0134069	0.0166351	0.0162086	0.0157099	0.0175662	0.0146971	0.0170635	0.0164165
									chr1-30300001	0.882242	0.855077	0.86866	0.84925	0.857896	0.853726	0.84586	0.892883	0.856227	0.884823	0.875714	0.87653	0.876357		chr1-30300001	0.72796	0.691646	0.709803	0.68448	0.691404	0.698747	0.695146	0.734938	0.707938	0.740636	0.715009	0.721578	0.722156		chr1-30300001	0.0134084	0.0115502	0.0187233	0.0191373	0.0215491	0.0181151	0.0120052	0.0110981	0.0110433	0.0126551
									chr1-30400001	0.890885	0.871999	0.881442	0.862513	0.880717	0.869843	0.875325	0.905075	0.861309	0.899968	0.885521	0.893095	0.884517		chr1-30400001	0.763016	0.715937	0.739476	0.7152	0.726056	0.728424	0.732345	0.759312	0.733404	0.77691	0.759616	0.756882	0.751982		chr1-30400001	0.0117183	0.0110898	0.0104338	0.0115322	0.0116545	0.0116643	0.0113793	0.0115545	0.0117248	0.0117694
									chr1-30500001	0.73161	0.738118	0.734864	0.768791	0.734866	0.774659	0.721665	0.755908	0.722249	0.755135	0.674124	0.758184	0.701916		chr1-30500001	0.600649	0.58248	0.591565	0.624355	0.568035	0.636079	0.569074	0.621502	0.579324	0.627236	0.532784	0.620472	0.579986		chr1-30500001	0.0187172	0.0179345	0.0186848	0.0156954	0.0190761	0.0146124	0.0194065	0.0173357	0.0211655	0.0189625
									chr1-30600001	0.824051	0.811667	0.817859	0.804456	0.838314	0.823025	0.817059	0.856475	0.805724	0.849982	0.823002	0.834829	0.817635		chr1-30600001	0.734398	0.686908	0.710653	0.682028	0.719214	0.695103	0.70095	0.735949	0.686776	0.739098	0.726643	0.719393	0.722893		chr1-30600001	0.0133324	0.0131785	0.0156618	0.0164806	0.0165997	0.0160311	0.0159181	0.0127401	0.0147582	0.0149356
									chr1-30700001	0.752783	0.687127	0.719955	0.709589	0.680912	0.687053	0.687202	0.739546	0.726135	0.741611	0.72958	0.757111	0.68763		chr1-30700001	0.555706	0.482346	0.519026	0.522613	0.47711	0.497637	0.516496	0.506495	0.523971	0.528745	0.527907	0.558982	0.49042		chr1-30700001	0.0275299	0.0370686	0.0145197	0.0163067	0.0152983	0.0144953	0.0285359	0.0240739	0.0234764	0.0218389
									chr1-30800001	0.87528	0.855879	0.865579	0.812791	0.865343	0.842927	0.858467	0.867607	0.841012	0.883199	0.872009	0.866405	0.874965		chr1-30800001	0.730051	0.675574	0.702812	0.651022	0.675536	0.681181	0.679015	0.716947	0.678742	0.74001	0.69969	0.706406	0.706291		chr1-30800001	0.0133032	0.0126796	0.0215017	0.0191577	0.026243	0.0172011	0.012268	0.0114757	0.0129935	0.0145166
									chr1-30900001	0.894607	0.871049	0.882828	0.853582	0.887364	0.877329	0.884922	0.908968	0.864378	0.899419	0.870407	0.888635	0.880623		chr1-30900001	0.786378	0.748859	0.767618	0.734175	0.761117	0.768101	0.7637	0.791671	0.747912	0.78367	0.764022	0.774455	0.769561		chr1-30900001	0.013269	0.0162262	0.0105679	0.0115009	0.0101268	0.0117741	0.0140348	0.014634	0.0160643	0.0164748
									chr1-31000001	0.842617	0.783665	0.813141	0.779086	0.76849	0.767442	0.765992	0.841064	0.823194	0.881667	0.81348	0.827456	0.797691		chr1-31000001	0.504823	0.42297	0.463896	0.439219	0.400607	0.417294	0.414786	0.508302	0.502823	0.563854	0.489124	0.499389	0.46152		chr1-31000001	0.0103787	0.0145268	0.011337	0.0135039	0.0132969	0.012925	0.0197661	0.0106243	0.0100397	0.0113996
									chr1-31100001	0.85638	0.845648	0.851014	0.844105	0.8477	0.864089	0.826204	0.864073	0.844318	0.886709	0.831595	0.868404	0.819493		chr1-31100001	0.70957	0.655487	0.682529	0.660273	0.663028	0.689133	0.666996	0.707928	0.679079	0.731312	0.682954	0.706838	0.672081		chr1-31100001	0.019795	0.0183585	0.02451	0.0217048	0.0264765	0.021924	0.0182273	0.0168852	0.0198706	0.018011
									chr1-31200001	0.884655	0.866473	0.875564	0.858966	0.876316	0.869345	0.865216	0.897376	0.863701	0.893402	0.874677	0.883177	0.878662		chr1-31200001	0.705193	0.6612	0.683197	0.655067	0.649441	0.668106	0.664764	0.722422	0.681708	0.716722	0.650004	0.695404	0.67524		chr1-31200001	0.0185101	0.0168523	0.0156973	0.0149624	0.0156855	0.016007	0.0187577	0.0176825	0.0187788	0.0177693
									chr1-31300001	0.756226	0.756926	0.756576	0.797247	0.778083	0.788694	0.77724	0.821939	0.757721	0.789012	0.733512	0.794003	0.75732		chr1-31300001	0.61419	0.569619	0.591905	0.603341	0.577385	0.609461	0.605471	0.634185	0.593143	0.624346	0.553515	0.622992	0.578904		chr1-31300001	0.0184733	0.0189844	0.052018	0.0582762	0.0561351	0.0397545	0.0196358	0.0165478	0.0232031	0.0198702
									chr1-31400001	0.905505	0.816304	0.860904	0.804659	0.846806	0.819902	0.831041	0.905169	0.884819	0.903958	0.919288	0.869915	0.880271		chr1-31400001	0.789745	0.686096	0.737921	0.679217	0.703125	0.68773	0.714026	0.776604	0.755455	0.783156	0.780761	0.738376	0.749019		chr1-31400001	0.0112023	0.0146693	0.0121554	0.0151076	0.0132155	0.0158666	0.0120388	0.0115332	0.0115199	0.0130501
									chr1-31500001	0.876368	0.834195	0.855281	0.836971	0.841935	0.845768	0.833944	0.888155	0.8531	0.884774	0.850939	0.872446	0.852678		chr1-31500001	0.746632	0.676746	0.711689	0.681287	0.676689	0.706644	0.683075	0.747316	0.714329	0.74835	0.713529	0.727028	0.715881		chr1-31500001	0.0202223	0.0214349	0.0203492	0.0199318	0.0200261	0.0170141	0.0227999	0.0235447	0.0247089	0.0235556
									chr1-31600001	0.887238	0.864087	0.875662	0.853869	0.872482	0.868996	0.866137	0.917738	0.872832	0.896266	0.866514	0.888642	0.860857		chr1-31600001	0.744735	0.698471	0.721603	0.698053	0.714056	0.707341	0.72008	0.757552	0.715849	0.748986	0.717951	0.733317	0.722192		chr1-31600001	0.0154466	0.0155458	0.0198845	0.019856	0.0149411	0.0196183	0.0173218	0.0175831	0.0188593	0.0166406
									chr1-31700001	0.883733	0.861976	0.872855	0.846102	0.875971	0.859052	0.870835	0.896757	0.858206	0.893336	0.878274	0.885659	0.882061		chr1-31700001	0.714332	0.679857	0.697095	0.683745	0.690278	0.700494	0.694755	0.740181	0.683226	0.724999	0.696548	0.717603	0.713963		chr1-31700001	0.0138455	0.0125071	0.0192381	0.0201235	0.0213581	0.0194161	0.0144938	0.0129719	0.0142503	0.0136524
									chr1-31800001	0.887684	0.86491	0.876297	0.852379	0.873577	0.863181	0.861135	0.903379	0.858601	0.894693	0.876569	0.887664	0.875711		chr1-31800001	0.755042	0.702627	0.728834	0.695867	0.692692	0.706053	0.705179	0.767241	0.718036	0.751141	0.739653	0.742032	0.729542		chr1-31800001	0.015893	0.0159951	0.0176022	0.018696	0.0172758	0.0180318	0.0167011	0.0145976	0.0151395	0.0170772
									chr1-31900001	0.901022	0.877714	0.889368	0.859745	0.895897	0.869434	0.892576	0.915415	0.880705	0.901516	0.895834	0.90172	0.898657		chr1-31900001	0.758513	0.710003	0.734258	0.697784	0.723812	0.722535	0.7342	0.762352	0.726656	0.751794	0.748438	0.74505	0.744573		chr1-31900001	0.0118279	0.0107384	0.0241174	0.0261977	0.0276349	0.0227521	0.0104121	0.0100329	0.0108801	0.0128142
									chr1-32000001	0.815506	0.805198	0.810352	0.816831	0.817242	0.818726	0.803231	0.845823	0.793388	0.82757	0.784367	0.818962	0.802504		chr1-32000001	0.654293	0.614919	0.634606	0.623246	0.625331	0.630098	0.633745	0.682484	0.618513	0.671574	0.604616	0.644265	0.641594		chr1-32000001	0.0123013	0.0114249	0.0172829	0.0184887	0.0179667	0.0188601	0.0122177	0.0120286	0.0117611	0.0126454
									chr1-32100001	0.765791	0.74401	0.7549	0.710707	0.73477	0.730826	0.727841	0.743335	0.687881	0.7709	0.65246	0.776563	0.71951		chr1-32100001	0.538854	0.460118	0.499486	0.431032	0.455521	0.460757	0.460024	0.514048	0.41604	0.520432	0.410192	0.519379	0.474688		chr1-32100001	0.0113548	0.0120638	0.024847	0.0269621	0.0274891	0.0249673	0.015884	0.0101225	0.009648	0.0100575
									chr1-32200001	0.727009	0.653506	0.690258	0.714466	0.654401	0.678804	0.630067	0.698847	0.667764	0.751354	0.684095	0.738081	0.711017		chr1-32200001	0.56271	0.541021	0.551866	0.54013	0.544992	0.581323	0.540616	0.543475	0.516595	0.610905	0.512812	0.546466	0.556933		chr1-32200001	0.0111784	0.012461	0.0228703	0.0208157	0.0234995	0.0188795	0.0110432	0.00671209	0.0104914	0.0114886
									chr1-32300001	0.685576	0.704317	0.694946	0.764155	0.689237	0.751537	0.681258	0.753348	0.686965	0.744012	0.663155	0.752465	0.681236		chr1-32300001	0.519533	0.507991	0.513762	0.566882	0.492901	0.572891	0.508515	0.598805	0.506414	0.576739	0.463943	0.569751	0.507375		chr1-32300001	0.0177812	0.016876	0.0141071	0.0142529	0.0129423	0.0141859	0.0208491	0.0186231	0.0189426	0.0187609
									chr1-32400001	0.852055	0.845653	0.848854	0.844075	0.854341	0.848506	0.844393	0.879263	0.84336	0.873943	0.828739	0.866772	0.845051		chr1-32400001	0.6187	0.591684	0.605192	0.601249	0.601333	0.601521	0.609103	0.656675	0.608102	0.658924	0.576665	0.635114	0.615286		chr1-32400001	0.0174106	0.0151928	0.0180243	0.0185414	0.0179357	0.0173777	0.0164943	0.0150376	0.0175815	0.0143039
									chr1-32500001	0.884822	0.850607	0.867714	0.829945	0.860155	0.851283	0.84908	0.87787	0.855668	0.893808	0.868469	0.874895	0.858485		chr1-32500001	0.727459	0.678714	0.703087	0.675082	0.677549	0.697213	0.685768	0.71868	0.697941	0.73676	0.69681	0.717496	0.695338		chr1-32500001	0.0188233	0.0199407	0.0103647	0.0119909	0.0108417	0.0122216	0.0217415	0.0202849	0.0215486	0.0176797
									chr1-32600001	0.843471	0.802994	0.823232	0.812403	0.796475	0.800658	0.781142	0.869954	0.811429	0.870873	0.80993	0.848779	0.812942		chr1-32600001	0.683472	0.594241	0.638856	0.587313	0.577271	0.586415	0.585286	0.695357	0.624697	0.702154	0.627852	0.656758	0.632783		chr1-32600001	0.0125851	0.0157731	0.0121709	0.0133359	0.0132227	0.0131185	0.0154506	0.0118762	0.0121793	0.0149654
									chr1-32700001	0.912121	0.843408	0.877764	0.813144	0.850461	0.829971	0.834828	0.901611	0.887735	0.927417	0.913868	0.884977	0.89088		chr1-32700001	0.778331	0.668671	0.723501	0.651839	0.690456	0.669715	0.693862	0.77079	0.767239	0.803617	0.792602	0.742448	0.751409		chr1-32700001	0.0129268	0.0146149	0.0124752	0.0148068	0.0152975	0.0117437	0.0120877	0.012397	0.011451	0.0139984
									chr1-32800001	0.730922	0.714452	0.722687	0.791258	0.651764	0.738117	0.608655	0.739257	0.686782	0.746876	0.600281	0.77405	0.640304		chr1-32800001	0.493793	0.450729	0.472261	0.523711	0.395603	0.49641	0.371066	0.511973	0.440956	0.48815	0.350873	0.524831	0.408744		chr1-32800001	0.00873285	0.010754	0.0129328	0.0162324	0.0194694	0.0185793	0.0108201	0.00818275	0.00961718	0.00976767
									chr1-32900001	0.879325	0.746121	0.812723	0.758779	0.759517	0.755305	0.761146	0.875434	0.859789	0.86636	0.872506	0.825255	0.825043		chr1-32900001	0.512316	0.481083	0.496699	0.497275	0.50665	0.491559	0.525311	0.473232	0.466696	0.527775	0.475387	0.524088	0.529424		chr1-32900001	0.0102078	0.0117054	0.0177063	0.0216672	0.0202822	0.0205494	0.0114449	0.00825642	0.0101398	0.0145844
									chr1-33000001	0.845257	0.801481	0.823369	0.790438	0.824926	0.805841	0.810718	0.846238	0.84529	0.86849	0.845369	0.841521	0.84054		chr1-33000001	0.755764	0.705477	0.73062	0.707066	0.737436	0.72711	0.727576	0.740241	0.743913	0.777199	0.767117	0.744092	0.756527		chr1-33000001	0.011258	0.0130853	0.0158958	0.0165605	0.0148689	0.0154399	0.0126675	0.0101231	0.010721	0.0126463
									chr1-33100001	0.771972	0.745498	0.758735	0.753029	0.764226	0.734477	0.72188	0.785804	0.745651	0.780279	0.654306	0.775652	0.757628		chr1-33100001	0.605768	0.544747	0.575257	0.55806	0.582693	0.575906	0.507159	0.633896	0.570123	0.630206	0.508089	0.623508	0.573971		chr1-33100001	0.00771747	0.011597	0.0242565	0.024799	0.0250394	0.0243266	0.0151461	0.00678158	0.00996282	0.0112234
									chr1-33200001	0.818187	0.775199	0.796693	0.766624	0.788921	0.780501	0.771876	0.755082	0.747454	0.828116	0.718608	0.81699	0.791393		chr1-33200001	0.733323	0.687028	0.710175	0.672208	0.666627	0.674726	0.659573	0.687873	0.66214	0.744214	0.656773	0.728348	0.724148		chr1-33200001	0.0212281	0.0204961	0.0194561	0.0203178	0.0204599	0.0205347	0.0182296	0.0234853	0.0194651	0.0247201
									chr1-33300001	0.864707	0.849148	0.856928	0.845995	0.855762	0.853788	0.854257	0.882805	0.85115	0.884039	0.834537	0.867761	0.855997		chr1-33300001	0.710327	0.672353	0.69134	0.682192	0.676516	0.678526	0.683958	0.729713	0.690626	0.71961	0.66922	0.704687	0.702603		chr1-33300001	0.0124225	0.0121346	0.0176538	0.0179645	0.0179347	0.0209542	0.0133586	0.0119654	0.0137889	0.0129281
									chr1-33400001	0.850702	0.855741	0.853221	0.844355	0.852018	0.870948	0.842779	0.896452	0.837445	0.882267	0.838586	0.873267	0.850749		chr1-33400001	0.701341	0.688377	0.694859	0.693878	0.684379	0.722129	0.679511	0.742668	0.678332	0.708732	0.665447	0.727756	0.700312		chr1-33400001	0.0248748	0.0233675	0.0162037	0.0129679	0.0137083	0.0125807	0.0264325	0.0200207	0.025716	0.0225017
									chr1-33500001	0.593533	0.52728	0.560407	0.612266	0.627298	0.581179	0.576237	0.567029	0.569994	0.589066	0.544578	0.604215	0.628373		chr1-33500001	0.457713	0.400632	0.429172	0.455895	0.478164	0.462895	0.457461	0.444429	0.442347	0.436004	0.406502	0.454208	0.486628		chr1-33500001	0.0260819	0.0477154	0.016063	0.0162957	0.0142365	0.0163785	0.0468808	0.0251129	0.042863	0.0236995
									chr1-33600001	0.893269	0.862674	0.877971	0.842401	0.873851	0.86602	0.849268	0.905969	0.883786	0.918196	0.890731	0.882837	0.876639		chr1-33600001	0.782882	0.736783	0.759833	0.727385	0.739907	0.752572	0.733077	0.783094	0.765683	0.798687	0.782603	0.767525	0.770423		chr1-33600001	0.0154953	0.0149967	0.0153522	0.0172395	0.0174317	0.0179943	0.0168631	0.0141942	0.0153092	0.0191697
									chr1-33700001	0.641957	0.765779	0.703868	0.806976	0.764787	0.758776	0.737353	0.692067	0.68107	0.674589	0.57571	0.732239	0.675462		chr1-33700001	0.511252	0.629589	0.57042	0.670652	0.642831	0.631323	0.628942	0.527311	0.516309	0.532312	0.432035	0.610275	0.549318		chr1-33700001	0.0109439	0.0150651	0.0172866	0.0184995	0.0153858	0.0161351	0.0144982	0.0110931	0.013006	0.0125457
									chr1-33800001	0.85141	0.834622	0.843016	0.821415	0.833882	0.830283	0.824353	0.866139	0.825402	0.869512	0.830567	0.850368	0.836369		chr1-33800001	0.715946	0.671682	0.693814	0.682341	0.668056	0.694889	0.664774	0.725	0.68314	0.729857	0.677789	0.711473	0.686806		chr1-33800001	0.0130296	0.0147728	0.0231086	0.0325137	0.0257969	0.0282697	0.0160558	0.0122831	0.0118277	0.0164245
									chr1-33900001	0.847799	0.853668	0.850733	0.854889	0.850236	0.861121	0.842302	0.893982	0.84357	0.87574	0.81102	0.865061	0.835277		chr1-33900001	0.705478	0.679694	0.692586	0.695903	0.669328	0.702692	0.679081	0.740289	0.701539	0.730262	0.664232	0.712677	0.67495		chr1-33900001	0.0165231	0.0170489	0.0123861	0.0136248	0.0132064	0.0136373	0.0199486	0.0169138	0.0192251	0.0199742
									chr1-34000001	0.853222	0.834865	0.844044	0.827665	0.861852	0.840557	0.841619	0.877851	0.839342	0.863426	0.856219	0.864652	0.855968		chr1-34000001	0.709352	0.66568	0.687516	0.670509	0.679324	0.684576	0.673327	0.723956	0.685214	0.718418	0.687514	0.708494	0.698148		chr1-34000001	0.0122038	0.0121962	0.0230456	0.0228455	0.0230967	0.0204357	0.013109	0.0131772	0.012759	0.0128452
									chr1-34100001	0.591767	0.495552	0.543659	0.593781	0.487454	0.555396	0.48522	0.566733	0.513907	0.634625	0.525922	0.598714	0.524622		chr1-34100001	0.288592	0.268593	0.278592	0.329593	0.256483	0.306682	0.260666	0.321627	0.253589	0.327782	0.221135	0.321641	0.26416		chr1-34100001	0.00575424	0.00713448	0.0890018	0.0749521	0.105881	0.0716919	0.00527494	0.00527202	0.00649209	0.00825177
									chr1-34200001	0.849325	0.835876	0.8426	0.834373	0.843375	0.841953	0.837958	0.870798	0.83445	0.853917	0.813956	0.865866	0.845065		chr1-34200001	0.672271	0.644229	0.65825	0.654894	0.646612	0.660167	0.659795	0.692194	0.640396	0.68991	0.623482	0.69051	0.666173		chr1-34200001	0.0165061	0.0176854	0.0164065	0.0180846	0.0173019	0.0168481	0.0181497	0.0155152	0.0166447	0.0177329
									chr1-34300001	0.906839	0.875014	0.890926	0.840138	0.884871	0.871642	0.863787	0.900676	0.879351	0.909027	0.894029	0.89682	0.889269		chr1-34300001	0.754561	0.714136	0.734348	0.689517	0.712022	0.710066	0.709286	0.748372	0.735209	0.762346	0.731439	0.732873	0.745625		chr1-34300001	0.014638	0.0155797	0.0187747	0.0188617	0.0182991	0.0188856	0.0109902	0.0128023	0.0146688	0.0142348
									chr1-34400001	0.859376	0.8473	0.853338	0.830775	0.847446	0.845757	0.85653	0.874701	0.868898	0.875945	0.842155	0.862611	0.848022		chr1-34400001	0.715421	0.676138	0.695779	0.655543	0.668112	0.671898	0.685787	0.717558	0.73041	0.733831	0.677759	0.709054	0.674951		chr1-34400001	0.0218429	0.0217175	0.0185588	0.0196522	0.0195102	0.0182746	0.0183407	0.01793	0.0192651	0.0182573
									chr1-34500001	0.841355	0.837728	0.839542	0.831831	0.856245	0.845298	0.836157	0.87144	0.83746	0.8733	0.822878	0.853369	0.836829		chr1-34500001	0.684504	0.65706	0.670782	0.638789	0.653624	0.660152	0.665874	0.699432	0.649915	0.715022	0.625587	0.66318	0.664709		chr1-34500001	0.0126836	0.0121401	0.0196384	0.0197146	0.0201481	0.0193759	0.0125148	0.0113828	0.0128102	0.0138767
									chr1-34600001	0.846457	0.831427	0.838942	0.835448	0.848917	0.84876	0.832249	0.876016	0.832635	0.859068	0.838458	0.855816	0.838237		chr1-34600001	0.693582	0.686249	0.689916	0.680641	0.69511	0.706965	0.686945	0.736479	0.693121	0.714989	0.694019	0.714168	0.709688		chr1-34600001	0.0143936	0.0146768	0.0136048	0.0151779	0.0144891	0.0150093	0.017197	0.0146377	0.0150438	0.0137969
									chr1-34700001	0.885841	0.860221	0.873031	0.836856	0.866728	0.84715	0.867242	0.900249	0.867624	0.900941	0.874497	0.873459	0.876456		chr1-34700001	0.7163	0.673122	0.694711	0.649923	0.669738	0.670883	0.680821	0.731174	0.68836	0.729076	0.686446	0.69987	0.703258		chr1-34700001	0.0157215	0.0151466	0.0104983	0.0111531	0.0096541	0.00848849	0.0170706	0.0176288	0.0170556	0.0172529
									chr1-34800001	0.85185	0.843749	0.847799	0.827674	0.842196	0.845852	0.84727	0.878295	0.816594	0.880685	0.848354	0.856523	0.846861		chr1-34800001	0.690854	0.660974	0.675914	0.645141	0.653303	0.663702	0.67715	0.702083	0.657032	0.715138	0.691906	0.695398	0.685532		chr1-34800001	0.0205346	0.0232254	0.0219675	0.0218141	0.0237338	0.020987	0.0315551	0.0223686	0.0249603	0.0236479
									chr1-34900001	0.682486	0.677805	0.680145	0.71641	0.684298	0.714022	0.655391	0.73447	0.680725	0.716764	0.604719	0.710811	0.675609		chr1-34900001	0.519691	0.50108	0.510385	0.53696	0.517012	0.53766	0.528803	0.577358	0.491283	0.53975	0.437378	0.538237	0.515713		chr1-34900001	0.0185277	0.0178379	0.0172797	0.0158836	0.0181385	0.0168057	0.0208647	0.0178782	0.0180603	0.015028
									chr1-35000001	0.844353	0.827878	0.836116	0.828344	0.847636	0.838098	0.838847	0.858755	0.833438	0.858332	0.852521	0.868706	0.85063		chr1-35000001	0.607812	0.543934	0.575873	0.557356	0.540686	0.6017	0.544418	0.595826	0.581155	0.659053	0.63588	0.631008	0.574261		chr1-35000001	0.0157074	0.0150355	0.0270351	0.028339	0.0317076	0.0272291	0.0125477	0.0156727	0.0145741	0.0134122
									chr1-35100001	0.863117	0.829684	0.8464	0.8429	0.843677	0.843614	0.822763	0.875302	0.830604	0.877911	0.823477	0.862872	0.838754		chr1-35100001	0.730995	0.672901	0.701948	0.686747	0.684126	0.69504	0.676319	0.743695	0.689688	0.750761	0.695067	0.713121	0.704659		chr1-35100001	0.0121062	0.012762	0.0118843	0.014492	0.013234	0.0152387	0.0134528	0.0114259	0.0123439	0.0145586
									chr1-35200001	0.606655	0.641165	0.62391	0.709503	0.651444	0.683091	0.648353	0.68386	0.625619	0.676427	0.635006	0.678651	0.623391		chr1-35200001	0.490768	0.498733	0.494751	0.580275	0.536924	0.574118	0.52195	0.547281	0.497653	0.576381	0.536321	0.558763	0.519567		chr1-35200001	0.0326038	0.0340656	0.0158678	0.0167127	0.0173757	0.0155617	0.0375582	0.0298114	0.0376465	0.0215398
									chr1-35300001	0.83516	0.776687	0.805923	0.786275	0.746453	0.770877	0.774468	0.797195	0.764867	0.828163	0.748242	0.814003	0.765844		chr1-35300001	0.692058	0.600025	0.646042	0.625977	0.567752	0.611113	0.586054	0.607286	0.591752	0.67655	0.567721	0.64862	0.604347		chr1-35300001	0.0143156	0.0152569	0.0180571	0.0178135	0.0180858	0.0150399	0.0237688	0.0143034	0.0176536	0.0163741
									chr1-35400001	0.856417	0.753168	0.804793	0.80837	0.724497	0.818429	0.71163	0.848894	0.820529	0.873991	0.830078	0.83152	0.775835		chr1-35400001	0.565624	0.502495	0.534059	0.534066	0.474798	0.548743	0.46354	0.557352	0.482652	0.602467	0.500825	0.563598	0.519773		chr1-35400001	0.00777027	0.0104025	0.0313694	0.0312465	0.0371503	0.0280861	0.00703105	0.0101159	0.009433	0.0109843
									chr1-35500001	0.738049	0.693493	0.715771	0.68394	0.714535	0.693896	0.676886	0.743335	0.749393	0.777353	0.778187	0.768529	0.697464		chr1-35500001	0.553417	0.418777	0.486097	0.437273	0.444111	0.465885	0.390595	0.537269	0.506232	0.610679	0.572518	0.558639	0.491211		chr1-35500001	0.0126037	0.0158877	0.019603	0.0225081	0.0207983	0.0198166	0.0132147	0.0104075	0.0111743	0.0129105
									chr1-35600001	0.905584	0.827951	0.866767	0.799052	0.853196	0.822043	0.834444	0.921002	0.886815	0.925831	0.920783	0.872961	0.878546		chr1-35600001	0.737967	0.651472	0.694719	0.604739	0.664019	0.645909	0.650759	0.771441	0.745979	0.759844	0.734239	0.713781	0.713124		chr1-35600001	0.0129105	0.0144834	0.0142614	0.016392	0.015438	0.018318	0.0145136	0.0127752	0.0162651	0.015286
									chr1-35700001	0.808038	0.766117	0.787077	0.780155	0.77812	0.793142	0.776598	0.800474	0.789157	0.83839	0.785163	0.795633	0.794211		chr1-35700001	0.387603	0.330356	0.35898	0.397092	0.345059	0.360577	0.371485	0.433284	0.366873	0.403778	0.370704	0.396627	0.371324		chr1-35700001	0.00723337	0.00898018	0.0134024	0.0155021	0.0142034	0.0160133	0.0102053	0.00711791	0.00773312	0.00739261
									chr1-35800001	0.90974	0.85361	0.881675	0.846091	0.858507	0.866473	0.836218	0.903169	0.870764	0.908988	0.88579	0.8886	0.863974		chr1-35800001	0.783	0.717393	0.750196	0.696796	0.708218	0.733274	0.717446	0.759704	0.721034	0.778385	0.750571	0.752593	0.72881		chr1-35800001	0.0120503	0.0143559	0.0501584	0.0422036	0.0517462	0.0421826	0.0126923	0.010111	0.012093	0.0117768
									chr1-35900001	0.799756	0.649696	0.724726	0.671885	0.646388	0.676819	0.647303	0.766812	0.773644	0.815999	0.771278	0.750036	0.740228		chr1-35900001	0.636714	0.466254	0.551484	0.466101	0.464751	0.442247	0.486921	0.55595	0.564452	0.643402	0.581199	0.566306	0.552707		chr1-35900001	0.0102284	0.0124586	0.0217742	0.0233241	0.0307234	0.024289	0.010558	0.00911143	0.0100672	0.00950633
									chr1-36000001	0.875706	0.78138	0.828543	0.79325	0.806716	0.786814	0.797829	0.8771	0.880329	0.899388	0.862212	0.850435	0.849616		chr1-36000001	0.620006	0.548804	0.584405	0.538185	0.558109	0.552366	0.550897	0.642392	0.591867	0.608741	0.517785	0.554599	0.563606		chr1-36000001	0.0101641	0.0124527	0.0144087	0.0135706	0.0122511	0.0136867	0.0175058	0.00979534	0.0135936	0.0114454
									chr1-36100001	0.847714	0.842928	0.845321	0.839755	0.851359	0.8512	0.837162	0.865554	0.820724	0.867268	0.816554	0.866045	0.847701		chr1-36100001	0.713759	0.668808	0.691284	0.679632	0.693744	0.685733	0.687094	0.720182	0.683622	0.728349	0.684238	0.719806	0.707773		chr1-36100001	0.0139953	0.0134262	0.0188696	0.0208143	0.0212052	0.0211565	0.0143787	0.0155299	0.0150735	0.0146562
									chr1-36200001	0.87901	0.851006	0.865008	0.853405	0.87757	0.854936	0.870665	0.887223	0.872203	0.892067	0.883211	0.879057	0.872402		chr1-36200001	0.748204	0.654244	0.701224	0.663182	0.674131	0.676888	0.67967	0.749047	0.719184	0.746934	0.738983	0.721566	0.714796		chr1-36200001	0.0142026	0.0139997	0.013961	0.0169754	0.0138481	0.0167982	0.0142647	0.0136181	0.0133717	0.0143236
									chr1-36300001	0.903481	0.87785	0.890665	0.856147	0.898392	0.873785	0.89041	0.918285	0.884245	0.90589	0.905934	0.900378	0.900016		chr1-36300001	0.766143	0.71314	0.739642	0.706472	0.725653	0.718843	0.730225	0.756665	0.737607	0.767502	0.755197	0.74988	0.749537		chr1-36300001	0.0111328	0.0107053	0.0122261	0.01146	0.0121095	0.0110719	0.0103787	0.0103343	0.0108258	0.0126356
									chr1-36400001	0.861804	0.85116	0.856482	0.834524	0.865238	0.84719	0.860762	0.893262	0.865383	0.880779	0.857925	0.866893	0.867885		chr1-36400001	0.62827	0.573902	0.601086	0.598308	0.583189	0.593351	0.593622	0.666106	0.604606	0.634538	0.566027	0.625092	0.604432		chr1-36400001	0.0170786	0.0148032	0.0152923	0.0161739	0.0196712	0.0155368	0.0170277	0.0146034	0.0154537	0.01641
									chr1-36500001	0.665282	0.624528	0.644905	0.673266	0.617044	0.641464	0.594495	0.693068	0.66549	0.720517	0.624634	0.693019	0.601439		chr1-36500001	0.576167	0.504726	0.540447	0.546243	0.500685	0.522787	0.501835	0.562521	0.579885	0.63094	0.538956	0.582041	0.526201		chr1-36500001	0.0206076	0.0249824	0.0157496	0.0169695	0.0168799	0.0173568	0.0314777	0.0245604	0.0245044	0.0275458
									chr1-36600001	0.921011	0.81734	0.869175	0.803908	0.831382	0.790603	0.83331	0.927356	0.884818	0.917259	0.934842	0.884363	0.882189		chr1-36600001	0.644614	0.529233	0.586923	0.484601	0.508201	0.553204	0.520791	0.574281	0.597332	0.61854	0.577661	0.610745	0.57091		chr1-36600001	0.0121668	0.0128197	0.0153326	0.0167259	0.0151021	0.0128529	0.0120177	0.0117258	0.0135903	0.0120864
									chr1-36700001	0.824454	0.777609	0.801031	0.7767	0.788485	0.791317	0.759734	0.833079	0.821439	0.813624	0.79471	0.817466	0.796318		chr1-36700001	0.718225	0.672375	0.6953	0.677212	0.678719	0.715002	0.661517	0.715504	0.71413	0.699378	0.680564	0.720073	0.682485		chr1-36700001	0.0135109	0.0143398	0.0145391	0.0164657	0.0152971	0.0159766	0.0145983	0.0128983	0.0121463	0.0141162
									chr1-36800001	0.886192	0.846823	0.866508	0.835731	0.865222	0.855558	0.850374	0.886107	0.862644	0.894052	0.884399	0.872058	0.874752		chr1-36800001	0.631816	0.5885	0.610158	0.595738	0.594641	0.597699	0.610976	0.650002	0.595922	0.640654	0.584386	0.628546	0.613837		chr1-36800001	0.0110661	0.0118082	0.015537	0.0170297	0.0175681	0.0161301	0.0126168	0.0119782	0.0109739	0.0116534
									chr1-36900001	0.901941	0.813917	0.857929	0.79453	0.825189	0.803419	0.798244	0.894774	0.88426	0.918633	0.914466	0.866094	0.864012		chr1-36900001	0.77257	0.692519	0.732544	0.683861	0.700425	0.686176	0.698513	0.775668	0.751594	0.786446	0.786509	0.743391	0.743932		chr1-36900001	0.0115397	0.0176348	0.0120181	0.0128526	0.0112248	0.0132563	0.0152372	0.0129199	0.0108898	0.0130987
									chr1-37000001	0.906298	0.835905	0.871101	0.811127	0.84598	0.823119	0.846831	0.871756	0.862674	0.909931	0.904275	0.87656	0.873581		chr1-37000001	0.753026	0.695792	0.724409	0.662504	0.689621	0.683757	0.70694	0.712979	0.70808	0.748377	0.733536	0.719488	0.719282		chr1-37000001	0.012468	0.0182844	0.0131467	0.0155214	0.0139313	0.0152321	0.0204585	0.0118809	0.0129425	0.0141977
									chr1-37100001	0.851244	0.796542	0.823893	0.810813	0.802082	0.809758	0.783732	0.821394	0.821463	0.866286	0.824792	0.834009	0.816169		chr1-37100001	0.760884	0.685015	0.722949	0.673077	0.696284	0.693807	0.692258	0.705823	0.715506	0.758276	0.735622	0.717266	0.729652		chr1-37100001	0.014304	0.0195831	0.0464712	0.0398502	0.0518485	0.0297112	0.0208227	0.0151026	0.0134751	0.0154273
									chr1-37200001	0.87777	0.856935	0.867353	0.837914	0.872376	0.849418	0.854642	0.884004	0.856386	0.894897	0.879828	0.873981	0.869929		chr1-37200001	0.7761	0.7207	0.7484	0.696584	0.722585	0.717095	0.729229	0.769727	0.734525	0.778723	0.774339	0.749876	0.746439		chr1-37200001	0.017136	0.0156934	0.0156123	0.0142725	0.0127109	0.0141812	0.0172742	0.016444	0.0177445	0.0173505
									chr1-37300001	0.878113	0.861115	0.869614	0.860146	0.866897	0.826525	0.874575	0.887303	0.862197	0.898557	0.875936	0.901527	0.869664		chr1-37300001	0.729132	0.655608	0.69237	0.667476	0.639018	0.639291	0.693632	0.684955	0.677017	0.71147	0.68887	0.714121	0.660004		chr1-37300001	0.0132048	0.0116872	0.0148817	0.01796	0.0156363	0.0185621	0.00983881	0.0104639	0.0108756	0.0125379
									chr1-37400001	0.810041	0.783358	0.7967	0.785566	0.789732	0.758514	0.795263	0.799928	0.825105	0.808634	0.744198	0.805542	0.780804		chr1-37400001	0.655509	0.599596	0.627552	0.61963	0.593784	0.584572	0.601464	0.614257	0.649877	0.65177	0.54487	0.629166	0.611103		chr1-37400001	0.0237254	0.019695	0.0131319	0.0145387	0.0136147	0.0149462	0.0229832	0.0257968	0.0314338	0.0224174
									chr1-37500001	0.802228	0.775277	0.788753	0.772269	0.767453	0.796677	0.748223	0.827021	0.748572	0.811932	0.778944	0.811833	0.775632		chr1-37500001	0.436692	0.361523	0.399108	0.322328	0.330366	0.317605	0.339937	0.496395	0.33581	0.455037	0.371956	0.416389	0.408807		chr1-37500001	0.00992061	0.0109969	0.0258733	0.0266848	0.0256714	0.0279584	0.0134666	0.0091487	0.0116988	0.0119007
									chr1-37600001	0.868774	0.80783	0.838302	0.792998	0.812156	0.808396	0.792907	0.884985	0.848514	0.877732	0.858283	0.842478	0.821302		chr1-37600001	0.678032	0.600131	0.639082	0.589631	0.590738	0.601175	0.588493	0.691959	0.651486	0.698072	0.646795	0.638152	0.618511		chr1-37600001	0.0121649	0.0139997	0.028758	0.0264074	0.0276986	0.0292887	0.0135447	0.0117847	0.0116136	0.0141746
									chr1-37700001	0.803223	0.723168	0.763196	0.72448	0.722005	0.731176	0.708046	0.779941	0.790849	0.834883	0.790503	0.784406	0.716474		chr1-37700001	0.726528	0.639436	0.682982	0.622516	0.640882	0.650631	0.649483	0.708065	0.720489	0.747875	0.725136	0.680801	0.681427		chr1-37700001	0.0151121	0.0181438	0.0280573	0.0283492	0.0262188	0.02877	0.0200472	0.0140616	0.0159337	0.0149864
									chr1-37800001	0.842236	0.804915	0.823575	0.808635	0.815935	0.802063	0.811337	0.866275	0.83082	0.858146	0.835454	0.837913	0.830634		chr1-37800001	0.694529	0.640923	0.667726	0.671528	0.655772	0.659146	0.663618	0.712013	0.659484	0.698011	0.674323	0.69159	0.683294		chr1-37800001	0.0156876	0.0176295	0.014473	0.0183903	0.0165435	0.0152685	0.015988	0.0142292	0.0146565	0.0161845
									chr1-37900001	0.852915	0.768324	0.810619	0.789527	0.778875	0.793922	0.757597	0.831075	0.826904	0.8678	0.819127	0.829287	0.792777		chr1-37900001	0.713284	0.584532	0.648908	0.596863	0.560686	0.580876	0.589541	0.689996	0.668873	0.727017	0.675594	0.651919	0.630848		chr1-37900001	0.0148722	0.0163098	0.0210889	0.0176035	0.0158613	0.0152344	0.0137577	0.0150877	0.0153903	0.0167743
									chr1-38000001	0.764891	0.752121	0.758506	0.79088	0.770963	0.76782	0.720896	0.797044	0.767877	0.794168	0.715653	0.77757	0.751987		chr1-38000001	0.665403	0.624092	0.644747	0.642555	0.635339	0.646125	0.620299	0.67648	0.637866	0.687691	0.61996	0.666554	0.653316		chr1-38000001	0.0158736	0.0159253	0.0156536	0.0164971	0.016053	0.0188589	0.0166851	0.0165898	0.0151298	0.0160784
									chr1-38100001	0.863154	0.854872	0.859013	0.858275	0.854561	0.863464	0.85214	0.886722	0.862694	0.874353	0.846219	0.867472	0.853931		chr1-38100001	0.684998	0.65707	0.671034	0.652544	0.653064	0.677242	0.661694	0.680763	0.687076	0.704376	0.657968	0.684518	0.675035		chr1-38100001	0.0143818	0.0141783	0.0129043	0.0153168	0.0127684	0.0122735	0.0154197	0.0144381	0.0153857	0.0140935
									chr1-38200001	0.883278	0.868925	0.876102	0.870794	0.882676	0.875125	0.869752	0.904573	0.868117	0.887516	0.871738	0.890447	0.878317		chr1-38200001	0.725379	0.671665	0.698522	0.671124	0.670224	0.680248	0.691351	0.731561	0.704859	0.71836	0.68391	0.713136	0.70744		chr1-38200001	0.0139258	0.0134994	0.0161601	0.0179257	0.0164181	0.016529	0.017297	0.0149889	0.0139552	0.0156386
									chr1-38300001	0.880264	0.859975	0.870119	0.852367	0.883551	0.865398	0.871646	0.898398	0.864612	0.893957	0.889755	0.881637	0.886619		chr1-38300001	0.731757	0.683012	0.707384	0.682916	0.692931	0.7	0.698365	0.737618	0.707213	0.733354	0.717312	0.725322	0.719202		chr1-38300001	0.0197454	0.019748	0.0224973	0.0238041	0.0230905	0.0201479	0.0230778	0.0178627	0.0214909	0.0182422
									chr1-38400001	0.902933	0.883799	0.893366	0.866596	0.887159	0.876063	0.882681	0.90607	0.874333	0.91019	0.896975	0.903239	0.883565		chr1-38400001	0.741695	0.693326	0.71751	0.682657	0.689399	0.693845	0.696627	0.730165	0.7008	0.752276	0.712022	0.735668	0.711345		chr1-38400001	0.0117222	0.011019	0.0183917	0.0223872	0.0202574	0.0212777	0.0125304	0.0108255	0.0114964	0.012099
									chr1-38500001	0.795957	0.802922	0.799439	0.806861	0.795945	0.807532	0.804558	0.840284	0.775288	0.828117	0.737175	0.814957	0.783563		chr1-38500001	0.54438	0.536019	0.540199	0.556398	0.526981	0.545734	0.551944	0.616796	0.538922	0.588462	0.477086	0.558298	0.538179		chr1-38500001	0.013507	0.0134301	0.0190072	0.019445	0.0170085	0.0233035	0.0131312	0.0126928	0.0134896	0.0125693
									chr1-38600001	0.777816	0.732031	0.754924	0.765486	0.751117	0.770402	0.735848	0.810889	0.779322	0.807886	0.749985	0.785819	0.760236		chr1-38600001	0.568779	0.531969	0.550374	0.552982	0.543153	0.552604	0.547121	0.607694	0.532196	0.607465	0.518966	0.584947	0.556702		chr1-38600001	0.0160667	0.0178655	0.019014	0.019806	0.0212106	0.0174893	0.0238628	0.0177729	0.0202564	0.0164398
									chr1-38700001	0.878139	0.792103	0.835121	0.791962	0.809562	0.80353	0.78674	0.880528	0.877328	0.888623	0.868928	0.852989	0.840472		chr1-38700001	0.644984	0.566953	0.605968	0.588458	0.581476	0.61756	0.592882	0.688251	0.640274	0.652932	0.589558	0.638229	0.603015		chr1-38700001	0.011241	0.0140221	0.0138222	0.0158645	0.0157772	0.0149266	0.0163728	0.0102146	0.012184	0.0119037
									chr1-38800001	0.919293	0.849152	0.884222	0.835277	0.857903	0.842142	0.848714	0.911428	0.890393	0.921195	0.928395	0.883562	0.880493		chr1-38800001	0.78047	0.693436	0.736953	0.688845	0.704905	0.687914	0.697785	0.783037	0.754135	0.785318	0.801302	0.742698	0.754684		chr1-38800001	0.0132018	0.0173305	0.0143744	0.0161223	0.015718	0.0154547	0.016179	0.0147032	0.0153213	0.0157371
									chr1-38900001	0.702833	0.664193	0.683513	0.663649	0.666648	0.672208	0.635736	0.723796	0.639955	0.73665	0.669486	0.730682	0.658206		chr1-38900001	0.394039	0.347683	0.370861	0.336466	0.353662	0.333529	0.336783	0.439228	0.302257	0.426063	0.296103	0.42062	0.370325		chr1-38900001	0.00972859	0.0102208	0.0222081	0.0235833	0.0263419	0.0218757	0.0120491	0.00974316	0.00820351	0.00931763
									chr1-39000001	0.822856	0.779614	0.801235	0.760039	0.787917	0.800192	0.798264	0.811066	0.806666	0.808516	0.810348	0.811441	0.810013		chr1-39000001	0.584407	0.509681	0.547044	0.479604	0.504841	0.54404	0.547922	0.577564	0.540889	0.5061	0.508053	0.535619	0.536293		chr1-39000001	0.0113945	0.0126683	0.0114281	0.0127843	0.0118581	0.0123387	0.0103758	0.0105675	0.0144442	0.0108413
									chr1-39100001	0.879799	0.805275	0.842537	0.782437	0.795716	0.791967	0.806232	0.859643	0.825855	0.884826	0.827788	0.864071	0.824892		chr1-39100001	0.627424	0.507323	0.567374	0.465177	0.475642	0.50478	0.500576	0.570157	0.497502	0.638823	0.485031	0.589377	0.534525		chr1-39100001	0.0173764	0.0157909	0.0152364	0.0160768	0.0165932	0.0141399	0.0125694	0.0125375	0.0155708	0.0160245
									chr1-39200001	0.875866	0.860067	0.867967	0.846302	0.873494	0.862357	0.863617	0.888894	0.856123	0.893125	0.880177	0.882698	0.875192		chr1-39200001	0.748694	0.692099	0.720397	0.6911	0.71227	0.704545	0.717089	0.748359	0.725122	0.755544	0.733126	0.739432	0.727474		chr1-39200001	0.0134137	0.0127005	0.0208825	0.0216608	0.025574	0.0204215	0.0136443	0.014112	0.0132301	0.0142804
									chr1-39300001	0.811729	0.834558	0.823144	0.827613	0.833567	0.849954	0.832771	0.845476	0.809798	0.834469	0.760693	0.834542	0.813999		chr1-39300001	0.68139	0.67619	0.67879	0.675015	0.677298	0.706088	0.693604	0.733148	0.681947	0.702319	0.641714	0.705442	0.682831		chr1-39300001	0.0117532	0.0116114	0.0213219	0.0209181	0.0210079	0.0194374	0.0125509	0.0123401	0.0124502	0.0137529
									chr1-39400001	0.411489	0.344686	0.378087	0.403528	0.391611	0.432652	0.377125	0.424155	0.389406	0.496866	0.444449	0.423686	0.393107		chr1-39400001	0.205928	0.153754	0.179841	0.184994	0.171241	0.183498	0.171209	0.189611	0.163684	0.236661	0.20264	0.187228	0.193092		chr1-39400001	0.00676904	0.00653394	0.0220146	0.0238764	0.0229772	0.0211432	0.00561853	0.00491307	0.00694025	0.00734743
									chr1-39500001	0.70987	0.65897	0.68442	0.713746	0.678288	0.695036	0.651292	0.718388	0.63832	0.75293	0.644968	0.723985	0.692447		chr1-39500001	0.665688	0.567143	0.616415	0.579366	0.569976	0.608007	0.540745	0.657678	0.62268	0.717291	0.63284	0.668249	0.636606		chr1-39500001	0.0138117	0.0160848	0.0118642	0.0128494	0.0106488	0.0113601	0.017337	0.0149464	0.0146302	0.0169411
									chr1-39600001	0.841622	0.750051	0.795837	0.721489	0.754734	0.69755	0.777758	0.815512	0.864394	0.835261	0.81409	0.794583	0.787969		chr1-39600001	0.683281	0.558668	0.620974	0.533012	0.533872	0.513151	0.575922	0.652308	0.684392	0.652031	0.656098	0.60122	0.602853		chr1-39600001	0.0139194	0.0164437	0.0108287	0.0170025	0.0143416	0.0151152	0.0163584	0.0149387	0.0132801	0.0184622
									chr1-39700001	0.892904	0.866108	0.879506	0.85	0.88579	0.866408	0.876873	0.903564	0.858718	0.897664	0.888126	0.890561	0.886959		chr1-39700001	0.678629	0.621627	0.650128	0.61741	0.626028	0.633473	0.641961	0.704608	0.642968	0.672866	0.63178	0.655957	0.650606		chr1-39700001	0.0160663	0.0144262	0.0212465	0.0196424	0.0229887	0.0157426	0.0165777	0.0135238	0.0136911	0.0170077
									chr1-39800001	0.905492	0.877358	0.891425	0.855417	0.896123	0.869896	0.88646	0.924171	0.886288	0.910753	0.914428	0.897713	0.898167		chr1-39800001	0.790268	0.740946	0.765607	0.728842	0.756711	0.754822	0.756219	0.794647	0.763719	0.797952	0.791153	0.774473	0.776441		chr1-39800001	0.0113009	0.0105448	0.0127462	0.0143505	0.0130299	0.0156331	0.0115112	0.0112236	0.0108609	0.0115955
									chr1-39900001	0.907227	0.874901	0.891064	0.85508	0.881362	0.869357	0.884078	0.912212	0.881405	0.909739	0.905733	0.897015	0.894342		chr1-39900001	0.761151	0.70129	0.731221	0.693803	0.712374	0.717133	0.723008	0.750517	0.719107	0.756947	0.742571	0.738319	0.741404		chr1-39900001	0.0124992	0.0129601	0.0116269	0.0135972	0.0135111	0.0150758	0.0141253	0.011938	0.0129906	0.0129444
									chr1-40000001	0.872027	0.853439	0.862733	0.839049	0.855892	0.861602	0.851709	0.896635	0.851539	0.884148	0.853112	0.878607	0.858138		chr1-40000001	0.68673	0.64359	0.66516	0.641799	0.639286	0.661192	0.649662	0.713614	0.64611	0.707498	0.634544	0.682668	0.65941		chr1-40000001	0.0146504	0.0131372	0.00933228	0.0091089	0.0078333	0.00869675	0.0142638	0.0119681	0.0128245	0.0132574
									chr1-40100001	0.71126	0.623329	0.667294	0.633049	0.617444	0.654626	0.668328	0.674451	0.709365	0.730068	0.66853	0.703012	0.659847		chr1-40100001	0.527085	0.398884	0.462985	0.374245	0.367254	0.39841	0.415042	0.498402	0.507405	0.530283	0.471947	0.481223	0.462267		chr1-40100001	0.0102534	0.0128009	0.0210112	0.0200403	0.0208186	0.0193186	0.0117847	0.00972462	0.00884335	0.0109719
									chr1-40200001	0.731754	0.668657	0.700205	0.670438	0.662785	0.713854	0.660046	0.751014	0.737381	0.792802	0.647795	0.725781	0.666958		chr1-40200001	0.403267	0.308723	0.355995	0.28698	0.307039	0.31502	0.339769	0.416898	0.35519	0.460516	0.32933	0.364989	0.371201		chr1-40200001	0.0115397	0.0118628	0.0270724	0.0240664	0.0242045	0.0193962	0.0124747	0.0116997	0.0108938	0.0108348
									chr1-40300001	0.899774	0.840034	0.869904	0.850181	0.867808	0.812907	0.862101	0.907903	0.855237	0.898401	0.885991	0.871148	0.880591		chr1-40300001	0.712884	0.645776	0.67933	0.652479	0.661642	0.647668	0.668454	0.728638	0.693609	0.745263	0.681779	0.706984	0.703743		chr1-40300001	0.0148434	0.0160294	0.0138236	0.0165215	0.0150725	0.0159359	0.0182981	0.0150206	0.0194049	0.0161139
									chr1-40400001	0.789126	0.800397	0.794761	0.803941	0.779237	0.815955	0.792203	0.821326	0.779223	0.82414	0.729792	0.812326	0.758462		chr1-40400001	0.667226	0.652589	0.659908	0.673428	0.645773	0.680061	0.660928	0.687053	0.654217	0.687314	0.617635	0.682249	0.646886		chr1-40400001	0.0396926	0.0394403	0.0111929	0.0126645	0.0113145	0.0119907	0.0427263	0.0419443	0.0422244	0.0358067
									chr1-40500001	0.80828	0.700197	0.754239	0.712745	0.690157	0.730816	0.703947	0.771699	0.783527	0.838944	0.814911	0.76979	0.756142		chr1-40500001	0.466727	0.324996	0.395861	0.348621	0.334613	0.403494	0.31284	0.487555	0.485382	0.534207	0.463673	0.462098	0.398227		chr1-40500001	0.00848774	0.0100193	0.0145979	0.0163631	0.015421	0.0164423	0.0134893	0.00975996	0.00979625	0.0106565
									chr1-40600001	0.668801	0.57636	0.62258	0.612306	0.552122	0.657924	0.539366	0.692989	0.655438	0.68752	0.627966	0.659011	0.58536		chr1-40600001	0.573016	0.472441	0.522729	0.521802	0.489124	0.569762	0.446469	0.597521	0.559481	0.598625	0.55352	0.584323	0.52504		chr1-40600001	0.0222827	0.0254103	0.0138097	0.0150332	0.014729	0.0140707	0.0330363	0.0271998	0.0213899	0.0170121
									chr1-40700001	0.690014	0.6775	0.683757	0.72536	0.680204	0.732941	0.698863	0.735464	0.696673	0.738387	0.656503	0.727496	0.690331		chr1-40700001	0.517757	0.51471	0.516233	0.553631	0.509982	0.578388	0.529928	0.578844	0.515298	0.577339	0.484545	0.573952	0.530101		chr1-40700001	0.0112766	0.0142232	0.0144259	0.0159262	0.016679	0.0184016	0.0168927	0.014051	0.0139093	0.0144778
									chr1-40800001	0.777672	0.723381	0.750526	0.745599	0.699178	0.787735	0.699344	0.781131	0.760468	0.828858	0.752079	0.807846	0.719923		chr1-40800001	0.654968	0.584929	0.619949	0.607017	0.570419	0.610848	0.576496	0.63725	0.626194	0.688077	0.659683	0.653516	0.614645		chr1-40800001	0.0148591	0.0185018	0.013207	0.0134105	0.0154212	0.0141221	0.0197638	0.0185637	0.0143059	0.0173368
									chr1-40900001	0.866876	0.846782	0.856829	0.833287	0.860992	0.847969	0.852698	0.887092	0.842777	0.879087	0.840481	0.870281	0.85061		chr1-40900001	0.738497	0.695992	0.717244	0.692073	0.70236	0.70874	0.707563	0.749235	0.704937	0.750096	0.707991	0.731868	0.722082		chr1-40900001	0.0114395	0.0116307	0.0174036	0.018381	0.0160134	0.0177585	0.0112373	0.0111307	0.0116841	0.0130509
									chr1-41000001	0.845769	0.83165	0.83871	0.834573	0.835678	0.8367	0.836001	0.877218	0.819992	0.87809	0.829237	0.850272	0.833881		chr1-41000001	0.686964	0.651461	0.669213	0.67482	0.644759	0.679787	0.660983	0.698695	0.65265	0.720878	0.665189	0.70011	0.667609		chr1-41000001	0.0127494	0.0125451	0.037303	0.038155	0.0413645	0.0325385	0.0142196	0.0116518	0.013462	0.0139615
									chr1-41100001	0.820339	0.819184	0.819762	0.820483	0.824249	0.824085	0.81945	0.845432	0.802473	0.852743	0.790545	0.839092	0.809101		chr1-41100001	0.597566	0.585189	0.591377	0.615601	0.58176	0.614877	0.580902	0.650977	0.606866	0.640923	0.541514	0.631559	0.572459		chr1-41100001	0.0248072	0.0240353	0.0124622	0.0133202	0.0127769	0.0141746	0.0276838	0.0249814	0.0250021	0.0233138
									chr1-41200001	0.815286	0.808661	0.811973	0.809657	0.816522	0.818408	0.809723	0.845705	0.806859	0.836987	0.78836	0.835204	0.813197		chr1-41200001	0.676459	0.649205	0.662832	0.666668	0.654858	0.680128	0.665307	0.686636	0.669883	0.70555	0.651061	0.698151	0.673732		chr1-41200001	0.0188477	0.0200948	0.0390249	0.0275516	0.0321889	0.025755	0.0257888	0.0185948	0.0234326	0.0189398
									chr1-41300001	0.900939	0.826778	0.863859	0.839877	0.873454	0.840591	0.851329	0.89195	0.872367	0.918515	0.925975	0.876118	0.887503		chr1-41300001	0.801737	0.700474	0.751106	0.708939	0.72466	0.707438	0.72583	0.764304	0.737734	0.80316	0.806361	0.748718	0.762169		chr1-41300001	0.0118929	0.0121003	0.0195017	0.0179438	0.0180016	0.0208667	0.0112183	0.00879539	0.0122705	0.0107492
									chr1-41400001	0.715274	0.646062	0.680668	0.713614	0.648887	0.741199	0.612956	0.819566	0.733027	0.793503	0.698682	0.757622	0.628908		chr1-41400001	0.625668	0.531983	0.578825	0.530495	0.549536	0.593612	0.517596	0.650524	0.624872	0.689739	0.614418	0.63238	0.563231		chr1-41400001	0.0104678	0.0125877	0.0271962	0.027891	0.0280611	0.0220244	0.00820259	0.00977194	0.0100527	0.00960475
									chr1-41500001	0.777854	0.835596	0.806725	0.828162	0.831062	0.816815	0.851145	0.765431	0.743069	0.780397	0.740802	0.819028	0.807552		chr1-41500001	0.592769	0.693159	0.642964	0.678805	0.674813	0.656839	0.717802	0.587313	0.553176	0.591926	0.551027	0.649166	0.656312		chr1-41500001	0.0068167	0.00956607	0.0128393	0.0146547	0.0126223	0.0147437	0.00705066	0.00771337	0.00894676	0.00793093
									chr1-41600001	0.78126	0.686375	0.733818	0.736634	0.711754	0.751343	0.692813	0.799858	0.79226	0.832251	0.763782	0.778161	0.779394		chr1-41600001	0.579643	0.503984	0.541813	0.538602	0.511597	0.561007	0.481926	0.611895	0.569378	0.660825	0.557088	0.579765	0.571341		chr1-41600001	0.0090451	0.0117387	0.0123188	0.0138236	0.0130293	0.0140946	0.012607	0.0112422	0.00986734	0.0104234
									chr1-41700001	0.763495	0.771917	0.767706	0.794989	0.756696	0.803152	0.749947	0.808754	0.760053	0.794092	0.695649	0.792893	0.739541		chr1-41700001	0.594437	0.618025	0.606231	0.655739	0.602227	0.682061	0.584595	0.645264	0.579952	0.621366	0.53578	0.654674	0.586801		chr1-41700001	0.0266982	0.0294775	0.0275465	0.0246974	0.0295994	0.0238967	0.0321737	0.0262712	0.0331205	0.0313108
									chr1-41800001	0.828789	0.805413	0.817101	0.818223	0.819257	0.819892	0.819616	0.853151	0.819985	0.850051	0.788712	0.834893	0.823222		chr1-41800001	0.64874	0.608567	0.628653	0.621512	0.624363	0.629014	0.626904	0.680753	0.61945	0.654518	0.593815	0.651062	0.650682		chr1-41800001	0.0148907	0.0150019	0.025034	0.0234042	0.026914	0.0220611	0.0199493	0.0169475	0.0152121	0.0145018
									chr1-41900001	0.907093	0.826142	0.866618	0.812336	0.850243	0.826927	0.83747	0.902417	0.878898	0.911907	0.921823	0.873671	0.875817		chr1-41900001	0.806484	0.708521	0.757503	0.698749	0.721133	0.707235	0.728064	0.790954	0.769857	0.795117	0.813128	0.764664	0.761451		chr1-41900001	0.0170629	0.0183974	0.0143459	0.0165799	0.0157849	0.0188902	0.0196624	0.0179609	0.0169334	0.0173667
									chr1-42000001	0.872412	0.803971	0.838191	0.798758	0.825998	0.826438	0.819712	0.846086	0.864422	0.886681	0.877246	0.845486	0.850162		chr1-42000001	0.684985	0.617399	0.651192	0.601384	0.622807	0.642716	0.634839	0.654581	0.673146	0.708176	0.678912	0.643532	0.641776		chr1-42000001	0.0119391	0.0176378	0.0116588	0.0156754	0.0148163	0.0145576	0.0179993	0.0133142	0.0160341	0.0150895
									chr1-42100001	0.838533	0.770795	0.804664	0.744996	0.780072	0.757207	0.778708	0.823354	0.795404	0.837882	0.844057	0.814119	0.806788		chr1-42100001	0.630176	0.545865	0.58802	0.547626	0.54701	0.549731	0.572601	0.623034	0.574062	0.631249	0.597108	0.608191	0.584067		chr1-42100001	0.0171427	0.0189061	0.0150446	0.0153798	0.0114053	0.0169781	0.0185636	0.0161838	0.0154797	0.0161283
									chr1-42200001	0.76562	0.731437	0.748528	0.73218	0.708929	0.74675	0.709084	0.777747	0.751235	0.779911	0.717278	0.768826	0.725854		chr1-42200001	0.543521	0.473932	0.508726	0.478215	0.468336	0.523326	0.481263	0.522516	0.499288	0.551497	0.489732	0.516429	0.495327		chr1-42200001	0.0112533	0.0130111	0.0177698	0.0188975	0.017254	0.0200806	0.0139007	0.0111614	0.0121008	0.01167
									chr1-42300001	0.906987	0.875354	0.891171	0.8532	0.89174	0.868715	0.878475	0.909132	0.878153	0.906731	0.909917	0.898179	0.894107		chr1-42300001	0.764745	0.707272	0.736008	0.70051	0.716915	0.712725	0.713668	0.763054	0.722621	0.766977	0.765375	0.747918	0.741721		chr1-42300001	0.0115333	0.0123089	0.0353452	0.0388516	0.0429624	0.0342837	0.0121699	0.00959392	0.0122144	0.0129762
									chr1-42400001	0.793485	0.788241	0.790863	0.795814	0.761627	0.798948	0.755126	0.836254	0.78013	0.826954	0.727248	0.811491	0.750793		chr1-42400001	0.535735	0.485362	0.510548	0.503033	0.474876	0.514878	0.474669	0.580062	0.485706	0.550976	0.424867	0.541844	0.490381		chr1-42400001	0.017687	0.0165301	0.019545	0.0179209	0.0190172	0.0171105	0.0169993	0.0151327	0.0178773	0.0174222
									chr1-42500001	0.899271	0.879165	0.889218	0.863302	0.895779	0.872176	0.877773	0.911486	0.891451	0.901423	0.911857	0.896805	0.894171		chr1-42500001	0.763358	0.714809	0.739083	0.709735	0.721774	0.723115	0.726308	0.75961	0.722092	0.74899	0.758763	0.748156	0.745246		chr1-42500001	0.0150491	0.0142159	0.0200613	0.0219116	0.0209504	0.0212987	0.0154635	0.0139688	0.0136957	0.0156419
									chr1-42600001	0.90366	0.876683	0.890172	0.860581	0.897621	0.869516	0.888209	0.915112	0.886019	0.907464	0.914788	0.89795	0.903317		chr1-42600001	0.801999	0.746159	0.774079	0.737348	0.75526	0.746569	0.761611	0.790312	0.767427	0.799648	0.799547	0.776147	0.784659		chr1-42600001	0.0129179	0.0120908	0.0246803	0.0217199	0.0270855	0.0271033	0.0124337	0.0124565	0.0121297	0.0140018
									chr1-42700001	0.789112	0.784787	0.78695	0.78896	0.796303	0.802276	0.800771	0.809073	0.778391	0.800087	0.765381	0.819249	0.790477		chr1-42700001	0.688678	0.655713	0.672196	0.66044	0.661393	0.685195	0.6702	0.69745	0.675773	0.688342	0.658434	0.699892	0.676734		chr1-42700001	0.0181994	0.0179162	0.0212548	0.0233293	0.0230789	0.0224542	0.0177522	0.0136891	0.0154918	0.0173131
									chr1-42800001	0.922234	0.862196	0.892215	0.83217	0.87735	0.83185	0.853671	0.891991	0.87532	0.918813	0.915268	0.894393	0.909143		chr1-42800001	0.785183	0.725124	0.755153	0.687774	0.723915	0.711947	0.715413	0.754819	0.727188	0.792751	0.768587	0.755282	0.77136		chr1-42800001	0.0097124	0.0112289	0.0146847	0.0166943	0.0151371	0.0166504	0.0115603	0.00774145	0.0111398	0.0131378
									chr1-42900001	0.918445	0.854216	0.886331	0.844546	0.882811	0.853858	0.867534	0.894147	0.904773	0.921428	0.918765	0.897353	0.903176		chr1-42900001	0.77157	0.669765	0.720667	0.689299	0.70278	0.707516	0.68477	0.756401	0.767053	0.771443	0.74304	0.733833	0.733719		chr1-42900001	0.0113995	0.0138499	0.0129802	0.0151945	0.0131307	0.0156571	0.0133044	0.00907349	0.0109375	0.0124462
									chr1-43000001	0.8086	0.779262	0.793931	0.78423	0.769922	0.793123	0.756586	0.831299	0.800315	0.856959	0.7832	0.818266	0.777084		chr1-43000001	0.61262	0.551217	0.581919	0.587354	0.562915	0.594917	0.551845	0.640268	0.581954	0.680273	0.588061	0.625145	0.57266		chr1-43000001	0.0145993	0.0155448	0.0177056	0.0176344	0.0193703	0.0187606	0.0171905	0.0151377	0.0170229	0.0145079
									chr1-43100001	0.886245	0.865583	0.875914	0.857715	0.901695	0.848815	0.905991	0.883705	0.879894	0.914635	0.932087	0.937527	0.920375		chr1-43100001	0.801612	0.677742	0.739677	0.679099	0.687104	0.671892	0.714978	0.820596	0.822336	0.821764	0.829874	0.782598	0.780903		chr1-43100001	0.00969058	0.0101539	0.0149937	0.0164755	0.0154097	0.0160835	0.013088	0.00242131	0.0137315	0.0154362
									chr1-43200001	0.444162	0.445836	0.444999	0.490159	0.395255	0.463712	0.443307	0.472831	0.50488	0.568184	0.535722	0.50189	0.421087		chr1-43200001	0.16843	0.12854	0.148485	0.157209	0.105339	0.170049	0.102763	0.245544	0.237073	0.217845	0.18047	0.209679	0.136706		chr1-43200001	0.019245	0.0172919	0.0115071	0.0133872	0.0123149	0.0137888	0.0404791	0.0254977	0.0242218	0.0182402
									chr1-43300001	0.693041	0.652676	0.672858	0.683231	0.644903	0.697771	0.634439	0.689143	0.693568	0.685914	0.566958	0.702561	0.647908		chr1-43300001	0.453528	0.409043	0.431286	0.429405	0.390817	0.450994	0.406838	0.423572	0.417025	0.428133	0.313799	0.458673	0.396114		chr1-43300001	0.0256654	0.0255256	0.016483	0.0197991	0.0184072	0.0160649	0.0245041	0.020551	0.0262067	0.0174458
									chr1-43400001	0.889007	0.836665	0.862836	0.842641	0.861363	0.837035	0.848212	0.901228	0.87664	0.89807	0.891544	0.871971	0.875561		chr1-43400001	0.696943	0.675717	0.68633	0.68159	0.698097	0.691529	0.714486	0.725863	0.680674	0.722274	0.67964	0.711886	0.707398		chr1-43400001	0.0121525	0.0150012	0.0136395	0.0173963	0.0139978	0.0147078	0.0166152	0.012909	0.0129838	0.014026
									chr1-43500001	0.848836	0.811036	0.829936	0.786321	0.813707	0.82674	0.812005	0.839025	0.843533	0.867904	0.837235	0.856045	0.84564		chr1-43500001	0.396398	0.303745	0.350072	0.335212	0.34376	0.37192	0.344173	0.428587	0.374668	0.434179	0.368858	0.401396	0.378888		chr1-43500001	0.0101269	0.00947703	0.0181279	0.0146178	0.01402	0.0155432	0.012366	0.0104401	0.00951076	0.011151
									chr1-43600001	0.74718	0.638595	0.692888	0.667645	0.657887	0.652875	0.691923	0.742854	0.686875	0.799375	0.721412	0.730916	0.719357		chr1-43600001	0.622204	0.539408	0.580806	0.544467	0.563569	0.548902	0.596237	0.575463	0.552125	0.646583	0.568045	0.599241	0.605531		chr1-43600001	0.0106028	0.011181	0.0171006	0.0186603	0.0188951	0.0198553	0.0117046	0.00903635	0.0106398	0.0143577
									chr1-43700001	0.868755	0.787248	0.828001	0.774075	0.77229	0.786641	0.735527	0.852045	0.874349	0.894961	0.856597	0.845001	0.774036		chr1-43700001	0.769187	0.655279	0.712233	0.647145	0.665581	0.633552	0.642058	0.706794	0.731887	0.752875	0.769361	0.721382	0.709217		chr1-43700001	0.0122292	0.0147169	0.0137357	0.0165454	0.0118018	0.0112536	0.0127133	0.00977185	0.0117664	0.0135436
									chr1-43800001	0.668458	0.637214	0.652836	0.662057	0.617038	0.663123	0.600371	0.682924	0.662931	0.701615	0.657492	0.688767	0.615212		chr1-43800001	0.519357	0.466301	0.492829	0.464486	0.477655	0.504188	0.436066	0.507072	0.493185	0.564789	0.490032	0.540946	0.502683		chr1-43800001	0.0700322	0.0739482	0.0291307	0.0171669	0.0325339	0.0148142	0.102363	0.0654309	0.0819834	0.0711577
									chr1-43900001	0.874782	0.809442	0.842112	0.817296	0.819869	0.824173	0.81446	0.886165	0.861966	0.883805	0.851675	0.85861	0.843518		chr1-43900001	0.743586	0.653897	0.698741	0.662977	0.655178	0.679479	0.666047	0.745243	0.710713	0.752582	0.720288	0.716984	0.707859		chr1-43900001	0.0132043	0.0165874	0.0278849	0.0296707	0.0321041	0.0234367	0.0173645	0.0118226	0.0120537	0.0150927
									chr1-44000001	0.885597	0.859755	0.872676	0.842121	0.870271	0.865323	0.865929	0.889445	0.862424	0.894559	0.894305	0.882899	0.875571		chr1-44000001	0.746663	0.710205	0.728434	0.7054	0.722077	0.726573	0.733552	0.738064	0.709205	0.755488	0.737055	0.746333	0.738003		chr1-44000001	0.0118678	0.0110483	0.0183858	0.0208511	0.0196148	0.0206843	0.0111716	0.0104904	0.0119599	0.012706
									chr1-44100001	0.851519	0.833314	0.842416	0.835367	0.849064	0.829069	0.834893	0.867441	0.809013	0.84806	0.826484	0.857088	0.836746		chr1-44100001	0.666494	0.62667	0.646582	0.638365	0.634926	0.63303	0.650322	0.67104	0.598569	0.653023	0.614579	0.66561	0.640152		chr1-44100001	0.0118664	0.0117742	0.00897881	0.0124495	0.0111581	0.0112297	0.0112964	0.00992045	0.0124419	0.0134493
									chr1-44200001	0.86964	0.84992	0.85978	0.836131	0.86563	0.860452	0.867524	0.873069	0.825181	0.855527	0.855151	0.85927	0.861242		chr1-44200001	0.735075	0.710821	0.722948	0.703297	0.718126	0.725203	0.728869	0.730934	0.70134	0.715134	0.733999	0.723882	0.728539		chr1-44200001	0.0135672	0.0130667	0.012654	0.016085	0.0121977	0.0132817	0.0130618	0.0139906	0.0131562	0.0128885
									chr1-44300001	0.78601	0.780799	0.783404	0.79506	0.788237	0.79226	0.769474	0.812571	0.754097	0.813646	0.740543	0.80151	0.779615		chr1-44300001	0.654359	0.630575	0.642467	0.650149	0.633761	0.661852	0.630221	0.668476	0.617246	0.67361	0.609112	0.65785	0.650176		chr1-44300001	0.021545	0.020681	0.0171843	0.0212452	0.0175044	0.0183324	0.0241346	0.0200457	0.0200014	0.0199575
									chr1-44400001	0.906617	0.874139	0.890378	0.851307	0.893693	0.8668	0.883292	0.909046	0.874128	0.908352	0.908511	0.895161	0.896199		chr1-44400001	0.79186	0.730459	0.761159	0.712595	0.745031	0.734751	0.745162	0.78063	0.761352	0.785827	0.781392	0.767628	0.771903		chr1-44400001	0.0135828	0.0137979	0.106593	0.0817789	0.109081	0.0789255	0.0138559	0.0133352	0.0147295	0.0153126
									chr1-44500001	0.801472	0.744006	0.772739	0.729366	0.762007	0.723413	0.751207	0.829333	0.771474	0.821483	0.753326	0.789594	0.763584		chr1-44500001	0.556265	0.49164	0.523952	0.498177	0.501672	0.464932	0.540984	0.570111	0.468059	0.550648	0.441808	0.53854	0.50592		chr1-44500001	0.0134052	0.0162093	0.0193165	0.0209304	0.0203252	0.0240201	0.0125373	0.00918158	0.0140551	0.0118271
									chr1-44600001	0.870451	0.814073	0.842262	0.805674	0.85188	0.822909	0.825203	0.894179	0.86143	0.90334	0.897694	0.863157	0.861133		chr1-44600001	0.740808	0.673204	0.707006	0.687542	0.713954	0.685902	0.698572	0.746195	0.737222	0.766225	0.755176	0.736346	0.728734		chr1-44600001	0.0112337	0.0160377	0.0109609	0.0128509	0.0113942	0.0119951	0.0150085	0.0106305	0.0119942	0.0129647
									chr1-44700001	0.908986	0.80942	0.859203	0.815603	0.834265	0.811272	0.812393	0.889993	0.858073	0.908213	0.908292	0.875941	0.849836		chr1-44700001	0.74105	0.624552	0.682801	0.644069	0.662932	0.621067	0.653325	0.675528	0.679213	0.740186	0.736832	0.697771	0.705244		chr1-44700001	0.0156236	0.0156815	0.0132955	0.0139004	0.013133	0.0129358	0.0133802	0.0146163	0.01526	0.0143318
									chr1-44800001	0.906224	0.819849	0.863037	0.823873	0.86386	0.822694	0.809096	0.879891	0.896039	0.915328	0.923056	0.888627	0.881663		chr1-44800001	0.78916	0.624942	0.707051	0.602423	0.666123	0.678533	0.636042	0.734298	0.763272	0.77059	0.796893	0.74394	0.757184		chr1-44800001	0.0130163	0.0141056	0.0140845	0.0146316	0.0141144	0.0137469	0.017174	0.015673	0.0144114	0.015108
									chr1-44900001	0.848872	0.829163	0.839018	0.825589	0.850895	0.83385	0.853387	0.871866	0.800724	0.855991	0.823769	0.85317	0.841301		chr1-44900001	0.69446	0.669431	0.681946	0.685612	0.681045	0.700055	0.714777	0.710407	0.618018	0.713974	0.673637	0.706848	0.69014		chr1-44900001	0.0152574	0.0146627	0.0215553	0.0217867	0.0257513	0.0204358	0.0138306	0.0145015	0.0138763	0.0150299
									chr1-45000001	0.877065	0.849198	0.863131	0.816042	0.84576	0.83135	0.839617	0.904175	0.832483	0.889246	0.845832	0.86285	0.854918		chr1-45000001	0.715194	0.662072	0.688633	0.641126	0.664309	0.650517	0.667669	0.726316	0.659611	0.722884	0.674984	0.685478	0.672341		chr1-45000001	0.0114684	0.0127991	0.0152595	0.0167901	0.0146687	0.0164387	0.0115862	0.0121145	0.0132112	0.0144027
									chr1-45100001	0.867792	0.855034	0.861413	0.843967	0.85849	0.852741	0.855653	0.87028	0.840104	0.877634	0.839804	0.860377	0.858889		chr1-45100001	0.726116	0.69419	0.710153	0.687011	0.691454	0.703902	0.703919	0.728553	0.689952	0.736228	0.694051	0.713509	0.71489		chr1-45100001	0.0131196	0.0134275	0.0233568	0.018606	0.0218904	0.0212235	0.0143329	0.0139499	0.013635	0.0156022
									chr1-45200001	0.831213	0.837833	0.834523	0.827735	0.851178	0.839423	0.837749	0.863958	0.808135	0.848411	0.7902	0.850506	0.83441		chr1-45200001	0.653274	0.652451	0.652862	0.655386	0.652609	0.667554	0.662961	0.67973	0.621222	0.663517	0.613967	0.671077	0.663171		chr1-45200001	0.0195801	0.017439	0.023095	0.0207902	0.0240899	0.0235845	0.0186569	0.0188538	0.0187075	0.0196723
									chr1-45300001	0.881004	0.824088	0.852546	0.813183	0.85169	0.817797	0.835833	0.897249	0.874558	0.889142	0.890211	0.867137	0.871996		chr1-45300001	0.764031	0.688523	0.726277	0.687812	0.696442	0.690488	0.699754	0.751922	0.737412	0.765033	0.755909	0.738932	0.734497		chr1-45300001	0.0118276	0.0135902	0.0174778	0.0171393	0.0175002	0.0185833	0.0142064	0.01128	0.0110907	0.0141763
									chr1-45400001	0.841933	0.767449	0.804691	0.783733	0.800475	0.7899	0.785973	0.861271	0.808485	0.865799	0.808232	0.812743	0.802792		chr1-45400001	0.63483	0.555202	0.595016	0.566293	0.595137	0.589314	0.595197	0.669198	0.61524	0.679294	0.590104	0.605318	0.599497		chr1-45400001	0.0103471	0.0138706	0.0169534	0.0196876	0.0175897	0.0149393	0.014536	0.00886886	0.0106365	0.00909789
									chr1-45500001	0.810536	0.80123	0.805883	0.811549	0.818943	0.825667	0.787997	0.834937	0.811872	0.840117	0.769712	0.831644	0.795326		chr1-45500001	0.691874	0.644185	0.668029	0.661323	0.653877	0.670699	0.633219	0.708168	0.679945	0.718474	0.63566	0.69719	0.666485		chr1-45500001	0.0125687	0.0126986	0.0144703	0.0159073	0.0157498	0.0167333	0.0138005	0.0103499	0.012805	0.013429
									chr1-45600001	0.833587	0.714557	0.774072	0.715676	0.720034	0.714139	0.750293	0.805249	0.804175	0.848699	0.80189	0.804369	0.795175		chr1-45600001	0.6894	0.532492	0.610946	0.523791	0.510249	0.541241	0.561444	0.644651	0.638147	0.716937	0.60683	0.6529	0.623026		chr1-45600001	0.0132151	0.0152964	0.0149342	0.0150064	0.0147246	0.0169811	0.0145335	0.00918293	0.0116627	0.0115312
									chr1-45700001	0.836859	0.82862	0.832739	0.819964	0.838212	0.833496	0.82701	0.858104	0.834521	0.850047	0.818998	0.854319	0.829324		chr1-45700001	0.645613	0.61322	0.629417	0.612699	0.598157	0.624165	0.61676	0.661133	0.621542	0.660697	0.594049	0.651648	0.616659		chr1-45700001	0.0149874	0.0138855	0.0153451	0.0168962	0.0177671	0.0153133	0.016065	0.0139874	0.0145294	0.0159613
									chr1-45800001	0.87081	0.859063	0.864936	0.846082	0.862379	0.844843	0.862589	0.897383	0.85967	0.882908	0.841154	0.870685	0.849677		chr1-45800001	0.621158	0.576352	0.598755	0.578833	0.58312	0.564153	0.602581	0.636934	0.556857	0.636943	0.534373	0.606516	0.592825		chr1-45800001	0.0196397	0.0200428	0.0159016	0.0164773	0.0168647	0.0152051	0.0221862	0.0176652	0.0195938	0.0187503
									chr1-45900001	0.883201	0.859487	0.871344	0.850799	0.871053	0.866215	0.857446	0.89516	0.854915	0.89476	0.870586	0.88301	0.86953		chr1-45900001	0.74168	0.69695	0.719315	0.702131	0.708367	0.726971	0.708174	0.748894	0.712908	0.755484	0.722638	0.744241	0.723341		chr1-45900001	0.0106633	0.0107536	0.0169422	0.0169421	0.0170711	0.0185495	0.00986885	0.0098344	0.0104888	0.011746
									chr1-46000001	0.80497	0.73307	0.76902	0.747053	0.741899	0.742509	0.750423	0.792675	0.778469	0.818755	0.780423	0.789466	0.768068		chr1-46000001	0.538581	0.468053	0.503317	0.496754	0.481986	0.495622	0.479466	0.525891	0.530558	0.577337	0.476486	0.54101	0.518719		chr1-46000001	0.00994095	0.012867	0.0193796	0.0207843	0.0164685	0.0203738	0.0106653	0.00992743	0.00909373	0.0111093
									chr1-46100001	0.757083	0.664061	0.710572	0.690463	0.693164	0.694081	0.686745	0.741343	0.739482	0.793373	0.748948	0.747094	0.711399		chr1-46100001	0.527241	0.404908	0.466075	0.452289	0.440235	0.4534	0.453755	0.523286	0.508237	0.573516	0.505865	0.511606	0.471609		chr1-46100001	0.0135647	0.0184471	0.0138328	0.0152854	0.0141728	0.0144276	0.0162955	0.0149816	0.0125611	0.0135359
									chr1-46200001	0.874887	0.8437	0.859293	0.83567	0.862946	0.844462	0.841591	0.876514	0.855436	0.859663	0.862037	0.874873	0.851343		chr1-46200001	0.724079	0.678863	0.701471	0.681436	0.686014	0.691739	0.680381	0.734515	0.701994	0.726586	0.707551	0.726337	0.701937		chr1-46200001	0.0137526	0.0146472	0.0228841	0.0202883	0.018779	0.0145082	0.0163739	0.0136446	0.0155813	0.0161677
									chr1-46300001	0.680593	0.608425	0.644509	0.639363	0.588588	0.636545	0.577943	0.725354	0.640384	0.710094	0.550947	0.673619	0.560105		chr1-46300001	0.450392	0.377582	0.413987	0.421783	0.374647	0.409099	0.37575	0.497039	0.428196	0.486205	0.323057	0.454098	0.371902		chr1-46300001	0.0155483	0.0158321	0.0153383	0.0161377	0.016632	0.0151359	0.0121848	0.00839462	0.0181519	0.0114968
									chr1-46400001	0.901807	0.827966	0.864887	0.804219	0.834103	0.823871	0.829776	0.921719	0.869181	0.910083	0.881604	0.880303	0.874938		chr1-46400001	0.779373	0.710233	0.744803	0.713636	0.727547	0.729338	0.737675	0.774006	0.765909	0.774792	0.753505	0.756957	0.744917		chr1-46400001	0.0126723	0.0134877	0.0280011	0.0242206	0.0285889	0.0224728	0.0116571	0.0130701	0.0138321	0.0106319
									chr1-46500001	0.904596	0.840813	0.872705	0.802944	0.856916	0.84702	0.852959	0.892758	0.885201	0.907538	0.905653	0.88612	0.885718		chr1-46500001	0.775268	0.691378	0.733323	0.688719	0.707334	0.707291	0.713017	0.749596	0.745686	0.784724	0.76237	0.744426	0.73784		chr1-46500001	0.0119962	0.0130439	0.0114025	0.0129398	0.0124067	0.0131032	0.0163607	0.0107513	0.012071	0.0122849
									chr1-46600001	0.754329	0.728006	0.741167	0.748842	0.696543	0.738958	0.72817	0.766734	0.722899	0.772597	0.702844	0.767227	0.717575		chr1-46600001	0.588477	0.528998	0.558738	0.550808	0.489728	0.556381	0.52424	0.593169	0.542202	0.599737	0.528859	0.582351	0.533153		chr1-46600001	0.0165881	0.019208	0.0141506	0.017039	0.0175873	0.0181728	0.0134774	0.0163441	0.0158168	0.0125546
									chr1-46700001	0.89743	0.873118	0.885274	0.856033	0.887473	0.864811	0.878431	0.898715	0.870954	0.890107	0.8884	0.893657	0.889604		chr1-46700001	0.743153	0.703147	0.72315	0.698236	0.708237	0.709078	0.715067	0.744475	0.689587	0.741903	0.720445	0.74171	0.71942		chr1-46700001	0.0121306	0.0120219	0.025801	0.0267178	0.0222084	0.0249282	0.0141716	0.0120401	0.0130981	0.0135286
									chr1-46800001	0.841995	0.819862	0.830928	0.803589	0.824503	0.804507	0.821486	0.86458	0.816675	0.866804	0.798659	0.840189	0.821506		chr1-46800001	0.657326	0.612308	0.634817	0.620944	0.61845	0.614906	0.621534	0.691741	0.620964	0.682393	0.591537	0.657133	0.626399		chr1-46800001	0.0154179	0.0150429	0.0165366	0.0183373	0.0173021	0.0189283	0.0164301	0.0139252	0.0155785	0.0154277
									chr1-46900001	0.492344	0.464399	0.478372	0.535787	0.463414	0.585295	0.429171	0.510909	0.445624	0.576056	0.360229	0.513071	0.432523		chr1-46900001	0.350558	0.291519	0.321038	0.369517	0.278381	0.382759	0.284658	0.384144	0.320709	0.398217	0.23732	0.371905	0.29786		chr1-46900001	0.00944587	0.00905093	0.0133755	0.0140275	0.0143249	0.0170432	0.0098778	0.0103264	0.0148034	0.0115032
									chr1-47000001	0.914319	0.887632	0.900976	0.87061	0.911124	0.886532	0.897361	0.924037	0.884593	0.916673	0.918808	0.908054	0.907639		chr1-47000001	0.774069	0.721962	0.748015	0.721091	0.745523	0.733122	0.739021	0.776546	0.748835	0.771213	0.771176	0.761467	0.75662		chr1-47000001	0.0110009	0.010553	0.0138874	0.0170783	0.0125483	0.0166958	0.0112621	0.010399	0.0123363	0.0123801
									chr1-47100001	0.72943	0.743413	0.736422	0.776732	0.75846	0.780021	0.750303	0.741757	0.693972	0.792269	0.685564	0.78431	0.708249		chr1-47100001	0.561595	0.503794	0.532695	0.549016	0.504725	0.519921	0.520665	0.543728	0.492899	0.634528	0.448608	0.566444	0.5065		chr1-47100001	0.0215501	0.0249535	0.0126978	0.0182927	0.0153675	0.0164338	0.0357788	0.0240327	0.0282305	0.0234599
									chr1-47200001	0.870225	0.803646	0.836936	0.779387	0.817114	0.799681	0.822554	0.880406	0.824418	0.869056	0.849386	0.857798	0.825524		chr1-47200001	0.68066	0.603406	0.642033	0.572666	0.597587	0.610885	0.656653	0.653722	0.625885	0.669552	0.597799	0.666058	0.623278		chr1-47200001	0.0119154	0.0117501	0.0258234	0.0263789	0.028534	0.0219747	0.0124422	0.0101814	0.0091655	0.0115165
									chr1-47300001	0.880526	0.81659	0.848558	0.808494	0.81893	0.823834	0.80144	0.883038	0.870531	0.912211	0.885095	0.861471	0.842985		chr1-47300001	0.747042	0.657722	0.702382	0.648607	0.657981	0.678722	0.665244	0.726458	0.714501	0.752044	0.718519	0.711062	0.697464		chr1-47300001	0.0101916	0.0133058	0.0125944	0.0135536	0.0142564	0.0136305	0.0100274	0.00918709	0.0103318	0.0128046
									chr1-47400001	0.855058	0.76997	0.812514	0.77184	0.769279	0.767259	0.790341	0.868055	0.826872	0.861325	0.832487	0.835026	0.810841		chr1-47400001	0.653819	0.512425	0.583122	0.542766	0.537854	0.543759	0.537028	0.638457	0.577219	0.64415	0.594629	0.612832	0.57826		chr1-47400001	0.013514	0.0156885	0.0173727	0.016596	0.0175458	0.016938	0.0134727	0.010174	0.0126096	0.0107836
									chr1-47500001	0.819648	0.777366	0.798507	0.770301	0.776991	0.783199	0.764663	0.809257	0.787528	0.828115	0.806268	0.811065	0.807613		chr1-47500001	0.501116	0.438011	0.469564	0.466112	0.428678	0.458124	0.4527	0.524199	0.439908	0.500106	0.45543	0.505354	0.477506		chr1-47500001	0.0134084	0.0131593	0.0137635	0.012627	0.0124844	0.0122619	0.0157935	0.0119976	0.0128039	0.0137455
									chr1-47600001	0.87356	0.85468	0.86412	0.848306	0.852766	0.858354	0.835218	0.887567	0.857208	0.885658	0.850412	0.876127	0.847529		chr1-47600001	0.739471	0.697965	0.718718	0.690615	0.692437	0.714308	0.688273	0.753017	0.720114	0.755955	0.7211	0.732046	0.719872		chr1-47600001	0.0133406	0.0130908	0.0111537	0.013893	0.0119429	0.0132383	0.0165419	0.0138886	0.0144019	0.0149228
									chr1-47700001	0.717336	0.720184	0.71876	0.756694	0.729024	0.77391	0.712529	0.757164	0.740116	0.754386	0.699649	0.761068	0.7153		chr1-47700001	0.551385	0.528412	0.539898	0.557857	0.555196	0.582619	0.543357	0.560809	0.543882	0.572876	0.525941	0.58541	0.559403		chr1-47700001	0.0203802	0.0202	0.0481176	0.0281035	0.0421145	0.0299851	0.0220187	0.0204193	0.0201886	0.0225524
									chr1-47800001	0.871456	0.860776	0.866116	0.843521	0.861759	0.862452	0.856125	0.889227	0.846332	0.8858	0.842657	0.876051	0.854414		chr1-47800001	0.715425	0.679074	0.69725	0.66309	0.681123	0.694368	0.687618	0.732242	0.678891	0.720616	0.692377	0.708512	0.694731		chr1-47800001	0.0115059	0.0110409	0.0141749	0.0116036	0.0140374	0.0137865	0.0119474	0.0109059	0.0110983	0.0121998
									chr1-47900001	0.898775	0.870109	0.884442	0.847661	0.886297	0.856106	0.871836	0.905053	0.872502	0.901573	0.896012	0.889747	0.886871		chr1-47900001	0.724733	0.670545	0.697639	0.670958	0.678945	0.677731	0.687623	0.713812	0.694471	0.72939	0.713336	0.712825	0.701657		chr1-47900001	0.0137243	0.0133773	0.0172968	0.0190241	0.0187224	0.0182931	0.0156337	0.0131609	0.0141068	0.0137464
									chr1-48000001	0.737711	0.755477	0.746594	0.802188	0.776777	0.781365	0.770619	0.804399	0.732581	0.796364	0.733857	0.793204	0.746209		chr1-48000001	0.626184	0.611335	0.618759	0.642832	0.581901	0.649108	0.610265	0.686276	0.595668	0.667514	0.573518	0.653462	0.589542		chr1-48000001	0.0173966	0.0172663	0.015006	0.0193559	0.0164797	0.0223288	0.0190868	0.0163341	0.0186923	0.0189914
									chr1-48100001	0.854881	0.84952	0.8522	0.841699	0.849065	0.843758	0.848439	0.8855	0.846372	0.871745	0.837001	0.863508	0.849008		chr1-48100001	0.699279	0.657359	0.678319	0.65521	0.642747	0.655371	0.667113	0.715664	0.669522	0.703445	0.65117	0.688802	0.667061		chr1-48100001	0.0124083	0.0121747	0.0119104	0.014698	0.0152422	0.0135758	0.0121155	0.0117386	0.0125619	0.0123045
									chr1-48200001	0.887557	0.866896	0.877226	0.859821	0.879342	0.863654	0.875227	0.902757	0.867252	0.894421	0.900688	0.886455	0.87567		chr1-48200001	0.719914	0.675083	0.697498	0.669929	0.690737	0.687662	0.697557	0.724585	0.696077	0.722385	0.706966	0.712432	0.706649		chr1-48200001	0.0123324	0.0113844	0.0145248	0.0164335	0.0158004	0.015213	0.011447	0.013135	0.0125468	0.0140198
									chr1-48300001	0.858779	0.839989	0.849384	0.857094	0.848932	0.86037	0.836431	0.880178	0.834673	0.878059	0.819197	0.868912	0.834911		chr1-48300001	0.698625	0.65372	0.676173	0.679343	0.653349	0.673105	0.656109	0.706006	0.663061	0.712651	0.639633	0.687793	0.664816		chr1-48300001	0.0138048	0.0128913	0.0215345	0.0234708	0.0228491	0.0241173	0.0155541	0.0136185	0.0142604	0.0152477
									chr1-48400001	0.892744	0.884934	0.888839	0.864691	0.895176	0.868749	0.882905	0.90732	0.872099	0.905385	0.897895	0.903194	0.895938		chr1-48400001	0.752964	0.716138	0.734551	0.706624	0.717027	0.710838	0.720408	0.752584	0.721199	0.758008	0.741784	0.746687	0.745026		chr1-48400001	0.0285141	0.027148	0.0117222	0.0134703	0.0128278	0.0124996	0.0276581	0.0252151	0.0289887	0.0253431
									chr1-48500001	0.726129	0.714549	0.720339	0.769324	0.669841	0.744214	0.674965	0.755848	0.724452	0.764239	0.636872	0.777378	0.680243		chr1-48500001	0.605032	0.570145	0.587589	0.610292	0.538923	0.61343	0.533061	0.606471	0.596088	0.618113	0.523261	0.647994	0.559479		chr1-48500001	0.0781389	0.0795317	0.0167813	0.0156974	0.0173366	0.0164682	0.0836438	0.0746512	0.0827105	0.0866233
									chr1-48600001	0.904037	0.874211	0.889124	0.857554	0.893711	0.866642	0.879751	0.903503	0.873174	0.907937	0.901504	0.896847	0.900256		chr1-48600001	0.742819	0.683798	0.713308	0.675276	0.695727	0.688681	0.696682	0.727109	0.691953	0.737228	0.728661	0.719583	0.72639		chr1-48600001	0.0171957	0.017097	0.0207203	0.0202369	0.0219378	0.0192087	0.0154608	0.01319	0.0143225	0.0156367
									chr1-48700001	0.871629	0.850554	0.861092	0.84037	0.863112	0.854846	0.851771	0.885714	0.865019	0.888955	0.867444	0.880102	0.859774		chr1-48700001	0.716136	0.692673	0.704404	0.683894	0.707608	0.704427	0.708785	0.716379	0.686758	0.723801	0.708008	0.721512	0.717429		chr1-48700001	0.0158482	0.0154748	0.0136779	0.0155731	0.0142988	0.0143962	0.0171872	0.0156572	0.0171053	0.0173198
									chr1-48800001	0.877328	0.85697	0.867149	0.840156	0.86057	0.848701	0.860592	0.889551	0.862844	0.887105	0.869295	0.878452	0.865755		chr1-48800001	0.713723	0.679808	0.696766	0.667463	0.678113	0.686065	0.690956	0.710673	0.689376	0.718305	0.702732	0.705863	0.706494		chr1-48800001	0.0157186	0.0162246	0.0122693	0.0132183	0.0122828	0.0131392	0.0153205	0.0155546	0.0135725	0.0143444
									chr1-48900001	0.792755	0.757449	0.775102	0.786557	0.740787	0.790816	0.735756	0.815213	0.787282	0.826828	0.761729	0.809624	0.764196		chr1-48900001	0.587833	0.55457	0.571202	0.579494	0.554198	0.593673	0.556607	0.626337	0.564043	0.609001	0.55686	0.608002	0.576681		chr1-48900001	0.0215419	0.019448	0.0138767	0.0148207	0.0142684	0.0145336	0.0218715	0.0170308	0.0214876	0.0191305
									chr1-49000001	0.652185	0.59994	0.626063	0.656271	0.566384	0.668717	0.596961	0.624792	0.663318	0.694681	0.602587	0.7006	0.586683		chr1-49000001	0.550905	0.528533	0.539719	0.562204	0.527549	0.564117	0.537788	0.520127	0.535421	0.588544	0.510725	0.60404	0.541067		chr1-49000001	0.0195679	0.019682	0.027271	0.0315892	0.030838	0.0319426	0.0289152	0.0207303	0.0202858	0.0265789
									chr1-49100001	0.862951	0.831912	0.847432	0.82696	0.802264	0.800378	0.829525	0.824102	0.813759	0.873676	0.834464	0.832845	0.826443		chr1-49100001	0.734226	0.688229	0.711228	0.70231	0.656934	0.67288	0.664274	0.694013	0.674744	0.724166	0.705443	0.684015	0.712384		chr1-49100001	0.0100247	0.0137861	0.0815728	0.0822812	0.0926907	0.0837539	0.0126448	0.0107051	0.00871405	0.012224
									chr1-49200001	0.851399	0.799743	0.825571	0.795001	0.772265	0.821739	0.777421	0.851101	0.849507	0.87944	0.780384	0.845893	0.790641		chr1-49200001	0.744005	0.678647	0.711326	0.661143	0.658689	0.696406	0.680065	0.74824	0.739673	0.737096	0.714454	0.733203	0.704881		chr1-49200001	0.0088646	0.0127081	0.0160908	0.0163084	0.0166647	0.0141267	0.0117962	0.0099104	0.00929079	0.010064
									chr1-49300001	0.876504	0.874619	0.875562	0.867615	0.886727	0.879141	0.867035	0.90434	0.859877	0.880155	0.856162	0.889616	0.8669		chr1-49300001	0.650962	0.603006	0.626984	0.60322	0.596473	0.601533	0.602131	0.664308	0.618458	0.657967	0.588988	0.633141	0.611304		chr1-49300001	0.0096784	0.0101443	0.017401	0.0180223	0.0174662	0.0174011	0.0109077	0.00857452	0.0109346	0.0103229
									chr1-49400001	0.901155	0.869661	0.885408	0.863895	0.879192	0.875033	0.870722	0.910361	0.887327	0.906084	0.890724	0.897631	0.885642		chr1-49400001	0.761789	0.712952	0.737371	0.712077	0.719053	0.734903	0.722646	0.764152	0.749199	0.758287	0.756398	0.750257	0.748531		chr1-49400001	0.0122079	0.0126215	0.0171957	0.018725	0.0192768	0.0171941	0.0130486	0.0104037	0.0125083	0.0125288
									chr1-49500001	0.855182	0.782257	0.818719	0.783018	0.775267	0.808025	0.789788	0.841939	0.848814	0.875206	0.826333	0.837132	0.803076		chr1-49500001	0.639137	0.585442	0.61229	0.60419	0.583423	0.629709	0.588416	0.652174	0.626106	0.65358	0.589695	0.628437	0.589726		chr1-49500001	0.0122125	0.0153319	0.0232372	0.0222839	0.026246	0.0192692	0.0151405	0.0146092	0.0135816	0.0131655
									chr1-49600001	0.899021	0.851646	0.875334	0.832366	0.872213	0.843529	0.863169	0.879509	0.881975	0.891176	0.901714	0.877732	0.886916		chr1-49600001	0.53683	0.533311	0.535071	0.539278	0.534997	0.537232	0.524947	0.623297	0.554808	0.60462	0.59892	0.578785	0.553801		chr1-49600001	0.00828971	0.0114244	0.0231869	0.0232565	0.0265904	0.015737	0.0126488	0.00715161	0.00888563	0.00896995
									chr1-49700001	0.86191	0.776079	0.818994	0.767216	0.772611	0.780871	0.78278	0.845294	0.847266	0.881325	0.851035	0.844155	0.820197		chr1-49700001	0.779075	0.672827	0.725951	0.670763	0.684443	0.682546	0.692508	0.751626	0.76124	0.778199	0.791896	0.74043	0.740719		chr1-49700001	0.0129559	0.0173312	0.0200927	0.0225392	0.0195479	0.0196117	0.0169028	0.0120635	0.0127504	0.014709
									chr1-49800001	0.879084	0.852865	0.865974	0.841408	0.875467	0.853526	0.858924	0.890964	0.872689	0.89037	0.874384	0.88329	0.875846		chr1-49800001	0.746197	0.699059	0.722628	0.687176	0.71127	0.69541	0.715636	0.753331	0.722138	0.750049	0.73016	0.736566	0.732665		chr1-49800001	0.0152779	0.0143315	0.0205072	0.018339	0.0177934	0.0173581	0.0167069	0.0118749	0.0162382	0.0163748
									chr1-49900001	0.892662	0.86892	0.880791	0.844617	0.879784	0.868327	0.875408	0.904633	0.871532	0.894149	0.887818	0.887228	0.881582		chr1-49900001	0.727748	0.682135	0.704942	0.678389	0.691672	0.700792	0.710209	0.747362	0.70114	0.722692	0.69727	0.720084	0.709335		chr1-49900001	0.0159508	0.0150015	0.0107994	0.0119509	0.0113061	0.0118077	0.0164875	0.0146517	0.0166956	0.0173383
									chr1-50000001	0.896406	0.863773	0.880089	0.844596	0.883614	0.864165	0.875086	0.89987	0.86779	0.893094	0.885513	0.885035	0.883232		chr1-50000001	0.736418	0.683823	0.71012	0.670802	0.700568	0.694704	0.710118	0.748632	0.700616	0.741743	0.701475	0.722246	0.721929		chr1-50000001	0.0128434	0.0117258	0.0130787	0.0145339	0.0144828	0.0146754	0.0130108	0.0111262	0.012464	0.0129806
									chr1-50100001	0.824389	0.80642	0.815405	0.808546	0.820937	0.815547	0.814024	0.836663	0.812391	0.846775	0.821026	0.837102	0.814185		chr1-50100001	0.587148	0.550227	0.568687	0.588878	0.57164	0.577686	0.58016	0.578888	0.552719	0.620226	0.56152	0.602587	0.588083		chr1-50100001	0.0213782	0.0233169	0.0210743	0.0206485	0.0208734	0.0207105	0.0270068	0.0209611	0.0275833	0.0188304
									chr1-50200001	0.835522	0.778839	0.807181	0.777707	0.785487	0.770563	0.800901	0.837019	0.819904	0.863422	0.820934	0.817826	0.796666		chr1-50200001	0.515626	0.370978	0.443302	0.359754	0.399919	0.355388	0.392051	0.499204	0.469375	0.519509	0.443049	0.444337	0.447936		chr1-50200001	0.0129328	0.0135422	0.0171829	0.0184527	0.0184729	0.016559	0.015737	0.00914812	0.0130241	0.0119
									chr1-50300001	0.919458	0.815551	0.867505	0.810931	0.827804	0.80329	0.809058	0.885002	0.892418	0.918239	0.914471	0.866239	0.875174		chr1-50300001	0.792405	0.683541	0.737973	0.667892	0.693758	0.676673	0.691653	0.769776	0.766067	0.789944	0.783807	0.73847	0.754906		chr1-50300001	0.0121918	0.0174099	0.0237846	0.0225422	0.0224932	0.0231671	0.0152047	0.0120981	0.0117714	0.0133551
									chr1-50400001	0.868782	0.815605	0.842193	0.812018	0.810443	0.827593	0.79299	0.871886	0.846398	0.890763	0.832732	0.866921	0.825745		chr1-50400001	0.575016	0.472255	0.523636	0.445076	0.419743	0.461448	0.441044	0.581495	0.557116	0.587444	0.507019	0.546981	0.497626		chr1-50400001	0.00992452	0.0122585	0.0151331	0.016084	0.0156265	0.015994	0.0112704	0.010001	0.0101637	0.0133335
									chr1-50500001	0.904106	0.849539	0.876823	0.835338	0.859195	0.851062	0.858378	0.898602	0.882592	0.911291	0.899929	0.880225	0.878297		chr1-50500001	0.684959	0.615732	0.650346	0.610159	0.627407	0.615972	0.627436	0.689241	0.646241	0.699566	0.642655	0.662149	0.648441		chr1-50500001	0.0120805	0.0148275	0.0151338	0.0169517	0.0160821	0.0165391	0.0137165	0.0119832	0.0129337	0.0132033
									chr1-50600001	0.903836	0.836177	0.870007	0.813711	0.846546	0.827978	0.847116	0.894824	0.874807	0.901953	0.904039	0.881796	0.878447		chr1-50600001	0.720971	0.653154	0.687062	0.64724	0.656167	0.672863	0.679788	0.71613	0.687326	0.72098	0.709016	0.703567	0.707622		chr1-50600001	0.00933059	0.0123366	0.0116962	0.0130634	0.0123878	0.0133721	0.0109398	0.00956611	0.0118624	0.0121388
									chr1-50700001	0.82544	0.798664	0.812052	0.772328	0.819411	0.775681	0.797882	0.843046	0.817312	0.85153	0.810522	0.828511	0.822845		chr1-50700001	0.590376	0.541433	0.565904	0.536331	0.558004	0.525362	0.569073	0.611507	0.557414	0.644475	0.540956	0.580403	0.574251		chr1-50700001	0.0131107	0.0156822	0.0304709	0.0271037	0.0344136	0.0241755	0.0186077	0.0120247	0.014326	0.0120189
									chr1-50800001	0.834399	0.75904	0.79672	0.760685	0.754074	0.757367	0.771315	0.782025	0.826912	0.814874	0.806764	0.80266	0.797394		chr1-50800001	0.688134	0.586177	0.637155	0.581823	0.55621	0.560239	0.593939	0.634393	0.640239	0.665991	0.628501	0.623883	0.631948		chr1-50800001	0.00999887	0.015125	0.0148702	0.0170793	0.0157914	0.0167331	0.0119961	0.00931721	0.00983715	0.0115642
									chr1-50900001	0.91254	0.818169	0.865354	0.800152	0.846812	0.809998	0.837074	0.890432	0.877954	0.907599	0.910867	0.87028	0.872542		chr1-50900001	0.788855	0.674305	0.73158	0.675729	0.700207	0.689936	0.714474	0.74912	0.745092	0.781291	0.773952	0.741691	0.743822		chr1-50900001	0.0133011	0.0142456	0.0252524	0.0262458	0.0246376	0.0253981	0.0131248	0.0107698	0.0112234	0.0116617
									chr1-51000001	0.892029	0.796873	0.844451	0.779736	0.827034	0.798641	0.798767	0.891141	0.870498	0.902057	0.881386	0.869377	0.862606		chr1-51000001	0.420234	0.376324	0.398279	0.406539	0.365095	0.405775	0.340381	0.435709	0.382488	0.471005	0.310819	0.458707	0.380775		chr1-51000001	0.00813853	0.0108635	0.0157537	0.0155651	0.0147397	0.0136516	0.0102712	0.0091899	0.0100807	0.00897122
									chr1-51100001	0.89319	0.8483	0.870745	0.830409	0.865078	0.851635	0.851943	0.892816	0.875849	0.901369	0.898627	0.876067	0.878535		chr1-51100001	0.614028	0.538745	0.576387	0.527958	0.530528	0.530665	0.56071	0.594764	0.549339	0.604559	0.543825	0.56552	0.564216		chr1-51100001	0.00943555	0.0112926	0.017359	0.0193669	0.017457	0.0204018	0.0114349	0.00948421	0.00892536	0.0104096
									chr1-51200001	0.897867	0.83558	0.866724	0.804336	0.858688	0.830437	0.846425	0.901371	0.871793	0.904504	0.875178	0.872533	0.864942		chr1-51200001	0.739329	0.673285	0.706307	0.659039	0.703993	0.67721	0.698069	0.743657	0.711279	0.741938	0.710857	0.71729	0.72536		chr1-51200001	0.0126571	0.0142635	0.0159081	0.0177111	0.0166838	0.0180894	0.0162333	0.0113514	0.0120802	0.011311
									chr1-51300001	0.869265	0.836847	0.853056	0.822522	0.84697	0.830155	0.849519	0.858223	0.843713	0.882749	0.851529	0.856014	0.860213		chr1-51300001	0.724426	0.666521	0.695473	0.660719	0.661581	0.682537	0.684588	0.710337	0.690848	0.739158	0.692731	0.697925	0.704241		chr1-51300001	0.0146624	0.0150188	0.0202277	0.0196765	0.0212033	0.0183541	0.0150823	0.014383	0.0140126	0.0154062
									chr1-51400001	0.794541	0.769014	0.781778	0.779566	0.758284	0.77546	0.763037	0.803343	0.778665	0.812227	0.755063	0.788974	0.779945		chr1-51400001	0.6406	0.605497	0.623049	0.617713	0.615433	0.634208	0.620983	0.647025	0.612284	0.663893	0.605669	0.643251	0.639236		chr1-51400001	0.018387	0.0194048	0.0222171	0.0219715	0.0232888	0.0221028	0.0201362	0.0170681	0.0190839	0.0189413
									chr1-51500001	0.863302	0.795585	0.829444	0.786379	0.807244	0.789928	0.811385	0.877136	0.858488	0.871866	0.880157	0.85015	0.840504		chr1-51500001	0.642507	0.519242	0.580875	0.533233	0.538549	0.529816	0.568624	0.692165	0.629409	0.652949	0.62047	0.632281	0.619201		chr1-51500001	0.0147894	0.0162043	0.0150789	0.0175599	0.0169971	0.0189377	0.0152581	0.0120901	0.0127555	0.0162088
									chr1-51600001	0.906248	0.845017	0.875633	0.824927	0.862152	0.857903	0.849571	0.903794	0.892689	0.913234	0.910172	0.886033	0.883825		chr1-51600001	0.774413	0.691839	0.733126	0.66621	0.699811	0.707882	0.701852	0.755871	0.752077	0.780802	0.773826	0.742752	0.746154		chr1-51600001	0.0129358	0.015991	0.0159707	0.0153841	0.0150009	0.0138787	0.0146735	0.0116876	0.0136227	0.0140266
									chr1-51700001	0.772147	0.75191	0.762028	0.772313	0.761836	0.771357	0.740786	0.802178	0.745244	0.8248	0.744514	0.790041	0.750516		chr1-51700001	0.590907	0.540954	0.565931	0.565422	0.560025	0.577633	0.566359	0.615068	0.555677	0.624176	0.571586	0.600216	0.580876		chr1-51700001	0.0115897	0.0142595	0.0138454	0.0148997	0.0139048	0.0161846	0.0129767	0.00961369	0.012135	0.0123827
									chr1-51800001	0.772014	0.720067	0.74604	0.751728	0.74518	0.747008	0.758946	0.781988	0.747453	0.805387	0.714007	0.774147	0.733538		chr1-51800001	0.667756	0.595128	0.631442	0.6109	0.615861	0.63911	0.624202	0.671719	0.64308	0.690429	0.626996	0.659393	0.6232		chr1-51800001	0.024226	0.0235501	0.0167616	0.0178787	0.0159271	0.0178493	0.0272435	0.0200476	0.0339311	0.0254122
									chr1-51900001	0.76942	0.781577	0.775499	0.822498	0.803527	0.834588	0.806128	0.810181	0.820501	0.814324	0.714626	0.82963	0.747772		chr1-51900001	0.583994	0.554814	0.569404	0.664856	0.577549	0.660424	0.589441	0.627971	0.648678	0.609802	0.49712	0.647133	0.543813		chr1-51900001	0.0153459	0.0158095	0.0165198	0.0180654	0.0168599	0.0179884	0.0197739	0.011949	0.0118105	0.0156936
									chr1-52000001	0.913047	0.835142	0.874095	0.828359	0.850449	0.829267	0.83874	0.935173	0.897812	0.909117	0.934199	0.879382	0.87247		chr1-52000001	0.741358	0.64068	0.691019	0.657073	0.67249	0.670044	0.648109	0.724841	0.695886	0.735959	0.7504	0.715127	0.70419		chr1-52000001	0.0124022	0.0151376	0.0233792	0.0226337	0.0225294	0.0214793	0.0107953	0.0105828	0.0148687	0.0144585
									chr1-52100001	0.633611	0.615387	0.624499	0.665055	0.570006	0.701602	0.544457	0.770725	0.649462	0.746146	0.583389	0.688301	0.590869		chr1-52100001	0.472659	0.392001	0.43233	0.417114	0.412695	0.429878	0.424375	0.45259	0.449264	0.560362	0.416019	0.472692	0.453326		chr1-52100001	0.00710471	0.00786091	0.0180461	0.0184012	0.0184965	0.0217916	0.00887397	0.00717201	0.00903156	0.0108799
									chr1-52200001	0.903174	0.81726	0.860217	0.790027	0.823268	0.792589	0.815086	0.895883	0.889673	0.902876	0.899723	0.860615	0.849914		chr1-52200001	0.763141	0.656367	0.709754	0.65562	0.676691	0.66182	0.666341	0.755276	0.74705	0.770077	0.776938	0.742697	0.730321		chr1-52200001	0.0133158	0.0153394	0.0194159	0.021001	0.0206484	0.0207401	0.0122206	0.0121783	0.0135601	0.0160823
									chr1-52300001	0.905132	0.858628	0.88188	0.843377	0.878338	0.863509	0.854893	0.895781	0.894125	0.91071	0.901315	0.888642	0.890322		chr1-52300001	0.77009	0.697293	0.733691	0.693641	0.715976	0.716662	0.714809	0.754112	0.746467	0.78086	0.772586	0.746355	0.746075		chr1-52300001	0.0111624	0.0150433	0.0195156	0.0187862	0.0187038	0.0191706	0.0137118	0.0107389	0.0106743	0.0132411
									chr1-52400001	0.909961	0.863478	0.886719	0.848198	0.880612	0.857523	0.870886	0.912199	0.888563	0.918896	0.918431	0.888652	0.895953		chr1-52400001	0.769029	0.721309	0.745169	0.708606	0.72749	0.732694	0.729061	0.768899	0.740706	0.777919	0.774695	0.754219	0.750555		chr1-52400001	0.0125395	0.0149322	0.0247016	0.0291957	0.0234357	0.0257811	0.0153814	0.0122142	0.0101746	0.0141218
									chr1-52500001	0.819229	0.803473	0.811351	0.807942	0.814674	0.828549	0.810102	0.837718	0.818318	0.83431	0.796062	0.827059	0.80615		chr1-52500001	0.62727	0.60961	0.61844	0.628911	0.615285	0.64182	0.625097	0.645069	0.603986	0.638458	0.579998	0.633901	0.618978		chr1-52500001	0.0136194	0.0136485	0.0264163	0.0241493	0.0261671	0.0286823	0.015258	0.0133225	0.0154516	0.0146484
									chr1-52600001	0.881839	0.861093	0.871466	0.856933	0.876771	0.857919	0.857491	0.886915	0.862234	0.894711	0.868746	0.877013	0.870784		chr1-52600001	0.697707	0.650285	0.673996	0.646473	0.652715	0.644364	0.667815	0.708572	0.657876	0.706499	0.656362	0.674042	0.684043		chr1-52600001	0.0128079	0.0124023	0.015446	0.0184938	0.0207462	0.0194058	0.0125111	0.0112509	0.0120713	0.0136507
									chr1-52700001	0.861285	0.825665	0.843475	0.829729	0.846075	0.853844	0.843391	0.870583	0.832104	0.860558	0.842837	0.856359	0.854894		chr1-52700001	0.710756	0.640122	0.675439	0.651821	0.654932	0.665429	0.677926	0.708578	0.660261	0.704716	0.670416	0.69128	0.69551		chr1-52700001	0.0136824	0.0131631	0.00928447	0.0102952	0.00948362	0.0110972	0.0141279	0.0110588	0.0127166	0.0137863
									chr1-52800001	0.77138	0.749523	0.760451	0.732733	0.733772	0.775436	0.768471	0.749667	0.80339	0.816348	0.753521	0.793097	0.766373		chr1-52800001	0.511836	0.471918	0.491877	0.474323	0.454099	0.464147	0.499928	0.452598	0.513623	0.555482	0.468072	0.516043	0.503385		chr1-52800001	0.0134176	0.0125756	0.0151487	0.0185227	0.0193075	0.0207123	0.0140308	0.0125163	0.0123624	0.0137547
									chr1-52900001	0.877679	0.798761	0.83822	0.777658	0.823703	0.78641	0.79672	0.846694	0.840089	0.87586	0.844085	0.849315	0.848115		chr1-52900001	0.596669	0.48033	0.5385	0.458324	0.532312	0.486666	0.522078	0.618515	0.561716	0.622713	0.516823	0.582589	0.562205		chr1-52900001	0.0108852	0.0128306	0.0221007	0.0213253	0.0209315	0.0212349	0.0131351	0.0102883	0.00956968	0.01236
									chr1-53000001	0.771286	0.68111	0.726198	0.800413	0.655076	0.682321	0.66004	0.736396	0.766216	0.795866	0.767236	0.79006	0.726023		chr1-53000001	0.715045	0.606239	0.660642	0.666336	0.607438	0.641152	0.654061	0.698548	0.727193	0.72526	0.705024	0.698808	0.688936		chr1-53000001	0.0127938	0.0139708	0.017655	0.0198867	0.0171722	0.0196036	0.012973	0.0118911	0.0107959	0.0118966
									chr1-53100001	0.769276	0.661086	0.715181	0.68757	0.670682	0.67423	0.68921	0.796971	0.721393	0.772947	0.733561	0.749262	0.706634		chr1-53100001	0.498478	0.355101	0.42679	0.341107	0.340201	0.352339	0.367555	0.463999	0.473237	0.526516	0.43011	0.465889	0.44031		chr1-53100001	0.0119134	0.0152635	0.0147473	0.0167151	0.0175382	0.0159378	0.0125427	0.0115621	0.0128105	0.0122431
									chr1-53200001	0.87486	0.825781	0.850321	0.829584	0.857279	0.842794	0.833906	0.889957	0.837751	0.862109	0.866863	0.867162	0.869348		chr1-53200001	0.498805	0.461421	0.480113	0.431013	0.44604	0.434274	0.498869	0.500772	0.47305	0.493795	0.421287	0.50566	0.497017		chr1-53200001	0.00973138	0.012221	0.0130266	0.0140066	0.012373	0.0150011	0.0112038	0.0108562	0.010461	0.0122835
									chr1-53300001	0.636637	0.601162	0.6189	0.594595	0.566817	0.623444	0.566504	0.68853	0.568341	0.654502	0.513708	0.629615	0.581531		chr1-53300001	0.427675	0.389261	0.408468	0.406792	0.344045	0.420544	0.34051	0.495898	0.369639	0.446018	0.301406	0.414038	0.372847		chr1-53300001	0.0134252	0.0171316	0.0136799	0.0150576	0.0140682	0.0153201	0.0256615	0.0128454	0.0155424	0.0177003
									chr1-53400001	0.840248	0.756997	0.798622	0.769264	0.760478	0.763248	0.769488	0.842395	0.818419	0.859871	0.810116	0.80423	0.796785		chr1-53400001	0.693297	0.588633	0.640965	0.582684	0.596355	0.600365	0.615834	0.663741	0.671239	0.715416	0.663751	0.644888	0.643387		chr1-53400001	0.0100882	0.0123666	0.0118741	0.0130756	0.0132744	0.0142816	0.0120665	0.00950159	0.0123653	0.011286
									chr1-53500001	0.859773	0.836084	0.847928	0.826511	0.846441	0.827919	0.840633	0.879547	0.83677	0.879737	0.838621	0.858604	0.851554		chr1-53500001	0.693604	0.642519	0.668062	0.639778	0.647726	0.644469	0.656216	0.702263	0.664317	0.709442	0.641833	0.68281	0.669336		chr1-53500001	0.0104745	0.0109963	0.0185535	0.0170473	0.0171054	0.0160248	0.011811	0.00885785	0.0105027	0.011594
									chr1-53600001	0.881888	0.863062	0.872475	0.855009	0.885112	0.869856	0.867273	0.892035	0.868461	0.886563	0.879685	0.883953	0.871007		chr1-53600001	0.74668	0.694552	0.720616	0.691425	0.710052	0.706007	0.716543	0.748389	0.719772	0.747257	0.730983	0.733247	0.717164		chr1-53600001	0.0125604	0.0126783	0.0140369	0.0137935	0.0111195	0.0129129	0.0142424	0.0123372	0.0155713	0.0133425
									chr1-53700001	0.737164	0.74799	0.742577	0.762076	0.737521	0.788164	0.742465	0.792613	0.736433	0.773099	0.663435	0.770924	0.707528		chr1-53700001	0.521096	0.520805	0.520951	0.557309	0.493754	0.567537	0.526388	0.591053	0.529852	0.570041	0.46649	0.567695	0.50885		chr1-53700001	0.0175268	0.0194306	0.016047	0.0185236	0.0192651	0.0164341	0.0216873	0.0171227	0.017775	0.0190494
									chr1-53800001	0.815856	0.790444	0.80315	0.810061	0.799793	0.81556	0.789275	0.846419	0.808752	0.853185	0.789964	0.827559	0.810396		chr1-53800001	0.694846	0.65793	0.676388	0.683134	0.670457	0.688104	0.666856	0.718069	0.697401	0.726723	0.690976	0.69699	0.692014		chr1-53800001	0.0156246	0.0162432	0.0135065	0.0145529	0.0171859	0.0147613	0.0161623	0.0142528	0.0151837	0.0143045
									chr1-53900001	0.90165	0.877203	0.889426	0.855524	0.897438	0.870073	0.87954	0.912012	0.879926	0.905633	0.905494	0.900417	0.896666		chr1-53900001	0.752909	0.70211	0.72751	0.692378	0.72321	0.694869	0.717727	0.761867	0.706046	0.756894	0.740881	0.739608	0.744636		chr1-53900001	0.0121668	0.0108508	0.0201449	0.0213199	0.0216012	0.0169838	0.0111718	0.0111113	0.0117022	0.0123552
									chr1-54000001	0.807049	0.810576	0.808813	0.812376	0.811458	0.823192	0.811375	0.82743	0.805191	0.829834	0.785827	0.834876	0.802332		chr1-54000001	0.722396	0.680717	0.701556	0.69305	0.681076	0.713141	0.691222	0.732484	0.702599	0.732742	0.703327	0.723078	0.704813		chr1-54000001	0.0271056	0.0240555	0.0175743	0.0183328	0.0147592	0.0160767	0.0243237	0.024674	0.0265051	0.0270101
									chr1-54100001	0.908362	0.862961	0.885662	0.856977	0.88873	0.895604	0.868194	0.934332	0.916063	0.933909	0.90426	0.908895	0.912		chr1-54100001	0.773291	0.686824	0.730058	0.648098	0.677382	0.722804	0.696861	0.798625	0.756037	0.792701	0.768267	0.758375	0.769866		chr1-54100001	0.0123951	0.0123098	0.0118486	0.014648	0.0126326	0.0145277	0.0105458	0.0154366	0.0115617	0.0191385
									chr1-54200001	0.830225	0.787331	0.808778	0.802178	0.803252	0.801818	0.776544	0.833479	0.802636	0.826773	0.775203	0.817962	0.796735		chr1-54200001	0.768437	0.706094	0.737265	0.725932	0.730095	0.741856	0.718862	0.757581	0.735669	0.770783	0.744395	0.755235	0.749532		chr1-54200001	0.0159991	0.0159978	0.0151616	0.0156949	0.0148985	0.0149806	0.0164351	0.0134217	0.0142871	0.0171295
									chr1-54300001	0.8539	0.769179	0.811539	0.762057	0.79654	0.793542	0.791933	0.82137	0.832072	0.868827	0.813492	0.831943	0.833941		chr1-54300001	0.762511	0.652415	0.707463	0.646932	0.678002	0.663182	0.633547	0.735007	0.719426	0.783289	0.725989	0.711545	0.722193		chr1-54300001	0.0153859	0.016671	0.0194238	0.0216403	0.0260637	0.0208555	0.0145566	0.0117626	0.0108711	0.0144561
									chr1-54400001	0.833258	0.764106	0.798682	0.755396	0.778415	0.775209	0.778475	0.848734	0.84383	0.867998	0.803316	0.821554	0.800046		chr1-54400001	0.359788	0.238567	0.299178	0.254549	0.253398	0.258827	0.262435	0.417998	0.369391	0.41793	0.310104	0.342456	0.313133		chr1-54400001	0.0100156	0.00937939	0.0180223	0.0187037	0.018073	0.0184994	0.0103301	0.0125094	0.0155386	0.0102175
									chr1-54500001	0.886124	0.725596	0.80586	0.731588	0.702946	0.765776	0.704304	0.821528	0.869687	0.863832	0.884732	0.834756	0.786377		chr1-54500001	0.700057	0.588116	0.644086	0.610142	0.580829	0.651989	0.582555	0.640663	0.698971	0.699947	0.676644	0.671852	0.629094		chr1-54500001	0.0114535	0.0130227	0.0106008	0.0125465	0.0105287	0.0123521	0.0106533	0.0103486	0.0109653	0.0107815
									chr1-54600001	0.907336	0.810404	0.85887	0.788388	0.811878	0.819441	0.801337	0.908784	0.871787	0.910118	0.895472	0.873539	0.864879		chr1-54600001	0.754367	0.652653	0.70351	0.622322	0.631734	0.635505	0.642782	0.764738	0.707358	0.74929	0.720162	0.701899	0.694721		chr1-54600001	0.0130219	0.0165581	0.0255974	0.0269129	0.0329404	0.0236236	0.0152891	0.0116011	0.0116633	0.0133057
									chr1-54700001	0.871714	0.838832	0.855273	0.835021	0.848094	0.857311	0.834366	0.885624	0.848486	0.883984	0.837732	0.862905	0.843842		chr1-54700001	0.736749	0.684048	0.710399	0.690346	0.68436	0.709063	0.6876	0.748486	0.713089	0.745866	0.701279	0.724538	0.706651		chr1-54700001	0.0119133	0.0130886	0.0293608	0.0185225	0.0163771	0.0133792	0.0120421	0.0120011	0.0129823	0.0135987
									chr1-54800001	0.871893	0.838729	0.855311	0.84011	0.8396	0.836956	0.824575	0.879645	0.864833	0.88897	0.854285	0.867379	0.864015		chr1-54800001	0.683542	0.636723	0.660133	0.652412	0.634532	0.658651	0.640024	0.700147	0.681979	0.695631	0.654974	0.684427	0.660913		chr1-54800001	0.0116863	0.0122581	0.01864	0.0221732	0.0198285	0.0209641	0.0131411	0.0129124	0.0136856	0.0111482
									chr1-54900001	0.55383	0.574687	0.564258	0.678301	0.57631	0.721899	0.559314	0.688603	0.560358	0.666209	0.519426	0.666409	0.534063		chr1-54900001	0.432146	0.362675	0.39741	0.431165	0.370721	0.452024	0.376521	0.407442	0.391729	0.463819	0.372014	0.474038	0.374393		chr1-54900001	0.0146887	0.0131142	0.0185049	0.0210756	0.0181147	0.0176337	0.0145211	0.0164973	0.0136729	0.014539
									chr1-55000001	0.869987	0.801363	0.835675	0.818058	0.846954	0.830028	0.812114	0.888112	0.852862	0.857856	0.842716	0.862142	0.855372		chr1-55000001	0.723326	0.633481	0.678403	0.676165	0.662282	0.68938	0.641305	0.690452	0.684971	0.693795	0.675174	0.720264	0.695725		chr1-55000001	0.0121217	0.0128606	0.00989421	0.010938	0.0126902	0.0109909	0.0103436	0.0100131	0.00926301	0.0134661
									chr1-55100001	0.838187	0.777845	0.808016	0.783958	0.767134	0.800905	0.787545	0.839682	0.832345	0.85748	0.799758	0.837949	0.774383		chr1-55100001	0.630342	0.511534	0.570938	0.542958	0.462596	0.559807	0.553487	0.621726	0.576603	0.629116	0.480845	0.571609	0.535462		chr1-55100001	0.0127976	0.01208	0.0142088	0.0155245	0.0146121	0.0203272	0.0146759	0.0108069	0.0157917	0.0109848
									chr1-55200001	0.871204	0.829381	0.850292	0.824047	0.846715	0.838364	0.821493	0.875059	0.856443	0.880117	0.874651	0.868724	0.856764		chr1-55200001	0.770356	0.699367	0.734861	0.693014	0.716034	0.714068	0.71357	0.765129	0.737759	0.77538	0.765042	0.749036	0.740745		chr1-55200001	0.0144418	0.0151169	0.020141	0.0218318	0.0205443	0.0239506	0.0164194	0.0164262	0.0146636	0.0160043
									chr1-55300001	0.90284	0.860735	0.881788	0.84881	0.88846	0.865523	0.872889	0.898098	0.888483	0.909505	0.904985	0.891035	0.890322		chr1-55300001	0.759172	0.701908	0.73054	0.700726	0.714557	0.718305	0.725616	0.752947	0.739331	0.769693	0.751237	0.741279	0.740267		chr1-55300001	0.0104527	0.0110736	0.0158252	0.0190055	0.01753	0.0176486	0.0102371	0.00896353	0.00993763	0.0125453
									chr1-55400001	0.817354	0.725929	0.771642	0.717773	0.731076	0.736569	0.710866	0.828544	0.810728	0.84651	0.800287	0.77946	0.781435		chr1-55400001	0.572498	0.497203	0.53485	0.489018	0.495498	0.51471	0.508853	0.587335	0.548465	0.620484	0.513611	0.551506	0.545624		chr1-55400001	0.0121221	0.0151643	0.0142274	0.0159757	0.0138574	0.0160295	0.0154028	0.0118899	0.0100645	0.0101884
									chr1-55500001	0.76977	0.712343	0.741056	0.729176	0.723454	0.76026	0.727391	0.765726	0.763559	0.803964	0.727489	0.775544	0.718056		chr1-55500001	0.503425	0.457501	0.480463	0.51189	0.479336	0.51728	0.496149	0.517297	0.467606	0.53525	0.472382	0.539152	0.483222		chr1-55500001	0.0074458	0.010647	0.0202059	0.0124578	0.0162192	0.0178002	0.00858573	0.00705636	0.00872848	0.0115831
									chr1-55600001	0.798134	0.758372	0.778253	0.791895	0.758549	0.794738	0.788541	0.837991	0.752718	0.841467	0.820508	0.821144	0.80606		chr1-55600001	0.699326	0.663256	0.681291	0.685989	0.677217	0.712363	0.715847	0.707729	0.659162	0.745747	0.719663	0.725495	0.704444		chr1-55600001	0.0115761	0.0125134	0.0156384	0.0179046	0.0202788	0.0148364	0.0124199	0.0117116	0.00978706	0.00961092
									chr1-55700001	0.8106	0.746753	0.778676	0.751004	0.745678	0.759638	0.740162	0.814819	0.805956	0.823937	0.774142	0.784965	0.77134		chr1-55700001	0.611316	0.53998	0.575648	0.551283	0.541098	0.562037	0.554319	0.603446	0.590153	0.630918	0.544615	0.586334	0.572574		chr1-55700001	0.0107534	0.0136695	0.012691	0.0128461	0.0114109	0.0163357	0.0135518	0.0104828	0.0115149	0.01194
									chr1-55800001	0.905146	0.836346	0.870746	0.839395	0.874259	0.858991	0.861594	0.905439	0.89158	0.914836	0.916257	0.885807	0.888958		chr1-55800001	0.783646	0.696695	0.740171	0.696677	0.711364	0.724872	0.708164	0.76752	0.758681	0.783317	0.796916	0.760973	0.750877		chr1-55800001	0.0112457	0.0130911	0.0178754	0.0179895	0.0176946	0.0152564	0.0113272	0.00970488	0.00991832	0.0144924
									chr1-55900001	0.888594	0.850272	0.869433	0.826963	0.871448	0.857226	0.862703	0.897831	0.868439	0.892049	0.895752	0.873809	0.880198		chr1-55900001	0.627788	0.563191	0.59549	0.567435	0.581662	0.57263	0.586417	0.663846	0.604016	0.642779	0.557339	0.617182	0.606083		chr1-55900001	0.0124173	0.0155516	0.0109046	0.0135537	0.0116798	0.0135868	0.0165035	0.0107898	0.012465	0.0131346
									chr1-56000001	0.754062	0.751513	0.752787	0.765647	0.749184	0.795504	0.752532	0.812875	0.766496	0.820206	0.73797	0.782731	0.7605		chr1-56000001	0.416594	0.405628	0.411111	0.412698	0.402875	0.433772	0.400283	0.494309	0.442148	0.478599	0.404974	0.440851	0.414063		chr1-56000001	0.0110679	0.0121259	0.0209686	0.0184734	0.0198468	0.0200486	0.0153384	0.010976	0.0104554	0.0112881
									chr1-56100001	0.832619	0.796883	0.814751	0.808537	0.828639	0.820316	0.802935	0.863364	0.808338	0.849691	0.824631	0.841309	0.819813		chr1-56100001	0.681614	0.622673	0.652144	0.624705	0.640518	0.635754	0.615376	0.694338	0.661078	0.679086	0.645761	0.678808	0.645239		chr1-56100001	0.0129881	0.0145596	0.0146378	0.0146757	0.0147378	0.0144654	0.0160783	0.0130568	0.0130075	0.0136454
									chr1-56200001	0.90769	0.865418	0.886554	0.846366	0.88377	0.861039	0.869434	0.893769	0.882122	0.911878	0.90829	0.88879	0.89278		chr1-56200001	0.779693	0.726195	0.752944	0.706962	0.733575	0.726368	0.740001	0.759391	0.735498	0.777584	0.753374	0.754812	0.756444		chr1-56200001	0.0128072	0.0152207	0.0133398	0.0169874	0.0139836	0.0159146	0.0151552	0.0114385	0.0122682	0.0137087
									chr1-56300001	0.898403	0.855828	0.877115	0.844901	0.876327	0.849075	0.860745	0.911268	0.884872	0.91315	0.902644	0.890471	0.8824		chr1-56300001	0.665932	0.616066	0.640999	0.604898	0.637353	0.627822	0.644408	0.68685	0.63393	0.67932	0.63665	0.66331	0.656373		chr1-56300001	0.0102746	0.0122797	0.0164093	0.018529	0.0181167	0.0191252	0.0122178	0.0100652	0.0100376	0.0107977
									chr1-56400001	0.899822	0.842885	0.871353	0.828552	0.84903	0.850111	0.837533	0.889515	0.874111	0.903063	0.878706	0.874158	0.862243		chr1-56400001	0.743145	0.67831	0.710727	0.668476	0.682597	0.682053	0.693339	0.724789	0.697124	0.73723	0.716243	0.711481	0.70519		chr1-56400001	0.0131654	0.0152037	0.0150794	0.0157842	0.0138326	0.017636	0.0168051	0.0118394	0.0141803	0.0141779
									chr1-56500001	0.910027	0.856962	0.883495	0.829756	0.87084	0.852388	0.853148	0.892213	0.881411	0.911061	0.9139	0.883244	0.888118		chr1-56500001	0.78978	0.720207	0.754994	0.696303	0.736136	0.736467	0.729956	0.783317	0.771648	0.79398	0.797851	0.756565	0.76502		chr1-56500001	0.0153796	0.0166348	0.0185113	0.0209897	0.0200667	0.0192791	0.0161937	0.0132754	0.0143685	0.0145336
									chr1-56600001	0.889161	0.843197	0.866179	0.827981	0.853307	0.845264	0.850882	0.89205	0.868599	0.896476	0.893702	0.878694	0.877546		chr1-56600001	0.765335	0.695453	0.730394	0.675991	0.70541	0.699736	0.709439	0.760309	0.744161	0.76877	0.770478	0.735505	0.747942		chr1-56600001	0.0143894	0.0165891	0.0134934	0.0165196	0.0136417	0.0150411	0.0188429	0.0129309	0.0145965	0.0163083
									chr1-56700001	0.799326	0.809573	0.804449	0.824025	0.80434	0.817089	0.780296	0.832152	0.797122	0.819187	0.755999	0.812188	0.799905		chr1-56700001	0.549716	0.556987	0.553352	0.619958	0.565873	0.621943	0.556026	0.646579	0.578973	0.591316	0.48598	0.586431	0.542284		chr1-56700001	0.0154761	0.0204753	0.0182232	0.0181267	0.0164522	0.0187168	0.0255426	0.0159491	0.0142141	0.0167875
									chr1-56800001	0.885872	0.823319	0.854596	0.813923	0.831338	0.812615	0.838857	0.867644	0.874353	0.901476	0.879109	0.864628	0.854849		chr1-56800001	0.790172	0.687669	0.73892	0.671772	0.681546	0.690616	0.681116	0.765516	0.735806	0.792449	0.777262	0.748378	0.725092		chr1-56800001	0.0129	0.0135716	0.0179795	0.0202017	0.0191757	0.0203765	0.0164001	0.0131999	0.0117881	0.0131704
									chr1-56900001	0.835366	0.817375	0.82637	0.812807	0.817789	0.804844	0.823222	0.843874	0.815985	0.845005	0.78339	0.838091	0.813366		chr1-56900001	0.650119	0.61223	0.631174	0.616525	0.623975	0.609906	0.637721	0.662817	0.631434	0.655616	0.569308	0.648477	0.622954		chr1-56900001	0.0208433	0.0231715	0.0151656	0.0165234	0.0150754	0.0178914	0.022534	0.0247895	0.0267361	0.0235736
									chr1-57000001	0.882798	0.867703	0.87525	0.850558	0.871021	0.857518	0.863931	0.894793	0.868818	0.882579	0.875149	0.890975	0.873084		chr1-57000001	0.768586	0.73017	0.749378	0.71607	0.725854	0.739148	0.728601	0.766093	0.750718	0.763624	0.755249	0.760854	0.74799		chr1-57000001	0.0200219	0.0194087	0.0175792	0.0183901	0.0176125	0.0182598	0.0192943	0.0197801	0.0188083	0.0172562
									chr1-57100001	0.896406	0.882061	0.889234	0.85844	0.885654	0.877232	0.877345	0.91312	0.872535	0.900515	0.881628	0.893435	0.889633		chr1-57100001	0.741949	0.694273	0.718111	0.685749	0.686534	0.696639	0.700056	0.742177	0.701849	0.734368	0.705095	0.725285	0.717704		chr1-57100001	0.0113248	0.0107269	0.0166127	0.0196668	0.0171772	0.0187294	0.0112082	0.0108156	0.0116545	0.0137097
									chr1-57200001	0.812293	0.79971	0.806001	0.81032	0.804847	0.809943	0.788384	0.847078	0.77526	0.845956	0.766912	0.825998	0.78525		chr1-57200001	0.64793	0.622719	0.635325	0.648866	0.629389	0.637946	0.631254	0.677909	0.605309	0.680022	0.581212	0.659032	0.620746		chr1-57200001	0.0143541	0.0144647	0.0190473	0.0200458	0.0198601	0.0204442	0.0149198	0.015011	0.0150612	0.0189151
									chr1-57300001	0.837317	0.787868	0.812593	0.77297	0.793821	0.785073	0.791157	0.856845	0.806151	0.832701	0.841439	0.833326	0.828704		chr1-57300001	0.665095	0.614266	0.63968	0.565977	0.60905	0.601935	0.602514	0.669146	0.627671	0.662802	0.663246	0.665702	0.661361		chr1-57300001	0.0127648	0.0149023	0.0317752	0.0295079	0.035153	0.0252165	0.0128398	0.00858496	0.0134903	0.0118621
									chr1-57400001	0.7939	0.773686	0.783793	0.798053	0.781915	0.806663	0.784593	0.807877	0.784298	0.835499	0.779105	0.821006	0.775423		chr1-57400001	0.706218	0.656008	0.681113	0.682298	0.675788	0.682898	0.678692	0.716991	0.684764	0.726197	0.692338	0.697366	0.685821		chr1-57400001	0.01663	0.0193901	0.0132559	0.0174034	0.0170129	0.0175596	0.0218452	0.017629	0.0177459	0.0165085
									chr1-57500001	0.86796	0.831646	0.849803	0.815286	0.848617	0.829103	0.852716	0.876663	0.847189	0.887833	0.866965	0.861228	0.856412		chr1-57500001	0.738305	0.665015	0.70166	0.663034	0.664124	0.669779	0.706695	0.743596	0.701888	0.743198	0.715742	0.717209	0.705627		chr1-57500001	0.0131621	0.0124733	0.0261339	0.0285593	0.0325667	0.0278775	0.0131251	0.0125874	0.0126907	0.0140776
									chr1-57600001	0.894525	0.85554	0.875032	0.842693	0.863386	0.859188	0.86557	0.908146	0.85899	0.893939	0.901343	0.882438	0.875255		chr1-57600001	0.497956	0.40091	0.449433	0.3994	0.383262	0.419114	0.414948	0.561378	0.468753	0.536075	0.407785	0.472983	0.43732		chr1-57600001	0.00879736	0.00944492	0.0189955	0.0210848	0.0206727	0.0186092	0.00936259	0.00660237	0.00938652	0.00881063
									chr1-57700001	0.91685	0.826117	0.871484	0.806669	0.83351	0.809065	0.833034	0.904094	0.898582	0.903739	0.925069	0.869299	0.875846		chr1-57700001	0.762934	0.677243	0.720088	0.65292	0.675967	0.661537	0.675032	0.73967	0.749942	0.780671	0.7645	0.715131	0.723103		chr1-57700001	0.00884353	0.0131472	0.01217	0.0128375	0.0124232	0.0131398	0.0118382	0.00893893	0.009375	0.0129488
									chr1-57800001	0.840553	0.773017	0.806785	0.752873	0.779793	0.752926	0.772752	0.819261	0.801651	0.858907	0.82226	0.824601	0.812921		chr1-57800001	0.662087	0.5565	0.609294	0.543661	0.561043	0.526712	0.585905	0.629024	0.603029	0.661906	0.637638	0.620999	0.612245		chr1-57800001	0.0108064	0.0147763	0.0175498	0.01829	0.0172354	0.0158457	0.0133929	0.0105236	0.0091871	0.0122322
									chr1-57900001	0.880712	0.813238	0.846975	0.779338	0.810244	0.801033	0.790398	0.879178	0.869024	0.894479	0.878633	0.854966	0.862147		chr1-57900001	0.801693	0.718143	0.759918	0.700364	0.718987	0.704251	0.719263	0.807063	0.770152	0.809925	0.794607	0.772911	0.772312		chr1-57900001	0.021714	0.023548	0.0143982	0.0190783	0.0152742	0.0197373	0.0259797	0.0193946	0.018461	0.0200369
									chr1-58000001	0.794634	0.811917	0.803276	0.83923	0.800831	0.834925	0.792975	0.842282	0.788006	0.823447	0.763049	0.829346	0.802383		chr1-58000001	0.663062	0.641013	0.652038	0.658636	0.617757	0.654627	0.635596	0.695511	0.644759	0.687218	0.608384	0.675107	0.655005		chr1-58000001	0.0152481	0.0144827	0.024442	0.024979	0.0248281	0.0222532	0.0161929	0.0155567	0.0169807	0.0176611
									chr1-58100001	0.874479	0.861249	0.867864	0.842654	0.869871	0.851294	0.859385	0.893745	0.855505	0.883445	0.874566	0.878258	0.859086		chr1-58100001	0.727703	0.682654	0.705178	0.672117	0.687026	0.684714	0.68548	0.739281	0.700969	0.734009	0.707931	0.710645	0.702876		chr1-58100001	0.0187726	0.0176706	0.0131919	0.0152251	0.012652	0.0157006	0.0185072	0.0164491	0.018312	0.0190047
									chr1-58200001	0.860858	0.839065	0.849961	0.821607	0.846631	0.837859	0.834212	0.867505	0.827567	0.877465	0.830614	0.861537	0.837815		chr1-58200001	0.706823	0.664276	0.685549	0.66501	0.668416	0.66658	0.674273	0.717157	0.665931	0.720003	0.66981	0.698064	0.684231		chr1-58200001	0.0204333	0.0198767	0.0100669	0.0122259	0.011571	0.0110869	0.0201991	0.0172614	0.0234328	0.0202403
									chr1-58300001	0.913184	0.88419	0.898687	0.87022	0.902005	0.876467	0.896804	0.915835	0.893171	0.916493	0.918334	0.909641	0.907036		chr1-58300001	0.76337	0.697195	0.730282	0.692368	0.704619	0.703779	0.717726	0.748473	0.729674	0.758885	0.759925	0.743623	0.736856		chr1-58300001	0.0105603	0.0105553	0.0192749	0.0175782	0.0202297	0.0168355	0.0100316	0.00905257	0.0108089	0.0120752
									chr1-58400001	0.908033	0.878911	0.893472	0.861754	0.895233	0.870493	0.885389	0.910415	0.873756	0.912255	0.907079	0.899993	0.89806		chr1-58400001	0.752007	0.708899	0.730453	0.699146	0.725453	0.715041	0.729999	0.748401	0.708631	0.752482	0.74331	0.738567	0.745523		chr1-58400001	0.0136075	0.0128131	0.0213259	0.0206116	0.0224641	0.021655	0.0137929	0.0137975	0.0128738	0.0137615
									chr1-58500001	0.863114	0.839284	0.851199	0.819401	0.854005	0.837218	0.850389	0.868047	0.83033	0.862041	0.852211	0.856319	0.855682		chr1-58500001	0.734412	0.680103	0.707258	0.669025	0.685462	0.69459	0.695349	0.730222	0.698775	0.734927	0.700853	0.714186	0.707252		chr1-58500001	0.0143652	0.0134999	0.0277365	0.0269476	0.0275864	0.0297883	0.0154266	0.013064	0.0132418	0.0138997
									chr1-58600001	0.892424	0.865963	0.879193	0.85069	0.883522	0.866526	0.868396	0.904559	0.877443	0.899947	0.894527	0.88939	0.884939		chr1-58600001	0.792747	0.731899	0.762323	0.717833	0.746516	0.741097	0.747049	0.778149	0.754256	0.780905	0.78524	0.771524	0.768621		chr1-58600001	0.0108882	0.0106866	0.0150438	0.0180261	0.0156122	0.0169447	0.0120833	0.00989084	0.0104847	0.0127743
									chr1-58700001	0.899571	0.869467	0.884519	0.85215	0.890749	0.863115	0.884569	0.910618	0.868942	0.901399	0.900095	0.893458	0.890611		chr1-58700001	0.712315	0.666886	0.689601	0.658059	0.69182	0.673875	0.692538	0.730833	0.66789	0.708271	0.692608	0.702063	0.701256		chr1-58700001	0.0140927	0.0137475	0.0185791	0.020064	0.0189547	0.0182772	0.0145484	0.0141546	0.0145344	0.0161041
									chr1-58800001	0.891482	0.862664	0.877073	0.848398	0.874686	0.861292	0.872986	0.897222	0.872909	0.899177	0.889455	0.888583	0.887831		chr1-58800001	0.75696	0.703867	0.730413	0.700996	0.709766	0.715304	0.711893	0.751813	0.732657	0.764211	0.756283	0.742224	0.741929		chr1-58800001	0.0111786	0.0112654	0.0214134	0.0221499	0.0235712	0.0217821	0.0121676	0.0106745	0.0121696	0.0124603
									chr1-58900001	0.896979	0.869042	0.88301	0.850884	0.885731	0.869384	0.879566	0.902485	0.883765	0.903306	0.909352	0.892386	0.892335		chr1-58900001	0.745217	0.687137	0.716177	0.685301	0.708552	0.697089	0.709619	0.752546	0.70817	0.733275	0.744156	0.731716	0.733524		chr1-58900001	0.0132596	0.0124974	0.0112033	0.0132881	0.0115393	0.0125951	0.0132021	0.0121111	0.0136003	0.013153
									chr1-59000001	0.841602	0.818995	0.830298	0.814387	0.829257	0.815224	0.824799	0.857931	0.838118	0.856306	0.814439	0.842915	0.821266		chr1-59000001	0.657787	0.621413	0.6396	0.627339	0.619344	0.620081	0.630646	0.667716	0.64192	0.684241	0.612563	0.654654	0.626746		chr1-59000001	0.012172	0.0128694	0.0128599	0.0139993	0.0133837	0.0147633	0.0129339	0.0125799	0.0125726	0.0132799
									chr1-59100001	0.851323	0.829003	0.840163	0.818372	0.826847	0.821354	0.830664	0.864323	0.807466	0.862103	0.834274	0.842775	0.838634		chr1-59100001	0.685828	0.624812	0.65532	0.616128	0.61615	0.621969	0.629339	0.694852	0.630067	0.696595	0.637962	0.663872	0.660709		chr1-59100001	0.0216868	0.0232397	0.0132238	0.0158436	0.0143633	0.0160211	0.0238418	0.026476	0.026741	0.0224972
									chr1-59200001	0.884651	0.855756	0.870203	0.856072	0.879698	0.853572	0.858	0.898509	0.858837	0.887226	0.889723	0.878955	0.887602		chr1-59200001	0.754831	0.69707	0.725951	0.700984	0.705518	0.720979	0.703406	0.752399	0.713124	0.746656	0.743987	0.738633	0.734482		chr1-59200001	0.0131218	0.0122842	0.0114775	0.0137589	0.0113733	0.0133346	0.0132069	0.0121557	0.0130026	0.0133442
									chr1-59300001	0.88199	0.851146	0.866568	0.828344	0.859253	0.845324	0.848391	0.887407	0.852974	0.877861	0.855284	0.87975	0.858822		chr1-59300001	0.745094	0.683888	0.714491	0.675497	0.701027	0.703819	0.690568	0.737546	0.712495	0.751288	0.707894	0.735963	0.711585		chr1-59300001	0.0163081	0.0154871	0.0162653	0.017044	0.0153092	0.0147608	0.017961	0.0161769	0.0175003	0.0185294
									chr1-59400001	0.842789	0.787057	0.814923	0.779178	0.810222	0.800773	0.791019	0.860803	0.828738	0.857245	0.833	0.835777	0.820201		chr1-59400001	0.587987	0.547457	0.567722	0.546917	0.555939	0.565443	0.585326	0.628	0.581307	0.615387	0.546157	0.603686	0.58525		chr1-59400001	0.0120786	0.0136684	0.012007	0.0133124	0.0116875	0.012978	0.0146227	0.0105347	0.0121167	0.0123176
									chr1-59500001	0.901415	0.832675	0.867045	0.811772	0.859493	0.833978	0.850099	0.894465	0.883348	0.904859	0.906681	0.880567	0.87865		chr1-59500001	0.771491	0.692236	0.731863	0.667988	0.705681	0.694428	0.714379	0.756158	0.740451	0.770697	0.76695	0.74349	0.740853		chr1-59500001	0.0110765	0.0143516	0.0138042	0.014712	0.0131767	0.0140248	0.0128219	0.0103184	0.0105615	0.0129733
									chr1-59600001	0.90705	0.838634	0.872842	0.818124	0.852885	0.82827	0.844244	0.888659	0.880761	0.906701	0.90588	0.877785	0.878571		chr1-59600001	0.764232	0.68902	0.726626	0.673909	0.691883	0.686024	0.703536	0.730653	0.716651	0.752995	0.744238	0.725161	0.729917		chr1-59600001	0.0108129	0.0155169	0.0157254	0.0171422	0.0192257	0.0155226	0.0142377	0.00860156	0.0116082	0.012819
									chr1-59700001	0.910899	0.858273	0.884586	0.836059	0.873304	0.85247	0.868099	0.904127	0.88082	0.911779	0.921687	0.890444	0.888896		chr1-59700001	0.571646	0.443542	0.507594	0.446714	0.457933	0.447214	0.462684	0.600814	0.503409	0.582969	0.549495	0.541918	0.538332		chr1-59700001	0.0113446	0.0134237	0.0353257	0.0292006	0.0351591	0.0229657	0.0153859	0.00910194	0.0110514	0.0123616
									chr1-59800001	0.896098	0.867571	0.881835	0.845613	0.881824	0.86023	0.876198	0.904709	0.874842	0.907709	0.878941	0.895743	0.886939		chr1-59800001	0.557384	0.469817	0.5136	0.463018	0.481808	0.475233	0.460758	0.562986	0.525829	0.561027	0.482248	0.529908	0.506199		chr1-59800001	0.00758842	0.0104194	0.0123098	0.0146379	0.0127793	0.0156613	0.0106666	0.00698623	0.00689609	0.00943694
									chr1-59900001	0.880949	0.78933	0.83514	0.778668	0.810577	0.791387	0.801399	0.873321	0.877998	0.879654	0.859804	0.848715	0.837332		chr1-59900001	0.726177	0.598785	0.662481	0.572512	0.612453	0.591616	0.603495	0.697498	0.726736	0.713304	0.721746	0.678855	0.676035		chr1-59900001	0.00952918	0.0136823	0.0152865	0.0179892	0.0141507	0.018414	0.0130912	0.010281	0.0109516	0.0126595
									chr1-60000001	0.906404	0.823865	0.865135	0.793783	0.846909	0.832151	0.842927	0.905515	0.876942	0.910026	0.905971	0.866761	0.876824		chr1-60000001	0.78823	0.72393	0.75608	0.72161	0.727477	0.735072	0.72297	0.797698	0.774913	0.803902	0.797378	0.767279	0.769035		chr1-60000001	0.0117583	0.0145134	0.0179624	0.0212572	0.0178279	0.0186923	0.0103844	0.0101417	0.0119365	0.012171
									chr1-60100001	0.799688	0.816696	0.808192	0.777171	0.797106	0.802475	0.800206	0.8189	0.755535	0.833776	0.739543	0.813511	0.795226		chr1-60100001	0.644883	0.584025	0.614454	0.508057	0.603214	0.56691	0.601047	0.641472	0.634609	0.702375	0.628681	0.658394	0.624183		chr1-60100001	0.016196	0.0144786	0.0174521	0.0202033	0.0186002	0.0197591	0.0171647	0.0140573	0.0136365	0.0113492
									chr1-60200001	0.875517	0.802182	0.838849	0.795418	0.809382	0.809676	0.814932	0.853198	0.844952	0.871835	0.857629	0.84969	0.835139		chr1-60200001	0.714956	0.637102	0.676029	0.638529	0.646355	0.662161	0.652101	0.701388	0.684614	0.722068	0.678118	0.698149	0.678158		chr1-60200001	0.0120514	0.015419	0.0206187	0.0222112	0.0210941	0.0213954	0.0158386	0.012079	0.0115744	0.0142491
									chr1-60300001	0.682891	0.69814	0.690516	0.652519	0.650474	0.682412	0.652764	0.696684	0.656271	0.711835	0.611893	0.715035	0.6674		chr1-60300001	0.336433	0.34694	0.341686	0.319652	0.287646	0.29809	0.318233	0.363924	0.252106	0.359861	0.224031	0.352554	0.320772		chr1-60300001	0.0265147	0.028928	0.0152546	0.0178321	0.017995	0.0180912	0.0369106	0.0181359	0.0251144	0.0231363
									chr1-60400001	0.87923	0.867829	0.87353	0.844175	0.869782	0.855868	0.868053	0.891095	0.861977	0.88856	0.85604	0.881755	0.870988		chr1-60400001	0.71985	0.684558	0.702204	0.671515	0.682282	0.684429	0.694003	0.718188	0.700952	0.730491	0.672273	0.716688	0.69737		chr1-60400001	0.0153201	0.014933	0.0146198	0.0151361	0.0132516	0.0154197	0.0150343	0.0140214	0.0138246	0.0151169
									chr1-60500001	0.835829	0.816924	0.826377	0.805478	0.803361	0.823309	0.782209	0.832825	0.820957	0.85199	0.792169	0.837406	0.805681		chr1-60500001	0.709676	0.654598	0.682137	0.658254	0.664672	0.695734	0.639075	0.700541	0.69606	0.725478	0.67926	0.706227	0.678012		chr1-60500001	0.0131597	0.0139308	0.0149054	0.0209938	0.021349	0.0214476	0.0151898	0.0127521	0.0127008	0.0141154
									chr1-60600001	0.814915	0.805871	0.810393	0.813932	0.799277	0.825368	0.804636	0.831698	0.79432	0.842202	0.80043	0.823739	0.794792		chr1-60600001	0.737587	0.686502	0.712044	0.696591	0.687085	0.711746	0.698711	0.732999	0.724073	0.751961	0.722552	0.724391	0.719873		chr1-60600001	0.0165515	0.0162466	0.0202884	0.0196316	0.0182368	0.0186493	0.0158397	0.0132249	0.0152139	0.0133993
									chr1-60700001	0.836785	0.800296	0.818541	0.811644	0.812154	0.817285	0.813405	0.849733	0.81833	0.84792	0.830396	0.835302	0.816101		chr1-60700001	0.730041	0.664158	0.697099	0.68133	0.676337	0.688112	0.682722	0.728997	0.700853	0.733466	0.718081	0.719793	0.702707		chr1-60700001	0.0126444	0.0130083	0.0169051	0.0134999	0.0184792	0.0111374	0.0142515	0.0114814	0.0126145	0.0132526
									chr1-60800001	0.831078	0.794987	0.813032	0.755161	0.791188	0.780715	0.789802	0.857191	0.848385	0.844936	0.826166	0.811891	0.819721		chr1-60800001	0.56358	0.46592	0.51475	0.491503	0.480017	0.526083	0.457366	0.576448	0.524548	0.579049	0.532921	0.534892	0.5597		chr1-60800001	0.00943617	0.0105101	0.0179166	0.023276	0.0215117	0.0238325	0.0125134	0.00722375	0.0121674	0.00897139
									chr1-60900001	0.804658	0.725224	0.764941	0.705752	0.664803	0.729805	0.712691	0.765686	0.767769	0.812078	0.754264	0.756538	0.699704		chr1-60900001	0.443652	0.355232	0.399442	0.383227	0.327037	0.354027	0.386959	0.415362	0.410284	0.467582	0.384702	0.421098	0.355112		chr1-60900001	0.0169936	0.0226187	0.0362032	0.0413572	0.0393137	0.0351458	0.0176968	0.017748	0.0150132	0.01583
									chr1-61000001	0.892904	0.851884	0.872394	0.842269	0.868329	0.854556	0.858566	0.888636	0.88673	0.904255	0.899171	0.879813	0.877678		chr1-61000001	0.748763	0.672322	0.710543	0.656178	0.681696	0.675631	0.688706	0.735209	0.711228	0.750807	0.722101	0.717378	0.708189		chr1-61000001	0.016286	0.0154189	0.014603	0.0166817	0.0156132	0.0172654	0.0180975	0.0144306	0.0150437	0.0190625
									chr1-61100001	0.923533	0.834512	0.879023	0.811351	0.862202	0.84853	0.841533	0.918845	0.882617	0.933501	0.894219	0.872614	0.884006		chr1-61100001	0.760119	0.648283	0.704201	0.65263	0.675267	0.683551	0.656424	0.747702	0.723895	0.768709	0.7327	0.706034	0.716881		chr1-61100001	0.0118362	0.0130452	0.0184658	0.0194788	0.0162464	0.0182389	0.0112102	0.0115807	0.00973151	0.0138371
									chr1-61200001	0.871133	0.826235	0.848684	0.823191	0.829988	0.817415	0.839058	0.890268	0.830268	0.871804	0.886282	0.848295	0.849901		chr1-61200001	0.524337	0.421166	0.472752	0.412393	0.377931	0.402958	0.404891	0.558068	0.494328	0.547167	0.458767	0.487949	0.453227		chr1-61200001	0.0121228	0.0133133	0.0167904	0.0172329	0.0157784	0.0165164	0.0142512	0.011089	0.0130391	0.0128232
									chr1-61300001	0.914869	0.826392	0.870631	0.798235	0.836763	0.820689	0.822121	0.904179	0.900013	0.916966	0.92803	0.881525	0.864267		chr1-61300001	0.731729	0.619502	0.675616	0.63915	0.638576	0.652806	0.628556	0.747313	0.710153	0.737603	0.72163	0.688739	0.692257		chr1-61300001	0.0117009	0.0136432	0.0154601	0.0159139	0.0168008	0.016065	0.0114458	0.00825929	0.00846622	0.0127337
									chr1-61400001	0.697219	0.5934	0.64531	0.62731	0.593886	0.623333	0.56534	0.617529	0.699402	0.769946	0.662126	0.701619	0.645353		chr1-61400001	0.576054	0.494485	0.535269	0.523991	0.484526	0.524179	0.489478	0.48597	0.554037	0.627651	0.538492	0.584772	0.524492		chr1-61400001	0.0135728	0.0192027	0.0123516	0.0141797	0.0110825	0.0133109	0.017043	0.0110972	0.0113633	0.0152599
									chr1-61500001	0.876263	0.850491	0.863377	0.844157	0.868801	0.845899	0.86318	0.879518	0.845437	0.891257	0.860724	0.869567	0.865878		chr1-61500001	0.70798	0.66531	0.686645	0.666714	0.677228	0.673389	0.680136	0.712895	0.664068	0.71098	0.673471	0.70298	0.687771		chr1-61500001	0.0161022	0.0150611	0.0388647	0.0330397	0.0377935	0.0263768	0.015437	0.016421	0.0168201	0.0177176
									chr1-61600001	0.842757	0.840867	0.841812	0.839954	0.841472	0.838273	0.832799	0.863091	0.830502	0.864029	0.823633	0.858694	0.838735		chr1-61600001	0.543894	0.549653	0.546774	0.576743	0.538487	0.576117	0.544247	0.582037	0.562735	0.573419	0.506341	0.58475	0.553436		chr1-61600001	0.0124386	0.0122582	0.0155842	0.0166474	0.0153574	0.0177625	0.0135742	0.0117552	0.0121867	0.0118564
									chr1-61700001	0.759322	0.766141	0.762731	0.760703	0.800281	0.781843	0.777538	0.828148	0.736351	0.794766	0.786743	0.795683	0.794682		chr1-61700001	0.522522	0.468348	0.495435	0.481678	0.473664	0.461756	0.463995	0.596068	0.530915	0.536526	0.535401	0.511975	0.486929		chr1-61700001	0.0171394	0.0152189	0.0154313	0.0178851	0.0129409	0.0157757	0.0152715	0.0163482	0.0205708	0.0186725
									chr1-61800001	0.814368	0.761842	0.788105	0.744206	0.779615	0.786815	0.800884	0.756549	0.815694	0.85919	0.818971	0.814849	0.786541		chr1-61800001	0.677361	0.561895	0.619628	0.546318	0.575703	0.574197	0.619835	0.626158	0.679343	0.709221	0.656822	0.6331	0.615943		chr1-61800001	0.0154568	0.0135003	0.0121315	0.0135027	0.0132117	0.0148679	0.0140152	0.0162374	0.0164077	0.0159006
									chr1-61900001	0.919402	0.891466	0.905434	0.864749	0.904769	0.890293	0.894415	0.925826	0.890318	0.920394	0.919326	0.910316	0.907592		chr1-61900001	0.758696	0.705786	0.732241	0.698649	0.712743	0.726597	0.725861	0.763566	0.72726	0.75801	0.748673	0.750518	0.738204		chr1-61900001	0.00961677	0.0101337	0.00908506	0.0173115	0.0130635	0.0127826	0.0103203	0.00942974	0.00935272	0.0114169
									chr1-62000001	0.896482	0.874603	0.885543	0.864049	0.883493	0.876233	0.876768	0.906544	0.871162	0.906122	0.897331	0.892045	0.888233		chr1-62000001	0.72824	0.677432	0.702836	0.675678	0.682783	0.677977	0.689484	0.723278	0.667601	0.728142	0.700902	0.704985	0.707194		chr1-62000001	0.0148711	0.0153593	0.0303255	0.0290411	0.0314513	0.0267261	0.0168835	0.0134383	0.0165861	0.0143269
									chr1-62100001	0.90187	0.883552	0.892711	0.871987	0.89266	0.88926	0.877712	0.907668	0.896083	0.900297	0.897816	0.901528	0.894843		chr1-62100001	0.734605	0.677966	0.706285	0.667961	0.675508	0.687691	0.674798	0.722385	0.706039	0.739411	0.729768	0.707201	0.712632		chr1-62100001	0.0123431	0.0117681	0.016803	0.0166493	0.0176947	0.016116	0.0116097	0.0110063	0.011455	0.0117386
									chr1-62200001	0.881249	0.852864	0.867056	0.843116	0.86863	0.849394	0.857081	0.892434	0.85139	0.887797	0.86474	0.877296	0.871345		chr1-62200001	0.737584	0.688173	0.712879	0.68105	0.693134	0.697928	0.695841	0.739244	0.704402	0.748453	0.703953	0.718089	0.715491		chr1-62200001	0.0155906	0.0149232	0.0140257	0.0161963	0.0148996	0.0148665	0.0158786	0.0143276	0.0151892	0.0150123
									chr1-62300001	0.905708	0.87612	0.890914	0.858268	0.897462	0.869688	0.886653	0.90816	0.895599	0.913547	0.919714	0.897464	0.896286		chr1-62300001	0.794892	0.741047	0.76797	0.734665	0.75832	0.749717	0.751273	0.792905	0.777883	0.797381	0.806311	0.778335	0.782923		chr1-62300001	0.0122802	0.0121815	0.0162951	0.0169292	0.0146955	0.0139706	0.0133179	0.0116327	0.0122243	0.013686
									chr1-62400001	0.805792	0.789376	0.797584	0.788815	0.785291	0.79927	0.794758	0.825394	0.772323	0.816905	0.735789	0.812964	0.788526		chr1-62400001	0.568589	0.539375	0.553982	0.535417	0.541216	0.551526	0.552758	0.586726	0.545534	0.597011	0.492031	0.571339	0.562853		chr1-62400001	0.0149365	0.0154862	0.0127543	0.0137155	0.0132766	0.0129967	0.0183488	0.0146617	0.0165394	0.0149712
									chr1-62500001	0.872524	0.823037	0.84778	0.844123	0.804253	0.840136	0.80331	0.871889	0.875825	0.903119	0.848677	0.86954	0.837567		chr1-62500001	0.511407	0.459273	0.48534	0.486243	0.415704	0.461839	0.46916	0.542037	0.486835	0.524281	0.444428	0.516427	0.47528		chr1-62500001	0.0105205	0.013421	0.011806	0.0129194	0.0116157	0.01328	0.014626	0.0110395	0.0114539	0.0120956
									chr1-62600001	0.882062	0.820416	0.851239	0.802868	0.839797	0.810976	0.82704	0.876891	0.856584	0.889105	0.904732	0.867261	0.855152		chr1-62600001	0.762694	0.659173	0.710934	0.642565	0.6735	0.668309	0.682495	0.728614	0.709006	0.743365	0.768848	0.730589	0.722437		chr1-62600001	0.0139878	0.0181467	0.0176661	0.0192411	0.0204793	0.017926	0.0148494	0.0111483	0.0133904	0.0138093
									chr1-62700001	0.706871	0.685957	0.696414	0.668133	0.719545	0.709335	0.689089	0.776042	0.659598	0.744608	0.690788	0.707119	0.718506		chr1-62700001	0.455275	0.328061	0.391668	0.313845	0.333063	0.346811	0.328847	0.518939	0.401797	0.49853	0.395252	0.41094	0.394269		chr1-62700001	0.00852602	0.0116882	0.0125544	0.0138879	0.012913	0.0136526	0.013015	0.00945816	0.00903498	0.00819208
									chr1-62800001	0.747078	0.701929	0.724504	0.714353	0.673355	0.713058	0.668098	0.76901	0.793802	0.810372	0.747001	0.779874	0.681902		chr1-62800001	0.647054	0.585986	0.61652	0.579432	0.544617	0.595232	0.567666	0.66676	0.68858	0.687697	0.633569	0.662154	0.58186		chr1-62800001	0.0171757	0.0261137	0.0166748	0.0168824	0.0172888	0.0160878	0.0157403	0.0205614	0.018939	0.0160723
									chr1-62900001	0.937611	0.876937	0.907274	0.869933	0.864017	0.872262	0.845569	0.92037	0.909974	0.927697	0.918981	0.919388	0.873515		chr1-62900001	0.798554	0.719776	0.759165	0.711651	0.745106	0.725199	0.712612	0.787478	0.769911	0.784684	0.796947	0.774994	0.769755		chr1-62900001	0.0150555	0.0159662	0.0127665	0.0144805	0.0128797	0.0148793	0.0147966	0.0171972	0.016852	0.0173004
									chr1-63000001	0.905538	0.879388	0.892463	0.858996	0.895405	0.876479	0.887179	0.907292	0.879348	0.90403	0.898326	0.896021	0.88998		chr1-63000001	0.64576	0.621427	0.633594	0.618071	0.633548	0.636343	0.640811	0.681914	0.624394	0.657346	0.618889	0.646317	0.657325		chr1-63000001	0.015932	0.0146305	0.018084	0.0208422	0.021863	0.018154	0.0157872	0.0129353	0.0154287	0.0160369
									chr1-63100001	0.841206	0.825293	0.833249	0.817356	0.829163	0.83271	0.808969	0.860824	0.811605	0.846844	0.789046	0.857063	0.824759		chr1-63100001	0.695687	0.651851	0.673769	0.654495	0.65035	0.682025	0.657081	0.707579	0.647764	0.711712	0.642207	0.703909	0.672418		chr1-63100001	0.0137092	0.0122189	0.0183311	0.0179437	0.0188448	0.0175524	0.0116729	0.0121169	0.0140494	0.0132622
									chr1-63200001	0.784236	0.810724	0.79748	0.807693	0.812711	0.837063	0.809323	0.810272	0.769552	0.820999	0.735863	0.819162	0.775495		chr1-63200001	0.591453	0.621199	0.606326	0.62359	0.623725	0.644876	0.63096	0.632775	0.559721	0.618739	0.544241	0.633722	0.607124		chr1-63200001	0.0274238	0.0258485	0.022987	0.0228971	0.0223927	0.0237501	0.0270058	0.025994	0.0319026	0.0244492
									chr1-63300001	0.853452	0.819681	0.836567	0.825551	0.822782	0.830231	0.777954	0.868169	0.842312	0.870699	0.788344	0.8651	0.829843		chr1-63300001	0.711546	0.616204	0.663875	0.650459	0.630643	0.645324	0.604997	0.728469	0.695268	0.741653	0.654108	0.698339	0.667443		chr1-63300001	0.0143582	0.0152159	0.0168085	0.0182577	0.02078	0.0201552	0.0123588	0.0123606	0.0104955	0.0128872
									chr1-63400001	0.891538	0.86227	0.876904	0.853147	0.886453	0.861511	0.881851	0.907707	0.859189	0.903601	0.921277	0.886877	0.89227		chr1-63400001	0.778986	0.72269	0.750838	0.710436	0.729533	0.726527	0.745112	0.78073	0.728045	0.77943	0.784891	0.747982	0.755713		chr1-63400001	0.017142	0.0160719	0.0374266	0.0386635	0.045466	0.0332264	0.0157572	0.0119141	0.0165487	0.0186196
									chr1-63500001	0.720465	0.697718	0.709092	0.690865	0.728599	0.74776	0.718821	0.762684	0.743785	0.786854	0.709933	0.772472	0.751704		chr1-63500001	0.677854	0.654814	0.666334	0.649227	0.676105	0.670197	0.67326	0.678432	0.684797	0.735016	0.66336	0.70449	0.697274		chr1-63500001	0.0101776	0.0124284	0.0164657	0.0197276	0.0217686	0.0203924	0.0107964	0.0119795	0.0116869	0.0107283
									chr1-63600001	0.90347	0.842703	0.873086	0.814092	0.84773	0.856824	0.83596	0.931067	0.900073	0.922751	0.917728	0.899571	0.888219		chr1-63600001	0.801937	0.715807	0.758872	0.696577	0.705314	0.731921	0.724703	0.802314	0.754697	0.782287	0.785056	0.780058	0.759819		chr1-63600001	0.0110517	0.0122978	0.0142771	0.0163833	0.0144916	0.0158781	0.0134138	0.0126562	0.0120489	0.014975
									chr1-63700001	0.851505	0.787394	0.819449	0.781344	0.824436	0.811712	0.824283	0.879861	0.842374	0.872146	0.851677	0.853976	0.845354		chr1-63700001	0.694961	0.615064	0.655013	0.619456	0.655341	0.632756	0.663245	0.702738	0.621706	0.715389	0.647807	0.692884	0.699104		chr1-63700001	0.011855	0.0122055	0.0120156	0.0127052	0.0129824	0.0125093	0.0130001	0.00846893	0.0117209	0.0108161
									chr1-63800001	0.824032	0.810494	0.817263	0.814336	0.804805	0.817424	0.811284	0.852726	0.835611	0.851189	0.795465	0.835155	0.807012		chr1-63800001	0.61856	0.573503	0.596031	0.576285	0.553068	0.576638	0.585687	0.622335	0.587594	0.639393	0.543181	0.617798	0.597329		chr1-63800001	0.011502	0.0117578	0.030135	0.0293344	0.0332587	0.0266681	0.0104294	0.0104627	0.010918	0.0117794
									chr1-63900001	0.88014	0.860346	0.870243	0.85097	0.867416	0.857594	0.856681	0.901371	0.878111	0.888233	0.873268	0.876745	0.86728		chr1-63900001	0.72469	0.68124	0.702965	0.692772	0.690158	0.700213	0.685911	0.74577	0.71252	0.731175	0.712758	0.721965	0.712062		chr1-63900001	0.0144597	0.0156001	0.0176818	0.0157201	0.0165916	0.0176612	0.0136298	0.0126939	0.0135583	0.0154283
									chr1-64000001	0.830601	0.751033	0.790817	0.780815	0.776307	0.782603	0.770927	0.871989	0.805079	0.853132	0.834281	0.813634	0.80116		chr1-64000001	0.590005	0.499601	0.544803	0.549747	0.525813	0.530509	0.524088	0.594498	0.568305	0.617509	0.587766	0.597269	0.559266		chr1-64000001	0.0320492	0.0360674	0.0176852	0.0173811	0.0153703	0.0176842	0.0411756	0.0319673	0.0411548	0.0269002
									chr1-64100001	0.902301	0.80942	0.85586	0.795811	0.834168	0.819282	0.818638	0.912276	0.883812	0.906662	0.916551	0.871586	0.872835		chr1-64100001	0.739739	0.645044	0.692391	0.639398	0.659042	0.670404	0.666685	0.750327	0.721906	0.738111	0.744162	0.717857	0.703139		chr1-64100001	0.0122142	0.0125379	0.0187808	0.0192956	0.021489	0.0193075	0.0109203	0.0103709	0.0126725	0.011414
									chr1-64200001	0.898807	0.862624	0.880716	0.837427	0.883428	0.85089	0.868705	0.902652	0.857533	0.895173	0.896265	0.879195	0.884648		chr1-64200001	0.732505	0.674773	0.703639	0.658637	0.683794	0.677292	0.687318	0.717983	0.684794	0.738908	0.690224	0.704285	0.703954		chr1-64200001	0.0111429	0.011009	0.0128663	0.015463	0.0148685	0.0145506	0.0101036	0.00995288	0.0110962	0.0121514
									chr1-64300001	0.905763	0.879805	0.892784	0.855325	0.894862	0.868925	0.885549	0.910721	0.871145	0.910455	0.910063	0.900525	0.898298		chr1-64300001	0.771753	0.718461	0.745107	0.703182	0.7273	0.71669	0.733155	0.768988	0.734218	0.773356	0.764427	0.755541	0.755992		chr1-64300001	0.0119629	0.0118192	0.0174797	0.01797	0.0189604	0.0177049	0.0123035	0.0114689	0.0125006	0.0132447
									chr1-64400001	0.86712	0.824644	0.845882	0.803833	0.83027	0.823388	0.832573	0.871388	0.84401	0.861173	0.853202	0.859806	0.843284		chr1-64400001	0.652463	0.544482	0.598473	0.525265	0.548946	0.540207	0.586742	0.672756	0.614987	0.649006	0.616397	0.626706	0.595657		chr1-64400001	0.0105184	0.012869	0.0134111	0.0146898	0.0140036	0.0146321	0.0115369	0.0110124	0.0120203	0.0112719
									chr1-64500001	0.832271	0.754088	0.79318	0.762531	0.734774	0.786734	0.751217	0.847396	0.85532	0.870397	0.818823	0.816986	0.756736		chr1-64500001	0.68334	0.573146	0.628243	0.579329	0.537066	0.590433	0.552348	0.649827	0.656058	0.677393	0.651179	0.630682	0.604329		chr1-64500001	0.00994336	0.0129894	0.0182167	0.0176624	0.0170752	0.0182942	0.0121629	0.0105333	0.00923051	0.012003
									chr1-64600001	0.898585	0.794932	0.846758	0.76442	0.820111	0.810246	0.813736	0.90978	0.862369	0.890709	0.901477	0.856177	0.849709		chr1-64600001	0.72968	0.65473	0.692205	0.642986	0.677316	0.662024	0.688158	0.740096	0.672343	0.726486	0.721808	0.705843	0.699267		chr1-64600001	0.0106454	0.0123674	0.0583828	0.0459641	0.0577508	0.031537	0.00896409	0.0115108	0.0126767	0.0118828
									chr1-64700001	0.810946	0.827463	0.819204	0.842652	0.787713	0.836278	0.789113	0.814528	0.855239	0.857575	0.78737	0.83967	0.814754		chr1-64700001	0.547041	0.548555	0.547798	0.57312	0.512054	0.565063	0.548828	0.594366	0.565534	0.590243	0.531355	0.577879	0.549669		chr1-64700001	0.0270903	0.0251976	0.0111292	0.0129728	0.0131651	0.0162177	0.0308452	0.0315668	0.0294572	0.0331021
									chr1-64800001	0.74963	0.720052	0.734841	0.711559	0.717973	0.71729	0.740865	0.788627	0.714051	0.807543	0.706347	0.745452	0.730102		chr1-64800001	0.418723	0.34972	0.384221	0.324616	0.334806	0.307993	0.39785	0.429676	0.360851	0.433649	0.303438	0.388921	0.362526		chr1-64800001	0.0142558	0.0152759	0.0118825	0.0134384	0.0114425	0.0129601	0.0160526	0.0118138	0.0147735	0.0131187
									chr1-64900001	0.827927	0.742591	0.785259	0.73493	0.737941	0.735542	0.741466	0.830347	0.780403	0.873882	0.806879	0.822465	0.78538		chr1-64900001	0.745525	0.641601	0.693563	0.606063	0.629509	0.626142	0.638514	0.714976	0.672557	0.760626	0.720511	0.720597	0.682625		chr1-64900001	0.0134005	0.0158097	0.0120335	0.0144832	0.0121506	0.0134771	0.011606	0.0114827	0.0121357	0.0135098
									chr1-65000001	0.870874	0.84338	0.857127	0.836631	0.857121	0.840878	0.856447	0.889125	0.83761	0.889777	0.85189	0.867092	0.862772		chr1-65000001	0.750725	0.703671	0.727198	0.692413	0.717146	0.720172	0.727472	0.757324	0.720419	0.773105	0.740052	0.742412	0.745459		chr1-65000001	0.01635	0.0168382	0.0162106	0.0186021	0.0174112	0.018924	0.0164792	0.0134711	0.0170867	0.0204866
									chr1-65100001	0.921526	0.798683	0.860104	0.799714	0.807813	0.811563	0.80517	0.929676	0.900369	0.910931	0.907669	0.868256	0.853064		chr1-65100001	0.784366	0.695339	0.739853	0.73148	0.745825	0.7574	0.738548	0.765806	0.783079	0.784983	0.805138	0.759626	0.777528		chr1-65100001	0.0114959	0.01289	0.0186817	0.0187091	0.0187713	0.0202645	0.00658683	0.0126156	0.0105504	0.0138848
									chr1-65200001	0.914057	0.847214	0.880636	0.836369	0.858651	0.838238	0.857481	0.907801	0.897841	0.899078	0.922518	0.89095	0.888529		chr1-65200001	0.778769	0.685403	0.732086	0.691579	0.692724	0.695641	0.69173	0.768597	0.764068	0.757146	0.779378	0.734964	0.736609		chr1-65200001	0.0123922	0.0153728	0.0161809	0.0157979	0.0140727	0.0184505	0.0136334	0.0109336	0.010033	0.0123745
									chr1-65300001	0.869189	0.834659	0.851924	0.827021	0.852762	0.835387	0.84962	0.894419	0.836284	0.884992	0.864554	0.865867	0.857201		chr1-65300001	0.691226	0.625535	0.658381	0.627814	0.614793	0.61948	0.645393	0.713958	0.64994	0.70195	0.636256	0.669448	0.657532		chr1-65300001	0.0143288	0.0160732	0.018653	0.0244296	0.0240108	0.0198328	0.0152369	0.0149453	0.0147467	0.0153975
									chr1-65400001	0.875908	0.838156	0.857032	0.817916	0.843494	0.822895	0.841476	0.885211	0.847131	0.884051	0.867432	0.858366	0.867228		chr1-65400001	0.690081	0.632788	0.661434	0.62947	0.633633	0.646884	0.654516	0.695186	0.643579	0.684909	0.656308	0.665997	0.675382		chr1-65400001	0.0134178	0.0138073	0.0205332	0.0241274	0.0209406	0.0132234	0.0136538	0.0112893	0.0124604	0.0125692
									chr1-65500001	0.87805	0.839027	0.858539	0.828392	0.837577	0.830226	0.836687	0.896029	0.852889	0.887536	0.858535	0.86682	0.849544		chr1-65500001	0.759264	0.685423	0.722343	0.683457	0.692063	0.683643	0.694086	0.763628	0.739482	0.766147	0.731099	0.735361	0.721435		chr1-65500001	0.0159911	0.0163801	0.0173186	0.0184392	0.0164253	0.0171097	0.0145671	0.0130761	0.0158191	0.0163614
									chr1-65600001	0.918412	0.857258	0.887835	0.830239	0.855343	0.831159	0.851757	0.921433	0.867661	0.913714	0.907509	0.890017	0.877159		chr1-65600001	0.805668	0.698293	0.75198	0.715489	0.724128	0.70143	0.721521	0.799442	0.765768	0.792677	0.80076	0.75579	0.744353		chr1-65600001	0.0141563	0.0150728	0.0180296	0.0213397	0.0217278	0.0195166	0.0134383	0.0131459	0.0128124	0.0138456
									chr1-65700001	0.907244	0.838547	0.872896	0.826573	0.857968	0.838375	0.852011	0.917911	0.899221	0.908202	0.90072	0.874784	0.88488		chr1-65700001	0.764505	0.690321	0.727413	0.678519	0.693786	0.689811	0.710952	0.758885	0.724055	0.772744	0.766267	0.738992	0.736941		chr1-65700001	0.0101598	0.0133872	0.0185973	0.015134	0.0163547	0.0138369	0.00993789	0.00927736	0.0102689	0.0130152
									chr1-65800001	0.849189	0.797339	0.823264	0.797029	0.81018	0.801881	0.815666	0.838658	0.810957	0.836776	0.839402	0.826642	0.830344		chr1-65800001	0.700379	0.637649	0.669014	0.633998	0.633192	0.648377	0.656594	0.692578	0.659852	0.679384	0.673227	0.673279	0.664593		chr1-65800001	0.0116078	0.0140486	0.0185087	0.0195972	0.0209255	0.0198948	0.0114628	0.0101214	0.0113766	0.0126445
									chr1-65900001	0.87254	0.800959	0.83675	0.783657	0.821648	0.808735	0.810271	0.894081	0.863698	0.890647	0.879531	0.857531	0.846142		chr1-65900001	0.638343	0.538895	0.588619	0.533017	0.526221	0.552994	0.529997	0.670823	0.59513	0.646332	0.599896	0.621759	0.59208		chr1-65900001	0.0109929	0.0134977	0.0185233	0.018188	0.0173209	0.019871	0.0112477	0.00985098	0.0107073	0.0118648
									chr1-66000001	0.906516	0.867639	0.887077	0.847367	0.878861	0.850498	0.865656	0.902468	0.874898	0.90459	0.90045	0.895559	0.883931		chr1-66000001	0.747556	0.702995	0.725275	0.692336	0.707606	0.703611	0.714346	0.745955	0.722169	0.761215	0.743433	0.741667	0.731352		chr1-66000001	0.0157879	0.0168763	0.0153147	0.016764	0.0172404	0.0173674	0.0146473	0.0145626	0.0176747	0.0183624
									chr1-66100001	0.89167	0.756049	0.823859	0.782352	0.761619	0.783256	0.755129	0.903306	0.858445	0.897816	0.886946	0.832764	0.813135		chr1-66100001	0.678947	0.548558	0.613753	0.565536	0.558002	0.578101	0.557308	0.706896	0.649828	0.676026	0.650907	0.63262	0.606711		chr1-66100001	0.0145088	0.0170805	0.0168474	0.0186076	0.018398	0.017843	0.0147736	0.0137247	0.0132606	0.0159886
									chr1-66200001	0.807312	0.712673	0.759992	0.733537	0.709451	0.705045	0.717579	0.808752	0.790739	0.822585	0.79175	0.789138	0.756781		chr1-66200001	0.601403	0.541452	0.571427	0.551461	0.520636	0.537403	0.535384	0.595832	0.57528	0.628551	0.550517	0.597714	0.559858		chr1-66200001	0.0145359	0.0178316	0.0146164	0.0183088	0.0162815	0.0199631	0.0231235	0.0161327	0.013688	0.017888
									chr1-66300001	0.825944	0.731752	0.778848	0.73589	0.69619	0.708515	0.705184	0.869035	0.829964	0.84284	0.775578	0.815939	0.763911		chr1-66300001	0.487138	0.381114	0.434126	0.365201	0.342776	0.355283	0.39468	0.541227	0.468914	0.489064	0.372607	0.470969	0.405348		chr1-66300001	0.00863406	0.0105885	0.0188964	0.0199604	0.0204502	0.0235156	0.00951773	0.00910826	0.0103455	0.00999121
									chr1-66400001	0.916912	0.817861	0.867386	0.821946	0.849925	0.813338	0.846875	0.906544	0.881121	0.926302	0.924783	0.887509	0.885892		chr1-66400001	0.762486	0.63745	0.699968	0.644153	0.657535	0.661316	0.677294	0.765293	0.742653	0.758274	0.747728	0.733653	0.717136		chr1-66400001	0.0149107	0.015197	0.0236086	0.01949	0.0227405	0.0182691	0.0122559	0.00997797	0.0138086	0.0158765
									chr1-66500001	0.834286	0.786147	0.810216	0.804535	0.805832	0.796825	0.773631	0.849982	0.824618	0.857886	0.80373	0.823092	0.807316		chr1-66500001	0.551648	0.459159	0.505404	0.47601	0.462369	0.466242	0.450911	0.564217	0.528336	0.6001	0.462663	0.54372	0.497167		chr1-66500001	0.0118941	0.0101918	0.0187283	0.0185476	0.0176406	0.0181826	0.0100066	0.00848106	0.0119918	0.0110892
									chr1-66600001	0.695744	0.655077	0.67541	0.660743	0.635627	0.682142	0.624984	0.736074	0.709326	0.767667	0.643347	0.729982	0.666575		chr1-66600001	0.434095	0.340643	0.387369	0.359502	0.310145	0.371006	0.31757	0.480804	0.426153	0.479823	0.347443	0.430349	0.38197		chr1-66600001	0.0109882	0.0107004	0.0181208	0.0197697	0.0182888	0.0192524	0.00884934	0.00775402	0.011576	0.00811263
									chr1-66700001	0.907868	0.834954	0.871411	0.81237	0.845396	0.849503	0.851887	0.92513	0.897935	0.927049	0.909512	0.886117	0.889157		chr1-66700001	0.740462	0.689231	0.714846	0.669803	0.693145	0.710814	0.703905	0.767786	0.735952	0.770488	0.752354	0.730563	0.730686		chr1-66700001	0.00965652	0.0111395	0.0189068	0.0226465	0.0220705	0.0224288	0.00985165	0.0095047	0.0112268	0.00945004
									chr1-66800001	0.781133	0.771054	0.776093	0.781731	0.724751	0.803963	0.725354	0.83394	0.836197	0.838023	0.779486	0.792427	0.723171		chr1-66800001	0.713012	0.661335	0.687173	0.650266	0.632413	0.679213	0.65271	0.729276	0.715989	0.747054	0.727774	0.694782	0.657601		chr1-66800001	0.0125956	0.0136404	0.0219945	0.0208563	0.022443	0.0202492	0.0117132	0.0118507	0.0130671	0.0134202
									chr1-66900001	0.897825	0.862367	0.880096	0.842729	0.878525	0.855936	0.871025	0.908969	0.881165	0.905666	0.893102	0.891942	0.89115		chr1-66900001	0.73425	0.678916	0.706583	0.667957	0.688476	0.688417	0.690098	0.747359	0.710458	0.741459	0.721033	0.722307	0.715447		chr1-66900001	0.0112724	0.0112127	0.0133159	0.013048	0.0126287	0.0161833	0.01177	0.0101979	0.0118559	0.0131248
									chr1-67000001	0.887562	0.863854	0.875708	0.847668	0.880865	0.863655	0.877958	0.891331	0.86852	0.888638	0.886478	0.884137	0.882124		chr1-67000001	0.72843	0.676053	0.702241	0.664188	0.683378	0.676813	0.701923	0.722092	0.696014	0.725317	0.704805	0.701734	0.712118		chr1-67000001	0.01263	0.0124899	0.0190961	0.0181771	0.0183119	0.0186209	0.0116128	0.0125037	0.013888	0.0141977
									chr1-67100001	0.889137	0.869617	0.879377	0.851324	0.879434	0.86815	0.875365	0.903372	0.872326	0.901091	0.882638	0.885578	0.882605		chr1-67100001	0.767417	0.724767	0.746092	0.709523	0.736054	0.732551	0.733142	0.773417	0.750779	0.77746	0.766435	0.759231	0.754166		chr1-67100001	0.0140892	0.0137526	0.00992722	0.0111633	0.00855813	0.00955438	0.0138457	0.0129658	0.0143352	0.0140582
									chr1-67200001	0.852382	0.837416	0.844899	0.828362	0.833041	0.84285	0.818478	0.884556	0.85452	0.885427	0.84187	0.865215	0.840848		chr1-67200001	0.747568	0.705785	0.726676	0.703044	0.71736	0.719524	0.703649	0.754653	0.734325	0.765805	0.74613	0.743699	0.739013		chr1-67200001	0.0153941	0.0161642	0.0122337	0.0111758	0.0125594	0.0138126	0.0154177	0.0149338	0.0148905	0.0166493
									chr1-67300001	0.846025	0.73895	0.792487	0.752676	0.777014	0.760174	0.748927	0.838116	0.807957	0.8035	0.837521	0.812058	0.810752		chr1-67300001	0.744137	0.602733	0.673435	0.596847	0.629054	0.610152	0.601547	0.71222	0.70302	0.702347	0.732263	0.684117	0.689542		chr1-67300001	0.0275615	0.0303045	0.0135091	0.014498	0.0134584	0.0147049	0.0286127	0.0264735	0.031774	0.0317196
									chr1-67400001	0.896946	0.875037	0.885992	0.867995	0.886427	0.87775	0.879362	0.902876	0.883508	0.900499	0.888232	0.888714	0.885284		chr1-67400001	0.723363	0.673914	0.698638	0.670047	0.683865	0.684055	0.685912	0.718075	0.698753	0.723925	0.689168	0.709034	0.711424		chr1-67400001	0.013262	0.0127404	0.0150024	0.0166811	0.0162978	0.0177973	0.0129721	0.0129187	0.0131319	0.0141962
									chr1-67500001	0.877692	0.869906	0.873799	0.850815	0.886034	0.869561	0.875373	0.891936	0.866029	0.891237	0.880589	0.885789	0.882969		chr1-67500001	0.754662	0.719945	0.737303	0.711389	0.727335	0.730699	0.730257	0.750225	0.731161	0.767355	0.753026	0.753782	0.745186		chr1-67500001	0.0178881	0.0162313	0.0121424	0.0140187	0.0134495	0.0138943	0.0188726	0.0171169	0.0171917	0.0199974
									chr1-67600001	0.725317	0.627415	0.676366	0.695923	0.604149	0.685845	0.655931	0.716427	0.742971	0.784898	0.671161	0.701677	0.668655		chr1-67600001	0.608385	0.487964	0.548174	0.484323	0.482313	0.525703	0.491561	0.597988	0.66109	0.667792	0.610822	0.598048	0.577108		chr1-67600001	0.0173923	0.0165144	0.0131746	0.0152177	0.0147563	0.0145182	0.0135834	0.0105928	0.0153764	0.0158802
									chr1-67700001	0.922292	0.865935	0.894114	0.819605	0.854888	0.824095	0.878213	0.923482	0.894232	0.915279	0.92086	0.889558	0.886836		chr1-67700001	0.755721	0.710768	0.733245	0.676611	0.688395	0.686365	0.6994	0.726316	0.68991	0.716681	0.736522	0.727227	0.715456		chr1-67700001	0.0116415	0.0127869	0.0134744	0.01544	0.0149256	0.0150006	0.010261	0.00753278	0.0129188	0.0131289
									chr1-67800001	0.910253	0.880723	0.895488	0.862803	0.896145	0.866419	0.89717	0.918186	0.899829	0.914407	0.904931	0.90261	0.903659		chr1-67800001	0.744464	0.686232	0.715348	0.682171	0.696033	0.703213	0.709118	0.737089	0.725556	0.754886	0.741833	0.736657	0.723704		chr1-67800001	0.0132203	0.0134182	0.018288	0.0194556	0.0207296	0.0196731	0.0118282	0.0127873	0.0113081	0.0154548
									chr1-67900001	0.827927	0.823477	0.825702	0.821296	0.822254	0.824705	0.826477	0.833614	0.799735	0.834296	0.768713	0.828871	0.788173		chr1-67900001	0.651489	0.616318	0.633903	0.631932	0.638292	0.645038	0.635523	0.663861	0.592785	0.665811	0.605704	0.654241	0.636702		chr1-67900001	0.0189857	0.0182201	0.0394526	0.036572	0.0419055	0.03723	0.0146907	0.0147578	0.0170651	0.0157828
									chr1-68000001	0.831237	0.776627	0.803932	0.763511	0.780159	0.769335	0.796601	0.831929	0.79235	0.824979	0.811921	0.793442	0.803755		chr1-68000001	0.439023	0.333348	0.386186	0.307735	0.317992	0.315254	0.375141	0.486296	0.381363	0.409031	0.360581	0.420978	0.393428		chr1-68000001	0.0100092	0.00969204	0.0136391	0.0152445	0.0138619	0.0148227	0.0126204	0.00792393	0.0105587	0.0101978
									chr1-68100001	0.916848	0.793392	0.85512	0.794853	0.823215	0.771144	0.811826	0.916389	0.903171	0.910185	0.913518	0.871459	0.885309		chr1-68100001	0.766044	0.649118	0.707581	0.65523	0.661988	0.612265	0.644044	0.741463	0.730688	0.770201	0.73332	0.724496	0.725868		chr1-68100001	0.0160754	0.0154471	0.0171406	0.0166379	0.0171837	0.0157003	0.0130087	0.0125339	0.011819	0.0164868
									chr1-68200001	0.794551	0.798696	0.796624	0.791455	0.796085	0.797132	0.79638	0.836633	0.763342	0.80779	0.747771	0.804364	0.775439		chr1-68200001	0.556495	0.497296	0.526896	0.506768	0.467085	0.47732	0.500295	0.604756	0.494276	0.563247	0.474332	0.532	0.483142		chr1-68200001	0.0128986	0.0136212	0.0173348	0.0209485	0.0206996	0.021843	0.013718	0.0148514	0.0126779	0.0139517
									chr1-68300001	0.882714	0.798382	0.840548	0.770758	0.828672	0.792132	0.821236	0.897778	0.840352	0.887937	0.879944	0.844001	0.852297		chr1-68300001	0.734085	0.645498	0.689791	0.630329	0.665071	0.651994	0.67059	0.716322	0.665532	0.729523	0.712156	0.697647	0.705006		chr1-68300001	0.0130054	0.0140766	0.0161264	0.0128423	0.0159738	0.0152321	0.00972054	0.0102895	0.0132112	0.0142135
									chr1-68400001	0.866806	0.83127	0.849038	0.799832	0.812611	0.808576	0.819944	0.88158	0.874809	0.887539	0.874173	0.853075	0.867637		chr1-68400001	0.68645	0.619837	0.653143	0.630333	0.609419	0.618982	0.659021	0.698713	0.67848	0.703842	0.682881	0.668873	0.689279		chr1-68400001	0.011771	0.0142008	0.0137144	0.0159739	0.0133806	0.0142635	0.0116107	0.0113066	0.0120432	0.0128902
									chr1-68500001	0.855686	0.838503	0.847094	0.832449	0.844887	0.84627	0.821545	0.880745	0.812006	0.880393	0.827077	0.856044	0.838887		chr1-68500001	0.663565	0.618958	0.641261	0.633067	0.62773	0.651298	0.615322	0.699161	0.615827	0.698784	0.641331	0.661042	0.648479		chr1-68500001	0.0138481	0.0153585	0.0175635	0.0170203	0.0174422	0.0173201	0.0150817	0.0119631	0.0141726	0.0137578
									chr1-68600001	0.764414	0.733089	0.748752	0.735673	0.736987	0.723946	0.748226	0.801932	0.731217	0.77305	0.688386	0.764475	0.715451		chr1-68600001	0.565657	0.501166	0.533412	0.510219	0.499432	0.474863	0.533616	0.623225	0.502552	0.565482	0.461281	0.541857	0.503462		chr1-68600001	0.0207934	0.0210105	0.010081	0.0104606	0.00865026	0.0122347	0.0177096	0.017542	0.0210394	0.0174632
									chr1-68700001	0.917989	0.884722	0.901356	0.866938	0.900695	0.880883	0.887095	0.927624	0.893286	0.919314	0.918636	0.905521	0.908804		chr1-68700001	0.774159	0.715111	0.744635	0.708243	0.727353	0.730066	0.722908	0.773049	0.748148	0.768448	0.768634	0.751198	0.750751		chr1-68700001	0.0113889	0.0111228	0.0117592	0.0147264	0.0119151	0.0139115	0.0104708	0.00967745	0.0107494	0.0121502
									chr1-68800001	0.630921	0.618834	0.624877	0.650891	0.608969	0.671722	0.564578	0.653019	0.63928	0.716594	0.619841	0.696889	0.61184		chr1-68800001	0.616699	0.560644	0.588671	0.589157	0.561627	0.615012	0.526914	0.640649	0.603506	0.675416	0.587795	0.648303	0.582469		chr1-68800001	0.0154248	0.0168486	0.0183472	0.0171869	0.016462	0.0174702	0.0154833	0.0148151	0.0161551	0.0169334
									chr1-68900001	0.892853	0.818075	0.855464	0.838462	0.821769	0.837513	0.831441	0.897884	0.855826	0.882557	0.87662	0.852851	0.842694		chr1-68900001	0.749253	0.665305	0.707279	0.672908	0.670124	0.704125	0.691936	0.742944	0.724691	0.740512	0.74284	0.712865	0.723563		chr1-68900001	0.0126859	0.0142245	0.0147835	0.0161364	0.0163357	0.0172942	0.0128356	0.0105692	0.00983505	0.0131198
									chr1-69000001	0.92168	0.868535	0.895108	0.856393	0.891969	0.84707	0.882679	0.927516	0.906743	0.922785	0.914906	0.90239	0.902325		chr1-69000001	0.753627	0.686224	0.719926	0.706575	0.7067	0.708496	0.71452	0.760384	0.746161	0.762231	0.746999	0.743804	0.72346		chr1-69000001	0.0107438	0.0141614	0.0134903	0.0179984	0.0221461	0.0179815	0.0115498	0.01034	0.0126943	0.013323
									chr1-69100001	0.856479	0.780494	0.818487	0.780193	0.808168	0.768889	0.787034	0.864963	0.843131	0.865491	0.840933	0.841732	0.805414		chr1-69100001	0.712248	0.623506	0.667877	0.62322	0.62019	0.674585	0.650571	0.686007	0.684672	0.728696	0.681264	0.705876	0.665456		chr1-69100001	0.0114567	0.0121456	0.0184233	0.0181362	0.0194463	0.016117	0.011222	0.00936146	0.0111803	0.0110651
									chr1-69200001	0.768979	0.659523	0.714251	0.65696	0.672212	0.654558	0.665477	0.807131	0.73944	0.744725	0.705282	0.73798	0.696432		chr1-69200001	0.615914	0.524779	0.570347	0.49364	0.512109	0.471938	0.530725	0.65467	0.57798	0.604499	0.554245	0.580721	0.568876		chr1-69200001	0.010335	0.0114023	0.028067	0.0261075	0.0324532	0.0294522	0.00817876	0.00843455	0.0109824	0.0103236
									chr1-69300001	0.771533	0.73915	0.755341	0.712129	0.66488	0.684069	0.685834	0.782034	0.757031	0.791439	0.698607	0.758463	0.675069		chr1-69300001	0.582087	0.494662	0.538375	0.484799	0.442063	0.480605	0.467565	0.582905	0.558469	0.571757	0.51742	0.545675	0.461459		chr1-69300001	0.0124718	0.013258	0.0112753	0.0129926	0.0125921	0.014094	0.0131737	0.00826473	0.0133518	0.0123222
									chr1-69400001	0.910517	0.869464	0.88999	0.847225	0.887507	0.871155	0.867531	0.91815	0.890507	0.912345	0.914308	0.89548	0.896035		chr1-69400001	0.779677	0.72574	0.752709	0.710175	0.740178	0.739992	0.741558	0.77076	0.752561	0.782132	0.779573	0.763957	0.765439		chr1-69400001	0.0102447	0.0115982	0.0210861	0.0219188	0.0225479	0.0184502	0.00995881	0.00924153	0.0106034	0.0112195
									chr1-69500001	0.832531	0.822136	0.827334	0.814619	0.822128	0.814528	0.821213	0.871707	0.804384	0.844792	0.821107	0.838034	0.827903		chr1-69500001	0.680045	0.644368	0.662206	0.652326	0.650846	0.654338	0.660146	0.706769	0.642999	0.681496	0.667363	0.67463	0.676975		chr1-69500001	0.0200567	0.0199878	0.0197311	0.020334	0.0171746	0.0175995	0.0183138	0.0181116	0.0191854	0.018097
									chr1-69600001	0.799887	0.785772	0.79283	0.784169	0.793031	0.804085	0.788131	0.831635	0.793144	0.827137	0.770685	0.815382	0.761239		chr1-69600001	0.676938	0.636664	0.656801	0.649362	0.638407	0.673946	0.652679	0.703489	0.639292	0.690432	0.634284	0.665431	0.627661		chr1-69600001	0.0121645	0.0119664	0.0161705	0.0176927	0.0205773	0.0179895	0.0117407	0.0114845	0.0123589	0.0116516
									chr1-69700001	0.709982	0.68193	0.695956	0.722879	0.660226	0.725853	0.685781	0.785093	0.744737	0.77812	0.691526	0.753886	0.684158		chr1-69700001	0.516193	0.461804	0.488998	0.484203	0.442719	0.49851	0.493365	0.582477	0.541259	0.572176	0.46948	0.537205	0.47141		chr1-69700001	0.0138169	0.0146879	0.0184922	0.0130455	0.0135071	0.0185641	0.0173248	0.0138296	0.0168583	0.0158184
									chr1-69800001	0.898222	0.849396	0.873809	0.834731	0.854929	0.848319	0.841976	0.909575	0.881022	0.902886	0.896794	0.878073	0.859731		chr1-69800001	0.621971	0.531366	0.576668	0.530513	0.517791	0.542879	0.53677	0.648652	0.581771	0.613283	0.554083	0.595561	0.541999		chr1-69800001	0.0117251	0.0126128	0.0105782	0.0155095	0.0125556	0.0154807	0.0133644	0.0112799	0.0117867	0.0124512
									chr1-69900001	0.871952	0.798609	0.835281	0.770656	0.809384	0.77116	0.804865	0.877796	0.823559	0.88601	0.863018	0.844588	0.848093		chr1-69900001	0.720646	0.587319	0.653982	0.580121	0.599912	0.597203	0.604497	0.700694	0.656322	0.741045	0.675028	0.672904	0.682908		chr1-69900001	0.0102295	0.0135909	0.0218683	0.0154095	0.0142993	0.0111078	0.0113324	0.00995306	0.0105881	0.00996257
									chr1-70000001	0.860798	0.79331	0.827054	0.753887	0.781282	0.77429	0.782142	0.898117	0.866599	0.888939	0.89513	0.856918	0.83592		chr1-70000001	0.647401	0.506785	0.577093	0.486844	0.4845	0.46994	0.479168	0.697819	0.637181	0.643887	0.621401	0.602643	0.601395		chr1-70000001	0.0111803	0.01146	0.0134093	0.0150882	0.0139266	0.0154396	0.0145371	0.00746781	0.0118768	0.0121409
									chr1-70100001	0.795043	0.743602	0.769322	0.723543	0.738787	0.768042	0.739293	0.813699	0.763212	0.804158	0.759984	0.798907	0.741426		chr1-70100001	0.495874	0.415119	0.455497	0.400251	0.43825	0.476519	0.422135	0.533601	0.458656	0.483746	0.418909	0.508329	0.425821		chr1-70100001	0.0099902	0.0100921	0.0222356	0.0219674	0.0239183	0.021488	0.0101749	0.0124359	0.00870227	0.0104179
									chr1-70200001	0.794741	0.730077	0.762409	0.721183	0.711406	0.761457	0.716402	0.802039	0.758208	0.799219	0.743699	0.780504	0.725724		chr1-70200001	0.48841	0.406152	0.447281	0.386081	0.396295	0.412114	0.416096	0.534952	0.44665	0.544525	0.417984	0.474423	0.425653		chr1-70200001	0.00950094	0.0100897	0.0121333	0.0142223	0.0132069	0.0135036	0.011974	0.00788035	0.0103758	0.0091221
									chr1-70300001	0.906056	0.879522	0.892789	0.858897	0.896171	0.86902	0.882577	0.917416	0.885874	0.910422	0.901243	0.895751	0.896812		chr1-70300001	0.759884	0.712571	0.736227	0.692317	0.720729	0.713348	0.724542	0.764159	0.732477	0.755474	0.754817	0.739516	0.743415		chr1-70300001	0.010233	0.0102831	0.0227068	0.0198112	0.0188063	0.0218733	0.0103217	0.00900472	0.00967328	0.0116486
									chr1-70400001	0.889049	0.869935	0.879492	0.852519	0.876009	0.869268	0.870873	0.895649	0.875529	0.895297	0.874087	0.888731	0.873106		chr1-70400001	0.764023	0.726132	0.745077	0.721487	0.733095	0.7378	0.736509	0.763972	0.745675	0.770061	0.753116	0.76069	0.750554		chr1-70400001	0.0140099	0.014337	0.0138804	0.0164294	0.0143637	0.0157012	0.0192282	0.0116637	0.0133964	0.0147274
									chr1-70500001	0.750343	0.71897	0.734657	0.663365	0.681709	0.674289	0.731619	0.782126	0.742651	0.795415	0.737956	0.751545	0.739894		chr1-70500001	0.619561	0.595296	0.607428	0.567984	0.57801	0.587392	0.607998	0.622311	0.611668	0.650973	0.588733	0.636514	0.608108		chr1-70500001	0.0191931	0.0258444	0.0181449	0.0213371	0.0191606	0.0187401	0.0212357	0.0162327	0.0213232	0.0302717
									chr1-70600001	0.920273	0.853671	0.886972	0.842986	0.865891	0.855648	0.871889	0.935704	0.913352	0.931543	0.92962	0.893588	0.88423		chr1-70600001	0.747147	0.677583	0.712365	0.66588	0.634957	0.655232	0.675067	0.746132	0.72259	0.762093	0.744996	0.716796	0.694792		chr1-70600001	0.0129536	0.0161903	0.0129333	0.0137827	0.0146149	0.014092	0.0120147	0.0126787	0.0108385	0.0149342
									chr1-70700001	0.906502	0.825523	0.866013	0.804228	0.84346	0.819354	0.834082	0.914804	0.858204	0.910055	0.921582	0.876659	0.878139		chr1-70700001	0.793331	0.726405	0.759868	0.705415	0.737542	0.724107	0.742739	0.782621	0.761341	0.789875	0.813324	0.77075	0.766899		chr1-70700001	0.00998946	0.0118411	0.0110517	0.0123529	0.0110071	0.0138081	0.0115072	0.00843925	0.011123	0.0124669
									chr1-70800001	0.834752	0.823114	0.828933	0.812296	0.837523	0.825965	0.831767	0.855905	0.819581	0.861686	0.816007	0.838446	0.835373		chr1-70800001	0.637321	0.595645	0.616483	0.581019	0.593801	0.591269	0.611651	0.674924	0.59233	0.649234	0.594476	0.618094	0.612466		chr1-70800001	0.015145	0.0149211	0.0105312	0.0112282	0.00977049	0.0117044	0.0173735	0.0135127	0.0176531	0.0145337
									chr1-70900001	0.8851	0.849884	0.867492	0.824739	0.866233	0.851521	0.855853	0.890572	0.865621	0.893404	0.887754	0.884133	0.873503		chr1-70900001	0.72978	0.686083	0.707932	0.670826	0.688058	0.695485	0.691556	0.730512	0.696555	0.734381	0.720396	0.723361	0.721199		chr1-70900001	0.0124488	0.0131634	0.0109177	0.0129933	0.011135	0.0127614	0.0119666	0.0119864	0.0115622	0.0138951
									chr1-71000001	0.880257	0.848297	0.864277	0.834948	0.853933	0.841996	0.831011	0.888769	0.84282	0.882047	0.847455	0.862203	0.847479		chr1-71000001	0.726462	0.677002	0.701732	0.664156	0.68844	0.679522	0.670789	0.731842	0.69313	0.723841	0.699412	0.70334	0.694864		chr1-71000001	0.0116075	0.0118499	0.0147166	0.0163633	0.0157315	0.0155642	0.010426	0.0101128	0.0117601	0.0128652
									chr1-71100001	0.699544	0.686292	0.692918	0.722177	0.697445	0.700125	0.655058	0.726448	0.692879	0.737505	0.599782	0.708695	0.677076		chr1-71100001	0.557302	0.533984	0.545643	0.576788	0.551838	0.568234	0.508682	0.582354	0.554013	0.604167	0.478052	0.584124	0.545415		chr1-71100001	0.0362269	0.0308783	0.0357056	0.0310282	0.0431864	0.0366323	0.0343142	0.0267237	0.0311393	0.029919
									chr1-71200001	0.929075	0.831967	0.880521	0.805052	0.831397	0.825742	0.816064	0.919604	0.884226	0.910939	0.922313	0.86489	0.873079		chr1-71200001	0.780237	0.672748	0.726493	0.663952	0.682589	0.680768	0.668034	0.782024	0.748334	0.777625	0.778239	0.724457	0.735695		chr1-71200001	0.0132027	0.0144409	0.0195831	0.016676	0.0203446	0.0209954	0.0157449	0.0114123	0.0122846	0.0135619
									chr1-71300001	0.896442	0.818221	0.857331	0.809842	0.840014	0.830557	0.821484	0.899908	0.876033	0.901242	0.89894	0.868285	0.867744		chr1-71300001	0.719512	0.650825	0.685169	0.638971	0.666002	0.666337	0.67857	0.729947	0.694485	0.741256	0.722276	0.704811	0.703544		chr1-71300001	0.0188765	0.0203306	0.0148615	0.016912	0.0140322	0.0174511	0.0212788	0.0155322	0.0152052	0.0184877
									chr1-71400001	0.884341	0.781477	0.832909	0.752784	0.80341	0.766572	0.79223	0.911787	0.848309	0.889352	0.866772	0.83843	0.841041		chr1-71400001	0.763207	0.592713	0.67796	0.554417	0.594349	0.569711	0.602087	0.782362	0.706299	0.77449	0.758363	0.688018	0.69482		chr1-71400001	0.0163364	0.0197828	0.0175877	0.0174552	0.0191819	0.0167232	0.0169665	0.0172775	0.0141229	0.0168331
									chr1-71500001	0.853989	0.796894	0.825442	0.774789	0.792923	0.797666	0.804808	0.874343	0.787552	0.855959	0.822608	0.820993	0.826797		chr1-71500001	0.710049	0.637647	0.673848	0.634725	0.626963	0.649409	0.685506	0.728856	0.672435	0.728768	0.704696	0.697306	0.685025		chr1-71500001	0.00905739	0.0121767	0.0170308	0.016219	0.016903	0.0171242	0.00938655	0.00909244	0.00859112	0.0129664
									chr1-71600001	0.839566	0.775944	0.807755	0.806263	0.738968	0.811223	0.75752	0.848169	0.762649	0.866295	0.795022	0.819382	0.777746		chr1-71600001	0.666847	0.581334	0.62409	0.630315	0.53699	0.609488	0.580488	0.651736	0.586509	0.698817	0.602967	0.643229	0.598869		chr1-71600001	0.0110178	0.01675	0.0125024	0.0157242	0.012789	0.015422	0.0109789	0.00938424	0.0102024	0.011504
									chr1-71700001	0.885012	0.854595	0.869804	0.845824	0.864935	0.861861	0.85723	0.894669	0.849386	0.885357	0.863157	0.881724	0.87591		chr1-71700001	0.726512	0.674635	0.700573	0.674601	0.683435	0.690367	0.681085	0.734444	0.687717	0.726826	0.694401	0.710006	0.704186		chr1-71700001	0.0103214	0.0104442	0.0339672	0.030543	0.0351852	0.0298024	0.0106565	0.0102872	0.0100976	0.0114766
									chr1-71800001	0.778469	0.730731	0.7546	0.779502	0.663535	0.777884	0.614832	0.836132	0.743152	0.79198	0.672518	0.796875	0.671426		chr1-71800001	0.639131	0.54199	0.59056	0.568072	0.513186	0.554278	0.499067	0.683467	0.600432	0.619607	0.525558	0.637729	0.549269		chr1-71800001	0.0136755	0.0158627	0.0148915	0.0174536	0.0165797	0.017848	0.0156696	0.0134873	0.0146983	0.0139792
									chr1-71900001	0.891885	0.825994	0.85894	0.835073	0.831411	0.829348	0.836735	0.908303	0.879629	0.896018	0.866898	0.867792	0.848587		chr1-71900001	0.775711	0.699002	0.737356	0.709439	0.705936	0.703774	0.724625	0.77274	0.748988	0.783721	0.754531	0.749909	0.744757		chr1-71900001	0.0114646	0.0118615	0.0215246	0.0240125	0.0239634	0.0251148	0.011946	0.0107753	0.011621	0.0141547
									chr1-72000001	0.770911	0.759148	0.765029	0.763103	0.7293	0.759528	0.752883	0.750039	0.719396	0.759609	0.748205	0.776397	0.760561		chr1-72000001	0.654944	0.628036	0.64149	0.615502	0.614829	0.641629	0.646141	0.645687	0.619053	0.655549	0.662781	0.666577	0.646405		chr1-72000001	0.0164538	0.0176173	0.0226816	0.0253852	0.0240492	0.0249515	0.0185575	0.0215038	0.0182697	0.0152274
									chr1-72100001	0.858924	0.817295	0.83811	0.807928	0.832534	0.830337	0.805818	0.861646	0.835173	0.887493	0.795571	0.84964	0.828631		chr1-72100001	0.696388	0.664397	0.680393	0.642294	0.665895	0.685224	0.661084	0.705189	0.684755	0.725575	0.658483	0.705605	0.674885		chr1-72100001	0.0106001	0.0134647	0.0160278	0.016534	0.0144496	0.0164632	0.0108916	0.00884961	0.012613	0.0136152
									chr1-72200001	0.882769	0.833909	0.858339	0.824557	0.846613	0.833842	0.831529	0.90537	0.8506	0.897477	0.887047	0.878525	0.857304		chr1-72200001	0.73218	0.646163	0.689171	0.640233	0.65252	0.650373	0.65455	0.73446	0.694557	0.730714	0.718199	0.697135	0.696589		chr1-72200001	0.0109281	0.0119201	0.0217587	0.0209427	0.0233051	0.0245128	0.0117017	0.00951505	0.011902	0.0120812
									chr1-72300001	0.749299	0.74343	0.746365	0.698108	0.704988	0.700885	0.737061	0.788963	0.704727	0.786111	0.624299	0.758817	0.698601		chr1-72300001	0.505327	0.494786	0.500056	0.45376	0.44902	0.466411	0.507525	0.577717	0.47985	0.525738	0.390245	0.524387	0.476105		chr1-72300001	0.0326409	0.0341298	0.0111855	0.01341	0.0113167	0.0136242	0.0355721	0.0263301	0.0428528	0.0366977
									chr1-72400001	0.684379	0.632282	0.65833	0.665078	0.590498	0.633803	0.600189	0.740756	0.679948	0.763352	0.62456	0.698488	0.645985		chr1-72400001	0.494698	0.463986	0.479342	0.522881	0.436441	0.493349	0.458952	0.526996	0.467011	0.560888	0.443187	0.5153	0.477134		chr1-72400001	0.0235433	0.0282886	0.01929	0.0190007	0.0183743	0.0204245	0.0203267	0.0209195	0.0212802	0.0218381
									chr1-72500001	0.904594	0.872697	0.888646	0.849873	0.887033	0.86608	0.880979	0.915567	0.880615	0.911258	0.896367	0.893031	0.894919		chr1-72500001	0.761366	0.678116	0.719741	0.669803	0.69186	0.687663	0.70834	0.760148	0.7215	0.759338	0.740825	0.729166	0.728508		chr1-72500001	0.012995	0.0129707	0.0138068	0.0159314	0.012313	0.0146901	0.0129481	0.0130363	0.0141011	0.0137002
									chr1-72600001	0.893809	0.872256	0.883033	0.860873	0.886529	0.871582	0.879263	0.907427	0.873525	0.894774	0.89152	0.889134	0.887808		chr1-72600001	0.733632	0.686156	0.709894	0.679513	0.683912	0.693315	0.69668	0.732134	0.705046	0.733314	0.708335	0.712577	0.711308		chr1-72600001	0.0115095	0.0116544	0.0218647	0.0234012	0.0273413	0.0221329	0.0131664	0.00858914	0.0119336	0.0137842
									chr1-72700001	0.908309	0.885074	0.896691	0.865152	0.899126	0.873229	0.885135	0.91076	0.887363	0.913635	0.91728	0.903469	0.907584		chr1-72700001	0.741868	0.682543	0.712205	0.681958	0.691955	0.69298	0.703835	0.741296	0.715816	0.754799	0.743709	0.721538	0.728906		chr1-72700001	0.0119207	0.0116563	0.0185627	0.0173696	0.017369	0.0192478	0.0111998	0.0120685	0.0115173	0.0117084
									chr1-72800001	0.851406	0.830528	0.840967	0.822519	0.834795	0.830832	0.829026	0.86926	0.822207	0.856702	0.81542	0.847291	0.824917		chr1-72800001	0.614473	0.589857	0.602165	0.586654	0.590172	0.570347	0.597044	0.651836	0.565312	0.611441	0.527668	0.610702	0.587314		chr1-72800001	0.0173489	0.0186424	0.0132777	0.0151948	0.0132732	0.0149516	0.0202825	0.0161609	0.020931	0.0176561
									chr1-72900001	0.904816	0.881527	0.893172	0.855452	0.896948	0.877644	0.883218	0.916455	0.892577	0.917081	0.907022	0.908975	0.897965		chr1-72900001	0.719512	0.678818	0.699165	0.662587	0.679311	0.667521	0.695238	0.727117	0.691351	0.725299	0.688092	0.717517	0.705322		chr1-72900001	0.0158159	0.0161768	0.0526926	0.0410192	0.0612124	0.0389486	0.0150207	0.0135096	0.0147482	0.0151904
									chr1-73000001	0.908656	0.870719	0.889688	0.847359	0.887422	0.868616	0.879146	0.919116	0.88339	0.915927	0.916364	0.893298	0.897037		chr1-73000001	0.800449	0.749775	0.775112	0.73088	0.76518	0.752698	0.768634	0.795739	0.765119	0.810914	0.804752	0.781617	0.787617		chr1-73000001	0.0109455	0.0113099	0.0410862	0.0314282	0.0388644	0.0383577	0.0114046	0.00977447	0.0113565	0.0117611
									chr1-73100001	0.888484	0.78477	0.836627	0.776311	0.799513	0.77595	0.792856	0.894161	0.851894	0.901801	0.918105	0.854835	0.858786		chr1-73100001	0.778287	0.671281	0.724784	0.660488	0.685115	0.675442	0.687493	0.767949	0.698974	0.774858	0.788025	0.73812	0.741686		chr1-73100001	0.0119198	0.0150065	0.0154618	0.015802	0.0152505	0.0152322	0.0106665	0.0105428	0.0106914	0.0133647
									chr1-73200001	0.791667	0.658233	0.72495	0.668517	0.617481	0.639182	0.670904	0.823058	0.734757	0.799655	0.719401	0.697029	0.688475		chr1-73200001	0.644893	0.56342	0.604157	0.607927	0.542442	0.560821	0.588803	0.6954	0.603505	0.654322	0.569748	0.572964	0.56554		chr1-73200001	0.010301	0.0129615	0.011554	0.0133854	0.0130199	0.0142775	0.0100724	0.0117453	0.0105608	0.0129852
									chr1-73300001	0.81647	0.780077	0.798273	0.762456	0.764418	0.764133	0.786611	0.832521	0.776685	0.832348	0.740376	0.816581	0.785207		chr1-73300001	0.678204	0.628905	0.653555	0.629068	0.631676	0.647834	0.647649	0.692924	0.637662	0.695185	0.610979	0.67685	0.657964		chr1-73300001	0.0117944	0.0140547	0.0122705	0.0134258	0.0129935	0.0141146	0.0113433	0.0100971	0.0110638	0.0121725
									chr1-73400001	0.891685	0.863442	0.877563	0.857723	0.884874	0.875217	0.874455	0.914307	0.871654	0.903185	0.893927	0.88658	0.875535		chr1-73400001	0.77005	0.716873	0.743461	0.720836	0.734421	0.73735	0.746174	0.762669	0.736877	0.769736	0.763109	0.755793	0.752453		chr1-73400001	0.0118088	0.0125324	0.0217545	0.0236224	0.0252694	0.0236899	0.0109724	0.0107728	0.0122801	0.0120129
									chr1-73500001	0.881857	0.860968	0.871412	0.841186	0.871704	0.857883	0.861059	0.902752	0.858748	0.889492	0.876145	0.888639	0.867552		chr1-73500001	0.73509	0.684295	0.709692	0.673353	0.68842	0.683154	0.692885	0.743688	0.702235	0.72797	0.723565	0.72385	0.706882		chr1-73500001	0.0136295	0.0123898	0.0170021	0.0180277	0.0188262	0.0172949	0.0125189	0.0114756	0.0127903	0.0130386
									chr1-73600001	0.917231	0.841919	0.879575	0.811647	0.860113	0.817446	0.858019	0.923793	0.892024	0.926048	0.924561	0.878745	0.896587		chr1-73600001	0.759201	0.674968	0.717084	0.659148	0.669557	0.651834	0.667472	0.750764	0.733728	0.785878	0.752458	0.720088	0.715114		chr1-73600001	0.0115838	0.0141437	0.0125939	0.0144735	0.0135371	0.0141729	0.0117098	0.0107161	0.0128747	0.0123355
									chr1-73700001	0.84085	0.808804	0.824827	0.789511	0.814721	0.78278	0.792127	0.861416	0.826631	0.846819	0.837852	0.843624	0.818872		chr1-73700001	0.66688	0.624968	0.645924	0.629796	0.624171	0.625778	0.624231	0.695563	0.659905	0.689073	0.699899	0.679402	0.665901		chr1-73700001	0.070012	0.0655945	0.017628	0.0190587	0.0189604	0.0199043	0.062393	0.0569664	0.0743104	0.0628284
									chr1-73800001	0.888551	0.847485	0.868018	0.847129	0.87224	0.852477	0.856534	0.903519	0.85029	0.901619	0.891308	0.877429	0.877485		chr1-73800001	0.75609	0.701992	0.729041	0.708776	0.713182	0.725007	0.715996	0.763824	0.722043	0.772941	0.75413	0.749829	0.743492		chr1-73800001	0.0128283	0.0139526	0.0166751	0.0186332	0.0148391	0.0172658	0.0121658	0.0114669	0.0127597	0.012073
									chr1-73900001	0.863968	0.819312	0.84164	0.825082	0.828252	0.839125	0.808698	0.872705	0.850769	0.893214	0.873277	0.869773	0.845384		chr1-73900001	0.742686	0.698344	0.720515	0.708891	0.697005	0.728643	0.701199	0.735161	0.734776	0.7619	0.756252	0.747028	0.731021		chr1-73900001	0.013422	0.0155841	0.0158904	0.0181614	0.0181677	0.0156515	0.0133547	0.0143782	0.014994	0.0147715
									chr1-74000001	0.864984	0.797687	0.831336	0.773128	0.799703	0.790743	0.786877	0.880106	0.84921	0.873295	0.857691	0.857722	0.829645		chr1-74000001	0.702786	0.632781	0.667783	0.620423	0.630653	0.627755	0.646963	0.71711	0.678031	0.71597	0.690664	0.705472	0.676184		chr1-74000001	0.0115933	0.0153589	0.0127446	0.014793	0.0137388	0.0159308	0.0109788	0.0105956	0.0121849	0.0130419
									chr1-74100001	0.829067	0.757045	0.793056	0.81362	0.744582	0.799569	0.743874	0.900895	0.840787	0.870479	0.772305	0.821157	0.754748		chr1-74100001	0.648395	0.523284	0.585839	0.554205	0.513996	0.544024	0.511451	0.71106	0.623234	0.650425	0.57368	0.621788	0.558468		chr1-74100001	0.014516	0.0133619	0.0124505	0.0136507	0.0131128	0.0143369	0.0127484	0.0136422	0.0162157	0.0128231
									chr1-74200001	0.878212	0.858058	0.868135	0.844317	0.881744	0.861039	0.867999	0.902689	0.865219	0.894626	0.875066	0.879691	0.872375		chr1-74200001	0.737675	0.693432	0.715554	0.687418	0.704995	0.710369	0.708	0.743382	0.711951	0.739755	0.720215	0.731084	0.721155		chr1-74200001	0.0152025	0.0149506	0.0164551	0.0200292	0.016199	0.0197691	0.0165145	0.0134255	0.0161871	0.0136478
									chr1-74300001	0.894097	0.865207	0.879652	0.841384	0.884182	0.85633	0.876626	0.896425	0.863196	0.894713	0.893696	0.881963	0.879794		chr1-74300001	0.765228	0.721574	0.743401	0.717623	0.738962	0.737726	0.734253	0.770336	0.740048	0.775893	0.774702	0.755904	0.754145		chr1-74300001	0.0126401	0.0120824	0.0950144	0.0773008	0.107892	0.0720899	0.0124306	0.0111111	0.0114349	0.0134404
									chr1-74400001	0.91214	0.892143	0.902141	0.869362	0.909702	0.887438	0.896936	0.915852	0.899645	0.917685	0.915739	0.908544	0.914092		chr1-74400001	0.750031	0.698785	0.724408	0.69573	0.716735	0.711493	0.720442	0.735032	0.71919	0.748294	0.740589	0.739622	0.740416		chr1-74400001	0.0123534	0.0115776	0.0183908	0.0185872	0.0202495	0.0166946	0.00985997	0.0108192	0.0115365	0.0122699
									chr1-74500001	0.893909	0.8571	0.875504	0.850394	0.863915	0.863	0.857106	0.90403	0.872765	0.900653	0.890296	0.881189	0.868873		chr1-74500001	0.740859	0.685623	0.713241	0.69072	0.687145	0.701714	0.694694	0.74072	0.722803	0.753993	0.733113	0.73124	0.713672		chr1-74500001	0.0199019	0.0178968	0.0205261	0.0199245	0.0204735	0.0203523	0.0197876	0.0193155	0.0196486	0.0187722
									chr1-74600001	0.841119	0.811901	0.82651	0.802733	0.837571	0.824784	0.82363	0.868852	0.806677	0.855196	0.834297	0.83328	0.832543		chr1-74600001	0.718627	0.667663	0.693145	0.669518	0.687659	0.678742	0.69112	0.72029	0.677808	0.726744	0.707192	0.702595	0.698926		chr1-74600001	0.0159153	0.0170405	0.0212417	0.0215868	0.0194363	0.0214047	0.0171996	0.0162056	0.0175521	0.0140562
									chr1-74700001	0.825919	0.775007	0.800463	0.776466	0.796565	0.78474	0.783834	0.840973	0.810021	0.834411	0.811316	0.816045	0.81469		chr1-74700001	0.668823	0.593834	0.631328	0.595822	0.61402	0.614043	0.615785	0.681082	0.650234	0.670228	0.65616	0.650784	0.638353		chr1-74700001	0.0121618	0.01471	0.0125206	0.0122051	0.0132283	0.0134102	0.0130579	0.0126359	0.0121909	0.0141946
									chr1-74800001	0.889687	0.880706	0.885197	0.837102	0.879595	0.890958	0.875273	0.906161	0.861612	0.921637	0.899727	0.901659	0.892937		chr1-74800001	0.7542	0.683489	0.718845	0.663422	0.694658	0.719687	0.705291	0.764884	0.739432	0.783792	0.743017	0.744709	0.723243		chr1-74800001	0.0115709	0.013955	0.0168382	0.0182382	0.0184118	0.0170125	0.0131642	0.011629	0.0147261	0.0118201
									chr1-74900001	0.76784	0.733506	0.750673	0.78288	0.746267	0.780192	0.754843	0.817953	0.802401	0.851786	0.776325	0.802679	0.776705		chr1-74900001	0.70298	0.623489	0.663235	0.632669	0.631248	0.645533	0.616365	0.729963	0.710752	0.744971	0.644122	0.682945	0.664902		chr1-74900001	0.0107183	0.0117526	0.0127767	0.0146501	0.0131514	0.0140013	0.0158653	0.0127565	0.0109134	0.0156007
									chr1-75000001	0.840162	0.766355	0.803258	0.812011	0.770235	0.7733	0.762961	0.86585	0.820271	0.841166	0.813515	0.828601	0.814961		chr1-75000001	0.623743	0.507369	0.565556	0.564827	0.507543	0.531852	0.513781	0.645269	0.60767	0.63438	0.570401	0.598566	0.600213		chr1-75000001	0.0102897	0.0116939	0.0119242	0.0128728	0.0124335	0.0139432	0.0115218	0.0109462	0.0112071	0.0140627
									chr1-75100001	0.827718	0.771581	0.799649	0.809922	0.790069	0.784299	0.792052	0.852254	0.840692	0.85487	0.827355	0.828235	0.815462		chr1-75100001	0.718029	0.621317	0.669673	0.665738	0.614432	0.639688	0.628022	0.718784	0.718272	0.739831	0.705656	0.698023	0.672164		chr1-75100001	0.00989623	0.0134795	0.0189084	0.0200678	0.0202363	0.0202813	0.0126201	0.0106222	0.0104662	0.0119363
									chr1-75200001	0.855279	0.773088	0.814184	0.808504	0.790218	0.789311	0.796882	0.847547	0.832155	0.888161	0.863975	0.828423	0.824316		chr1-75200001	0.706542	0.628476	0.667509	0.669083	0.629777	0.65858	0.651585	0.742271	0.700285	0.723679	0.695826	0.685062	0.686655		chr1-75200001	0.011199	0.0139914	0.019495	0.0192833	0.0227441	0.0194794	0.0118795	0.0106677	0.0107291	0.0135483
									chr1-75300001	0.884148	0.858827	0.871488	0.844758	0.875537	0.861124	0.865231	0.895735	0.86319	0.890003	0.883816	0.88017	0.876598		chr1-75300001	0.7558	0.706177	0.730988	0.696462	0.706592	0.716469	0.717293	0.74924	0.721159	0.760021	0.743342	0.74451	0.736535		chr1-75300001	0.0159108	0.0163417	0.0161355	0.0192366	0.0182871	0.0188041	0.0157329	0.0156237	0.0193581	0.0157839
									chr1-75400001	0.885368	0.859806	0.872587	0.848216	0.876345	0.852262	0.864098	0.896128	0.874888	0.895166	0.878438	0.88176	0.885912		chr1-75400001	0.752231	0.70234	0.727286	0.699817	0.711891	0.715297	0.716058	0.752599	0.728134	0.758076	0.731065	0.737461	0.743421		chr1-75400001	0.0143362	0.0144956	0.0169269	0.0177154	0.0205587	0.0221239	0.0150481	0.0127905	0.0148485	0.0148588
									chr1-75500001	0.90285	0.874995	0.888923	0.853182	0.890109	0.872211	0.881886	0.908017	0.882145	0.906014	0.901621	0.897146	0.894895		chr1-75500001	0.773573	0.71491	0.744242	0.710838	0.727976	0.72653	0.736611	0.773541	0.732912	0.772782	0.764476	0.755855	0.758104		chr1-75500001	0.0129143	0.012092	0.0149769	0.0163228	0.0142581	0.0142643	0.0114203	0.0102589	0.0130705	0.0136377
									chr1-75600001	0.87926	0.853243	0.866251	0.845216	0.860504	0.854967	0.856517	0.891915	0.863994	0.88903	0.875562	0.87613	0.869221		chr1-75600001	0.749687	0.698575	0.724131	0.703001	0.714344	0.720577	0.715874	0.754745	0.730011	0.764431	0.753302	0.739334	0.741221		chr1-75600001	0.01431	0.0138859	0.0118594	0.0148923	0.0153753	0.0142297	0.0147754	0.012803	0.0137877	0.0140082
									chr1-75700001	0.876947	0.752612	0.814779	0.79375	0.775337	0.75497	0.763092	0.878334	0.874341	0.8789	0.865013	0.82462	0.830325		chr1-75700001	0.327501	0.325388	0.326445	0.323395	0.3239	0.305014	0.348763	0.356199	0.317748	0.328647	0.303712	0.349184	0.351509		chr1-75700001	0.00983167	0.0111089	0.0150643	0.0200644	0.019725	0.0234029	0.00913422	0.0104796	0.00995555	0.00970137
									chr1-75800001	0.846051	0.715557	0.780804	0.793033	0.756574	0.734847	0.739536	0.846625	0.822698	0.854611	0.836929	0.806976	0.807815		chr1-75800001	0.570696	0.485683	0.528189	0.609858	0.535356	0.562373	0.509972	0.627886	0.536351	0.603122	0.525255	0.559164	0.562036		chr1-75800001	0.0121892	0.0120362	0.0134634	0.0178525	0.0151861	0.0186046	0.0127374	0.0101709	0.0123693	0.013164
									chr1-75900001	0.874837	0.81409	0.844464	0.82742	0.830581	0.830326	0.829779	0.881363	0.843571	0.882779	0.838447	0.838751	0.845854		chr1-75900001	0.716909	0.650374	0.683641	0.668469	0.660351	0.656208	0.676319	0.723418	0.672863	0.716147	0.666018	0.687413	0.689829		chr1-75900001	0.0108487	0.0132453	0.0183873	0.0209623	0.0233636	0.0202574	0.0103978	0.00958336	0.00972402	0.012046
									chr1-76000001	0.846817	0.821414	0.834116	0.811349	0.833775	0.824087	0.8359	0.874685	0.8461	0.861136	0.847702	0.848247	0.846327		chr1-76000001	0.673713	0.624152	0.648932	0.638774	0.6281	0.63052	0.651883	0.693788	0.637979	0.679547	0.651222	0.668459	0.652312		chr1-76000001	0.0133227	0.0156229	0.0154887	0.0169225	0.0177391	0.0175942	0.0160729	0.015395	0.0148733	0.0165403
									chr1-76100001	0.888577	0.828999	0.858788	0.831754	0.850531	0.827561	0.846487	0.907113	0.85597	0.883941	0.867767	0.86217	0.859609		chr1-76100001	0.728064	0.654936	0.6915	0.666032	0.670318	0.665896	0.675076	0.74503	0.687012	0.718694	0.697077	0.700082	0.696369		chr1-76100001	0.0128305	0.014954	0.0128733	0.0146944	0.0132097	0.0144395	0.0123284	0.0120531	0.0117757	0.0135525
									chr1-76200001	0.680824	0.606553	0.643688	0.701234	0.612429	0.589603	0.574226	0.723729	0.704614	0.726309	0.640801	0.691152	0.658972		chr1-76200001	0.513761	0.408828	0.461294	0.488893	0.400736	0.347865	0.430199	0.521336	0.462321	0.51789	0.440414	0.468274	0.489422		chr1-76200001	0.0203714	0.0205418	0.0144936	0.0166874	0.0172365	0.0160505	0.0268907	0.020005	0.0191656	0.0223027
									chr1-76300001	0.913319	0.847963	0.880641	0.850701	0.888816	0.831977	0.843352	0.903399	0.899864	0.899757	0.897057	0.894451	0.883763		chr1-76300001	0.759665	0.6837	0.721682	0.688891	0.708251	0.713594	0.719865	0.743635	0.72609	0.75666	0.715814	0.725369	0.726608		chr1-76300001	0.00760599	0.0118155	0.014019	0.0170223	0.0146402	0.0175839	0.0105108	0.0115515	0.00926645	0.0119529
									chr1-76400001	0.908074	0.832278	0.870176	0.819203	0.848146	0.80167	0.830236	0.888108	0.881889	0.911608	0.896365	0.850869	0.88925		chr1-76400001	0.753898	0.67777	0.715834	0.689641	0.726609	0.695369	0.710694	0.768662	0.767441	0.784092	0.774334	0.743628	0.752042		chr1-76400001	0.0109371	0.0134136	0.0153792	0.0134818	0.011003	0.012078	0.0156976	0.00910389	0.0121724	0.0131328
									chr1-76500001	0.88222	0.806298	0.844259	0.838352	0.823852	0.818369	0.816817	0.898872	0.855945	0.89574	0.881078	0.865153	0.851005		chr1-76500001	0.692108	0.53963	0.615869	0.62642	0.53803	0.561367	0.551984	0.710965	0.661815	0.695951	0.654281	0.636641	0.616424		chr1-76500001	0.0118418	0.0146535	0.0135682	0.0181895	0.0170559	0.0201362	0.0113473	0.0108963	0.0118498	0.0139785
									chr1-76600001	0.777431	0.710231	0.743831	0.796807	0.650827	0.701794	0.620171	0.829855	0.769088	0.817048	0.640621	0.742531	0.67553		chr1-76600001	0.408778	0.341474	0.375126	0.462154	0.313204	0.334939	0.273245	0.507617	0.406706	0.457435	0.331179	0.409316	0.348049		chr1-76600001	0.00832551	0.0104631	0.0172958	0.0193275	0.0181727	0.0205073	0.00976733	0.00808063	0.00900183	0.0113789
									chr1-76700001	0.848347	0.7999	0.824124	0.806763	0.82272	0.790293	0.825529	0.862457	0.809639	0.855022	0.83812	0.843445	0.824996		chr1-76700001	0.728057	0.683588	0.705822	0.687893	0.70922	0.716834	0.71572	0.727071	0.700047	0.726487	0.733627	0.722491	0.7202		chr1-76700001	0.0183783	0.0203467	0.0157685	0.0206028	0.0195834	0.0196504	0.0175756	0.018734	0.0171384	0.0192954
									chr1-76800001	0.853606	0.79404	0.823823	0.834879	0.807745	0.79972	0.791555	0.89241	0.808804	0.869396	0.796062	0.852422	0.811053		chr1-76800001	0.694192	0.576471	0.635332	0.645699	0.565117	0.552768	0.607204	0.751328	0.635124	0.710788	0.625613	0.665789	0.625707		chr1-76800001	0.0156654	0.0176547	0.016957	0.0214411	0.0256515	0.0201064	0.0159441	0.0137107	0.0157265	0.0171216
									chr1-76900001	0.845138	0.806079	0.825609	0.812228	0.832151	0.811539	0.823181	0.874928	0.854044	0.868708	0.859118	0.851936	0.849085		chr1-76900001	0.739731	0.683461	0.711596	0.67675	0.686209	0.689965	0.694821	0.765115	0.729754	0.741941	0.741656	0.719486	0.727675		chr1-76900001	0.0140777	0.0166168	0.0114496	0.0192661	0.018009	0.0178113	0.0184779	0.0130447	0.0151694	0.0173118
									chr1-77000001	0.871407	0.846507	0.858957	0.837514	0.863329	0.845592	0.847801	0.879867	0.847275	0.878909	0.877218	0.871207	0.86578		chr1-77000001	0.706212	0.660935	0.683573	0.664956	0.661592	0.671669	0.662816	0.705442	0.681346	0.707603	0.705652	0.702812	0.693816		chr1-77000001	0.0163247	0.0166789	0.0120751	0.0196855	0.0176269	0.0152902	0.0156506	0.0156097	0.016615	0.0175176
									chr1-77100001	0.849497	0.805452	0.827474	0.8066	0.82356	0.815194	0.80749	0.889212	0.834671	0.874724	0.832236	0.838646	0.843758		chr1-77100001	0.698992	0.623537	0.661265	0.638688	0.631371	0.644192	0.626257	0.717479	0.691156	0.707477	0.664886	0.680286	0.677543		chr1-77100001	0.0172378	0.0168349	0.014735	0.0200498	0.0183589	0.0219437	0.0168643	0.016939	0.0171087	0.0176466
									chr1-77200001	0.897425	0.837465	0.867445	0.84228	0.864494	0.841902	0.853264	0.895152	0.880913	0.895658	0.894342	0.873474	0.875656		chr1-77200001	0.744189	0.670827	0.707508	0.678385	0.694921	0.691765	0.693664	0.734481	0.724777	0.744908	0.738571	0.724105	0.727176		chr1-77200001	0.011562	0.0133908	0.010393	0.0133211	0.0109478	0.0121122	0.0125324	0.00999016	0.0106828	0.011831
									chr1-77300001	0.885243	0.833888	0.859566	0.841329	0.840634	0.836369	0.838959	0.888523	0.857249	0.889651	0.87852	0.873237	0.857863		chr1-77300001	0.744432	0.67275	0.708591	0.68003	0.681467	0.682272	0.683146	0.732182	0.710118	0.740246	0.733782	0.727633	0.71819		chr1-77300001	0.0126231	0.0160464	0.0215631	0.0262211	0.0287744	0.0262327	0.0112892	0.0112178	0.0108199	0.012795
									chr1-77400001	0.889843	0.838979	0.864411	0.836456	0.855538	0.840874	0.848328	0.893314	0.871326	0.903949	0.885257	0.882996	0.871876		chr1-77400001	0.771343	0.7089	0.740121	0.709806	0.725536	0.725529	0.723298	0.767317	0.758483	0.778172	0.751539	0.756165	0.74586		chr1-77400001	0.0125565	0.0134815	0.0165135	0.0214251	0.0202614	0.0210086	0.0126426	0.0101889	0.0112255	0.0115794
									chr1-77500001	0.833211	0.78952	0.811366	0.809176	0.795233	0.805636	0.804375	0.843881	0.83932	0.843838	0.836803	0.840833	0.816423		chr1-77500001	0.705617	0.64388	0.674749	0.666111	0.643678	0.663445	0.656867	0.721503	0.708216	0.709342	0.70121	0.693141	0.68796		chr1-77500001	0.0161075	0.0189677	0.0174906	0.0235448	0.0247402	0.0218591	0.0162394	0.0145067	0.0161291	0.0170482
									chr1-77600001	0.729832	0.572172	0.651002	0.711187	0.534454	0.645171	0.495222	0.753555	0.702012	0.748239	0.649735	0.691071	0.580643		chr1-77600001	0.619951	0.44338	0.531665	0.536559	0.435509	0.489246	0.432502	0.595152	0.560585	0.610538	0.560064	0.554288	0.517069		chr1-77600001	0.0105237	0.0135041	0.0187283	0.0195105	0.0207398	0.0197993	0.0120805	0.00939445	0.00908235	0.00901214
									chr1-77700001	0.895582	0.785877	0.840729	0.842816	0.780338	0.794289	0.833961	0.92723	0.861813	0.910085	0.852735	0.874848	0.833562		chr1-77700001	0.786111	0.687442	0.736776	0.718296	0.680662	0.720607	0.741243	0.794873	0.754138	0.789812	0.762724	0.753417	0.75224		chr1-77700001	0.0112441	0.0148073	0.0163412	0.0187516	0.0176967	0.0175635	0.0113839	0.0143291	0.0111427	0.0168613
									chr1-77800001	0.816344	0.821612	0.818978	0.841881	0.830661	0.84849	0.823389	0.877541	0.860785	0.854956	0.797705	0.851016	0.816861		chr1-77800001	0.718955	0.683727	0.701341	0.693739	0.678556	0.714464	0.689389	0.746314	0.715212	0.727327	0.693656	0.727075	0.704864		chr1-77800001	0.0150956	0.0175773	0.0134013	0.0181175	0.0177684	0.0157676	0.0172584	0.0126753	0.0148066	0.0177946
									chr1-77900001	0.817136	0.802593	0.809865	0.818051	0.735186	0.791554	0.757955	0.832635	0.840125	0.903983	0.770628	0.825739	0.766999		chr1-77900001	0.704863	0.658886	0.681875	0.682793	0.609756	0.68035	0.639979	0.717293	0.679253	0.762505	0.678896	0.69069	0.669683		chr1-77900001	0.0102084	0.0118418	0.0161071	0.0214133	0.0208401	0.0220969	0.0138879	0.0123652	0.0129059	0.0106867
									chr1-78000001	0.916948	0.849965	0.883456	0.857747	0.848489	0.834441	0.864336	0.926941	0.887816	0.912221	0.92136	0.883996	0.900344		chr1-78000001	0.785575	0.686182	0.735878	0.720169	0.696211	0.668219	0.694289	0.802264	0.764849	0.795583	0.795093	0.74797	0.773199		chr1-78000001	0.0122529	0.0139032	0.0122745	0.0163666	0.0163048	0.017139	0.0104902	0.00936255	0.00882442	0.0094105
									chr1-78100001	0.818866	0.76993	0.794398	0.798221	0.760969	0.795435	0.780888	0.837518	0.780964	0.83017	0.835412	0.830427	0.788391		chr1-78100001	0.656585	0.612827	0.634706	0.652781	0.62168	0.63165	0.625666	0.656546	0.592927	0.658893	0.672991	0.664171	0.662806		chr1-78100001	0.0104932	0.0140435	0.0189822	0.0240173	0.0238912	0.0259219	0.00999322	0.00797952	0.00923656	0.0108197
									chr1-78200001	0.91417	0.860449	0.88731	0.837624	0.855963	0.84365	0.83696	0.933782	0.874885	0.904047	0.923114	0.888457	0.887417		chr1-78200001	0.756359	0.672915	0.714637	0.66316	0.663352	0.686026	0.671337	0.758587	0.713515	0.756638	0.729275	0.732286	0.727103		chr1-78200001	0.00992975	0.011434	0.0129453	0.0196126	0.015461	0.0156365	0.0168833	0.0152063	0.0107865	0.0142713
									chr1-78300001	0.837895	0.84807	0.842982	0.856924	0.860674	0.859321	0.854711	0.894401	0.842594	0.875076	0.824631	0.861327	0.836043		chr1-78300001	0.632034	0.594077	0.613055	0.596889	0.587782	0.578039	0.604676	0.690023	0.609898	0.642562	0.552678	0.620082	0.582339		chr1-78300001	0.0162808	0.0152896	0.0144837	0.023273	0.0237567	0.0218603	0.0156646	0.014582	0.0171889	0.013084
									chr1-78400001	0.903583	0.884017	0.8938	0.86476	0.901553	0.877965	0.894081	0.914883	0.891714	0.91037	0.911164	0.899328	0.900802		chr1-78400001	0.731926	0.683872	0.707899	0.660135	0.682062	0.673428	0.692954	0.727963	0.691339	0.729572	0.703327	0.705842	0.705491		chr1-78400001	0.0126395	0.0113689	0.0177383	0.0220324	0.0214556	0.0211439	0.0117125	0.0111804	0.0111423	0.013209
									chr1-78500001	0.860173	0.828473	0.844323	0.826032	0.839811	0.833257	0.831273	0.862831	0.849618	0.869093	0.847325	0.856661	0.843871		chr1-78500001	0.728054	0.684344	0.706199	0.682199	0.685641	0.699387	0.688128	0.722166	0.701296	0.737575	0.713312	0.718398	0.70398		chr1-78500001	0.0213938	0.0223108	0.012072	0.0159247	0.016619	0.0152673	0.0199883	0.0185781	0.0212515	0.0211218
									chr1-78600001	0.854402	0.840053	0.847228	0.842515	0.848118	0.846612	0.83245	0.889495	0.853493	0.873364	0.849681	0.871144	0.849572		chr1-78600001	0.735688	0.673122	0.704405	0.694658	0.686196	0.690714	0.678062	0.767367	0.73733	0.765856	0.738316	0.731399	0.716551		chr1-78600001	0.0161257	0.0166489	0.0131384	0.0199172	0.0165698	0.0215154	0.0160657	0.016611	0.0161705	0.0161602
									chr1-78700001	0.871649	0.836087	0.853868	0.845213	0.841404	0.83008	0.828326	0.881737	0.851016	0.875537	0.855198	0.866771	0.849487		chr1-78700001	0.657085	0.620851	0.638968	0.644751	0.628811	0.623313	0.629535	0.690699	0.639789	0.684653	0.624572	0.659891	0.649178		chr1-78700001	0.0115507	0.0140424	0.0139067	0.0197455	0.0181494	0.0178185	0.00974434	0.0104241	0.0122995	0.0116053
									chr1-78800001	0.902931	0.862676	0.882804	0.850348	0.87581	0.856752	0.873038	0.910964	0.883124	0.910855	0.908456	0.884506	0.891656		chr1-78800001	0.744642	0.678127	0.711384	0.670815	0.676344	0.669688	0.68739	0.744108	0.710684	0.743121	0.743274	0.714901	0.715416		chr1-78800001	0.0112993	0.0129402	0.0112614	0.0156684	0.015907	0.0158731	0.0112512	0.010783	0.0119642	0.0122368
									chr1-78900001	0.901827	0.845257	0.873542	0.834861	0.858486	0.837664	0.838075	0.904767	0.888548	0.914359	0.902203	0.873736	0.877843		chr1-78900001	0.777707	0.719065	0.748386	0.717673	0.720706	0.7257	0.729339	0.782048	0.744093	0.778788	0.777088	0.756899	0.760347		chr1-78900001	0.0126628	0.0147672	0.0157911	0.0159437	0.0142067	0.0155102	0.0127484	0.0109033	0.0129296	0.0134375
									chr1-79000001	0.850737	0.821178	0.835958	0.813556	0.833792	0.821226	0.833772	0.867753	0.812102	0.843688	0.814584	0.840553	0.831281		chr1-79000001	0.652334	0.612489	0.632412	0.615261	0.603981	0.625506	0.618995	0.676664	0.618144	0.644033	0.61066	0.637668	0.62348		chr1-79000001	0.0200241	0.0212416	0.0113659	0.0129249	0.0111009	0.0130862	0.0235531	0.0230912	0.0261479	0.020086
									chr1-79100001	0.905664	0.869102	0.887383	0.855993	0.88328	0.872632	0.877819	0.91327	0.883061	0.907447	0.919556	0.895568	0.895894		chr1-79100001	0.681294	0.630096	0.655695	0.620861	0.610394	0.623681	0.655221	0.688632	0.657539	0.686896	0.666675	0.652883	0.66952		chr1-79100001	0.0129992	0.0134414	0.0253172	0.0268891	0.0260819	0.0257871	0.0141571	0.0120523	0.0131404	0.013315
									chr1-79200001	0.913115	0.863423	0.888269	0.854933	0.880423	0.854702	0.874282	0.920791	0.882864	0.918308	0.909988	0.893263	0.895879		chr1-79200001	0.773057	0.711847	0.742452	0.702828	0.723056	0.714683	0.724752	0.766346	0.736931	0.776947	0.76885	0.749704	0.753065		chr1-79200001	0.011329	0.0129141	0.0145974	0.0182736	0.0159529	0.0179354	0.0115363	0.0103779	0.0119397	0.0113674
									chr1-79300001	0.869625	0.778149	0.823887	0.782059	0.807075	0.758026	0.795855	0.878516	0.848261	0.876121	0.874006	0.827507	0.843209		chr1-79300001	0.706236	0.599336	0.652786	0.613865	0.617419	0.60007	0.63013	0.724103	0.668354	0.717119	0.694543	0.658596	0.67351		chr1-79300001	0.0122794	0.01435	0.0151565	0.0189671	0.0210706	0.0191301	0.0116525	0.0105179	0.0122446	0.013029
									chr1-79400001	0.935108	0.876892	0.906	0.88048	0.879635	0.927558	0.846086	0.93684	0.881917	0.94738	0.924056	0.913414	0.903557		chr1-79400001	0.7796	0.69795	0.738775	0.718403	0.733637	0.76721	0.716645	0.760898	0.753877	0.779627	0.76862	0.762621	0.738042		chr1-79400001	0.0197975	0.0224601	0.0135417	0.0171004	0.0150967	0.0172926	0.0195064	0.0150555	0.0156228	0.0151029
									chr1-79500001	0.883061	0.848751	0.865906	0.838913	0.860122	0.847781	0.852825	0.898285	0.865281	0.892192	0.884355	0.871232	0.870011		chr1-79500001	0.73346	0.695695	0.714578	0.691141	0.700571	0.704347	0.701827	0.746254	0.707825	0.741434	0.732237	0.723756	0.720556		chr1-79500001	0.0103776	0.0116929	0.0150291	0.01849	0.0167171	0.0180025	0.0111826	0.0103143	0.0109941	0.0129964
									chr1-79600001	0.906203	0.871632	0.888917	0.860179	0.889556	0.859791	0.874147	0.907319	0.879894	0.910782	0.904904	0.890726	0.896446		chr1-79600001	0.770374	0.713894	0.742134	0.714052	0.731854	0.725487	0.731589	0.758596	0.743536	0.762307	0.760051	0.74701	0.751488		chr1-79600001	0.0108646	0.0116262	0.025853	0.0235263	0.0296178	0.0238852	0.0103049	0.0104906	0.00934243	0.0121103
									chr1-79700001	0.897304	0.805807	0.851555	0.824221	0.820446	0.796896	0.803527	0.905002	0.868569	0.914711	0.902902	0.866897	0.846999		chr1-79700001	0.753153	0.692542	0.722848	0.670213	0.695777	0.685289	0.703241	0.735812	0.699386	0.741276	0.738857	0.715572	0.732213		chr1-79700001	0.00986735	0.012333	0.0128645	0.015285	0.0151525	0.0164857	0.00842436	0.00860098	0.0106314	0.0107196
									chr1-79800001	0.895657	0.866836	0.881246	0.845768	0.885009	0.861781	0.876542	0.900448	0.86831	0.901444	0.897724	0.886466	0.889663		chr1-79800001	0.727364	0.684815	0.706089	0.665767	0.693442	0.695757	0.696756	0.721199	0.69314	0.728266	0.71353	0.709106	0.720273		chr1-79800001	0.0138217	0.0134755	0.0117617	0.0163912	0.0147329	0.0159666	0.0136944	0.0135453	0.0137517	0.0150604
									chr1-79900001	0.812138	0.79883	0.805484	0.805309	0.776384	0.807556	0.764322	0.825187	0.793455	0.836026	0.753357	0.82698	0.772916		chr1-79900001	0.695184	0.662515	0.67885	0.667488	0.649123	0.685344	0.651972	0.693572	0.66876	0.706663	0.660724	0.695803	0.668415		chr1-79900001	0.0196101	0.0215515	0.0147956	0.0189979	0.0175507	0.0179573	0.0223668	0.0197107	0.0212011	0.0205119
									chr1-80000001	0.893597	0.810577	0.852087	0.829174	0.834094	0.816469	0.823075	0.901391	0.871567	0.90164	0.9025	0.871594	0.859124		chr1-80000001	0.78549	0.700086	0.742788	0.710101	0.711628	0.704572	0.704513	0.786162	0.746849	0.781859	0.786379	0.760526	0.748004		chr1-80000001	0.01365	0.0160594	0.0258364	0.0207147	0.0380552	0.0174556	0.0137978	0.0125229	0.0126119	0.0141623
									chr1-80100001	0.890304	0.805858	0.848081	0.823366	0.82189	0.796658	0.80931	0.897325	0.853274	0.900988	0.893721	0.854127	0.85962		chr1-80100001	0.767932	0.66608	0.717006	0.681903	0.675599	0.672742	0.677538	0.767206	0.731191	0.769394	0.766651	0.724084	0.734351		chr1-80100001	0.0131626	0.016552	0.0113975	0.0149452	0.0127541	0.0152735	0.0138759	0.0116623	0.0145023	0.0151112
									chr1-80200001	0.766322	0.764855	0.765588	0.778579	0.761567	0.74713	0.717284	0.823005	0.731165	0.838534	0.713197	0.804958	0.759558		chr1-80200001	0.456573	0.423195	0.439884	0.474954	0.402567	0.434418	0.438023	0.511626	0.405527	0.52449	0.348237	0.472734	0.445788		chr1-80200001	0.0117567	0.0129342	0.0115793	0.0149474	0.015186	0.0151043	0.0122017	0.00949082	0.0121935	0.00992125
									chr1-80300001	0.896426	0.797888	0.847157	0.824968	0.829329	0.799135	0.817635	0.882105	0.877569	0.899775	0.903329	0.857096	0.865045		chr1-80300001	0.736878	0.682889	0.709883	0.665346	0.694035	0.683464	0.689602	0.747905	0.737318	0.76228	0.734699	0.721284	0.715615		chr1-80300001	0.00876543	0.0120255	0.0110506	0.0174815	0.0148661	0.0177468	0.00898557	0.0088804	0.0107975	0.0106082
									chr1-80400001	0.92147	0.802333	0.861902	0.842242	0.838667	0.830027	0.811224	0.923489	0.893412	0.919662	0.920278	0.890499	0.873878		chr1-80400001	0.782957	0.660231	0.721594	0.711027	0.667333	0.687084	0.677837	0.751705	0.724929	0.780563	0.779966	0.745023	0.738287		chr1-80400001	0.013826	0.0133869	0.0129615	0.0164376	0.0153895	0.0156232	0.0102031	0.00865887	0.0106173	0.0126886
									chr1-80500001	0.836624	0.818239	0.827432	0.824707	0.824031	0.839124	0.833868	0.882717	0.859162	0.900275	0.864504	0.869938	0.847612		chr1-80500001	0.775387	0.703497	0.739442	0.713488	0.711163	0.70347	0.712638	0.784757	0.748362	0.797862	0.790972	0.75871	0.756038		chr1-80500001	0.0115263	0.0148068	0.021804	0.0259994	0.0251914	0.0245332	0.0129221	0.0122077	0.0127214	0.0137802
									chr1-80600001	0.778379	0.648268	0.713324	0.703699	0.651835	0.647842	0.633837	0.830433	0.775364	0.823876	0.793479	0.736921	0.727792		chr1-80600001	0.657483	0.529373	0.593428	0.568565	0.546301	0.552671	0.550091	0.680728	0.653789	0.671049	0.637158	0.618286	0.608421		chr1-80600001	0.0108011	0.0132521	0.0154445	0.0210283	0.0197521	0.0216964	0.0110369	0.00916726	0.00896275	0.0120143
									chr1-80700001	0.861214	0.83139	0.846302	0.820229	0.834991	0.860248	0.827359	0.892483	0.845304	0.899604	0.82004	0.863021	0.819285		chr1-80700001	0.673727	0.638343	0.656035	0.657208	0.624917	0.69103	0.64274	0.712682	0.640058	0.72204	0.62516	0.686762	0.649561		chr1-80700001	0.0110934	0.013015	0.0168444	0.0213593	0.0198163	0.0227623	0.0111669	0.0118468	0.0124028	0.0137105
									chr1-80800001	0.851935	0.838864	0.845399	0.833915	0.858898	0.861283	0.83503	0.870694	0.823441	0.854308	0.833362	0.862348	0.849235		chr1-80800001	0.701168	0.669495	0.685331	0.681897	0.681319	0.706773	0.680446	0.712812	0.67246	0.700371	0.691481	0.716945	0.701488		chr1-80800001	0.0138921	0.0164554	0.0132248	0.0160278	0.0130559	0.0163265	0.0155648	0.0127353	0.0136172	0.0152458
									chr1-80900001	0.802382	0.717201	0.759791	0.774537	0.713155	0.720878	0.717672	0.881777	0.809982	0.835035	0.849631	0.806964	0.781625		chr1-80900001	0.665271	0.54309	0.60418	0.59702	0.54148	0.538845	0.530063	0.706294	0.60545	0.677461	0.630015	0.605059	0.615526		chr1-80900001	0.0132527	0.0150997	0.013532	0.0187423	0.0173078	0.0204377	0.0131692	0.009893	0.0109156	0.011433
									chr1-81000001	0.876293	0.773337	0.824815	0.798306	0.820005	0.778573	0.779415	0.896596	0.842645	0.907874	0.901035	0.840629	0.872613		chr1-81000001	0.750809	0.66069	0.705749	0.682295	0.703126	0.672891	0.663697	0.76009	0.72945	0.783519	0.781744	0.707492	0.763322		chr1-81000001	0.0137006	0.0138052	0.0105737	0.0143738	0.0128762	0.0139268	0.0102121	0.0112742	0.0113062	0.0132647
									chr1-81100001	0.910074	0.857713	0.883894	0.861323	0.864985	0.851035	0.85763	0.915162	0.888066	0.917842	0.914512	0.894809	0.889024		chr1-81100001	0.761002	0.65502	0.708011	0.695452	0.709072	0.667396	0.676584	0.753398	0.734165	0.756984	0.768315	0.722151	0.749415		chr1-81100001	0.00903179	0.0115056	0.0141292	0.0198142	0.0199244	0.0209122	0.0106089	0.012512	0.00883772	0.0121821
									chr1-81200001	0.89661	0.818927	0.857768	0.84163	0.837697	0.801055	0.819665	0.900742	0.853517	0.888009	0.903455	0.871879	0.871963		chr1-81200001	0.788922	0.681621	0.735272	0.724477	0.687528	0.698979	0.687833	0.786782	0.746511	0.788798	0.802789	0.793184	0.760522		chr1-81200001	0.0117948	0.0169537	0.0122374	0.017959	0.0157229	0.018642	0.012625	0.0104363	0.00983408	0.010478
									chr1-81300001	0.750691	0.744499	0.747595	0.775281	0.749839	0.784467	0.734269	0.824219	0.753288	0.788969	0.700675	0.777731	0.73137		chr1-81300001	0.455719	0.431552	0.443635	0.472738	0.436949	0.486294	0.434917	0.541088	0.437793	0.496625	0.389234	0.492535	0.455927		chr1-81300001	0.0129029	0.0119448	0.0135379	0.0175337	0.0163323	0.019605	0.0141153	0.0116711	0.0138805	0.0116585
									chr1-81400001	0.904696	0.880658	0.892677	0.857917	0.890824	0.869593	0.880032	0.920288	0.875046	0.914484	0.907818	0.899326	0.89383		chr1-81400001	0.758436	0.704082	0.731259	0.698203	0.711072	0.700587	0.710232	0.754994	0.725682	0.76076	0.747132	0.739847	0.736371		chr1-81400001	0.013038	0.0124654	0.0166839	0.0223785	0.0217514	0.0189564	0.0124454	0.0100611	0.012458	0.0116291
									chr1-81500001	0.90026	0.86544	0.88285	0.842364	0.886162	0.857837	0.872826	0.909926	0.879736	0.90341	0.905626	0.891003	0.891607		chr1-81500001	0.784653	0.72084	0.752747	0.707623	0.736012	0.724928	0.736096	0.779685	0.749392	0.779129	0.772903	0.759073	0.762966		chr1-81500001	0.0112012	0.0116625	0.0128926	0.0196568	0.0164134	0.0186029	0.0117754	0.010815	0.0109244	0.0117365
									chr1-81600001	0.879585	0.783243	0.831414	0.812819	0.777734	0.818097	0.769129	0.883749	0.849963	0.881446	0.856447	0.845516	0.816996		chr1-81600001	0.704916	0.594679	0.649798	0.630224	0.592571	0.637116	0.602902	0.725708	0.659259	0.711461	0.663174	0.672938	0.639541		chr1-81600001	0.0137089	0.0168989	0.0113292	0.0143039	0.0131042	0.0164459	0.0131584	0.0123981	0.0132992	0.0143009
									chr1-81700001	0.781213	0.71835	0.749782	0.766104	0.722133	0.713408	0.681484	0.755365	0.795523	0.810727	0.740388	0.772429	0.718259		chr1-81700001	0.388465	0.300504	0.344485	0.414238	0.309861	0.298626	0.267844	0.389221	0.395516	0.424438	0.346273	0.418422	0.354461		chr1-81700001	0.00688078	0.0100342	0.0122697	0.0189558	0.0153383	0.021799	0.00881312	0.00760028	0.0083235	0.0087177
									chr1-81800001	0.823202	0.819808	0.821505	0.817918	0.836478	0.831321	0.806015	0.852045	0.821588	0.863814	0.799031	0.850263	0.829807		chr1-81800001	0.675948	0.659749	0.667848	0.663764	0.677092	0.675736	0.665376	0.694902	0.682037	0.704105	0.662203	0.703144	0.683783		chr1-81800001	0.0147904	0.0145196	0.0133271	0.0251974	0.0257734	0.0217809	0.0166231	0.0158937	0.0166083	0.0145067
									chr1-81900001	0.919278	0.873833	0.896556	0.880352	0.897047	0.885889	0.871651	0.917836	0.902019	0.940276	0.922171	0.912651	0.903222		chr1-81900001	0.767481	0.699456	0.733468	0.713136	0.717191	0.744963	0.69293	0.755867	0.74183	0.790047	0.759829	0.764474	0.753893		chr1-81900001	0.00860001	0.00934819	0.011926	0.0138304	0.0129499	0.0128395	0.00949186	0.00986841	0.00717459	0.0119804
									chr1-82000001	0.909678	0.877876	0.893777	0.880844	0.887708	0.886262	0.874161	0.924923	0.911052	0.933252	0.928908	0.900439	0.901446		chr1-82000001	0.779838	0.713771	0.746805	0.712911	0.733184	0.702522	0.733659	0.80139	0.752965	0.795442	0.804458	0.748162	0.764241		chr1-82000001	0.014641	0.0137411	0.012254	0.0135819	0.0126428	0.0135716	0.0119882	0.0144306	0.0191774	0.0172478
									chr1-82100001	0.880372	0.787931	0.834151	0.796368	0.789919	0.804594	0.769879	0.88199	0.855678	0.880347	0.847236	0.855404	0.83468		chr1-82100001	0.708223	0.607192	0.657707	0.63299	0.597175	0.650881	0.581188	0.71258	0.684919	0.731699	0.650762	0.682147	0.658696		chr1-82100001	0.0138561	0.0157083	0.0119905	0.0146869	0.0128353	0.0147834	0.0122211	0.0113068	0.0140197	0.0110227
									chr1-82200001	0.790068	0.792864	0.791466	0.813859	0.79942	0.796533	0.773789	0.810201	0.783419	0.830249	0.785092	0.813152	0.796599		chr1-82200001	0.663651	0.65745	0.66055	0.672284	0.65798	0.665727	0.661878	0.682752	0.662052	0.695611	0.651787	0.673999	0.670021		chr1-82200001	0.0195275	0.0199892	0.016143	0.0241114	0.0205633	0.0236029	0.0199958	0.0181498	0.0183619	0.0181994
									chr1-82300001	0.650677	0.602458	0.626567	0.674025	0.566357	0.587422	0.578464	0.646729	0.653291	0.670182	0.599407	0.66282	0.585971		chr1-82300001	0.567308	0.522623	0.544966	0.578314	0.52437	0.531329	0.547285	0.561493	0.564811	0.575092	0.532375	0.559527	0.537533		chr1-82300001	0.0117307	0.0128149	0.0120899	0.0151006	0.0126145	0.0138345	0.011574	0.0110396	0.0106651	0.0116976
									chr1-82400001	0.919686	0.870891	0.895289	0.856857	0.877389	0.866518	0.857789	0.920316	0.903978	0.916982	0.913283	0.899391	0.898336		chr1-82400001	0.760858	0.682543	0.7217	0.687874	0.693229	0.695269	0.68539	0.752336	0.723307	0.755642	0.75309	0.729036	0.728615		chr1-82400001	0.0160731	0.0160566	0.015914	0.0164366	0.0151082	0.0156682	0.0162342	0.00876036	0.0146167	0.0130086
									chr1-82500001	0.817132	0.796444	0.806788	0.826471	0.790527	0.825647	0.754023	0.861949	0.81613	0.849579	0.787663	0.822449	0.79261		chr1-82500001	0.685247	0.645942	0.665595	0.669293	0.641097	0.667837	0.632432	0.71833	0.680322	0.715368	0.653086	0.673307	0.661007		chr1-82500001	0.0182415	0.0154796	0.00991238	0.0124409	0.01012	0.0137264	0.0193775	0.017475	0.0200454	0.0212192
									chr1-82600001	0.90517	0.836108	0.870639	0.842328	0.855012	0.845285	0.846478	0.911736	0.881919	0.903452	0.900408	0.878821	0.884754		chr1-82600001	0.734371	0.669654	0.702012	0.661274	0.66266	0.663213	0.690752	0.746712	0.720022	0.731587	0.734395	0.695916	0.718868		chr1-82600001	0.0108015	0.0134002	0.0159334	0.0126759	0.0115747	0.013109	0.0124771	0.0123136	0.0120903	0.012198
									chr1-82700001	0.872759	0.80478	0.83877	0.820998	0.803158	0.795554	0.80171	0.885761	0.848313	0.862805	0.849258	0.852175	0.825688		chr1-82700001	0.719588	0.651386	0.685487	0.652918	0.665465	0.64433	0.641569	0.739258	0.732169	0.737061	0.721364	0.710158	0.683578		chr1-82700001	0.0221746	0.0210968	0.0145632	0.0204443	0.0198163	0.0174273	0.0153573	0.0164904	0.0189811	0.0229783
									chr1-82800001	0.868826	0.845968	0.857397	0.835978	0.859795	0.841497	0.853116	0.884747	0.8388	0.870951	0.865237	0.869852	0.852165		chr1-82800001	0.710805	0.678477	0.694641	0.678262	0.681909	0.688601	0.691411	0.712281	0.680842	0.71212	0.697496	0.70921	0.69391		chr1-82800001	0.0126874	0.0128416	0.019397	0.0240555	0.0214281	0.0211027	0.0128029	0.0129418	0.013211	0.0149068
									chr1-82900001	0.832086	0.810145	0.821115	0.839695	0.817339	0.829857	0.805589	0.865198	0.818529	0.843046	0.789994	0.831817	0.800602		chr1-82900001	0.676385	0.624018	0.650202	0.651283	0.623945	0.661552	0.622596	0.698018	0.649051	0.683902	0.624711	0.671207	0.632159		chr1-82900001	0.017843	0.0169104	0.0115869	0.0189254	0.0163707	0.0182216	0.0143582	0.0120237	0.0155758	0.0149526
									chr1-83000001	0.84141	0.787281	0.814345	0.793356	0.766219	0.751818	0.729567	0.890314	0.797349	0.876298	0.821728	0.836241	0.813828		chr1-83000001	0.685436	0.632598	0.659017	0.692433	0.638861	0.649052	0.633675	0.745587	0.6586	0.722767	0.681574	0.683699	0.688648		chr1-83000001	0.0125311	0.0149867	0.0156288	0.018578	0.0193003	0.0183548	0.0132817	0.00913183	0.0124138	0.0147214
									chr1-83100001	0.884255	0.796948	0.840602	0.827977	0.807223	0.804331	0.789537	0.867624	0.839478	0.886248	0.868798	0.846727	0.81405		chr1-83100001	0.77507	0.718456	0.746763	0.723804	0.707395	0.729784	0.719922	0.754435	0.737316	0.783664	0.757715	0.748106	0.729853		chr1-83100001	0.0112614	0.0123879	0.017946	0.0147387	0.0164809	0.0144306	0.0126481	0.00942558	0.0104076	0.0116491
									chr1-83200001	0.830638	0.816389	0.823513	0.828261	0.815589	0.824638	0.803727	0.853365	0.817766	0.837169	0.795113	0.843468	0.82011		chr1-83200001	0.601146	0.541603	0.571375	0.571342	0.543313	0.553222	0.550653	0.636298	0.587575	0.623769	0.563007	0.592672	0.583236		chr1-83200001	0.0102902	0.00989904	0.0134224	0.0152846	0.0136378	0.0167475	0.00943459	0.0088179	0.011273	0.0114775
									chr1-83300001	0.88829	0.800752	0.844521	0.817903	0.839867	0.793782	0.806066	0.909039	0.869688	0.89764	0.898817	0.842795	0.856099		chr1-83300001	0.779504	0.693007	0.736255	0.681636	0.726073	0.709168	0.724956	0.770342	0.751068	0.784655	0.76208	0.736203	0.761154		chr1-83300001	0.0112891	0.0146282	0.0184633	0.0206631	0.0173786	0.0188469	0.00977279	0.0116955	0.00859254	0.0124451
									chr1-83400001	0.893444	0.802578	0.848011	0.816183	0.822034	0.790661	0.812868	0.892668	0.871329	0.883904	0.87301	0.852968	0.845495		chr1-83400001	0.777466	0.678384	0.727925	0.684112	0.685992	0.688932	0.695161	0.746412	0.746964	0.737703	0.726328	0.72626	0.705612		chr1-83400001	0.0122883	0.0161819	0.0144772	0.0155739	0.0161021	0.0148008	0.013242	0.0116718	0.0141167	0.0127446
									chr1-83500001	0.905227	0.838397	0.871812	0.838165	0.843608	0.844146	0.833062	0.909581	0.883698	0.906009	0.895718	0.87985	0.869589		chr1-83500001	0.744462	0.643897	0.694179	0.657824	0.641601	0.651488	0.656265	0.734846	0.713499	0.745586	0.717184	0.703102	0.699469		chr1-83500001	0.01349	0.0156511	0.0162386	0.0183982	0.0168553	0.0185343	0.0126076	0.0113168	0.0130703	0.0151991
									chr1-83600001	0.827601	0.805721	0.816661	0.812292	0.838441	0.817661	0.815768	0.833402	0.793287	0.842492	0.820165	0.824832	0.822666		chr1-83600001	0.632614	0.589293	0.610953	0.611641	0.592807	0.610346	0.599541	0.646332	0.581856	0.645257	0.587652	0.628291	0.600344		chr1-83600001	0.0123046	0.0118099	0.0128735	0.017956	0.0172802	0.0145154	0.0131705	0.0110863	0.0128173	0.0129656
									chr1-83700001	0.89131	0.865186	0.878248	0.854344	0.874815	0.870443	0.863873	0.89831	0.875581	0.889848	0.867656	0.882035	0.873066		chr1-83700001	0.725926	0.679097	0.702512	0.669533	0.673177	0.690339	0.670684	0.716888	0.692625	0.729827	0.713102	0.711341	0.695163		chr1-83700001	0.017993	0.0179543	0.0106144	0.0139716	0.0136982	0.0131735	0.0191587	0.020066	0.0190929	0.0217486
									chr1-83800001	0.85372	0.842172	0.847946	0.828236	0.850779	0.840206	0.843461	0.861728	0.845026	0.868316	0.834108	0.859748	0.845937		chr1-83800001	0.687564	0.647107	0.667336	0.632983	0.655316	0.650718	0.669406	0.687123	0.675519	0.690424	0.664893	0.672863	0.676321		chr1-83800001	0.0138439	0.0135537	0.0102986	0.014003	0.00994894	0.0132995	0.0146051	0.0143369	0.0136732	0.0145794
									chr1-83900001	0.920281	0.887465	0.903873	0.86257	0.901706	0.883702	0.895975	0.922172	0.885705	0.921433	0.920277	0.909943	0.905277		chr1-83900001	0.77769	0.723591	0.75064	0.709817	0.730804	0.730006	0.738059	0.759761	0.735859	0.777324	0.768222	0.754866	0.750891		chr1-83900001	0.0103504	0.0104137	0.0152972	0.0179684	0.0191999	0.021728	0.0104484	0.00912608	0.0108517	0.011487
									chr1-84000001	0.841581	0.8135	0.827541	0.816133	0.815054	0.827089	0.802921	0.867933	0.845193	0.864056	0.828463	0.841754	0.821505		chr1-84000001	0.615242	0.58812	0.601681	0.586589	0.575736	0.580276	0.566367	0.650562	0.628175	0.642294	0.589557	0.631396	0.602542		chr1-84000001	0.0142105	0.0144571	0.0168376	0.0246586	0.0229157	0.0224773	0.0171155	0.0137388	0.0159509	0.0143677
									chr1-84100001	0.898331	0.811395	0.854863	0.836723	0.828649	0.814418	0.826967	0.902067	0.909421	0.915366	0.902803	0.873473	0.86455		chr1-84100001	0.754431	0.668322	0.711377	0.692023	0.683373	0.688682	0.708749	0.767311	0.717967	0.750792	0.728518	0.745518	0.73053		chr1-84100001	0.0131858	0.0135157	0.0184684	0.0236835	0.0231973	0.0215126	0.0125857	0.0108235	0.0141163	0.0154911
									chr1-84200001	0.806743	0.767191	0.786967	0.786678	0.791909	0.78551	0.77908	0.803996	0.778686	0.833662	0.765496	0.814694	0.775401		chr1-84200001	0.640276	0.563816	0.602046	0.612537	0.579248	0.58061	0.586915	0.638975	0.589359	0.663419	0.570888	0.628905	0.58592		chr1-84200001	0.0128064	0.0134288	0.0123837	0.0139874	0.0132085	0.0132454	0.0129647	0.0108969	0.0144328	0.0147939
									chr1-84300001	0.862876	0.827496	0.845186	0.848956	0.845439	0.826314	0.847547	0.86688	0.847811	0.871397	0.84033	0.860606	0.860444		chr1-84300001	0.665519	0.645913	0.655716	0.658786	0.643921	0.647518	0.651633	0.715775	0.619182	0.64875	0.640937	0.673864	0.654015		chr1-84300001	0.0105817	0.0119384	0.0205677	0.0214857	0.0250195	0.018435	0.00979699	0.0101633	0.00925377	0.0125054
									chr1-84400001	0.901067	0.863578	0.882322	0.854712	0.881954	0.863182	0.882144	0.896751	0.869007	0.897965	0.893374	0.891355	0.88412		chr1-84400001	0.77319	0.70958	0.741385	0.720995	0.72956	0.723124	0.721673	0.75967	0.743758	0.765995	0.761951	0.747278	0.740761		chr1-84400001	0.0107157	0.0111234	0.0142753	0.0161472	0.0146331	0.016231	0.0107476	0.0103232	0.0109922	0.0134784
									chr1-84500001	0.906726	0.871914	0.88932	0.852263	0.89211	0.864068	0.876259	0.907701	0.885438	0.910975	0.90973	0.893091	0.89152		chr1-84500001	0.768561	0.705597	0.737079	0.698038	0.721022	0.706117	0.714434	0.752632	0.735251	0.766397	0.75878	0.742005	0.736664		chr1-84500001	0.0107774	0.0109557	0.0105481	0.0137876	0.0122839	0.0128012	0.0102589	0.00972361	0.0108104	0.0117821
									chr1-84600001	0.892619	0.858549	0.875584	0.852597	0.863941	0.865664	0.85636	0.904885	0.852255	0.892221	0.871765	0.884844	0.87706		chr1-84600001	0.763331	0.688319	0.725825	0.706922	0.699278	0.703944	0.709192	0.76742	0.729643	0.760119	0.743904	0.738728	0.735718		chr1-84600001	0.016651	0.0176212	0.0145691	0.016164	0.0139748	0.0177432	0.0185125	0.016353	0.0200271	0.0189131
									chr1-84700001	0.914429	0.886024	0.900226	0.870485	0.905397	0.888219	0.894013	0.922319	0.886669	0.914324	0.914487	0.909173	0.904796		chr1-84700001	0.776936	0.698485	0.737711	0.707599	0.713651	0.707814	0.717266	0.770826	0.745067	0.775808	0.769893	0.752891	0.741384		chr1-84700001	0.0151004	0.0139001	0.0146182	0.018588	0.0183794	0.0174191	0.0147652	0.0145919	0.015314	0.0164876
									chr1-84800001	0.90881	0.881846	0.895328	0.865038	0.893971	0.8775	0.889886	0.920201	0.883225	0.90468	0.907096	0.895081	0.903939		chr1-84800001	0.780881	0.726913	0.753897	0.71825	0.737594	0.730354	0.744956	0.776501	0.736546	0.778236	0.768007	0.757429	0.763539		chr1-84800001	0.0110781	0.0105732	0.0143182	0.0172883	0.0163266	0.0168072	0.0105063	0.0112065	0.0107239	0.0127698
									chr1-84900001	0.9113	0.887618	0.899459	0.869365	0.901685	0.877638	0.894479	0.917031	0.891623	0.920892	0.90994	0.906039	0.90533		chr1-84900001	0.776385	0.725639	0.751012	0.718506	0.732835	0.733013	0.743896	0.766308	0.748915	0.776356	0.765897	0.75868	0.757009		chr1-84900001	0.0111356	0.010957	0.0119275	0.015252	0.0132604	0.0169998	0.0107452	0.00956321	0.00998744	0.0121749
									chr1-85000001	0.789321	0.79725	0.793285	0.805337	0.789543	0.826772	0.789193	0.852524	0.790149	0.817203	0.801295	0.81135	0.809263		chr1-85000001	0.725648	0.715074	0.720361	0.712369	0.708905	0.732891	0.720199	0.74884	0.709346	0.736912	0.722397	0.730146	0.733914		chr1-85000001	0.016925	0.0182908	0.0120909	0.0126332	0.0125547	0.0145685	0.0143506	0.0184584	0.0167068	0.0164397
									chr1-85100001	0.917469	0.836666	0.877068	0.851823	0.845989	0.807708	0.848022	0.919931	0.92006	0.912475	0.924475	0.911636	0.891198		chr1-85100001	0.767838	0.691998	0.729918	0.696644	0.69517	0.690039	0.708591	0.802581	0.769852	0.769232	0.756785	0.77441	0.758038		chr1-85100001	0.00885442	0.0121734	0.0109011	0.0129241	0.011782	0.0131809	0.0114464	0.0131237	0.0095042	0.0131418
									chr1-85200001	0.907553	0.809839	0.858696	0.818334	0.829311	0.804799	0.808461	0.905416	0.867655	0.921161	0.908088	0.859288	0.871978		chr1-85200001	0.767997	0.662483	0.71524	0.684005	0.661044	0.670104	0.686933	0.78183	0.754954	0.783641	0.775792	0.713955	0.739043		chr1-85200001	0.0126892	0.0169842	0.0223231	0.0232852	0.0255872	0.0206885	0.0102388	0.0112345	0.0103438	0.0102129
									chr1-85300001	0.877954	0.762253	0.820104	0.774983	0.786545	0.745815	0.790005	0.856481	0.845045	0.879459	0.877535	0.822079	0.830378		chr1-85300001	0.685042	0.576756	0.630899	0.602434	0.580127	0.568052	0.613265	0.646107	0.647177	0.682876	0.636016	0.614693	0.63955		chr1-85300001	0.0100674	0.0112722	0.0153374	0.0165761	0.0155721	0.0151289	0.0105496	0.0103425	0.00941143	0.0112954
									chr1-85400001	0.850306	0.738804	0.794555	0.790695	0.730915	0.73105	0.726884	0.867496	0.849301	0.859503	0.835126	0.822442	0.781082		chr1-85400001	0.460688	0.338863	0.399776	0.420578	0.352491	0.357869	0.365757	0.509856	0.469153	0.472642	0.408901	0.44212	0.38294		chr1-85400001	0.00871111	0.0111158	0.0114606	0.0128619	0.0121477	0.0123411	0.0106669	0.00870543	0.00909742	0.0094728
									chr1-85500001	0.746129	0.660327	0.703228	0.731624	0.705365	0.679377	0.669019	0.772362	0.735278	0.798621	0.729756	0.726847	0.700654		chr1-85500001	0.396139	0.328398	0.362268	0.431948	0.362058	0.348714	0.35801	0.430628	0.408065	0.399549	0.346268	0.387379	0.385339		chr1-85500001	0.00980941	0.0110806	0.0110482	0.0127066	0.0120766	0.013125	0.0119888	0.00892323	0.00882716	0.00983318
									chr1-85600001	0.931678	0.864522	0.8981	0.849001	0.879556	0.858594	0.88	0.915466	0.885069	0.91644	0.898374	0.900724	0.892064		chr1-85600001	0.789913	0.702002	0.745958	0.693614	0.678845	0.665251	0.688403	0.749372	0.710768	0.744636	0.740436	0.721402	0.737814		chr1-85600001	0.0163624	0.0146563	0.0177829	0.0212339	0.0216107	0.0211365	0.0173885	0.012606	0.0120599	0.015785
									chr1-85700001	0.876172	0.837075	0.856623	0.823213	0.870993	0.823658	0.845032	0.886254	0.837457	0.873899	0.866063	0.872513	0.875608		chr1-85700001	0.721983	0.648873	0.685428	0.645315	0.653687	0.597978	0.662372	0.756069	0.650645	0.725445	0.685543	0.689171	0.69697		chr1-85700001	0.0111033	0.0154863	0.0141527	0.016195	0.0161911	0.01751	0.0127889	0.0156549	0.0114841	0.0121607
									chr1-85800001	0.896359	0.863749	0.880054	0.875048	0.891636	0.836551	0.872129	0.924477	0.89089	0.918167	0.920772	0.889476	0.901236		chr1-85800001	0.781866	0.707145	0.744506	0.696733	0.723587	0.702122	0.731976	0.750051	0.756472	0.756756	0.763518	0.763835	0.762162		chr1-85800001	0.0119221	0.012323	0.0169267	0.0215186	0.0217351	0.0214245	0.00946301	0.0112351	0.0139041	0.0123406
									chr1-85900001	0.883551	0.823351	0.853451	0.840537	0.835969	0.81834	0.804067	0.866549	0.868314	0.882457	0.876055	0.851934	0.847571		chr1-85900001	0.756861	0.694553	0.725707	0.706998	0.709956	0.716878	0.680543	0.750235	0.75054	0.761656	0.772533	0.730838	0.73488		chr1-85900001	0.0127579	0.0133911	0.0113941	0.0159548	0.0118098	0.0152855	0.0111076	0.011948	0.0121381	0.01437
									chr1-86000001	0.511148	0.475899	0.493523	0.631635	0.47438	0.630675	0.428971	0.628285	0.475927	0.673713	0.502636	0.583331	0.530205		chr1-86000001	0.394403	0.328571	0.361487	0.485497	0.33188	0.404071	0.318775	0.53392	0.363257	0.50376	0.344668	0.419242	0.377198		chr1-86000001	0.00973124	0.00989621	0.00919425	0.0144615	0.0135862	0.015756	0.0115122	0.00688449	0.00964227	0.011263
									chr1-86100001	0.830833	0.816693	0.823763	0.825839	0.824204	0.825568	0.819334	0.853599	0.828799	0.84938	0.814553	0.844678	0.823643		chr1-86100001	0.620629	0.593878	0.607253	0.618552	0.600759	0.633625	0.61156	0.639943	0.632304	0.641682	0.593346	0.649871	0.604082		chr1-86100001	0.0174136	0.0165833	0.0126149	0.0150044	0.0154114	0.0155352	0.0164275	0.0149116	0.0165277	0.016561
									chr1-86200001	0.843612	0.812938	0.828275	0.835598	0.822827	0.824882	0.817415	0.872599	0.849975	0.871583	0.837368	0.853113	0.826528		chr1-86200001	0.742329	0.684147	0.713238	0.702027	0.688284	0.696827	0.693623	0.754788	0.72999	0.754957	0.731921	0.729253	0.708843		chr1-86200001	0.0150258	0.0163334	0.0132356	0.0182598	0.0147488	0.0171916	0.0173364	0.0129388	0.0152669	0.0161863
									chr1-86300001	0.86266	0.835476	0.849068	0.83818	0.853305	0.844397	0.8469	0.891002	0.826162	0.861911	0.84434	0.859228	0.854522		chr1-86300001	0.704829	0.658075	0.681452	0.669561	0.656783	0.662318	0.67426	0.729599	0.67159	0.712718	0.671502	0.687901	0.684901		chr1-86300001	0.0163367	0.0154926	0.0165837	0.0179557	0.0190437	0.0196713	0.0171181	0.013703	0.0172893	0.0153835
									chr1-86400001	0.868145	0.813515	0.84083	0.810271	0.825026	0.813061	0.814315	0.874002	0.855654	0.883911	0.865328	0.850309	0.848156		chr1-86400001	0.759516	0.700611	0.730064	0.697324	0.708326	0.71248	0.704761	0.744863	0.738305	0.764025	0.756258	0.743498	0.744197		chr1-86400001	0.0134098	0.0161306	0.0134991	0.0176209	0.0169831	0.0233133	0.0132932	0.0130072	0.0148586	0.0158158
									chr1-86500001	0.885208	0.79186	0.838534	0.797197	0.800315	0.777746	0.807689	0.876814	0.848925	0.880741	0.881574	0.859732	0.846917		chr1-86500001	0.746159	0.656772	0.701465	0.664222	0.661193	0.63714	0.630343	0.745132	0.72919	0.760097	0.744459	0.723517	0.719893		chr1-86500001	0.0113016	0.0167124	0.0125021	0.0181766	0.0152162	0.0163496	0.0124677	0.0115722	0.0114799	0.0127711
									chr1-86600001	0.840173	0.737168	0.78867	0.78976	0.749913	0.732051	0.753248	0.892407	0.82254	0.856452	0.824064	0.811976	0.79312		chr1-86600001	0.55808	0.455577	0.506829	0.519846	0.464786	0.425567	0.457388	0.625339	0.549253	0.551195	0.539802	0.518089	0.491815		chr1-86600001	0.0102063	0.0121605	0.0113733	0.011665	0.0111912	0.0125903	0.0113727	0.00695348	0.00898781	0.0114358
									chr1-86700001	0.87929	0.838125	0.858707	0.839043	0.84119	0.843949	0.843377	0.894566	0.862412	0.8918	0.866235	0.874708	0.857035		chr1-86700001	0.698135	0.623289	0.660712	0.630253	0.618756	0.627018	0.647497	0.713109	0.65175	0.724674	0.660491	0.675546	0.66686		chr1-86700001	0.014959	0.0178814	0.0167268	0.0183382	0.0184023	0.0197446	0.0153444	0.0142642	0.0169378	0.0152555
									chr1-86800001	0.890816	0.846343	0.86858	0.851178	0.85442	0.856324	0.832671	0.901241	0.86118	0.903915	0.88753	0.873447	0.854696		chr1-86800001	0.738432	0.666915	0.702674	0.663117	0.664902	0.671629	0.660802	0.738272	0.697117	0.734472	0.727318	0.703009	0.69805		chr1-86800001	0.0103135	0.014236	0.0175993	0.0211682	0.018673	0.0216356	0.0121812	0.0106867	0.0117646	0.0121435
									chr1-86900001	0.913862	0.856069	0.884965	0.852111	0.873273	0.85902	0.857237	0.921843	0.904619	0.922162	0.914627	0.892676	0.894132		chr1-86900001	0.771024	0.691673	0.731348	0.695943	0.705803	0.697949	0.702156	0.756781	0.753886	0.770539	0.763744	0.733951	0.738087		chr1-86900001	0.0106408	0.0138819	0.017217	0.0164451	0.0179582	0.0176198	0.0110807	0.00920501	0.0103576	0.012443
									chr1-87000001	0.869465	0.838326	0.853895	0.849382	0.85165	0.859368	0.829063	0.895087	0.866483	0.893982	0.836731	0.870588	0.847318		chr1-87000001	0.746682	0.721134	0.733908	0.717987	0.736018	0.740248	0.729928	0.765499	0.726678	0.769614	0.736866	0.749747	0.747877		chr1-87000001	0.0121408	0.0151493	0.0168315	0.0211762	0.0198518	0.0202318	0.014267	0.0117355	0.0122039	0.0130905
									chr1-87100001	0.866415	0.854976	0.860695	0.843163	0.84601	0.865178	0.85011	0.896302	0.855	0.870123	0.833937	0.888789	0.844223		chr1-87100001	0.767588	0.742558	0.755073	0.728008	0.737156	0.754401	0.749605	0.780321	0.761558	0.772605	0.762676	0.774777	0.753413		chr1-87100001	0.0124309	0.0119594	0.0142234	0.0228548	0.0183494	0.0248557	0.0138691	0.0122487	0.0130911	0.0149439
									chr1-87200001	0.897313	0.88913	0.893222	0.877286	0.906054	0.877228	0.893326	0.911852	0.879455	0.915136	0.900557	0.908532	0.898918		chr1-87200001	0.784701	0.736394	0.760548	0.726025	0.753338	0.735943	0.748048	0.784776	0.754305	0.789539	0.785835	0.770883	0.770297		chr1-87200001	0.011448	0.0107129	0.0112294	0.0159485	0.0146242	0.0165585	0.00997297	0.00985332	0.0105348	0.0125689
									chr1-87300001	0.894292	0.860049	0.87717	0.856964	0.872515	0.861218	0.857002	0.90726	0.865826	0.893273	0.871422	0.879461	0.872455		chr1-87300001	0.712032	0.679198	0.695615	0.668721	0.689998	0.695718	0.695435	0.719044	0.680732	0.697599	0.69218	0.703742	0.695003		chr1-87300001	0.011568	0.0147331	0.0215256	0.0249085	0.0247287	0.0218664	0.0119238	0.00894635	0.0120433	0.0128377
									chr1-87400001	0.794679	0.747996	0.771338	0.734076	0.695994	0.692934	0.735699	0.856817	0.747432	0.835486	0.747028	0.793345	0.753786		chr1-87400001	0.740373	0.661971	0.701172	0.650408	0.633527	0.625498	0.666802	0.773684	0.698425	0.767072	0.712691	0.723495	0.697538		chr1-87400001	0.0147006	0.0146828	0.0136159	0.0192357	0.0182109	0.0196245	0.0130159	0.0127262	0.0142029	0.0156839
									chr1-87500001	0.914581	0.862647	0.888614	0.87091	0.890802	0.871737	0.853956	0.913535	0.898119	0.929802	0.922364	0.90714	0.898707		chr1-87500001	0.804652	0.682231	0.743442	0.712046	0.695152	0.654426	0.699432	0.775612	0.794482	0.83054	0.81128	0.770317	0.758348		chr1-87500001	0.0107953	0.0128331	0.0127706	0.0201876	0.0189961	0.0198539	0.0101635	0.0105849	0.0120571	0.0101579
									chr1-87600001	0.922473	0.850319	0.886396	0.856484	0.844262	0.825238	0.849789	0.916426	0.883387	0.910621	0.920049	0.888646	0.884787		chr1-87600001	0.761381	0.701153	0.731267	0.719997	0.712447	0.718401	0.721345	0.767558	0.752263	0.769465	0.771989	0.751491	0.757572		chr1-87600001	0.014389	0.0174394	0.0153339	0.0177764	0.018205	0.018397	0.0145752	0.0147163	0.0144917	0.0140046
									chr1-87700001	0.8908	0.864746	0.877773	0.849	0.885739	0.856903	0.872032	0.899969	0.870919	0.903924	0.892658	0.881308	0.891019		chr1-87700001	0.74712	0.702818	0.724969	0.697244	0.718108	0.713742	0.717138	0.749303	0.726845	0.76047	0.744659	0.729807	0.738204		chr1-87700001	0.0119468	0.0133752	0.0129157	0.0149549	0.0130137	0.0160672	0.0122868	0.0120394	0.012582	0.013469
									chr1-87800001	0.887225	0.865102	0.876164	0.858686	0.884174	0.85393	0.876376	0.898574	0.86652	0.901736	0.882087	0.876461	0.880042		chr1-87800001	0.733	0.681119	0.707059	0.683535	0.697504	0.685638	0.708081	0.737911	0.713472	0.747336	0.714708	0.710565	0.713165		chr1-87800001	0.0138297	0.0150013	0.0093208	0.0120992	0.0109683	0.0126133	0.0156506	0.0137274	0.0156564	0.015089
									chr1-87900001	0.902426	0.878741	0.890584	0.859488	0.901301	0.867027	0.889422	0.914268	0.875684	0.91194	0.91237	0.902572	0.902821		chr1-87900001	0.777995	0.73729	0.757643	0.720306	0.750464	0.741126	0.75039	0.77874	0.754804	0.787111	0.78945	0.767429	0.76801		chr1-87900001	0.0116897	0.0114506	0.0173734	0.0200108	0.0214495	0.0213011	0.0108782	0.0102078	0.0112268	0.0124731
									chr1-88000001	0.873503	0.818837	0.84617	0.821463	0.820108	0.807333	0.830828	0.872408	0.843081	0.869209	0.863067	0.853324	0.852214		chr1-88000001	0.566103	0.532434	0.549269	0.553171	0.528122	0.536362	0.543158	0.592161	0.536833	0.559877	0.500035	0.563575	0.559282		chr1-88000001	0.0120435	0.0134617	0.0153524	0.0187363	0.0186087	0.0188407	0.0122396	0.00910317	0.0103378	0.0111587
									chr1-88100001	0.856515	0.795907	0.826211	0.80466	0.803193	0.816865	0.795283	0.891401	0.845806	0.878882	0.83271	0.84807	0.833541		chr1-88100001	0.710554	0.635395	0.672974	0.648593	0.643077	0.658679	0.654913	0.738841	0.684954	0.737596	0.674602	0.689327	0.682008		chr1-88100001	0.0144617	0.0169487	0.0119821	0.0181873	0.0129915	0.0140652	0.0142436	0.0126099	0.0144448	0.0129685
									chr1-88200001	0.895045	0.867591	0.881318	0.841948	0.884019	0.85766	0.873	0.89731	0.846358	0.899685	0.880927	0.893799	0.884985		chr1-88200001	0.738619	0.684094	0.711356	0.672494	0.692474	0.695975	0.708313	0.731277	0.68781	0.744589	0.71979	0.723556	0.718469		chr1-88200001	0.0117226	0.0131617	0.0163421	0.0212953	0.0236527	0.0225194	0.0119319	0.0131005	0.0121454	0.0145571
									chr1-88300001	0.904559	0.872919	0.888739	0.844926	0.882525	0.865555	0.881743	0.900896	0.871044	0.898975	0.894107	0.892401	0.879591		chr1-88300001	0.746807	0.681536	0.714171	0.683148	0.697729	0.705793	0.70261	0.744249	0.710441	0.741404	0.732151	0.722696	0.721521		chr1-88300001	0.0153402	0.0160731	0.0133377	0.0182633	0.0171385	0.0172055	0.0165982	0.0136471	0.0170205	0.0152178
									chr1-88400001	0.854701	0.790175	0.822438	0.821521	0.786723	0.797551	0.766632	0.879248	0.827277	0.850656	0.841699	0.843344	0.827593		chr1-88400001	0.560048	0.327773	0.443911	0.406627	0.341513	0.372133	0.29968	0.641648	0.507504	0.599273	0.53896	0.508988	0.492945		chr1-88400001	0.0099152	0.0121044	0.0180283	0.0187249	0.0214195	0.0175305	0.0102798	0.00883429	0.0104542	0.0122374
									chr1-88500001	0.888064	0.853054	0.870559	0.850179	0.871391	0.867519	0.858704	0.915769	0.867428	0.906814	0.892764	0.890994	0.881715		chr1-88500001	0.752047	0.683812	0.71793	0.688007	0.707417	0.701512	0.718586	0.773227	0.733463	0.728808	0.756974	0.737555	0.722971		chr1-88500001	0.0111274	0.0139461	0.0117507	0.0140029	0.0118523	0.0135639	0.00966794	0.0115108	0.011108	0.0123098
									chr1-88600001	0.920705	0.818986	0.869845	0.832245	0.853579	0.838906	0.825227	0.911545	0.873867	0.902509	0.913245	0.882829	0.878722		chr1-88600001	0.793855	0.668495	0.731175	0.688131	0.684635	0.67619	0.674606	0.77223	0.714786	0.768229	0.757791	0.734161	0.714234		chr1-88600001	0.0101677	0.0113751	0.0123934	0.017386	0.017158	0.016404	0.00966478	0.0101841	0.00914444	0.0104186
									chr1-88700001	0.901271	0.80132	0.851295	0.814681	0.827575	0.784123	0.814226	0.905241	0.867212	0.916984	0.890671	0.863435	0.86115		chr1-88700001	0.718396	0.611578	0.664987	0.630512	0.629028	0.613183	0.624397	0.708239	0.692511	0.737354	0.698715	0.680805	0.675508		chr1-88700001	0.0115201	0.0138944	0.0176161	0.0243289	0.0257557	0.021512	0.0115302	0.0107287	0.0102385	0.0108577
									chr1-88800001	0.904958	0.855614	0.880286	0.861482	0.865441	0.850969	0.84864	0.904225	0.886215	0.9077	0.888686	0.895602	0.875043		chr1-88800001	0.760156	0.662167	0.711162	0.701744	0.694563	0.665474	0.678744	0.767493	0.724515	0.776153	0.739001	0.730219	0.719322		chr1-88800001	0.0104824	0.0114336	0.0142684	0.0165405	0.0190645	0.0159086	0.011256	0.00986603	0.0134518	0.0105811
									chr1-88900001	0.889472	0.844907	0.867189	0.835864	0.847769	0.836223	0.809232	0.903832	0.873947	0.88989	0.895183	0.880137	0.875291		chr1-88900001	0.765571	0.689634	0.727603	0.681706	0.687107	0.688193	0.678431	0.750189	0.712646	0.76457	0.764271	0.740159	0.739023		chr1-88900001	0.0106576	0.0129921	0.02074	0.0234727	0.0218411	0.0174922	0.0108771	0.00774379	0.00947777	0.00922326
									chr1-89000001	0.840103	0.742723	0.791413	0.78499	0.744547	0.696713	0.76274	0.847032	0.833063	0.849268	0.849011	0.788677	0.796882		chr1-89000001	0.608354	0.495594	0.551974	0.531745	0.487041	0.442993	0.500194	0.603904	0.57338	0.561528	0.545434	0.558232	0.560146		chr1-89000001	0.0120801	0.0153526	0.00929055	0.0145596	0.0150124	0.0160039	0.0118977	0.00774279	0.0110732	0.0113466
									chr1-89100001	0.778149	0.710938	0.744544	0.774397	0.633193	0.694022	0.639894	0.862131	0.782485	0.82413	0.748771	0.769257	0.718654		chr1-89100001	0.674885	0.623907	0.649396	0.650428	0.582684	0.606366	0.616506	0.740903	0.681533	0.714451	0.638841	0.661997	0.638996		chr1-89100001	0.00765718	0.0113719	0.0156538	0.0176005	0.0161787	0.0206616	0.00837562	0.00691932	0.0107878	0.0103727
									chr1-89200001	0.908287	0.854653	0.88147	0.842157	0.85835	0.801091	0.838647	0.930414	0.891694	0.925011	0.902771	0.887395	0.881871		chr1-89200001	0.736674	0.647307	0.691991	0.68619	0.661785	0.626531	0.656165	0.766267	0.703	0.769766	0.695542	0.711054	0.707526		chr1-89200001	0.012063	0.0128186	0.0126735	0.0149935	0.0121509	0.0128415	0.0129656	0.00912289	0.0126292	0.0125993
									chr1-89300001	0.874933	0.797094	0.836013	0.829588	0.80849	0.801016	0.803298	0.907091	0.854723	0.893515	0.872601	0.858353	0.82256		chr1-89300001	0.630826	0.586648	0.608737	0.617757	0.600202	0.587066	0.595492	0.655638	0.59749	0.663338	0.594569	0.627026	0.602742		chr1-89300001	0.0132936	0.0141253	0.0133799	0.0181904	0.019508	0.0193066	0.0133923	0.00974097	0.014105	0.0129054
									chr1-89400001	0.907291	0.83662	0.871955	0.834584	0.862701	0.8246	0.832929	0.912698	0.884751	0.914306	0.920242	0.876568	0.878257		chr1-89400001	0.785964	0.682893	0.734428	0.710945	0.684693	0.707158	0.678805	0.78785	0.783847	0.785634	0.781866	0.743777	0.747115		chr1-89400001	0.0117965	0.0125884	0.0140453	0.0152309	0.0135429	0.0152728	0.0116575	0.00976294	0.0101352	0.0121784
									chr1-89500001	0.843669	0.77442	0.809045	0.804394	0.806469	0.799167	0.808392	0.873205	0.802411	0.847404	0.826321	0.822206	0.789889		chr1-89500001	0.697438	0.632918	0.665178	0.652224	0.652123	0.646392	0.6644	0.737299	0.647652	0.722641	0.680439	0.668754	0.669352		chr1-89500001	0.0107837	0.0113833	0.0121352	0.0180601	0.0156095	0.0191377	0.0127711	0.011299	0.0120429	0.0119502
									chr1-89600001	0.83356	0.813619	0.82359	0.80104	0.833916	0.809039	0.822324	0.856009	0.79146	0.826573	0.817946	0.833979	0.823606		chr1-89600001	0.682959	0.647605	0.665282	0.642218	0.651565	0.661768	0.659886	0.706426	0.642897	0.681101	0.676837	0.681523	0.674284		chr1-89600001	0.0118984	0.0124345	0.0142018	0.0201451	0.0170483	0.0189084	0.0125133	0.0125178	0.0129508	0.0141726
									chr1-89700001	0.87644	0.846043	0.861241	0.843524	0.871448	0.863384	0.844235	0.887366	0.859823	0.881082	0.865375	0.875357	0.864515		chr1-89700001	0.710886	0.678962	0.694924	0.680431	0.693185	0.705526	0.683657	0.717258	0.689393	0.723328	0.696407	0.712731	0.705863		chr1-89700001	0.0116898	0.0118306	0.0132482	0.0155733	0.0170026	0.0206219	0.0119161	0.0104803	0.0123137	0.0126099
									chr1-89800001	0.841683	0.82895	0.835317	0.820718	0.839909	0.842309	0.826748	0.863366	0.839874	0.86475	0.833685	0.845992	0.831163		chr1-89800001	0.69493	0.656721	0.675826	0.656353	0.662976	0.681078	0.660792	0.709745	0.681692	0.707796	0.666138	0.694798	0.678304		chr1-89800001	0.0169652	0.0180578	0.0118408	0.0163142	0.0126388	0.0157234	0.0202322	0.0181314	0.0170059	0.0171841
									chr1-89900001	0.828651	0.746713	0.787682	0.767737	0.753154	0.782054	0.74415	0.849403	0.817038	0.84603	0.809591	0.807646	0.772843		chr1-89900001	0.651411	0.592067	0.621739	0.591987	0.588257	0.60459	0.607313	0.659628	0.615121	0.660006	0.60986	0.63859	0.614986		chr1-89900001	0.0168913	0.0202882	0.0127704	0.0175557	0.0149211	0.0159205	0.0184095	0.0213363	0.019893	0.0159538
									chr1-90000001	0.879595	0.794319	0.836957	0.816046	0.819544	0.792028	0.803933	0.896718	0.857133	0.894403	0.888814	0.845524	0.83264		chr1-90000001	0.723089	0.653309	0.688199	0.675895	0.662773	0.65997	0.670343	0.734654	0.7081	0.753805	0.747856	0.705377	0.695035		chr1-90000001	0.0111202	0.0164417	0.0112068	0.0148802	0.0132658	0.0163501	0.0110659	0.0105567	0.01136	0.0126353
									chr1-90100001	0.919073	0.828091	0.873582	0.858884	0.866171	0.844071	0.863649	0.903928	0.863412	0.922695	0.919647	0.8745	0.883513		chr1-90100001	0.814026	0.757743	0.785884	0.745233	0.792407	0.78767	0.804077	0.813503	0.763009	0.797379	0.79909	0.789799	0.801907		chr1-90100001	0.00989558	0.010509	0.0115975	0.0138359	0.0120791	0.0148782	0.0126559	0.00980821	0.0094798	0.013684
									chr1-90200001	0.786958	0.733756	0.760357	0.772145	0.748812	0.738678	0.74121	0.81822	0.761409	0.81056	0.732546	0.777408	0.779514		chr1-90200001	0.604949	0.493027	0.548988	0.578397	0.529353	0.50579	0.535227	0.657771	0.556346	0.608537	0.519765	0.588789	0.562566		chr1-90200001	0.0227968	0.0257487	0.0155724	0.0155345	0.0153125	0.01487	0.020839	0.0204194	0.0279617	0.0229699
									chr1-90300001	0.844325	0.845495	0.84491	0.838572	0.846626	0.854439	0.833635	0.86715	0.822355	0.86308	0.803521	0.867358	0.836031		chr1-90300001	0.727442	0.706422	0.716932	0.704141	0.710677	0.732306	0.707603	0.741793	0.70156	0.745869	0.693131	0.738483	0.721553		chr1-90300001	0.0179109	0.017432	0.0119108	0.0148057	0.0133935	0.0159353	0.0210884	0.0183359	0.017311	0.0190781
									chr1-90400001	0.825149	0.82653	0.82584	0.823198	0.840111	0.832949	0.823896	0.851578	0.815889	0.84792	0.805944	0.838683	0.827611		chr1-90400001	0.714273	0.686864	0.700569	0.688884	0.69824	0.693716	0.696066	0.738132	0.702865	0.735945	0.700493	0.716157	0.715648		chr1-90400001	0.0191856	0.0176586	0.0210774	0.0220086	0.0231828	0.0197964	0.018292	0.0164212	0.0198456	0.0181965
									chr1-90500001	0.827273	0.765584	0.796429	0.775043	0.807442	0.757833	0.780432	0.864381	0.775644	0.85737	0.859519	0.799432	0.806395		chr1-90500001	0.597741	0.531334	0.564537	0.571636	0.583252	0.547899	0.558374	0.618478	0.531034	0.643218	0.599024	0.588313	0.580717		chr1-90500001	0.0101298	0.0107876	0.0216944	0.0245666	0.0276967	0.0254889	0.00957179	0.00909996	0.00986951	0.0101069
									chr1-90600001	0.890301	0.79027	0.840286	0.812637	0.818535	0.788501	0.795823	0.901723	0.87277	0.890112	0.90816	0.855068	0.858076		chr1-90600001	0.751151	0.628365	0.689758	0.649909	0.637725	0.620874	0.631314	0.717516	0.723337	0.74316	0.738573	0.691734	0.692135		chr1-90600001	0.011694	0.0161815	0.0154991	0.0218652	0.0215256	0.0219038	0.0116588	0.0114293	0.0102777	0.0124404
									chr1-90700001	0.891391	0.802831	0.847111	0.832773	0.800841	0.804431	0.814103	0.883187	0.87103	0.90686	0.897513	0.850124	0.86313		chr1-90700001	0.767727	0.690778	0.729253	0.712802	0.704577	0.675575	0.721036	0.749074	0.754527	0.781993	0.765649	0.745677	0.747387		chr1-90700001	0.0133755	0.0128487	0.00920896	0.0164506	0.0101166	0.0113205	0.0121541	0.0115395	0.0120804	0.0125916
									chr1-90800001	0.855422	0.824047	0.839734	0.82327	0.818882	0.79931	0.817192	0.891982	0.828157	0.864735	0.842709	0.841094	0.827359		chr1-90800001	0.500339	0.381085	0.440712	0.507965	0.405167	0.404771	0.386173	0.559163	0.51156	0.506862	0.458685	0.496609	0.452987		chr1-90800001	0.010409	0.0133849	0.03064	0.0319003	0.0380384	0.0217711	0.0106708	0.0096397	0.0114429	0.0122224
									chr1-90900001	0.852523	0.765922	0.809222	0.804377	0.78201	0.764029	0.76609	0.867612	0.830601	0.850098	0.830969	0.829265	0.816959		chr1-90900001	0.648351	0.544644	0.596498	0.608596	0.56852	0.574924	0.571976	0.685139	0.618563	0.638736	0.594916	0.631503	0.612307		chr1-90900001	0.012549	0.0133137	0.0181263	0.0196245	0.0196443	0.0196724	0.0112809	0.0112517	0.0122157	0.012161
									chr1-91000001	0.814575	0.722192	0.768384	0.736022	0.737629	0.725613	0.701439	0.857025	0.714411	0.825646	0.748832	0.780451	0.765759		chr1-91000001	0.717067	0.666515	0.691791	0.657314	0.67012	0.668749	0.683676	0.747113	0.670714	0.698366	0.700933	0.701291	0.689655		chr1-91000001	0.0114541	0.015484	0.0203215	0.0218732	0.021942	0.018233	0.0120098	0.0141877	0.0122085	0.0136599
									chr1-91100001	0.830508	0.781811	0.80616	0.80446	0.797526	0.803627	0.786585	0.860846	0.810821	0.855921	0.817502	0.830606	0.79659		chr1-91100001	0.684627	0.623548	0.654087	0.664546	0.650792	0.656928	0.636518	0.711508	0.673402	0.723533	0.657368	0.677401	0.653891		chr1-91100001	0.0157463	0.0170679	0.0113649	0.0141782	0.0151958	0.0153545	0.0156987	0.0127453	0.0175724	0.0140354
									chr1-91200001	0.876767	0.831584	0.854176	0.815509	0.850814	0.835046	0.828432	0.886591	0.865212	0.885984	0.878571	0.867662	0.849684		chr1-91200001	0.725761	0.647598	0.68668	0.629024	0.663148	0.656399	0.664632	0.712012	0.684484	0.722688	0.692413	0.705199	0.676743		chr1-91200001	0.0108377	0.0119138	0.0155807	0.0197901	0.0180766	0.0205567	0.0111719	0.0100172	0.010364	0.0114862
									chr1-91300001	0.898054	0.87117	0.884612	0.860618	0.895071	0.871339	0.885511	0.905362	0.888651	0.904892	0.904798	0.891438	0.896306		chr1-91300001	0.772767	0.724691	0.748729	0.713598	0.741371	0.738439	0.745535	0.765942	0.749831	0.769867	0.778595	0.753245	0.764406		chr1-91300001	0.0139276	0.0130245	0.0121246	0.0198199	0.014459	0.0149032	0.0121447	0.012709	0.0127119	0.0132267
									chr1-91400001	0.889187	0.866651	0.877919	0.848176	0.884094	0.857064	0.869166	0.899673	0.875857	0.895073	0.904024	0.880834	0.887741		chr1-91400001	0.727778	0.694028	0.710903	0.688087	0.713723	0.693567	0.715174	0.725028	0.703392	0.737317	0.733594	0.71561	0.727889		chr1-91400001	0.0114292	0.0113217	0.013196	0.0177886	0.0186918	0.0167281	0.0109884	0.0103235	0.0113468	0.0126317
									chr1-91500001	0.908307	0.880293	0.8943	0.864811	0.903987	0.879839	0.884222	0.921574	0.891941	0.914272	0.912127	0.900448	0.909022		chr1-91500001	0.764031	0.714967	0.739499	0.708904	0.732186	0.724332	0.729861	0.763525	0.745159	0.764881	0.757181	0.749692	0.756304		chr1-91500001	0.0108769	0.00997931	0.0143578	0.0163062	0.0175804	0.0145059	0.00929863	0.00840767	0.0102369	0.0104071
									chr1-91600001	0.886107	0.866276	0.876191	0.853487	0.886539	0.860121	0.875596	0.899598	0.867284	0.891755	0.891337	0.891676	0.885059		chr1-91600001	0.755086	0.708546	0.731816	0.704569	0.716621	0.71241	0.723959	0.746525	0.720148	0.745739	0.745325	0.743657	0.737708		chr1-91600001	0.0114084	0.0109466	0.0180788	0.0175287	0.0274728	0.0183054	0.0102892	0.0103944	0.0107112	0.012353
									chr1-91700001	0.903717	0.873532	0.888624	0.854134	0.893716	0.870726	0.885958	0.907442	0.879299	0.903789	0.903916	0.893431	0.895913		chr1-91700001	0.747659	0.696572	0.722115	0.68922	0.703415	0.709227	0.715409	0.742115	0.70836	0.75026	0.740955	0.733209	0.733903		chr1-91700001	0.011085	0.0107971	0.0193615	0.0222063	0.0225146	0.0197491	0.010067	0.0103238	0.0108106	0.0120347
									chr1-91800001	0.879349	0.857404	0.868376	0.849804	0.874175	0.858131	0.876804	0.899363	0.859122	0.890491	0.874209	0.88504	0.876036		chr1-91800001	0.752243	0.715534	0.733889	0.7046	0.727112	0.722727	0.741305	0.756443	0.717594	0.766663	0.756716	0.739147	0.7416		chr1-91800001	0.0123888	0.0126018	0.0117263	0.0153971	0.0147815	0.0151177	0.0116598	0.0110467	0.0117915	0.013409
									chr1-91900001	0.890081	0.864799	0.87744	0.85351	0.871021	0.857127	0.869329	0.898516	0.87197	0.894656	0.884957	0.888307	0.884215		chr1-91900001	0.747253	0.704393	0.725823	0.688157	0.709362	0.706969	0.719454	0.758553	0.729259	0.746311	0.74545	0.738246	0.741709		chr1-91900001	0.0132666	0.0133104	0.0123905	0.0134734	0.0119999	0.0134527	0.0124665	0.0119987	0.0133234	0.0146101
									chr1-92000001	0.909339	0.877462	0.8934	0.859364	0.896052	0.876254	0.889551	0.917268	0.883336	0.9112	0.91256	0.900115	0.902026		chr1-92000001	0.75849	0.705018	0.731754	0.707765	0.70991	0.715391	0.719736	0.764124	0.72274	0.7596	0.74618	0.742441	0.733158		chr1-92000001	0.0134142	0.0149731	0.0115274	0.014077	0.0128347	0.0145203	0.0138225	0.0136203	0.0150209	0.0154542
									chr1-92100001	0.901311	0.790551	0.845931	0.823372	0.823736	0.766372	0.789649	0.886674	0.862237	0.905741	0.904988	0.869515	0.860892		chr1-92100001	0.771773	0.638626	0.7052	0.68071	0.655588	0.647671	0.632086	0.790537	0.74166	0.763169	0.768479	0.733273	0.73602		chr1-92100001	0.0111656	0.0125528	0.00993008	0.0126729	0.00990768	0.0121938	0.0134995	0.00869298	0.00976126	0.0122144
									chr1-92200001	0.807956	0.71337	0.760663	0.767223	0.731614	0.757101	0.71439	0.835623	0.796491	0.842956	0.808913	0.768715	0.748939		chr1-92200001	0.705468	0.634069	0.669769	0.672721	0.655422	0.666125	0.652432	0.734151	0.666378	0.747532	0.689448	0.681359	0.665734		chr1-92200001	0.0249415	0.023196	0.0109722	0.0125067	0.0115123	0.0134752	0.0200881	0.0233813	0.023002	0.0234851
									chr1-92300001	0.866575	0.774312	0.820444	0.807466	0.797234	0.786346	0.782757	0.859342	0.850344	0.875146	0.866854	0.839666	0.827437		chr1-92300001	0.73326	0.644055	0.688658	0.676258	0.659186	0.681248	0.647441	0.725581	0.706999	0.733636	0.735969	0.713593	0.701219		chr1-92300001	0.011414	0.0158758	0.0104993	0.0128895	0.0117304	0.013625	0.00999927	0.00941999	0.0111684	0.0117635
									chr1-92400001	0.889113	0.78807	0.838592	0.812797	0.809786	0.778219	0.788231	0.908144	0.869033	0.899896	0.9013	0.851423	0.849319		chr1-92400001	0.763325	0.687114	0.72522	0.685781	0.716085	0.692906	0.711735	0.767726	0.724952	0.767034	0.779278	0.731881	0.755896		chr1-92400001	0.0114907	0.0196588	0.0138526	0.015275	0.0143317	0.0151824	0.0126581	0.00885856	0.0116473	0.0120514
									chr1-92500001	0.872524	0.8045	0.838512	0.813697	0.819894	0.798602	0.815946	0.882248	0.850531	0.898106	0.861457	0.85394	0.839596		chr1-92500001	0.493222	0.391077	0.442149	0.4896	0.440687	0.410217	0.425189	0.57175	0.47417	0.539516	0.404615	0.485612	0.434429		chr1-92500001	0.00923152	0.0122067	0.0132321	0.0147169	0.0147686	0.0152256	0.012887	0.0107379	0.0133849	0.0108015
									chr1-92600001	0.885642	0.79596	0.840801	0.837321	0.811673	0.803262	0.801759	0.905874	0.890765	0.899794	0.902655	0.860223	0.85437		chr1-92600001	0.72816	0.634705	0.681433	0.666676	0.641756	0.639999	0.63071	0.737505	0.717732	0.741614	0.729856	0.697435	0.692571		chr1-92600001	0.0089591	0.0146464	0.0195748	0.0192587	0.0233244	0.0181688	0.0117265	0.00998944	0.00989085	0.0119963
									chr1-92700001	0.840103	0.798568	0.819335	0.803488	0.802957	0.803301	0.785	0.879831	0.816259	0.865522	0.821638	0.835277	0.820423		chr1-92700001	0.72115	0.648734	0.684942	0.65796	0.660827	0.656746	0.666362	0.758322	0.679865	0.739254	0.711636	0.705357	0.699111		chr1-92700001	0.016756	0.0221381	0.0133472	0.0170749	0.0173975	0.0178995	0.0154188	0.0169308	0.0162065	0.015085
									chr1-92800001	0.834339	0.819899	0.827119	0.822943	0.834959	0.825261	0.826556	0.85519	0.824813	0.857444	0.833452	0.841425	0.826935		chr1-92800001	0.715471	0.688214	0.701843	0.684031	0.697442	0.701388	0.703717	0.722657	0.697081	0.735595	0.714006	0.715654	0.707308		chr1-92800001	0.0206459	0.0206361	0.0226606	0.0219114	0.0222102	0.0214147	0.0205954	0.0195786	0.0187181	0.0207275
									chr1-92900001	0.907292	0.877927	0.892609	0.862915	0.899054	0.878401	0.880517	0.925733	0.896127	0.917369	0.917438	0.905692	0.906346		chr1-92900001	0.760731	0.705443	0.733087	0.703968	0.724822	0.719297	0.721715	0.76005	0.733574	0.761273	0.754937	0.747207	0.753001		chr1-92900001	0.0105144	0.0109808	0.0155634	0.0197014	0.0215751	0.0215749	0.00869131	0.011803	0.0105662	0.0120943
									chr1-93000001	0.914058	0.847015	0.880536	0.851059	0.875907	0.847906	0.860361	0.934286	0.868304	0.914259	0.908539	0.87998	0.885033		chr1-93000001	0.786592	0.696663	0.741627	0.720723	0.735145	0.724764	0.729351	0.791761	0.736515	0.788456	0.778487	0.748423	0.763634		chr1-93000001	0.00826161	0.0120824	0.0172728	0.0264686	0.0292224	0.0300478	0.010497	0.00802645	0.0108443	0.011435
									chr1-93100001	0.866938	0.844639	0.855789	0.853459	0.858413	0.850292	0.854174	0.883086	0.851239	0.883718	0.867446	0.868784	0.853056		chr1-93100001	0.727726	0.686388	0.707057	0.694225	0.693892	0.694772	0.700769	0.74339	0.7133	0.74209	0.718368	0.723036	0.713484		chr1-93100001	0.0177062	0.0172756	0.0115319	0.0154571	0.0150687	0.0143257	0.0187181	0.0166409	0.0160257	0.0192065
									chr1-93200001	0.894324	0.881141	0.887733	0.857841	0.890008	0.875927	0.877436	0.910481	0.877837	0.90687	0.893174	0.892787	0.886272		chr1-93200001	0.761051	0.701158	0.731104	0.698327	0.71649	0.718479	0.71338	0.768368	0.737339	0.759469	0.767213	0.739355	0.739354		chr1-93200001	0.0118966	0.0122009	0.0146241	0.0186569	0.0197193	0.0200183	0.0122965	0.0114582	0.0119634	0.0131428
									chr1-93300001	0.758153	0.731493	0.744823	0.775305	0.699753	0.722279	0.709584	0.819829	0.812303	0.792526	0.737534	0.764879	0.729527		chr1-93300001	0.676578	0.629128	0.652853	0.682074	0.616374	0.661117	0.633097	0.717291	0.695972	0.691326	0.640319	0.668571	0.630755		chr1-93300001	0.0235722	0.0275362	0.0241642	0.0281634	0.033169	0.0260085	0.0234553	0.024293	0.0260362	0.0237652
									chr1-93400001	0.903682	0.868285	0.885984	0.847229	0.883079	0.869207	0.861123	0.909061	0.869204	0.899026	0.898263	0.887309	0.89626		chr1-93400001	0.73447	0.674723	0.704597	0.662852	0.676275	0.679381	0.666574	0.725508	0.696107	0.726482	0.725861	0.716285	0.708616		chr1-93400001	0.00896344	0.0110401	0.0215498	0.0249599	0.0229845	0.0255039	0.0107238	0.00945088	0.00990316	0.0111926
									chr1-93500001	0.894002	0.876803	0.885402	0.862687	0.895462	0.885197	0.877493	0.903724	0.878019	0.907846	0.885086	0.896671	0.885823		chr1-93500001	0.765215	0.731744	0.748479	0.711996	0.73809	0.745014	0.738527	0.757557	0.73401	0.767113	0.755871	0.75357	0.745646		chr1-93500001	0.0100838	0.00993151	0.0111264	0.0143294	0.0128791	0.013978	0.00946587	0.0094138	0.0107239	0.0113178
									chr1-93600001	0.876822	0.817782	0.847302	0.839438	0.823454	0.830661	0.787797	0.873196	0.876418	0.900408	0.877227	0.848846	0.843262		chr1-93600001	0.738994	0.643707	0.691351	0.673727	0.661791	0.659724	0.637302	0.729152	0.732171	0.759783	0.749592	0.703654	0.699035		chr1-93600001	0.00940734	0.0152141	0.0118593	0.0194793	0.0173921	0.0188353	0.011427	0.00902821	0.00894435	0.0115579
									chr1-93700001	0.811237	0.812984	0.81211	0.805301	0.831205	0.811766	0.822075	0.847898	0.806754	0.849504	0.80635	0.839742	0.806585		chr1-93700001	0.573263	0.530661	0.551962	0.569054	0.567372	0.552776	0.539633	0.6308	0.563903	0.611814	0.532553	0.60282	0.562948		chr1-93700001	0.0159782	0.0174914	0.0162453	0.0184851	0.0175524	0.0187769	0.0155964	0.0130976	0.0144791	0.0160177
									chr1-93800001	0.902173	0.873813	0.887993	0.862443	0.893758	0.876	0.885509	0.899598	0.875936	0.914107	0.904573	0.89228	0.891688		chr1-93800001	0.766985	0.707901	0.737443	0.696252	0.71161	0.728581	0.728786	0.752493	0.731982	0.772147	0.754976	0.737335	0.744228		chr1-93800001	0.0125923	0.0118904	0.0119693	0.0152231	0.0141003	0.014974	0.0140869	0.0117563	0.0128096	0.013228
									chr1-93900001	0.896275	0.879228	0.887752	0.863308	0.897182	0.872777	0.885147	0.909261	0.885557	0.911233	0.901929	0.896249	0.90111		chr1-93900001	0.748488	0.712685	0.730586	0.698822	0.720387	0.715103	0.716765	0.752313	0.73834	0.765297	0.74017	0.741838	0.748857		chr1-93900001	0.0101097	0.00960775	0.0300783	0.032181	0.0345999	0.0294132	0.0101599	0.0103516	0.0106656	0.0114634
									chr1-94000001	0.891759	0.870061	0.88091	0.851456	0.886851	0.866164	0.880926	0.912442	0.879505	0.907331	0.896344	0.892564	0.896736		chr1-94000001	0.74881	0.711489	0.730149	0.708004	0.723879	0.72572	0.721684	0.751082	0.730605	0.763029	0.750464	0.743486	0.741684		chr1-94000001	0.0109816	0.0107057	0.0108399	0.0162009	0.0146098	0.0147563	0.0107739	0.00979906	0.0107316	0.0119661
									chr1-94100001	0.895761	0.879985	0.887873	0.865464	0.899394	0.876395	0.885075	0.913351	0.88872	0.906734	0.907122	0.901562	0.895575		chr1-94100001	0.766787	0.736649	0.751718	0.707229	0.746262	0.731572	0.76049	0.770709	0.756332	0.766671	0.775376	0.760154	0.771897		chr1-94100001	0.0106282	0.00958975	0.00992173	0.0118183	0.0109615	0.0120986	0.0102881	0.00875907	0.0101339	0.0117494
									chr1-94200001	0.838802	0.749787	0.794295	0.797572	0.803794	0.764385	0.734105	0.845064	0.825133	0.84164	0.848454	0.813392	0.824747		chr1-94200001	0.653279	0.580564	0.616921	0.631315	0.617572	0.616984	0.571892	0.63749	0.602071	0.620227	0.6474	0.628418	0.652176		chr1-94200001	0.0266427	0.0335484	0.0154099	0.0217972	0.0203505	0.0202111	0.0264652	0.0264017	0.0230567	0.0241604
									chr1-94300001	0.852341	0.81635	0.834346	0.836279	0.8297	0.822182	0.823414	0.876056	0.841694	0.864809	0.802779	0.848627	0.83317		chr1-94300001	0.631678	0.565659	0.598669	0.6133	0.573678	0.582453	0.573604	0.660912	0.596671	0.656235	0.567754	0.629829	0.593197		chr1-94300001	0.012666	0.0145506	0.0156144	0.0208064	0.0202256	0.0248143	0.0128427	0.00973693	0.0119234	0.0134064
									chr1-94400001	0.864211	0.844091	0.854151	0.834429	0.852394	0.843784	0.855748	0.876075	0.855211	0.876224	0.869804	0.859878	0.865803		chr1-94400001	0.747547	0.69738	0.722463	0.702595	0.707383	0.712925	0.713399	0.746874	0.732729	0.755908	0.745855	0.737385	0.739977		chr1-94400001	0.0126403	0.0152375	0.0110847	0.0132971	0.0129087	0.0139448	0.011843	0.0103134	0.0122806	0.013729
									chr1-94500001	0.912642	0.828557	0.8706	0.825592	0.84964	0.823905	0.847576	0.905984	0.869482	0.919479	0.916486	0.882379	0.887297		chr1-94500001	0.774751	0.646107	0.710429	0.663297	0.667441	0.637513	0.681067	0.749035	0.724959	0.791273	0.78189	0.718399	0.735143		chr1-94500001	0.0142568	0.0147862	0.00986756	0.0117151	0.0103003	0.0126811	0.0113498	0.0111848	0.0126469	0.0138955
									chr1-94600001	0.891273	0.829539	0.860406	0.844041	0.848856	0.848743	0.829323	0.893153	0.90115	0.89674	0.903259	0.873652	0.8695		chr1-94600001	0.777792	0.692949	0.73537	0.70626	0.704007	0.723852	0.716163	0.754739	0.766217	0.76625	0.784137	0.747117	0.739338		chr1-94600001	0.0112248	0.015897	0.0110217	0.0132121	0.0118945	0.0137491	0.0145405	0.012424	0.0133639	0.0166478
									chr1-94700001	0.890313	0.827645	0.858979	0.835112	0.856156	0.857144	0.841774	0.919126	0.897274	0.914379	0.913777	0.89376	0.881989		chr1-94700001	0.789	0.658171	0.723585	0.666972	0.696091	0.652316	0.640371	0.776481	0.743642	0.803696	0.791168	0.73138	0.754979		chr1-94700001	0.00836671	0.0116579	0.00852617	0.0104386	0.00979735	0.01171	0.00702924	0.00729791	0.00971077	0.0111077
									chr1-94800001	0.916237	0.829216	0.872727	0.83388	0.846143	0.829121	0.827814	0.909192	0.886498	0.908603	0.926826	0.875299	0.876478		chr1-94800001	0.771017	0.677098	0.724057	0.684926	0.697879	0.696709	0.69601	0.758778	0.738474	0.750727	0.780509	0.736163	0.732067		chr1-94800001	0.0104396	0.0177458	0.0370717	0.0385617	0.0456749	0.0469972	0.0122654	0.010728	0.0122937	0.0130633
									chr1-94900001	0.847216	0.757095	0.802156	0.811106	0.793143	0.795062	0.740846	0.884557	0.810356	0.863316	0.840658	0.810355	0.79708		chr1-94900001	0.694282	0.607074	0.650678	0.658423	0.578521	0.585318	0.584251	0.700647	0.68383	0.735134	0.706992	0.673679	0.640229		chr1-94900001	0.0147669	0.018136	0.016217	0.0190497	0.0184346	0.0193353	0.0106786	0.0123697	0.0122982	0.0133774
									chr1-95000001	0.821329	0.746526	0.783928	0.79693	0.747131	0.745424	0.77575	0.850444	0.818108	0.845228	0.778343	0.80902	0.79358		chr1-95000001	0.663209	0.56184	0.612524	0.623684	0.535092	0.555264	0.587183	0.6747	0.658778	0.671626	0.596004	0.626099	0.619716		chr1-95000001	0.0171348	0.018111	0.014481	0.0183816	0.0182083	0.0194717	0.0211586	0.0220348	0.0195432	0.0168007
									chr1-95100001	0.903442	0.793809	0.848626	0.80591	0.814276	0.787165	0.802673	0.902421	0.871115	0.916138	0.906093	0.855976	0.853794		chr1-95100001	0.735145	0.609543	0.672344	0.626219	0.58517	0.591675	0.590738	0.72611	0.716312	0.760074	0.737048	0.679761	0.666983		chr1-95100001	0.0112017	0.0123924	0.0122312	0.0173522	0.0135829	0.0183567	0.00973663	0.0124339	0.0130127	0.0137776
									chr1-95200001	0.886265	0.828675	0.85747	0.831366	0.846219	0.822663	0.833806	0.895421	0.846109	0.887417	0.874079	0.860194	0.862242		chr1-95200001	0.755496	0.687895	0.721695	0.678716	0.694163	0.677729	0.695884	0.738591	0.714592	0.75351	0.730184	0.721147	0.733035		chr1-95200001	0.0117963	0.0136718	0.018286	0.0219292	0.0235917	0.0179953	0.0103519	0.0099309	0.0112122	0.0108202
									chr1-95300001	0.86533	0.841158	0.853244	0.829716	0.856588	0.827574	0.840449	0.873979	0.865369	0.878793	0.860464	0.865736	0.86125		chr1-95300001	0.747114	0.695612	0.721363	0.68872	0.703686	0.692193	0.695942	0.739716	0.719622	0.746731	0.734025	0.726791	0.728745		chr1-95300001	0.0127269	0.0146058	0.0128305	0.0178491	0.0159886	0.0214524	0.015638	0.013998	0.0135167	0.0134674
									chr1-95400001	0.872949	0.837507	0.855228	0.835824	0.85756	0.845578	0.853159	0.879069	0.851026	0.878062	0.87759	0.873552	0.857301		chr1-95400001	0.754154	0.698813	0.726484	0.693267	0.717817	0.708545	0.723389	0.742725	0.717661	0.750465	0.744787	0.73889	0.735952		chr1-95400001	0.0124799	0.0128984	0.0191394	0.0247518	0.0231761	0.0256199	0.0120042	0.0121571	0.0126613	0.0138723
									chr1-95500001	0.901724	0.879098	0.890411	0.856798	0.89471	0.877411	0.885858	0.910519	0.877961	0.909367	0.913915	0.900245	0.898854		chr1-95500001	0.778972	0.723566	0.751269	0.717126	0.732532	0.732264	0.740783	0.763359	0.739266	0.776985	0.780314	0.765834	0.762154		chr1-95500001	0.0110867	0.0106083	0.0152379	0.0235634	0.0204209	0.0238455	0.0105432	0.00997406	0.0111747	0.0121611
									chr1-95600001	0.882763	0.870784	0.876773	0.848978	0.878348	0.868714	0.868829	0.899854	0.875585	0.890832	0.877328	0.890496	0.877546		chr1-95600001	0.736659	0.687876	0.712268	0.688623	0.702374	0.700312	0.697666	0.758548	0.712047	0.75329	0.707404	0.730342	0.722645		chr1-95600001	0.0141083	0.0139071	0.0193086	0.0238806	0.0245941	0.0205333	0.0147371	0.0142021	0.0151346	0.016124
									chr1-95700001	0.886114	0.859528	0.872821	0.845399	0.881033	0.850836	0.875479	0.901691	0.863406	0.892281	0.885892	0.883481	0.879278		chr1-95700001	0.719701	0.657447	0.688574	0.671274	0.672947	0.674783	0.684855	0.734141	0.683607	0.731231	0.698255	0.704863	0.702857		chr1-95700001	0.0117528	0.0112525	0.0119871	0.0165017	0.0156618	0.0140952	0.0120903	0.0115261	0.0111975	0.0129214
									chr1-95800001	0.894404	0.856393	0.875399	0.865737	0.873175	0.855508	0.887323	0.911297	0.855861	0.903063	0.918677	0.89737	0.886968		chr1-95800001	0.789248	0.721012	0.75513	0.73357	0.746241	0.74895	0.747787	0.808359	0.766181	0.80869	0.790471	0.776994	0.763561		chr1-95800001	0.0106876	0.012789	0.0129198	0.0164356	0.0162339	0.0171468	0.0128752	0.0121021	0.0107285	0.010836
									chr1-95900001	0.865904	0.833477	0.84969	0.853705	0.836779	0.834585	0.832853	0.885451	0.854679	0.854641	0.796227	0.8731	0.82239		chr1-95900001	0.696595	0.630078	0.663337	0.682473	0.622701	0.656975	0.649196	0.710451	0.672912	0.685576	0.635687	0.692132	0.627991		chr1-95900001	0.0135644	0.0189139	0.0148182	0.0178101	0.0179619	0.0178402	0.0146254	0.0170183	0.0206477	0.020114
									chr1-96000001	0.786839	0.71354	0.75019	0.774709	0.713006	0.771617	0.668043	0.83038	0.788502	0.822838	0.77072	0.775891	0.739113		chr1-96000001	0.646342	0.577737	0.61204	0.6304	0.594089	0.637633	0.582835	0.65788	0.641389	0.675901	0.621114	0.629628	0.60932		chr1-96000001	0.0130835	0.0168766	0.0138239	0.0157127	0.0147364	0.0157309	0.01662	0.0118896	0.0131367	0.0172305
									chr1-96100001	0.86424	0.759066	0.811653	0.743106	0.752166	0.716317	0.726893	0.865435	0.776012	0.880137	0.830334	0.806698	0.812638		chr1-96100001	0.745354	0.643502	0.694428	0.614087	0.630746	0.597844	0.626966	0.740604	0.647289	0.76766	0.698977	0.69342	0.689251		chr1-96100001	0.0132192	0.0136958	0.0107921	0.0129215	0.0116159	0.0133448	0.0125504	0.0111683	0.0119955	0.0137769
									chr1-96200001	0.872459	0.852995	0.862727	0.833099	0.874828	0.848941	0.862841	0.869979	0.842734	0.879175	0.865001	0.869619	0.870585		chr1-96200001	0.767367	0.717946	0.742656	0.703887	0.728395	0.726446	0.736038	0.754128	0.726361	0.758638	0.758006	0.749968	0.749335		chr1-96200001	0.0115256	0.0126356	0.0153907	0.0165005	0.0162143	0.0153937	0.0130198	0.0109058	0.0116602	0.0129843
									chr1-96300001	0.881131	0.866962	0.874046	0.846458	0.876136	0.859088	0.876998	0.886557	0.85434	0.886646	0.85806	0.881517	0.87408		chr1-96300001	0.704904	0.678266	0.691585	0.663971	0.689012	0.674019	0.698613	0.702996	0.675072	0.713254	0.691119	0.708879	0.700842		chr1-96300001	0.0137076	0.0139669	0.012358	0.0135401	0.0121803	0.01453	0.0150347	0.012614	0.0149143	0.0140934
									chr1-96400001	0.869562	0.836983	0.853272	0.817039	0.824682	0.861836	0.824178	0.874557	0.858751	0.880717	0.840844	0.85165	0.853887		chr1-96400001	0.736765	0.686374	0.71157	0.680377	0.6776	0.714601	0.681745	0.734899	0.727756	0.741303	0.726178	0.716101	0.720904		chr1-96400001	0.00918568	0.0122301	0.0124049	0.0166785	0.0181918	0.0144167	0.0109736	0.0108561	0.00902952	0.0109914
									chr1-96500001	0.886794	0.841397	0.864096	0.832336	0.869819	0.845753	0.86021	0.870376	0.856847	0.889571	0.892282	0.869969	0.874657		chr1-96500001	0.784129	0.72445	0.754289	0.718461	0.740985	0.731235	0.738251	0.757091	0.746079	0.777242	0.776814	0.755269	0.765099		chr1-96500001	0.0133594	0.0144191	0.0255632	0.0280446	0.029357	0.0252854	0.0153744	0.0128896	0.0145565	0.0161049
									chr1-96600001	0.906595	0.853597	0.880096	0.854952	0.866064	0.853551	0.840088	0.915993	0.888993	0.919251	0.914269	0.897553	0.886833		chr1-96600001	0.762028	0.711833	0.736931	0.693815	0.716979	0.721763	0.706901	0.765521	0.728679	0.774099	0.767923	0.753035	0.752883		chr1-96600001	0.0130372	0.0131004	0.0193321	0.0179129	0.0259306	0.0181908	0.0109997	0.00936086	0.0109356	0.0125725
									chr1-96700001	0.889099	0.865185	0.877142	0.838095	0.881492	0.858366	0.86789	0.890164	0.850525	0.896166	0.883063	0.883169	0.880515		chr1-96700001	0.745739	0.695828	0.720783	0.676388	0.703772	0.703202	0.707934	0.735786	0.694166	0.744983	0.730084	0.728927	0.727075		chr1-96700001	0.0107607	0.0101926	0.0120108	0.0159989	0.0148118	0.0171839	0.0114835	0.0102993	0.0110262	0.0123711
									chr1-96800001	0.891757	0.866253	0.879005	0.84649	0.886987	0.865054	0.878823	0.903971	0.869459	0.894585	0.902752	0.886867	0.89038		chr1-96800001	0.764745	0.713223	0.738984	0.701279	0.728515	0.725991	0.729283	0.753413	0.724165	0.758031	0.758816	0.744613	0.749426		chr1-96800001	0.0120434	0.0116402	0.0150848	0.0156617	0.0161257	0.0154521	0.0110664	0.0107134	0.0118317	0.0123337
									chr1-96900001	0.89291	0.865188	0.879049	0.84914	0.888161	0.859505	0.876166	0.912452	0.874141	0.897491	0.894729	0.886188	0.884954		chr1-96900001	0.773886	0.727925	0.750905	0.715552	0.742062	0.741733	0.748555	0.779716	0.748462	0.776067	0.771722	0.761333	0.760051		chr1-96900001	0.0109409	0.0110869	0.0176648	0.0181227	0.0176128	0.0167861	0.0107483	0.0109935	0.0116764	0.0127221
									chr1-97000001	0.850038	0.849748	0.849893	0.823973	0.842796	0.85119	0.852604	0.873636	0.839307	0.879691	0.839404	0.862576	0.830981		chr1-97000001	0.653869	0.62535	0.639609	0.611629	0.599309	0.636585	0.630163	0.671303	0.625165	0.687932	0.636438	0.661277	0.62667		chr1-97000001	0.0113786	0.0106294	0.0141092	0.0187807	0.0159707	0.0236985	0.010591	0.010229	0.0116713	0.0118613
									chr1-97100001	0.8812	0.856536	0.868868	0.850994	0.871454	0.844361	0.86008	0.886022	0.849604	0.884933	0.867348	0.881398	0.873429		chr1-97100001	0.69773	0.655272	0.676501	0.653609	0.661281	0.665307	0.668726	0.694573	0.661352	0.709324	0.659724	0.695372	0.677653		chr1-97100001	0.0103105	0.010615	0.0154353	0.0170576	0.0194246	0.0172611	0.0108684	0.0108192	0.0100286	0.012567
									chr1-97200001	0.901307	0.878248	0.889777	0.855516	0.893555	0.874835	0.88374	0.911783	0.875159	0.902393	0.899747	0.895964	0.89534		chr1-97200001	0.749408	0.702007	0.725708	0.700534	0.708466	0.712396	0.719213	0.741346	0.713696	0.752093	0.732218	0.737591	0.733129		chr1-97200001	0.0123566	0.0125888	0.0133129	0.0156281	0.0140426	0.0157912	0.0121457	0.0117806	0.0126273	0.0146743
									chr1-97300001	0.785733	0.758146	0.771939	0.772257	0.7834	0.761028	0.78836	0.83157	0.788845	0.823935	0.770049	0.794822	0.787405		chr1-97300001	0.591006	0.54754	0.569273	0.559008	0.557515	0.539519	0.588197	0.643917	0.57252	0.62376	0.549257	0.595974	0.565062		chr1-97300001	0.0230706	0.0225695	0.0109093	0.0127532	0.0111778	0.012457	0.0194235	0.0187508	0.0170219	0.0172593
									chr1-97400001	0.822153	0.828389	0.825271	0.82318	0.834077	0.830358	0.822537	0.862278	0.830332	0.859406	0.812121	0.841676	0.822282		chr1-97400001	0.679058	0.646302	0.66268	0.654442	0.646471	0.668213	0.661762	0.711414	0.668201	0.708378	0.649157	0.675909	0.651366		chr1-97400001	0.0205099	0.019992	0.0129326	0.0143679	0.0138542	0.0140331	0.0227381	0.0185468	0.0206966	0.0194794
									chr1-97500001	0.886591	0.831118	0.858854	0.842952	0.858458	0.839617	0.834168	0.90579	0.892178	0.910717	0.893226	0.874809	0.875534		chr1-97500001	0.77165	0.671682	0.721666	0.702454	0.699003	0.694298	0.698741	0.753364	0.76794	0.792861	0.766297	0.746153	0.746125		chr1-97500001	0.0160124	0.0178615	0.0120806	0.0138775	0.0128105	0.013316	0.0146246	0.0152817	0.0162677	0.0146149
									chr1-97600001	0.91016	0.818552	0.864356	0.849898	0.859659	0.818063	0.838501	0.907072	0.872309	0.911816	0.914244	0.861725	0.878892		chr1-97600001	0.777217	0.685547	0.731382	0.710849	0.704938	0.682053	0.670375	0.771287	0.724438	0.764455	0.76505	0.722303	0.719236		chr1-97600001	0.00887288	0.0161013	0.0109333	0.012326	0.0126445	0.0127754	0.0106567	0.00946296	0.0086978	0.0112607
									chr1-97700001	0.823259	0.717575	0.770417	0.799787	0.737963	0.706584	0.663748	0.823361	0.866554	0.854991	0.854407	0.81425	0.794884		chr1-97700001	0.76886	0.630353	0.699606	0.701725	0.651947	0.643729	0.580972	0.749556	0.762747	0.774376	0.769812	0.726964	0.716852		chr1-97700001	0.01563	0.0183894	0.0115148	0.0137369	0.0116811	0.01377	0.0149216	0.0157817	0.0152961	0.0143631
									chr1-97800001	0.781156	0.708399	0.744777	0.780202	0.736536	0.749198	0.722718	0.830693	0.771052	0.825467	0.785562	0.772014	0.748974		chr1-97800001	0.641719	0.553333	0.597526	0.625026	0.566642	0.608762	0.563284	0.663469	0.615591	0.67274	0.624393	0.626471	0.606555		chr1-97800001	0.0101543	0.0136404	0.0131378	0.0149855	0.0150965	0.0146222	0.0109523	0.00911601	0.0103521	0.0129923
									chr1-97900001	0.911401	0.851525	0.881463	0.849411	0.865994	0.842197	0.857779	0.9042	0.882709	0.908814	0.898967	0.879183	0.88523		chr1-97900001	0.788821	0.690947	0.739884	0.698274	0.725221	0.708319	0.71477	0.76336	0.744677	0.783548	0.772307	0.750156	0.765131		chr1-97900001	0.0115928	0.014688	0.0253547	0.0284422	0.028667	0.0213885	0.010368	0.00887908	0.00959772	0.0103915
									chr1-98000001	0.891212	0.827633	0.859423	0.82928	0.837341	0.823897	0.829893	0.902605	0.881352	0.890577	0.886668	0.864991	0.868827		chr1-98000001	0.727752	0.679993	0.703873	0.689632	0.694864	0.70603	0.690823	0.730048	0.714503	0.739023	0.728694	0.720763	0.710695		chr1-98000001	0.0123638	0.0156279	0.0219758	0.0239594	0.0277498	0.0217636	0.01178	0.0106338	0.0136089	0.0118282
									chr1-98100001	0.869609	0.853291	0.86145	0.839677	0.871614	0.860482	0.867366	0.887178	0.847172	0.88558	0.861972	0.871127	0.869247		chr1-98100001	0.741173	0.705321	0.723247	0.68566	0.720424	0.718832	0.727554	0.750138	0.704126	0.749497	0.73709	0.733756	0.735956		chr1-98100001	0.0140788	0.0140691	0.0191408	0.0216677	0.0238904	0.0264662	0.0131802	0.0135333	0.0130627	0.0135203
									chr1-98200001	0.90327	0.88314	0.893205	0.862699	0.90071	0.872099	0.886403	0.917189	0.877126	0.901954	0.897177	0.897181	0.893904		chr1-98200001	0.774579	0.722199	0.748389	0.71116	0.733816	0.73449	0.733733	0.769896	0.743036	0.769394	0.764343	0.756582	0.75392		chr1-98200001	0.011221	0.0107803	0.0155675	0.0260244	0.0226607	0.0220148	0.0107317	0.0106065	0.0108647	0.0130306
									chr1-98300001	0.875008	0.842934	0.858971	0.835476	0.862192	0.850095	0.835541	0.88236	0.838557	0.889442	0.857462	0.876373	0.857279		chr1-98300001	0.730014	0.676143	0.703078	0.675412	0.689313	0.694982	0.682274	0.724666	0.694348	0.746224	0.694076	0.730756	0.699056		chr1-98300001	0.0127929	0.0128638	0.0183578	0.0222542	0.0199521	0.0184934	0.0126915	0.012137	0.0146931	0.0128935
									chr1-98400001	0.901705	0.837213	0.869459	0.848087	0.857391	0.837663	0.834493	0.912951	0.890229	0.913308	0.910845	0.88355	0.887894		chr1-98400001	0.748982	0.673219	0.7111	0.689278	0.680365	0.665745	0.697771	0.746039	0.716478	0.740134	0.745607	0.71846	0.735145		chr1-98400001	0.0126653	0.0144065	0.0128354	0.0171631	0.0191843	0.0177202	0.0126206	0.0126713	0.0117958	0.0118587
									chr1-98500001	0.839414	0.812462	0.825938	0.827184	0.827208	0.829755	0.806096	0.861268	0.817558	0.846624	0.834244	0.834984	0.826614		chr1-98500001	0.643354	0.603136	0.623245	0.630972	0.626286	0.613456	0.629013	0.685187	0.632693	0.66193	0.640661	0.631893	0.639066		chr1-98500001	0.0182628	0.0176897	0.0148264	0.017643	0.0186136	0.0197896	0.0170181	0.0167724	0.0164176	0.0155658
									chr1-98600001	0.89767	0.817608	0.857639	0.830826	0.833757	0.801269	0.835024	0.913011	0.887691	0.891814	0.903965	0.868368	0.849586		chr1-98600001	0.780412	0.664136	0.722274	0.698554	0.68836	0.654161	0.700617	0.777949	0.728676	0.760132	0.764648	0.74144	0.733948		chr1-98600001	0.0131048	0.0165447	0.0148343	0.0202161	0.0204859	0.0198088	0.0127424	0.0109224	0.0125519	0.0136649
									chr1-98700001	0.904973	0.804561	0.854767	0.816408	0.829311	0.797122	0.796835	0.897205	0.885239	0.905764	0.914751	0.881522	0.876704		chr1-98700001	0.779056	0.714078	0.746567	0.724288	0.703259	0.723573	0.719623	0.774693	0.715365	0.775121	0.757472	0.743285	0.752136		chr1-98700001	0.00908002	0.0125783	0.014355	0.0160248	0.0153603	0.0150772	0.00974583	0.0100019	0.00930689	0.0118435
									chr1-98800001	0.828334	0.818488	0.823411	0.811553	0.803435	0.827633	0.804807	0.860576	0.853395	0.888973	0.798304	0.8566	0.803209		chr1-98800001	0.63603	0.602915	0.619473	0.65483	0.58801	0.69165	0.581053	0.672098	0.626805	0.694713	0.626642	0.654629	0.611905		chr1-98800001	0.00970968	0.00976104	0.0117718	0.0124174	0.0120023	0.013805	0.00970157	0.00715877	0.00830271	0.00768568
									chr1-98900001	0.880856	0.848805	0.86483	0.838291	0.867233	0.843443	0.844134	0.893513	0.865274	0.883471	0.873937	0.86846	0.853307		chr1-98900001	0.758291	0.710239	0.734265	0.719831	0.719371	0.713192	0.712447	0.760074	0.725732	0.761612	0.746853	0.739621	0.728956		chr1-98900001	0.0118899	0.0114879	0.0125688	0.0151141	0.015969	0.0144684	0.0119493	0.0123844	0.012736	0.0133289
									chr1-99000001	0.899541	0.871527	0.885534	0.851705	0.892364	0.867038	0.882227	0.91513	0.876157	0.902076	0.907414	0.897797	0.893873		chr1-99000001	0.762795	0.709536	0.736165	0.697963	0.722838	0.708105	0.72971	0.763929	0.726231	0.759402	0.759042	0.744222	0.753889		chr1-99000001	0.0101687	0.0101781	0.0135892	0.016198	0.0167235	0.0172358	0.00963631	0.00926577	0.00953888	0.0101437
									chr1-99100001	0.889248	0.877383	0.883316	0.85645	0.893398	0.878458	0.883473	0.902459	0.871923	0.903304	0.888433	0.896608	0.890573		chr1-99100001	0.732111	0.683391	0.707751	0.678917	0.699991	0.692387	0.703972	0.729195	0.695062	0.744381	0.719994	0.725876	0.720617		chr1-99100001	0.0126744	0.012355	0.0175655	0.0201424	0.0181697	0.0194848	0.0121494	0.0107064	0.0124292	0.0128407
									chr1-99200001	0.906292	0.881988	0.89414	0.861358	0.893759	0.870957	0.888155	0.913964	0.874449	0.907012	0.908712	0.898811	0.897588		chr1-99200001	0.763619	0.710608	0.737114	0.698465	0.716036	0.712158	0.723183	0.755737	0.727788	0.756486	0.74941	0.737926	0.740046		chr1-99200001	0.00995375	0.0103406	0.0147387	0.0225631	0.0221017	0.01967	0.009554	0.0105072	0.0108686	0.0123216
									chr1-99300001	0.880659	0.860127	0.870393	0.840168	0.878808	0.862931	0.869218	0.896239	0.85757	0.889726	0.877053	0.878804	0.875422		chr1-99300001	0.735984	0.695561	0.715773	0.691342	0.707877	0.704105	0.708619	0.744562	0.696909	0.746406	0.711387	0.724233	0.724322		chr1-99300001	0.0126836	0.0118513	0.0149805	0.0167976	0.0211311	0.0169538	0.012422	0.0124233	0.012988	0.0136896
									chr1-99400001	0.891033	0.864296	0.877665	0.858456	0.877594	0.866884	0.862894	0.896075	0.85696	0.896967	0.886554	0.883037	0.878645		chr1-99400001	0.765004	0.715057	0.74003	0.709453	0.726101	0.728396	0.730233	0.763017	0.717007	0.762317	0.762318	0.748373	0.7498		chr1-99400001	0.0123225	0.01262	0.00774055	0.00993557	0.0087581	0.0105079	0.0114896	0.0117119	0.0121964	0.0130673
									chr1-99500001	0.890916	0.865856	0.878386	0.850911	0.885908	0.859714	0.879472	0.905448	0.872494	0.893035	0.893478	0.885495	0.886706		chr1-99500001	0.767935	0.717497	0.742716	0.71027	0.734528	0.726379	0.736511	0.761255	0.742975	0.765113	0.766308	0.751614	0.756945		chr1-99500001	0.0120691	0.0120309	0.0106774	0.0129938	0.0118463	0.0130593	0.0105567	0.0110888	0.0115578	0.0130803
									chr1-99600001	0.901117	0.872302	0.886709	0.848224	0.89328	0.871483	0.878023	0.913811	0.886345	0.903755	0.90647	0.893333	0.894193		chr1-99600001	0.767833	0.720818	0.744326	0.707794	0.73977	0.731463	0.737965	0.767726	0.746179	0.767306	0.76794	0.749213	0.760616		chr1-99600001	0.0106555	0.0107411	0.0112434	0.0121826	0.0106302	0.0128253	0.0113501	0.00952522	0.0103569	0.0126629
									chr1-99700001	0.886745	0.860316	0.873531	0.846143	0.880619	0.853578	0.875125	0.900795	0.866822	0.893162	0.886833	0.886626	0.883162		chr1-99700001	0.749492	0.693449	0.721471	0.68725	0.708296	0.700127	0.713482	0.755633	0.717549	0.751951	0.729948	0.732239	0.726467		chr1-99700001	0.0125681	0.0120147	0.0116925	0.0143983	0.0131222	0.0147086	0.0129371	0.0125731	0.0122459	0.0137136
									chr1-99800001	0.906667	0.886862	0.896765	0.861555	0.898403	0.878565	0.890077	0.911632	0.887257	0.912999	0.908865	0.899062	0.903553		chr1-99800001	0.796904	0.7366	0.766752	0.73047	0.753537	0.751768	0.75714	0.781239	0.766931	0.79473	0.789106	0.772301	0.778771		chr1-99800001	0.0117949	0.0112132	0.0114758	0.0129814	0.0112281	0.0138871	0.0116407	0.0106595	0.0114681	0.0133568
									chr1-99900001	0.821373	0.785258	0.803315	0.784933	0.811659	0.798675	0.782973	0.8382	0.807071	0.839784	0.807572	0.817464	0.822091		chr1-99900001	0.649826	0.59248	0.621153	0.584717	0.600481	0.611033	0.602307	0.653265	0.617681	0.65787	0.616351	0.640988	0.630952		chr1-99900001	0.0111776	0.0107135	0.0123808	0.0134451	0.0139269	0.0127595	0.010941	0.0102789	0.0108647	0.0111899
									chr1-100000001	0.837953	0.711532	0.774742	0.815712	0.723117	0.701495	0.694252	0.857744	0.82226	0.861191	0.730062	0.775904	0.751314		chr1-100000001	0.684915	0.574683	0.629799	0.659488	0.566072	0.55169	0.556707	0.677493	0.683401	0.694261	0.602049	0.633744	0.61623		chr1-100000001	0.00985407	0.01068	0.0135609	0.0151869	0.0149954	0.0156287	0.0107329	0.0119957	0.00938676	0.0119384
									chr1-100100001	0.898355	0.812633	0.855494	0.835721	0.824952	0.82413	0.823115	0.902925	0.863883	0.909494	0.895934	0.872331	0.861697		chr1-100100001	0.750356	0.671776	0.711066	0.678314	0.669438	0.699268	0.681949	0.73704	0.697921	0.75902	0.75094	0.719776	0.716236		chr1-100100001	0.0121822	0.0133797	0.0121254	0.01414	0.0134327	0.0154684	0.0110273	0.0108186	0.010379	0.0117557
									chr1-100200001	0.852074	0.824314	0.838194	0.813665	0.855427	0.830734	0.825003	0.884366	0.823908	0.862416	0.814523	0.84969	0.845978		chr1-100200001	0.744411	0.667413	0.705912	0.684435	0.688847	0.698453	0.682526	0.746716	0.733475	0.744561	0.729438	0.719958	0.713237		chr1-100200001	0.0104979	0.0133761	0.0105909	0.0126921	0.0116768	0.0132427	0.0128255	0.00858456	0.0107322	0.0114866
									chr1-100300001	0.699755	0.65032	0.675037	0.691466	0.683342	0.609656	0.658524	0.753459	0.629783	0.763503	0.628771	0.692172	0.68497		chr1-100300001	0.627774	0.57672	0.602247	0.618414	0.602186	0.567658	0.57553	0.675061	0.589803	0.666313	0.587036	0.620794	0.632681		chr1-100300001	0.00932366	0.0116694	0.0127901	0.013458	0.0142213	0.01377	0.0111919	0.00663542	0.00871929	0.00879316
									chr1-100400001	0.890962	0.835102	0.863032	0.849642	0.853	0.831132	0.842938	0.906436	0.86501	0.906304	0.880023	0.867845	0.862372		chr1-100400001	0.760708	0.696209	0.728459	0.700286	0.708242	0.707147	0.712433	0.76256	0.722447	0.771359	0.744809	0.734048	0.738113		chr1-100400001	0.0105095	0.0148047	0.0109013	0.0129559	0.0116613	0.0131762	0.0102775	0.0103785	0.0111084	0.0117289
									chr1-100500001	0.913629	0.838056	0.875842	0.847377	0.861627	0.835014	0.844984	0.919044	0.893567	0.921339	0.918179	0.885747	0.878328		chr1-100500001	0.805418	0.716932	0.761175	0.723174	0.736732	0.724494	0.73877	0.800735	0.771977	0.805951	0.79398	0.768618	0.776336		chr1-100500001	0.0129735	0.0160824	0.0104753	0.0123865	0.010869	0.0133908	0.0128263	0.0112251	0.0123246	0.01303
									chr1-100600001	0.805529	0.784019	0.794774	0.797389	0.800576	0.794499	0.777478	0.830611	0.812836	0.855665	0.8285	0.819537	0.805527		chr1-100600001	0.490414	0.465925	0.478169	0.524461	0.484795	0.471482	0.485441	0.517976	0.467084	0.508222	0.463392	0.528613	0.507105		chr1-100600001	0.0146684	0.0152071	0.00961053	0.0139093	0.010702	0.0156605	0.0168512	0.0119163	0.0130056	0.0141078
									chr1-100700001	0.870068	0.85181	0.860939	0.848498	0.875083	0.850187	0.86175	0.889952	0.845767	0.883647	0.880094	0.874647	0.869298		chr1-100700001	0.751274	0.707891	0.729583	0.703291	0.718511	0.712476	0.723661	0.759198	0.723472	0.766494	0.754365	0.744672	0.747599		chr1-100700001	0.0130985	0.0133198	0.0129321	0.0172545	0.0151816	0.018068	0.0130507	0.0126725	0.0144584	0.0139757
									chr1-100800001	0.888649	0.873425	0.881037	0.851488	0.893429	0.864914	0.877803	0.905806	0.859664	0.893067	0.898494	0.890399	0.889535		chr1-100800001	0.758528	0.712738	0.735633	0.698786	0.725751	0.715484	0.730251	0.761224	0.717606	0.755375	0.750537	0.74261	0.742796		chr1-100800001	0.0126916	0.0114855	0.015651	0.0168174	0.0169297	0.0181505	0.0134141	0.0114939	0.0127874	0.0136633
									chr1-100900001	0.89724	0.873744	0.885492	0.857878	0.895392	0.872423	0.885349	0.904978	0.874675	0.900767	0.904822	0.89627	0.896787		chr1-100900001	0.752549	0.705721	0.729135	0.696414	0.717693	0.711514	0.721863	0.745671	0.723863	0.74457	0.754866	0.741382	0.742147		chr1-100900001	0.011661	0.010603	0.00971324	0.015973	0.0146429	0.0152768	0.011143	0.0104027	0.0106055	0.0119601
									chr1-101000001	0.869061	0.850391	0.859726	0.832331	0.870081	0.860334	0.859364	0.876556	0.826889	0.869607	0.844091	0.870545	0.869086		chr1-101000001	0.726581	0.692113	0.709347	0.687629	0.704221	0.713255	0.701205	0.73828	0.693795	0.732242	0.697886	0.726609	0.720826		chr1-101000001	0.0128129	0.0121519	0.0140012	0.0199826	0.0192073	0.0210112	0.01208	0.0121632	0.0140496	0.01358
									chr1-101100001	0.886445	0.878812	0.882628	0.857981	0.893219	0.869085	0.875514	0.901568	0.879763	0.8909	0.888081	0.889073	0.884486		chr1-101100001	0.757939	0.715517	0.736728	0.71387	0.724341	0.722554	0.721979	0.75972	0.740117	0.76011	0.759234	0.751861	0.742413		chr1-101100001	0.0169331	0.0148473	0.0152448	0.020395	0.0213892	0.0200848	0.0179714	0.0161622	0.0196664	0.0164125
									chr1-101200001	0.912766	0.882243	0.897505	0.866927	0.90334	0.875528	0.889086	0.916819	0.886619	0.90847	0.915189	0.903259	0.903874		chr1-101200001	0.764135	0.717117	0.740626	0.708434	0.730019	0.725701	0.730515	0.758508	0.734893	0.759083	0.765578	0.751411	0.752019		chr1-101200001	0.00988985	0.0102551	0.0176715	0.0170888	0.0223123	0.0186798	0.00955792	0.00987302	0.00967074	0.0111712
									chr1-101300001	0.879671	0.848913	0.864292	0.841412	0.859044	0.850236	0.860273	0.882565	0.863833	0.882824	0.863597	0.872289	0.861888		chr1-101300001	0.732352	0.68406	0.708206	0.68707	0.687537	0.696497	0.705165	0.737554	0.715826	0.731134	0.722379	0.720869	0.71458		chr1-101300001	0.0177086	0.0174223	0.0161626	0.0161734	0.0186671	0.0154896	0.0183317	0.0165278	0.0184267	0.0168726
									chr1-101400001	0.865277	0.862521	0.863899	0.848287	0.86832	0.862921	0.859057	0.894477	0.857342	0.888065	0.866061	0.87545	0.867458		chr1-101400001	0.734527	0.685254	0.709891	0.680615	0.692123	0.697532	0.689176	0.740159	0.712781	0.741586	0.72094	0.72266	0.719716		chr1-101400001	0.0122213	0.0120265	0.0124643	0.0129249	0.0114479	0.0132729	0.0130232	0.0109733	0.0114254	0.0133477
									chr1-101500001	0.879015	0.847901	0.863458	0.834269	0.869928	0.850274	0.847585	0.894396	0.877081	0.875112	0.877511	0.867721	0.875637		chr1-101500001	0.739259	0.694892	0.717076	0.686959	0.707421	0.709885	0.703761	0.738786	0.728516	0.737277	0.726354	0.724458	0.73379		chr1-101500001	0.0142937	0.0138205	0.00959387	0.0119978	0.0105952	0.0126771	0.0136873	0.0114817	0.012453	0.0148146
									chr1-101600001	0.903078	0.879994	0.891536	0.862178	0.902348	0.871327	0.88932	0.902304	0.884456	0.910665	0.918468	0.901003	0.898768		chr1-101600001	0.78596	0.736552	0.761256	0.721303	0.750813	0.735152	0.748995	0.767579	0.756065	0.776681	0.787067	0.768434	0.77009		chr1-101600001	0.0103221	0.00994722	0.0148814	0.0144837	0.0156846	0.0143425	0.0100094	0.00952125	0.0107845	0.0113902
									chr1-101700001	0.875133	0.852044	0.863588	0.842844	0.880247	0.85247	0.857175	0.902112	0.860761	0.88553	0.873806	0.877517	0.878202		chr1-101700001	0.726787	0.678588	0.702688	0.677906	0.700369	0.699738	0.688129	0.741319	0.71447	0.7322	0.717401	0.723401	0.718213		chr1-101700001	0.0127138	0.0131729	0.0173231	0.0146828	0.0144148	0.0148787	0.0133554	0.0118794	0.0127652	0.0144187
									chr1-101800001	0.899445	0.870083	0.884764	0.858053	0.886845	0.867494	0.870805	0.91471	0.87546	0.900386	0.903158	0.890334	0.891264		chr1-101800001	0.754643	0.703261	0.728952	0.704847	0.714303	0.711439	0.712219	0.753469	0.727215	0.751153	0.747734	0.737813	0.741325		chr1-101800001	0.0102423	0.010536	0.010483	0.0130361	0.0117436	0.0136383	0.00976927	0.00962228	0.0102185	0.0116717
									chr1-101900001	0.90479	0.883579	0.894184	0.861009	0.902096	0.881764	0.892572	0.915525	0.888744	0.912401	0.907009	0.90143	0.903356		chr1-101900001	0.778679	0.72741	0.753045	0.717041	0.737295	0.735324	0.745472	0.779155	0.750709	0.780761	0.771759	0.763925	0.765015		chr1-101900001	0.0115575	0.0108105	0.0181627	0.0215043	0.0210174	0.0192597	0.0110561	0.0106659	0.0123044	0.0121211
									chr1-102000001	0.833382	0.820057	0.826719	0.833489	0.820833	0.840527	0.818108	0.86415	0.841271	0.859981	0.811342	0.844878	0.821486		chr1-102000001	0.7023	0.673862	0.688081	0.678707	0.685744	0.692033	0.681312	0.708345	0.682025	0.72306	0.680106	0.704351	0.696689		chr1-102000001	0.011652	0.0114321	0.0122535	0.0140436	0.0154266	0.013693	0.0141536	0.010907	0.012659	0.0127849
									chr1-102100001	0.904036	0.880842	0.892439	0.855585	0.902027	0.878651	0.885423	0.914437	0.891401	0.909307	0.916814	0.901589	0.898821		chr1-102100001	0.783119	0.734608	0.758864	0.716633	0.74575	0.741879	0.742592	0.775946	0.762962	0.779426	0.790884	0.771352	0.767038		chr1-102100001	0.011445	0.0108912	0.0122497	0.0164291	0.0138379	0.0164702	0.0126718	0.0112813	0.0119458	0.0133213
									chr1-102200001	0.876637	0.852021	0.864329	0.847421	0.865069	0.853012	0.864953	0.883742	0.834403	0.885879	0.88093	0.871508	0.874826		chr1-102200001	0.487861	0.413582	0.450722	0.45794	0.413753	0.366821	0.420468	0.537688	0.453718	0.497664	0.385654	0.456361	0.451102		chr1-102200001	0.0107215	0.0115162	0.00958481	0.0119843	0.0104949	0.0120593	0.0123794	0.00929966	0.0127142	0.00904852
									chr1-102300001	0.819235	0.81576	0.817498	0.809935	0.817419	0.826169	0.797984	0.84025	0.814451	0.835699	0.7938	0.832861	0.814288		chr1-102300001	0.693869	0.668353	0.681111	0.670996	0.663815	0.685174	0.661174	0.715723	0.680044	0.698819	0.657561	0.702589	0.684135		chr1-102300001	0.0138358	0.0134031	0.0129957	0.0151759	0.0135626	0.0152141	0.0162967	0.0124047	0.0141671	0.0126131
									chr1-102400001	0.89302	0.87512	0.88407	0.857991	0.897498	0.87272	0.889873	0.910559	0.885398	0.909118	0.904513	0.896582	0.901017		chr1-102400001	0.770786	0.721044	0.745915	0.713716	0.729949	0.728498	0.732381	0.760926	0.748124	0.770344	0.7657	0.754222	0.75872		chr1-102400001	0.0115004	0.0106684	0.0113623	0.0125441	0.0120763	0.0132602	0.0115061	0.0109931	0.0120632	0.0135769
									chr1-102500001	0.860717	0.850375	0.855546	0.831393	0.862886	0.851617	0.855061	0.886083	0.851286	0.881947	0.845453	0.865377	0.858758		chr1-102500001	0.716587	0.685403	0.700995	0.673997	0.694281	0.704711	0.699905	0.729186	0.701194	0.720189	0.708156	0.711386	0.711913		chr1-102500001	0.015644	0.0150451	0.0109359	0.0121708	0.0124587	0.0119063	0.0161439	0.0176838	0.0163602	0.0171708
									chr1-102600001	0.904433	0.879797	0.892115	0.855383	0.898691	0.87585	0.885763	0.903014	0.872495	0.898995	0.889476	0.895022	0.894371		chr1-102600001	0.773007	0.722092	0.747549	0.703341	0.737291	0.739255	0.730966	0.759441	0.723858	0.763525	0.753475	0.746471	0.752451		chr1-102600001	0.0116912	0.0109662	0.0115249	0.0125517	0.0123216	0.0127845	0.0114227	0.0100433	0.011508	0.0120181
									chr1-102700001	0.877017	0.855755	0.866386	0.85783	0.877058	0.869303	0.867375	0.886419	0.867917	0.892117	0.874874	0.880183	0.876321		chr1-102700001	0.739397	0.687777	0.713587	0.682645	0.700742	0.693022	0.721269	0.737999	0.699235	0.728531	0.717026	0.724822	0.721037		chr1-102700001	0.0115343	0.0114817	0.0119335	0.0130631	0.0118431	0.0135119	0.0114583	0.0100029	0.0120802	0.012605
									chr1-102800001	0.903312	0.887286	0.895299	0.865166	0.896649	0.874344	0.889267	0.914231	0.867906	0.913177	0.90676	0.900089	0.90123		chr1-102800001	0.784183	0.745757	0.76497	0.736888	0.753212	0.749015	0.761885	0.783422	0.743195	0.79146	0.781478	0.776674	0.775538		chr1-102800001	0.0130785	0.012519	0.0133191	0.0142056	0.0133456	0.0141061	0.0135106	0.0139043	0.012147	0.0147986
									chr1-102900001	0.835995	0.830399	0.833197	0.832866	0.856431	0.836027	0.84639	0.859259	0.833434	0.845633	0.852559	0.852422	0.844886		chr1-102900001	0.714986	0.683312	0.699149	0.694565	0.699314	0.694239	0.701541	0.719009	0.695849	0.723253	0.718647	0.717007	0.710072		chr1-102900001	0.0181612	0.018614	0.0137672	0.0142432	0.0148945	0.0151535	0.0223501	0.0193718	0.0190883	0.0179804
									chr1-103000001	0.906836	0.884487	0.895661	0.862193	0.898147	0.878837	0.892247	0.913572	0.87346	0.914393	0.917695	0.90379	0.901092		chr1-103000001	0.763458	0.725759	0.744609	0.701534	0.736739	0.726642	0.74003	0.760569	0.718429	0.770797	0.771584	0.75803	0.759262		chr1-103000001	0.00997478	0.0094619	0.0105737	0.0120179	0.0115845	0.0131471	0.00955614	0.00853479	0.0106874	0.0109646
									chr1-103100001	0.89687	0.88016	0.888515	0.861364	0.900157	0.875019	0.894728	0.911198	0.88676	0.905859	0.903272	0.896742	0.901981		chr1-103100001	0.768826	0.728771	0.748799	0.718645	0.739269	0.736639	0.750583	0.769494	0.739531	0.770356	0.771684	0.757149	0.763731		chr1-103100001	0.0108448	0.009934	0.0181224	0.0180028	0.0200265	0.0190196	0.0102443	0.0093821	0.00975188	0.0114986
									chr1-103200001	0.840708	0.835046	0.837877	0.832733	0.838456	0.847578	0.831449	0.858616	0.832873	0.858791	0.806865	0.849101	0.821846		chr1-103200001	0.68172	0.649963	0.665842	0.660055	0.649197	0.679647	0.65671	0.686581	0.66497	0.693712	0.646784	0.677993	0.654996		chr1-103200001	0.0124902	0.0122709	0.0109059	0.012801	0.0116153	0.0125636	0.0128136	0.0117139	0.0114427	0.0135068
[truncated: 19,939 more rows]
[truncated: 40 more columns]
