# Supplementary material for: Small RNAs mediate transgenerational inheritance of genome-wide trans-acting epialleles in maize
Source: Genome Biol. 2022 Feb 9;23:53. doi: 10.1186/s13059-022-02614-0 (PMC8827192; doi:10.1186/s13059-022-02614-0)
Supplement: Supplementary file 7 — Additional file 7: Dataset S2. Transgenerational DNA methylation states resemble the nonrecurrent parent. [file 13059_2022_2614_MOESM7_ESM.xlsx]

## Sheet: Additional file 7 Dataset S2
Additional file 7: Dataset S2. Transgenerational DNA methylation states resemble the nonrecurrent parent
Dataset S2a. Pearson's Product-Moment Correlation Coefficients r (P) of DNA Methylation Change during Backcross, Related to Figure S2b.														Dataset S2b. DMRs Number, Related to Figure S2c.				Dataset S2c. P Value Based on Hypergeometric Test for Verlaped DMRs between Methylation Change two Hybrids F1 Compared MPV, Related to Figure S2d.			Dataset S2d. Transgenerational Hybrid-Induced DMRs for Mo17 Backcross Lines, Related to Figure 1c.															Dataset S2e. Methylation Change of B73 Backcross Lines Compared to B73 on the TCM and TCdM DMRs in MB, Related to Figures S3a, S3d and S3e.
Cor (r)														Pairwise comparison	# hyper	# hypo			P value		Chromosomes	Start	Stop	DMRs_class	BM-MPV	BM3-B73	BM5-B73	BM6S1-B73	BM6S3-B73	P value of difference between MB and MPV	P value of difference between MB3 and Mo17	P value of difference between MB5 and Mo17	P value of difference between BM6S1 and Mo17	P value of difference between BM6S3 and Mo17		Chromosomes	Start	Stop	MB-MPV	MB3-B73	MB5-B73	MB6S1-B73	MB6S3-B73	P value of difference between MB and MPV	P value of difference between MB3 and B73	P value of difference between MB5 and B73	P value of difference between MB6S1 and B73	P value of difference between MB6S3 and B73
BM5-Mo17	0.434731										0.454616	MB5-B73		BM vs.MPV	6757	4307		704 TCM DMRs	0		chr10	6207401	6207600	hyper	0.0743934	0.144022	0.108529	0.113266	0.100345	0.0281194	0.0206878	0.100893	0.00166621	0.00036951		chr10	822801	823000	0.0660794	-0.048193	-0.00064075	-0.0205283	-0.0138843	0.00380472	0.000237752	0.984278	0.00581943	0.126344
BM6S1-Mo17	0.428464	0.44313								0.465522	0.465352	MB6S1-B73		BM3 vs.Mo17	3255	4499		652 TCdM	0		chr10	8937401	8937600	hyper	0.11838	0.187698	0.0616146	0.189489	0.334343	0.0337683	0.135343	0.521055	0.145052	0.0493205		chr10	1048601	1048800	0.105442	-0.00141925	0.0397593	-0.062093	-0.0454414	0.00222911	0.990241	0.698964	0.340324	0.372855
BM6S3-Mo17	0.330342	0.414114	0.327537						0.478234	0.470443	0.456625	MB6S3-B73		BM5 vs.Mo17	2880	2134					chr10	43111601	43111800	hyper	0.0505832	0.0429539	0.061439	0.0683967	0.0810077	0.0133652	0.00788731	0.51652	0.0833237	0.0234699		chr10	1101801	1102000	0.114806	-0.0820507	-0.0495271	0.0226526	-0.0810075	0.0139881	0.246136	0.504932	0.698243	0.453725
BM-MPV	0.27789	0.298574	0.274053	0.207472				0.284406	0.295775	0.253293	0.262656	MXB-MPV		BM6S1 vs.Mo17	3709	2708					chr10	48093801	48094000	hyper	0.073212	0.154702	0.0415582	0.107468	0.104351	0.041342	0.225745	0.122701	0.167845	0.0309507		chr10	1477001	1477200	0.235807	0.300323	0.185871	0.148453	0.265627	0.00414016	0.152971	0.0267003	0.366643	0.0668815
Mo17-B73	-0.328113	-0.327607	-0.26048	0.201285	0.00963939		-0.172498	0.304907	0.264066	0.309838	0.326855	Mo17-B73		BM6S3 vs.Mo17	4348	4181					chr10	68595001	68595200	hyper	0.0531961	0.0331096	0.0193066	0.00691916	0.0675673	0.0243144	0.576092	0.186452	0.799078	0.0272178		chr10	1498601	1498800	0.0564414	0.115514	0.161062	0.0357059	0.011981	0.0179489	0.605805	0.392961	0.781422	0.853374
	BM3-Mo17	BM5-Mo17	BM6S1-Mo17	BM6S3-Mo17	BM-MPV		MB-MPV	MB6S3-B73	MB6S1-B73	MB5-B73	MB3-B73			MB vs.MPV	8723	5212					chr10	102340201	102340400	hyper	0.108974	0.0482955	0.0624771	0.0609212	0.14835	0.000695114	0.0913116	0.280035	0.501103	0.0389998		chr10	1516801	1517000	0.0725556	0.00861191	-0.00547657	-0.00978491	0.0350168	0.0302342	0.613959	0.748569	0.477391	0.453173
														MB3 vs. B73	3825	4293					chr10	108339601	108339800	hyper	0.0534824	0.0416661	0.0572409	0.0595233	0.0656079	0.0213591	0.422654	0.128343	0.0377502	0.016245		chr10	2218801	2219000	0.0871841	0.00334247	-0.00178572	-0.035119	0.014881	0.0195674	0.939532	0.962855	0.0330467	0.795733
P value														MB5 vs. B73	2965	5293					chr10	135287601	135287800	hyper	0.0821625	0.100331	0.050816	0.0636177	0.0621102	0.00247148	0.186507	0.186557	0.166233	0.0164175		chr10	2265201	2265400	0.0604585	-0.0172065	0.00802462	-0.0418816	-0.0037482	0.0150234	0.528082	0.896238	0.530422	0.953542
BM5-Mo17	< 2.2e-16										< 2.2e-16	MB5-B73		MB6S1 vs. B73	3478	4079					chr10	143822201	143822400	hyper	0.0891371	0.0161285	0.0138884	0.00640976	0.106265	0.00269349	0.422662	0.422664	0.42268	0.0202508		chr10	2265801	2266000	0.108227	0.0510652	0.0258097	0.0202153	-0.0487142	0.00314982	0.324361	0.727502	0.89109	0.349422
BM6S1-Mo17	< 2.2e-16	< 2.2e-16								< 2.2e-16	< 2.2e-16	MB6S1-B73		MB6S3 vs. B73	3466	4112					chr1	6032801	6033000	hyper	0.0559653	0.0976755	0.0836836	0.216546	0.107411	0.0243648	0.227509	0.174506	0.294208	0.00962769		chr10	2375001	2375200	0.0731322	0.00478493	0.0196073	-0.00669662	0.00574589	0.0170824	0.571842	0.20174	0.792744	0.836169
BM6S3-Mo17	< 2.2e-16	< 2.2e-16	< 2.2e-16						< 2.2e-16	< 2.2e-16	< 2.2e-16	MB6S3-B73									chr1	14658601	14658800	hyper	0.0599701	0.109426	0.11431	0.0718148	0.0795518	0.0278929	0.305409	0.0837912	0.105804	0.0175043		chr10	2678601	2678800	0.0684094	0.0358048	0.00524105	-0.00890804	0.0631556	0.0411614	0.457319	0.80136	0.687537	0.269515
BM-MPV	< 2.2e-16	< 2.2e-16	< 2.2e-16	< 2.2e-16				< 2.2e-16	< 2.2e-16	< 2.2e-16	< 2.2e-16	MXB-MPV									chr1	15390401	15390600	hyper	0.137257	0.00749162	0.230871	0.373877	0.191814	0.0185644	0.542459	0.00536762	0.174184	0.00563116		chr10	2678801	2679000	0.0634653	0.10255	0.0538171	0.0501078	0.0405417	0.000204988	0.399442	0.560678	0.0874557	0.35989
Mo17-B73	< 2.2e-16	< 2.2e-16	< 2.2e-16	< 2.2e-16	0.01135		< 2.2e-16	< 2.2e-16	< 2.2e-16	< 2.2e-16	< 2.2e-16	Mo17-B73									chr1	31328801	31329000	hyper	0.0788011	0.196696	0.036025	0.0211721	0.200626	0.0020049	0.269501	0.769714	0.873904	0.0317999		chr10	2766001	2766200	0.115596	0.0948753	0.0195384	0.0361834	0.127807	0.00804378	0.0308637	0.855489	0.315285	0.0845901
	BM3-Mo17	BM5-Mo17	BM6S1-Mo17	BM6S3-Mo17	BM-MPV		MB-MPV	MB6S3-B73	MB6S1-B73	MB5-B73	MB3-B73										chr1	43899401	43899600	hyper	0.0622825	0.0828941	0.0899634	0.0679951	0.191203	0.0144084	0.308663	0.12626	0.113818	0.0346425		chr10	3370401	3370600	0.0525	-0.0545454	-0.0504831	-0.0235589	0.0391006	0.0320971	0.386604	0.136943	0.571049	0.276046
																					chr1	167654401	167654600	hyper	0.0656609	0.0640147	0.0915541	0.0635924	0.0626144	0.000132832	0.310832	0.0507482	0.446369	0.035524		chr10	3621001	3621200	0.0796368	-0.027828	-0.0116568	0.063194	-0.0728848	0.000326848	0.902359	0.852726	0.0509329	0.026905
																					chr1	198083001	198083200	hyper	0.0736793	0.0496279	0.0136784	0.0660569	0.105672	0.0487104	0.455302	0.658231	0.0785361	0.00482685		chr10	3626401	3626600	0.0813249	-0.0528078	0.0322571	0.0814522	0.0189622	0.0223445	0.455182	0.386911	0.60143	0.624636
																					chr1	200948001	200948200	hyper	0.120645	0.0713665	0.0354649	0.0402327	0.182384	0.000259795	0.142292	0.0347686	0.619722	0.0404271		chr10	3630401	3630600	0.0779501	-0.037037	-0.049537	-0.099537	-0.0459656	0.00915729	0.638227	0.470446	0.0596459	0.519451
																					chr1	212193001	212193200	hyper	0.0651247	0.085353	0.0558818	0.0781436	0.0669638	0.0273269	0.00171124	0.422653	0.000244053	0.0044151		chr10	4039401	4039600	0.0931153	-0.100314	-0.0488285	-0.0504069	-0.015566	0.0181673	0.093299	0.471651	0.673053	0.678598
																					chr1	225534401	225534600	hyper	0.0906884	0.0539431	0.0650317	0.0703983	0.0585707	0.00168372	0.281921	0.112847	0.408051	0.0421964		chr10	4711601	4711800	0.238094	-5e-07	-5e-07	-5e-07	-5e-07	0.0150677	0.42265	0.42265	0.42265	0.42265
																					chr1	226325401	226325600	hyper	0.125088	0.113802	0.233098	0.303683	0.188244	0.0292415	0.577125	0.0117641	0.00434927	0.0110373		chr10	4903601	4903800	0.156755	0.133239	0.156161	0.0554851	0.159661	0.00250109	0.153087	0.346814	0.579648	0.328563
																					chr1	228679601	228679800	hyper	0.0810347	0.060661	0.0125106	0.0777215	0.0797864	0.00357105	0.0300765	0.534491	0.0401158	0.0229365		chr10	4910401	4910600	0.0966364	0.100617	0.0974303	0.0185387	0.0785834	0.009804	0.0205891	0.00390554	0.715135	0.303192
																					chr1	229699601	229699800	hyper	0.0622721	0.193483	0.0309828	0.514315	0.117094	0.0372904	0.162189	0.828911	0.116104	0.0290037		chr10	6337201	6337400	0.0559214	0.0269423	-0.00877193	0.0112281	0.0745614	0.000544929	0.540021	0.42265	0.658335	0.467448
																					chr1	233760601	233760800	hyper	0.116402	0.0860902	0.0231092	0.00510205	0.214285	0.0287293	0.232058	0.768971	0.933628	0.0266716		chr10	6500001	6500200	0.0825618	0.00115741	-0.00925926	-0.00925926	-0.00925926	0.000252316	0.941379	0.42265	0.42265	0.42265
																					chr1	234381801	234382000	hyper	0.0706375	0.105535	0.135063	0.367851	0.628715	0.00441625	0.00301254	0.350627	0.139216	0.00890394		chr10	6933801	6934000	0.122707	0.0463756	-0.0606734	0.0103894	0.0862561	0.0117899	0.196934	0.329634	0.926757	0.0778738
																					chr1	273084201	273084400	hyper	0.066152	0.0232542	0.0657892	0.0090933	0.0637535	0.0048538	0.00572193	0.0904136	0.497264	0.0195779		chr10	7500201	7500400	0.0525247	-0.0242211	-0.0284497	-0.0270704	0.0014972	0.0397994	0.578178	0.453769	0.471299	0.971334
																					chr1	291344601	291344800	hyper	0.113228	0.0779592	0.00896575	0.0639301	0.0537865	0.0015967	0.00737501	0.785052	0.267681	0.0158613		chr10	7830001	7830200	0.0920513	0.03125	0.0159198	-0.0223214	-0.0113524	0.0243532	0.698489	0.804875	0.563148	0.751428
																					chr2	2913201	2913400	hyper	0.201251	0.0740996	0.070911	0.189922	0.0625465	0.0250554	0.0081677	0.319292	0.249929	0.0108253		chr10	7883201	7883400	0.0526653	-0.0189882	0.0041177	0.00285379	-0.0174826	0.00716694	0.331354	0.853228	0.868483	0.345542
																					chr2	23020001	23020200	hyper	0.0501321	0.0637339	0.0484185	0.0355059	0.0675565	0.00513459	0.292469	0.0575902	0.130717	0.0122602		chr10	8188001	8188200	0.062766	-0.022984	-0.0125673	-0.00446546	-0.022984	0.045897	0.00547311	0.355972	0.832608	0.00547311
																					chr2	25998801	25999000	hyper	0.137049	0.0174015	0.0316038	0.0198893	0.0749259	0.00195133	0.0432683	0.426041	0.0329864	0.00260482		chr10	8228801	8229000	0.0731516	-0.0263158	-0.0263158	0.0107212	-0.0106908	0.00603784	0.42265	0.42265	0.835417	0.760203
																					chr2	126628801	126629000	hyper	0.154135	0.12299	0.161899	0.111119	0.224988	0.013438	0.0695339	0.093132	0.28144	0.024447		chr10	8370001	8370200	0.0699643	-5e-07	0.0449995	-5e-07	0.00925876	0.00624636	0.42265	0.0121219	0.42265	0.422671
																					chr2	155602201	155602400	hyper	0.0687039	0.0248157	0.0184122	0.0548832	0.0729462	0.00835972	0.542188	0.642213	0.0772693	0.0444762		chr10	9156801	9157000	0.0633969	0.15651	-0.0165632	-0.0741559	0.141002	0.0228437	0.0583588	0.887682	0.214836	0.314017
																					chr2	163824001	163824200	hyper	0.102029	0.0538625	0.117732	0.0555982	0.0698973	0.0267479	0.1826	0.0780784	0.00648326	0.0488826		chr10	9848601	9848800	0.0523662	-0.00859575	0.0468345	-0.00261615	-0.0893105	0.00416414	0.635553	0.0888077	0.97379	0.0298268
																					chr2	185066601	185066800	hyper	0.102497	0.238624	0.185465	0.287364	0.444865	0.0323894	0.0197574	0.0114302	0.116059	0.0021208		chr10	9871401	9871600	0.0561231	-0.0184029	0.0171363	0.040655	0.00491745	0.00528393	0.506669	0.501424	0.4154	0.835924
																					chr2	200818401	200818600	hyper	0.0701432	0.0269066	0.0452737	0.132387	0.0941745	0.0169946	0.0392134	0.586832	8.27781e-06	0.0184339		chr10	11115201	11115400	0.0565471	0.038461	-5e-07	0.0499995	0.0192303	0.00343091	0.422655	0.42265	0.422654	0.42266
																					chr2	224821201	224821400	hyper	0.0579153	0.0597939	0.00617234	0.0231476	0.0861106	0.0294345	0.179811	0.422681	0.422658	0.00103898		chr10	11308601	11308800	0.176666	0.0666665	-0.0166666	-0.0166667	-0.0999999	0.0227592	0.764298	0.909833	0.909833	0.42265
																					chr2	236325001	236325200	hyper	0.0749223	0.138649	0.21338	0.115324	0.136074	0.000643532	0.0178629	0.179404	0.474776	0.0414907		chr10	11603001	11603200	0.0784853	-0.0274015	-0.0330149	-0.0332792	-0.0274015	0.0285383	0.257815	0.110661	0.105283	0.257815
																					chr3	3176201	3176400	hyper	0.0870163	0.0136252	0.0221318	0.06765	0.09325	0.00471247	0.229312	0.333573	0.00400979	0.0015144		chr10	11628601	11628800	0.0628009	0.012536	-0.00573432	-0.00533396	-0.00991477	0.00157711	0.196453	0.0724857	0.574865	0.108952
																					chr3	12553401	12553600	hyper	0.0608727	0.0260459	0.0550902	0.0564776	0.0794346	0.0246164	0.226717	0.164552	0.0569818	0.0198961		chr10	11677001	11677200	0.0662353	0.0338978	0.00666617	0.0916662	0.032467	0.000207825	0.422655	0.422679	0.422652	0.422656
																					chr3	55752601	55752800	hyper	0.0760188	0.0538228	0.0674975	0.0607374	0.177869	0.0239817	0.181112	0.0206787	0.024774	0.0391653		chr10	12154001	12154200	0.128346	0.027957	-0.00362272	0.00972303	0.105831	0.00255038	0.630126	0.947227	0.840703	0.1618
																					chr3	95860001	95860200	hyper	0.138461	0.0166662	0.0357138	0.0526311	0.108333	0.0213119	0.422661	0.422655	0.422653	0.0493463		chr10	13343801	13344000	0.0773371	-5e-07	-5e-07	-5e-07	-5e-07	0.000409382	0.42265	0.42265	0.42265	0.42265
																					chr3	102201401	102201600	hyper	0.070437	0.053081	0.00193436	0.0832295	0.0691608	0.00899218	0.109543	0.957804	0.263011	0.048731		chr10	13421001	13421200	0.0540065	-5e-07	-5e-07	-5e-07	0.0198241	0.00716931	0.42265	0.42265	0.42265	0.0286748
																					chr3	102979601	102979800	hyper	0.0781245	0.0769225	0.0208328	0.055555	0.0712495	0.00122495	0.422652	0.422659	0.422653	0.014749		chr10	13813001	13813200	0.0953932	0.021857	-0.00767196	0.0138334	0.0287478	0.00269423	0.213611	0.00118694	0.585994	0.373808
																					chr3	161879601	161879800	hyper	0.0505076	0.00255061	0.0224335	0.0433123	0.059064	0.0114571	0.482615	0.0159182	0.0568644	0.00172568		chr10	13819601	13819800	0.0569932	0.00510154	0.00416617	0.0147962	0.0175479	0.013356	0.422687	0.422696	0.0792726	0.165798
																					chr3	180832201	180832400	hyper	0.0710614	0.0914663	0.0382641	0.0892298	0.200105	0.00266901	0.326277	0.591424	0.22362	0.011123		chr10	13872601	13872800	0.0557024	0.0357138	0.045454	-5e-07	-5e-07	0.0127809	0.422655	0.422654	0.42265	0.42265
																					chr3	181013201	181013400	hyper	0.173421	0.26846	0.0736691	0.24193	0.151391	0.000213633	0.0191649	0.0753678	0.0718217	0.0317949		chr10	14445801	14446000	0.0717386	-5e-07	0.0312495	-5e-07	-5e-07	0.0143152	0.42265	0.422656	0.42265	0.42265
																					chr3	190249601	190249800	hyper	0.136058	0.0752453	0.0219254	0.0274675	0.0949675	0.00614125	0.0909439	0.867959	0.771462	0.0460019		chr10	14650601	14650800	0.120843	-0.0671364	0.00893339	0.0728194	-0.142183	0.0079107	0.26837	0.885938	0.211477	0.3428
																					chr3	206191001	206191200	hyper	0.117094	0.00126142	0.0164221	0.0347606	0.0640217	0.000356067	0.947194	0.647492	0.472844	0.0336538		chr10	14702601	14702800	0.0632247	-0.118844	-0.0347904	-0.0901079	0.0435753	0.042863	1.26384e-05	0.59467	0.0884353	0.282252
																					chr3	206947601	206947800	hyper	0.0840382	0.164108	0.258552	0.275219	0.225219	0.00117974	0.0365848	0.125385	0.0834962	0.0261736		chr10	15303601	15303800	0.109848	-5e-07	-5e-07	-5e-07	-5e-07	0.00249041	0.42265	0.42265	0.42265	0.42265
																					chr3	210368801	210369000	hyper	0.0512076	0.04248	0.0516547	0.0834469	0.22723	0.010454	0.201375	0.378602	0.130324	0.00262192		chr10	15605201	15605400	0.0677742	-0.00667004	-0.00908403	-0.0140133	0.0372004	0.000927786	0.326665	0.227869	0.15644	0.569687
																					chr4	3675601	3675800	hyper	0.0558782	0.0328849	0.0378401	0.0650648	0.0510908	0.000198066	0.182437	0.269731	0.0303741	0.0481026		chr10	15782201	15782400	0.153068	-0.0149254	-0.0149254	0.0298798	-0.00356174	0.00269952	0.42265	0.42265	0.430829	0.866937
																					chr4	5415401	5415600	hyper	0.0514452	0.0228621	0.0208146	0.0160663	0.0517475	0.0339093	0.547507	0.142301	0.310471	0.0206863		chr10	15882801	15883000	0.21161	0.326509	0.113051	0.190031	0.712106	0.0349397	0.0273922	0.317214	0.0443864	0.0427566
																					chr4	22931201	22931400	hyper	0.112056	0.0427054	0.133712	0.157164	0.11861	0.0472194	0.560536	0.246524	0.21187	0.0155326		chr10	16870001	16870200	0.161191	0.133333	-5e-07	-5e-07	0.173333	0.0226089	0.422651	0.42265	0.42265	0.245664
																					chr4	48068601	48068800	hyper	0.0556643	0.0163659	0.0501284	0.031097	0.0532243	0.00438497	0.694407	0.0265324	0.116153	0.0235822		chr10	17037601	17037800	0.0787873	-5e-07	-5e-07	0.0312495	0.0277773	0.000445963	0.42265	0.42265	0.422656	0.422657
																					chr4	77692401	77692600	hyper	0.0604987	0.0429497	0.0225966	0.0304181	0.140158	0.019276	0.375272	0.507517	0.438138	0.0432339		chr10	17088801	17089000	0.0682837	0.00577756	0.0130461	-0.0137862	-0.00776298	0.007198	0.664047	0.71807	0.202268	0.430902
																					chr4	99573001	99573200	hyper	0.0887713	0.00388893	0.182044	0.0282917	0.299659	0.00795409	0.972839	0.0972221	0.628525	0.0472062		chr10	17125001	17125200	0.0559722	-5e-07	0.0363631	0.192073	0.0362403	0.00129679	0.42265	0.422655	0.0801696	0.0589779
																					chr4	127525201	127525400	hyper	0.0536683	0.0271556	0.0552544	0.0889318	0.196002	0.00333894	0.211252	0.094647	0.18317	0.00916196		chr10	17677401	17677600	0.121428	-5e-07	-5e-07	-5e-07	0.0217386	0.0477151	0.42265	0.42265	0.42265	0.422659
																					chr4	154920801	154921000	hyper	0.0699271	0.0140963	0.0258426	0.0155234	0.0677164	0.00790466	0.0478703	0.153229	0.38644	0.0421865		chr10	18037401	18037600	0.0577931	0.0307765	-0.00757576	0.0995671	0.140341	0.00377383	0.0974834	0.42265	0.0194995	0.243359
																					chr4	162649201	162649400	hyper	0.111288	0.0601555	0.0713358	0.0726617	0.183838	0.00789202	0.11356	0.0240465	0.135848	0.00604307		chr10	18844201	18844400	0.0529407	-5e-07	-5e-07	0.0327438	0.0235685	0.00324711	0.42265	0.42265	0.0291602	0.222229
																					chr4	178512801	178513000	hyper	0.0648456	0.0316325	0.0404376	0.0588684	0.0586851	0.000945932	0.267745	0.656875	0.289303	0.0356779		chr10	19808801	19809000	0.0735012	0.0732466	0.113366	0.0211854	0.0257727	0.000435954	0.441928	0.033266	0.487994	0.0466677
																					chr4	208053801	208054000	hyper	0.08973	0.190226	0.0759897	0.0892472	0.187096	0.0186446	0.104173	0.164621	0.147597	0.00709985		chr10	20349401	20349600	0.0520828	0.0178566	-5e-07	-5e-07	0.0303566	0.00122496	0.422661	0.42265	0.42265	0.0297597
																					chr4	221788801	221789000	hyper	0.068938	0.234903	0.0832991	0.0854635	0.205615	0.0331095	0.0243638	0.363676	0.152721	0.0360201		chr10	20564201	20564400	0.0729161	0.132575	0.124999	0.0833328	0.0851444	0.00033419	0.114705	0.0954664	0.422652	0.000452393
																					chr5	50973801	50974000	hyper	0.0568077	0.0367168	0.0339009	0.0422723	0.0563346	0.0394725	0.158917	0.0566473	0.000561949	0.0296374		chr10	20565001	20565200	0.0502183	0.0942771	0.086805	0.0607138	0.0624995	6.90962e-05	0.046644	0.0702407	0.135843	0.422653
																					chr5	62924601	62924800	hyper	0.154104	0.0829498	0.16509	0.0957989	0.238696	0.000400321	0.616459	0.137639	0.285675	0.042471		chr10	20775601	20775800	0.0760864	0.055555	-5e-07	-5e-07	0.0161285	0.000334189	0.422653	0.42265	0.42265	0.422662
																					chr5	82834001	82834200	hyper	0.087729	0.0144711	0.0242831	0.0348429	0.145809	0.00933468	0.543666	0.631189	0.399561	0.0109692		chr10	22013601	22013800	0.0511585	0.000882258	-0.0177898	-0.00523983	0.0632504	6.50407e-05	0.975129	0.400734	0.790134	0.413824
																					chr5	83902001	83902200	hyper	0.0655614	0.103241	0.0108494	0.0401455	0.0717722	0.020783	0.495814	0.772051	0.353407	0.00335682		chr10	22188001	22188200	0.0895016	0.108525	-0.0176097	-0.0267434	-0.0237264	0.0156059	0.0900235	0.890096	0.652497	0.445776
																					chr5	95534201	95534400	hyper	0.0645071	0.0186695	0.0492266	0.0351309	0.0654362	0.0119112	0.426408	0.200644	0.365629	0.0417617		chr10	22286201	22286400	0.108785	0.17236	-5e-07	-5e-07	0.202564	2.06008e-06	0.0543858	0.42265	0.42265	0.000160193
																					chr5	101150801	101151000	hyper	0.19999	0.174486	0.184917	0.0174489	0.173585	0.0296007	0.0249946	0.0221506	0.816734	0.0412128		chr10	22605001	22605200	0.0982142	0.0208333	0.270833	0.0833332	0.141667	0.0457373	0.80755	0.293937	0.591752	0.0873922
																					chr5	114040601	114040800	hyper	0.0776613	0.0161883	0.0371707	0.0992349	0.098129	0.00875189	0.0099126	0.385311	0.0956772	0.00107561		chr10	22869201	22869400	0.142858	-0.0448726	0.243379	0.00175261	0.106378	0.0116874	0.101027	0.00424579	0.928565	0.0598617
																					chr5	148098201	148098400	hyper	0.0810173	0.114403	0.0486897	0.148128	0.299517	0.043746	0.452475	0.134776	0.0680908	0.0322665		chr10	23178001	23178200	0.0583328	0.038461	0.0624994	0.0624994	-5e-07	0.0189355	0.422655	0.422653	0.422653	0.42265
																					chr5	149067201	149067400	hyper	0.0718566	0.0940375	0.0532106	0.0315765	0.0675345	0.000500243	0.206819	0.081165	0.672667	0.0442586		chr10	23385201	23385400	0.0712429	-0.0186614	-0.0378922	-0.0219347	-0.0378922	0.00447109	0.484046	0.0688797	0.369603	0.0688797
																					chr5	157412601	157412800	hyper	0.0589057	0.00654762	0.180316	0.0543923	0.160119	0.00391549	0.872291	0.328183	0.493704	0.0051152		chr10	23479601	23479800	0.104166	-5e-07	-5e-07	-5e-07	-5e-07	0.00122493	0.42265	0.42265	0.42265	0.42265
																					chr6	74377001	74377200	hyper	0.104263	0.0407977	0.0704622	0.0711119	0.102499	0.0265919	0.378428	0.297994	0.0268812	0.0236415		chr10	23950201	23950400	0.182109	-0.0821154	-0.00731201	-0.00246626	0.00942456	3.63784e-05	0.42199	0.747168	0.953948	0.715958
																					chr6	86378801	86379000	hyper	0.052339	0.0537345	0.0730836	0.00667138	0.0801094	0.000855469	0.0155907	0.123578	0.807767	0.0251335		chr10	23986201	23986400	0.0521202	0.0195108	0.021349	0.00311725	0.0374363	0.0246293	0.593775	0.581711	0.786435	0.353023
																					chr6	88548001	88548200	hyper	0.0680468	0.0915972	0.0409877	0.0382986	0.0567618	0.0334019	0.46821	0.393275	0.742382	0.0140442		chr10	24382801	24383000	0.0617567	0.0133935	-0.00871102	-0.0362408	0.0125254	0.00377973	0.595539	0.473122	0.0589764	0.359645
																					chr6	101962801	101963000	hyper	0.0736797	0.107666	0.0399021	0.0261381	0.0558281	0.000832375	0.384725	0.00984733	0.636875	0.00911922		chr10	24404201	24404400	0.0678492	-0.0263302	-0.041246	0.000852859	0.0122104	0.00901758	0.546149	0.220941	0.965452	0.607351
																					chr6	105522801	105523000	hyper	0.081644	0.0455815	0.0313199	0.0597688	0.0597786	0.00506283	0.350868	0.599005	0.0158972	0.0460383		chr10	24873001	24873200	0.0557143	-5e-07	-5e-07	0.018518	0.076704	0.0219505	0.42265	0.42265	0.42266	0.032625
																					chr6	111446201	111446400	hyper	0.0511537	0.0657322	0.00632861	0.0124995	0.0812495	0.0463938	0.00241001	0.42268	0.422665	0.0493464		chr10	24961801	24962000	0.175	-5e-07	-5e-07	-5e-07	-5e-07	1.71573e-05	0.42265	0.42265	0.42265	0.42265
																					chr6	113985401	113985600	hyper	0.120358	0.0172409	0.0369453	0.0138884	0.0732542	0.0346953	0.422661	0.422655	0.422664	0.00149147		chr10	25657401	25657600	0.0764477	-0.00517436	0.0454209	0.0311784	0.0387817	0.00531389	0.104522	0.300242	0.232681	0.471017
																					chr6	129158201	129158400	hyper	0.0839443	0.0537105	0.0313384	0.0774892	0.0934999	0.0276139	0.163339	0.371545	0.460997	0.00704037		chr10	25701001	25701200	0.116593	0.0282877	-0.101092	0.00589886	-0.0860346	0.0176477	0.191737	0.0266759	0.929041	0.0250765
																					chr6	163799601	163799800	hyper	0.0839895	0.00228379	0.0695753	0.0358974	0.111641	0.0175138	0.880389	0.16936	0.615997	0.0212949		chr10	25715001	25715200	0.0737822	0.0357138	-5e-07	0.0176763	-5e-07	0.024592	0.422655	0.42265	0.019805	0.42265
																					chr6	165413601	165413800	hyper	0.0574269	0.00855254	0.0770417	0.0681741	0.0540123	0.0334561	0.70301	0.187278	0.297217	0.0471773		chr10	25722001	25722200	0.0876511	0.0116162	0.0211469	-0.0030466	0.132017	0.00557791	0.691185	0.598584	0.844986	0.184069
																					chr7	3203601	3203800	hyper	0.0758142	0.124424	0.157029	0.150772	0.131122	0.000172494	0.00554632	0.00284558	0.0230177	0.0106658		chr10	25945401	25945600	0.113957	-0.0873397	0.412658	-0.0560897	0.0344551	0.0361912	0.319534	0.0250043	0.525028	0.709426
																					chr7	42524201	42524400	hyper	0.0910951	0.0142544	0.0290693	0.0226696	0.140832	0.00346429	0.306402	0.102633	0.110374	0.00427254		chr10	26831001	26831200	0.0602256	0.00354523	0.0149433	-0.00133384	-0.00359079	0.0226847	0.737748	0.280028	0.92183	0.769144
																					chr7	119243401	119243600	hyper	0.10912	0.0564936	0.0765696	0.0915908	0.101666	0.00929876	0.14021	0.253753	0.104242	0.0369052		chr10	28049401	28049600	0.0583328	-5e-07	-5e-07	-5e-07	-5e-07	0.0189355	0.42265	0.42265	0.42265	0.42265
																					chr7	136613401	136613600	hyper	0.300267	0.105295	0.247719	0.121962	0.192795	0.007988	0.28832	0.123126	0.418643	0.0354473		chr10	29155201	29155400	0.0525169	0.0161679	0.0506073	0.0153509	0.00733372	0.0161995	0.637403	0.597141	0.784895	0.831607
																					chr7	146036001	146036200	hyper	0.0528452	0.0778448	0.00170517	0.0217306	0.113383	0.0297067	0.0637968	0.973502	0.765151	0.0406737		chr10	29226201	29226400	0.0673791	0.0362234	0.19431	0.0655969	0.211261	0.0104784	0.47785	0.221998	0.141609	0.015477
																					chr7	151713601	151713800	hyper	0.0864801	0.0725148	0.110867	0.0695339	0.0711749	0.00691608	0.34314	0.061207	0.332206	0.000317341		chr10	29251201	29251400	0.0588271	0.00654686	-0.00659169	0.0214316	0.0498283	0.0302597	0.861933	0.951427	0.553336	0.538147
																					chr7	162859801	162860000	hyper	0.121454	0.134858	0.0720334	0.0904409	0.0677537	0.0266117	0.0313102	0.0333865	0.154282	0.0292638		chr10	29392201	29392400	0.0652043	0.00334378	-0.00128284	-0.00574713	-0.00258257	9.13916e-05	0.785288	0.876309	0.42265	0.73185
																					chr7	164045801	164046000	hyper	0.0787032	0.0388884	0.0372409	0.0499995	0.054093	1.00157e-05	0.144817	0.00544235	0.183506	0.000729674		chr10	29463001	29463200	0.0538175	-5e-07	-5e-07	-5e-07	-5e-07	0.00861927	0.42265	0.42265	0.42265	0.42265
																					chr7	169476601	169476800	hyper	0.0855857	0.18866	0.125967	0.140727	0.364543	0.0486043	0.134871	0.233254	0.126778	0.026766		chr10	29742201	29742400	0.0507055	-5e-07	-5e-07	-5e-07	-5e-07	1.74841e-06	0.42265	0.42265	0.42265	0.42265
																					chr8	12253001	12253200	hyper	0.0548169	0.0433452	0.0538872	0.02026	0.126802	0.000342673	0.498773	0.22689	0.411516	0.0323448		chr10	29928001	29928200	0.0940165	-5e-07	0.0499995	0.0624994	-5e-07	0.000850559	0.42265	0.422654	0.422653	0.42265
																					chr8	50559401	50559600	hyper	0.0634403	0.0153018	0.0272762	0.0311865	0.0528066	0.0201551	0.204199	0.150248	0.221595	0.0165101		chr10	30089401	30089600	0.103227	-5e-07	-5e-07	0.0849668	0.0527477	2.55928e-06	0.42265	0.42265	0.0830516	0.0414138
																					chr8	81582001	81582200	hyper	0.0845145	0.0253365	0.0260742	0.0878822	0.102779	0.00112227	0.459609	0.371178	0.0293745	0.0210218		chr10	30299801	30300000	0.131078	0.0338804	0.181541	0.0896608	-0.0843317	0.0109687	0.791363	0.459589	0.739893	0.509235
																					chr8	104624201	104624400	hyper	0.111443	0.0117132	0.0394622	0.0243054	0.0521855	0.00616404	0.262135	0.160667	0.651756	0.0130132		chr10	30605201	30605400	0.0568153	0.042147	0.0553398	0.0144585	0.0250465	0.00625613	0.346958	0.319008	0.386261	0.302632
																					chr8	125017201	125017400	hyper	0.0885333	0.0408867	0.337445	0.0861919	0.15991	0.0124032	0.129176	0.405262	0.0180877	0.0017806		chr10	30705001	30705200	0.0590272	-5e-07	-5e-07	-5e-07	0.0333328	1.00158e-05	0.42265	0.42265	0.42265	0.422656
																					chr8	132498001	132498200	hyper	0.243056	0.0555554	0.186111	0.0972221	0.163889	0.0284034	0.333334	0.0192555	0.0198035	0.00710523		chr10	31461801	31462000	0.0580212	0.128023	-0.0318841	0.124528	0.00654465	0.0369294	0.0432575	0.354009	0.344577	0.907268
																					chr8	155297801	155298000	hyper	0.0743252	0.046358	0.119517	0.012535	0.0626546	0.0429134	0.285224	0.0290666	0.0443532	0.0481443		chr10	33368001	33368200	0.054025	0.000289171	-0.0160497	0.0133669	0.0345058	3.65769e-07	0.965531	0.088139	0.429976	0.000924194
																					chr8	157097401	157097600	hyper	0.0572713	0.00573516	0.0643528	0.0296356	0.0587249	0.0256338	0.379801	0.370237	0.0191179	0.0401038		chr10	34081401	34081600	0.055364	0.0097556	-5e-07	0.0204673	0.0101059	2.65174e-05	0.422669	0.42265	0.422659	0.151494
																					chr8	157113401	157113600	hyper	0.0576097	0.0781806	0.0914453	0.165501	0.160292	0.00442684	0.00112688	0.0434438	0.0393567	0.0154692		chr10	34266001	34266200	0.0511599	0.0376063	-5e-07	0.026013	-5e-07	0.0177129	0.0315048	0.42265	0.00151458	0.42265
																					chr9	25794201	25794400	hyper	0.0847679	0.103847	0.0472771	0.0466659	0.0612723	0.0193705	0.169639	0.452881	0.260684	0.00677892		chr10	34957801	34958000	0.0683001	-5e-07	-5e-07	-5e-07	-5e-07	0.0129897	0.42265	0.42265	0.42265	0.42265
																					chr9	114886001	114886200	hyper	0.106326	0.0252789	0.0312275	0.169387	0.0548152	0.00194399	0.448082	0.334159	0.0128478	0.0203396		chr10	35236601	35236800	0.098762	0.00868725	-0.0168229	-0.027027	0.0253539	0.00712572	0.864119	0.619248	0.42265	0.453088
																					chr9	134359801	134360000	hyper	0.0569425	0.134419	0.0174217	0.044531	0.165003	0.0244892	0.436932	0.483215	0.367586	0.0312721		chr10	35309401	35309600	0.0815503	-5e-07	-5e-07	-5e-07	0.055555	0.021031	0.42265	0.42265	0.42265	0.422653
																					chr10	9098801	9099000	hypo	-0.0590277	-0.0347222	-0.0347222	-0.0347222	-0.118055	3.97191e-05	0.718281	0.718282	0.718282	0.00344234		chr10	35314801	35315000	0.0669839	-5e-07	0.0131574	0.0116274	-5e-07	0.0232778	0.42265	0.422664	0.422666	0.42265
																					chr10	82963201	82963400	hypo	-0.126427	-0.125798	-0.103556	-0.00279436	-0.244478	0.000941627	0.0191238	0.303189	0.972585	0.0083748		chr10	35449601	35449800	0.0582017	0.0168067	0.00675381	0.0282353	0.00411855	0.0240524	0.641021	0.787307	0.568111	0.767791
																					chr10	83540401	83540600	hypo	-0.0869044	-0.109637	-0.115682	-0.0491173	-0.100336	0.000209036	0.488561	0.328913	0.26518	0.00979168		chr10	35452201	35452400	0.0616711	0.0170125	0.0411504	0.0030552	0.0199091	0.0043085	0.597189	0.502802	0.855882	0.188559
																					chr10	100558001	100558200	hypo	-0.053881	-0.0734952	-0.0556592	-0.0617569	-0.053323	0.000937507	0.00262646	0.0252871	0.00366247	0.00106464		chr10	35925001	35925200	0.102461	0.0909685	0.0217618	0.287697	0.111056	0.000571888	0.402283	0.836524	0.128556	0.540046
																					chr10	103696601	103696800	hypo	-0.162164	-0.0184872	-0.123014	-0.016084	-0.172177	0.000109383	0.372793	0.0192573	0.427861	0.00901371		chr10	36103201	36103400	0.0610851	-5e-07	-5e-07	0.0208328	0.0131574	0.0342044	0.42265	0.42265	0.422659	0.422664
																					chr10	105271401	105271600	hypo	-0.0729166	-0.145833	-0.145833	-0.0958332	-0.145833	0.00127296	0.0198039	0.0198039	0.218879	0.0198039		chr10	36127001	36127200	0.0691188	-5e-07	0.137036	-5e-07	-5e-07	0.00319214	0.42265	0.16147	0.42265	0.42265
																					chr10	107014201	107014400	hypo	-0.0811687	-0.0998376	-0.123876	-0.162337	-0.162337	0.000652173	0.266752	0.102791	0.0140963	0.0140963		chr10	36384201	36384400	0.050672	-5e-07	-5e-07	0.0312495	0.0312495	6.88007e-05	0.42265	0.42265	0.422656	0.422656
																					chr10	107292201	107292400	hypo	-0.0530918	-0.0297982	-0.0384188	-0.0861432	-0.0979584	0.00755008	0.539435	0.350007	0.0747963	0.0217803		chr10	36661001	36661200	0.116071	-5e-07	-5e-07	0.187499	-5e-07	2.91099e-05	0.42265	0.42265	0.0954661	0.42265
																					chr10	115424601	115424800	hypo	-0.344443	-0.566665	-0.399998	-0.517645	-0.899998	0.00136874	0.245003	0.51493	0.3205	0.0121215		chr10	36972201	36972400	0.0653207	-5e-07	-5e-07	0.038461	0.0395678	0.000568081	0.42265	0.42265	0.422655	0.422655
																					chr10	117241001	117241200	hypo	-0.0635217	-0.119048	-0.0861528	-0.0669642	-0.119048	0.0190883	0.0377496	0.167915	0.362775	0.0377496		chr10	37084601	37084800	0.0921375	0.0627413	-0.0142857	0.0091921	-0.00341615	0.00420767	0.146211	0.42265	0.612627	0.866635
																					chr10	125879201	125879400	hypo	-0.0854813	-0.0269998	-0.11506	-0.0449889	-0.114684	0.000733582	0.343788	0.0880456	0.17298	0.0422038		chr10	37176201	37176400	0.051781	0.0397946	0.0416661	-5e-07	0.0192303	0.00631637	0.00476925	0.422654	0.42265	0.42266
																					chr1	269801	270000	hypo	-0.0536292	-0.0219337	-0.0498418	-0.0101539	-0.0911978	0.0191123	0.470861	0.237416	0.886794	0.01757		chr10	37941801	37942000	0.080713	0.0875827	0.129132	0.0955768	-0.0198614	0.0200509	0.346536	0.262268	0.132566	0.491125
																					chr1	2232201	2232400	hypo	-0.0835786	-0.0273149	-0.0791965	-0.0152609	-0.156089	0.0476157	0.838996	0.13439	0.860884	0.0477921		chr10	37967601	37967800	0.329924	0.187499	0.374999	-5e-07	0.104166	0.00409324	0.0954664	0.0954662	0.42265	0.422652
																					chr1	3296201	3296400	hypo	-0.0504134	-0.0348368	-0.00703448	-0.0313623	-0.0547745	0.00124703	0.114855	0.867339	0.0911974	0.0318696		chr10	37984001	37984200	0.0658625	-5e-07	0.0833327	0.0416661	0.0976185	0.00711969	0.42265	0.422652	0.422654	0.000594347
																					chr1	3662801	3663000	hypo	-0.0534091	-0.0734848	-0.077972	-0.106818	-0.0925324	5.48999e-05	0.163389	0.119217	0.00404951	0.0280394		chr10	38222801	38223000	0.0955771	-0.0121973	-0.0113437	-0.00134368	-0.0107803	0.00183174	0.386766	0.43855	0.954739	0.473297
																					chr1	4342601	4342800	hypo	-0.0571056	-0.0718187	-0.0679644	-0.082057	-0.0971519	0.000678212	0.148679	0.0111508	0.0403574	0.00801133		chr10	38295801	38296000	0.100366	-5e-07	-5e-07	-5e-07	0.071428	0.0221667	0.42265	0.42265	0.42265	0.422652
																					chr1	13977401	13977600	hypo	-0.0694443	-0.138889	-0.138889	-0.138889	-0.138889	0.00446855	0.0377495	0.0377495	0.0377495	0.0377495		chr10	38798401	38798600	0.0559407	-0.016129	-0.016129	-0.016129	-0.016129	0.00176282	0.42265	0.42265	0.42265	0.42265
																					chr1	18840601	18840800	hypo	-0.0677083	-0.00208336	-0.0520833	-0.00208334	-0.0854166	0.00943482	0.985273	0.407277	0.422651	0.0365601		chr10	39065001	39065200	0.0500105	-0.0030425	0.00359886	-0.011107	-0.00713877	0.00221628	0.743413	0.829732	0.005119	0.219837
																					chr1	23084801	23085000	hypo	-0.0539772	-0.107954	-0.107954	-0.107954	-0.107954	0.00185976	0.0240355	0.0240355	0.0240355	0.0240355		chr10	39110001	39110200	0.0588675	0.00451389	-0.0111111	-0.00185185	0.0606592	0.0441335	0.835785	0.42265	0.909833	0.111313
																					chr1	45794201	45794400	hypo	-0.0546228	-0.0643705	-0.0629085	-0.0657763	-0.0906863	0.0215967	0.142621	0.160011	0.0167501	0.00651001		chr10	39126001	39126200	0.0569104	0.095454	0.0285943	0.0300174	0.0256405	0.00558171	0.00225991	0.000815357	0.00552326	0.422657
																					chr1	53417201	53417400	hypo	-0.0746628	-0.0530188	-0.0568284	-0.0698665	-0.0710808	0.0101802	0.267503	0.148567	0.306883	0.0453073		chr10	39354601	39354800	0.0763377	-0.00372956	-0.00731029	-0.00419303	-0.0267507	0.0148696	0.796598	0.631388	0.768616	0.164999
																					chr1	80842801	80843000	hypo	-0.0614134	-0.108187	-0.0902301	-0.0613121	-0.108187	0.0366568	0.000729665	0.00446867	0.321712	0.000729665		chr10	39699201	39699400	0.0508352	0.0999993	-5e-07	-5e-07	0.166666	0.0233422	0.422652	0.42265	0.42265	0.422651
																					chr1	81688801	81689000	hypo	-0.0729166	-0.107372	-0.0689101	-0.0267857	-0.145833	0.00127296	0.133516	0.478357	0.657624	0.0198039		chr10	39802401	39802600	0.168142	-0.0624999	-0.0624999	-0.0624999	0.1	0.0265464	0.42265	0.42265	0.42265	0.303689
																					chr1	89750201	89750400	hypo	-0.0729166	-0.0624999	-0.145833	-0.0458332	-0.145833	0.00127296	0.542504	0.0198039	0.697579	0.0198039		chr10	40659201	40659400	0.0798774	0.0363408	0.0708905	0.0889541	0.0390194	0.00753573	0.692722	0.217689	0.474043	0.456126
																					chr1	92355801	92356000	hypo	-0.0541022	-0.127316	-0.135835	-0.108168	-0.172983	0.0273465	0.00219516	0.00426758	0.23807	0.000867924		chr10	40659401	40659600	0.0727367	0.019482	-0.0352277	-0.050758	-0.0475115	0.0333948	0.752611	0.404194	0.245632	0.273094
																					chr1	92817201	92817400	hypo	-0.0627756	-0.0717938	-0.0274837	-0.0431023	-0.143752	0.00323773	0.0522781	0.191902	0.71122	0.00382842		chr10	40813401	40813600	0.0690294	-0.0126371	-0.0145201	-0.0107848	-0.00460054	0.0280783	0.130334	0.0468938	0.258077	0.757842
																					chr1	95657001	95657200	hypo	-0.051496	-0.0342275	-0.0726891	-0.0526891	-0.0726891	0.0250814	0.49608	0.0428247	0.173041	0.0428247		chr10	41304001	41304200	0.0702309	0.048726	-0.0176991	0.00813422	0.0226418	0.00896467	0.41738	0.42265	0.764603	0.563401
																					chr1	98118801	98119000	hypo	-0.0685777	-0.00896823	-0.0669799	-0.0688988	-0.0845238	0.0396156	0.824512	0.0625271	0.0480322	0.000198322		chr10	42290201	42290400	0.0595233	0.0312495	0.023809	-5e-07	0.007812	0.0150681	0.422656	0.422658	0.42265	0.422674
																					chr1	113176201	113176400	hypo	-0.0555555	-0.111111	-0.0873015	-0.111111	-0.111111	2.00938e-26	7.71604e-14	0.0669922	7.71604e-14	7.71604e-14		chr10	42486401	42486600	0.0677151	0.0149868	-0.00010352	0.0240036	0.00464761	0.0156918	0.175144	0.992806	0.532327	0.621769
																					chr1	122353601	122353800	hypo	-0.0570707	-0.054688	-0.0199179	-0.0123288	-0.0627525	0.0029817	0.0649713	0.42693	0.420333	0.0360448		chr10	42832201	42832400	0.132186	0.039609	-0.0465814	0.0833966	0.0190687	2.7535e-05	0.138686	0.719458	0.0423247	0.52799
																					chr1	131028601	131028800	hypo	-0.0936552	-0.0539772	-0.00710226	-0.0539772	-0.0539772	0.00327048	0.0240355	0.895172	0.0240355	0.0240355		chr10	42834401	42834600	0.0702147	0.112896	0.0379439	-0.0259447	0.0541957	0.0286669	0.313616	0.564639	0.328186	0.315422
																					chr1	138933601	138933800	hypo	-0.0736769	-0.170004	-0.154576	-0.0171486	-0.16306	0.0366614	0.00415828	0.315843	0.0984098	0.0114392		chr10	44198401	44198600	0.152777	0.183332	-5e-07	-5e-07	-5e-07	0.0352891	0.00816342	0.42265	0.42265	0.42265
																					chr1	140351801	140352000	hypo	-0.0541666	-0.108333	-0.0583333	-0.108333	-0.108333	0.00747085	0.0493459	0.406268	0.0493459	0.0493459		chr10	44222601	44222800	0.0510259	-0.0417391	0.0582608	-0.00840579	-0.0179296	0.00705553	0.0017316	0.61914	0.824686	0.530971
																					chr1	143244001	143244200	hypo	-0.0652471	-0.0562038	-0.0608514	-0.0828752	-0.0539169	0.0364034	0.0311249	0.0702625	0.0146647	0.0352734		chr10	44493201	44493400	0.102746	-0.0751333	-0.0456978	-0.0831978	-0.0281978	0.0072983	0.198107	0.486004	0.164906	0.545478
																					chr1	160092801	160093000	hypo	-0.0668158	-0.0700805	-0.018942	-0.0608775	-0.0739815	0.0111416	0.00144594	0.528095	0.222662	0.0368444		chr10	44803401	44803600	0.0537032	-5e-07	-5e-07	-5e-07	-5e-07	0.0125945	0.42265	0.42265	0.42265	0.42265
																					chr1	160806601	160806800	hypo	-0.0669642	-0.133928	-0.0732667	-0.0884739	-0.133928	6.52104e-05	0.00441502	0.0151298	0.196332	0.00441502		chr10	44999601	44999800	0.069054	0.0833327	-5e-07	-5e-07	-5e-07	0.0251285	0.422652	0.42265	0.42265	0.42265
																					chr1	165059201	165059400	hypo	-0.0642314	-0.102482	-0.108756	-0.0646687	-0.106875	0.00142688	0.108554	0.0304604	0.0158532	0.0156203		chr10	45053801	45054000	0.0798928	0.0326241	0.0445524	0.0138837	0.0230928	0.0195201	0.543633	0.257326	0.782139	0.458801
																					chr1	165621601	165621800	hypo	-0.0940475	-0.113095	-0.0880951	-0.138095	-0.138095	0.0124052	0.0470892	0.221527	0.00118692	0.00118692		chr10	45380401	45380600	0.063725	0.00698585	0.0153199	0.0444461	-0.0039124	0.000801347	0.538056	0.693503	0.539915	0.606014
																					chr1	169543601	169543800	hypo	-0.0534851	-0.0644866	-0.0164512	-0.0791925	-0.0791925	0.0128218	0.0605254	0.293449	0.00947531	0.00947531		chr10	45700001	45700200	0.0532542	-0.00360804	-0.013042	-0.013042	-0.00701791	0.00523907	0.739918	0.00419008	0.00419008	0.367897
																					chr1	182029201	182029400	hypo	-0.154166	-0.224999	-0.224999	-0.224999	-0.224999	0.0149481	0.0121216	0.0121216	0.0121216	0.0121216		chr10	46115001	46115200	0.0574323	0.028506	-0.0217391	-0.0217391	-0.00611413	0.00830826	0.346878	0.42265	0.42265	0.840577
																					chr1	189809401	189809600	hypo	-0.161721	-0.0100931	-0.0268936	-0.0754877	-0.0640326	0.00814997	0.933382	0.619324	0.0349524	0.018699		chr10	46778601	46778800	0.0502618	0.0580928	0.0171169	-0.0147013	0.0385001	0.0134844	0.166936	0.791772	0.617063	0.0065698
																					chr1	219762601	219762800	hypo	-0.231151	-0.152778	-0.0826719	-0.180555	-0.180555	0.00492496	0.0389256	0.253768	0.00586519	0.00586519		chr10	46948401	46948600	0.0803622	0.0371577	-0.0068945	-0.0159854	0.00324536	0.00113106	0.309483	0.529876	0.00436862	0.881687
																					chr1	223269001	223269200	hypo	-0.0860851	-0.0693661	-0.00241046	-0.0366583	-0.12168	0.00739279	0.0745115	0.980928	0.696556	0.0271559		chr10	47032801	47033000	0.0559973	-5e-07	-5e-07	0.00793601	-5e-07	0.0488571	0.42265	0.42265	0.422674	0.42265
																					chr1	227278401	227278600	hypo	-0.0590277	-0.118055	-0.0180555	-0.118055	-0.118055	3.97191e-05	0.00344234	0.873655	0.00344234	0.00344234		chr10	47550401	47550600	0.0516666	-0.02	-0.02	-0.02	-0.02	0.0310544	0.42265	0.42265	0.42265	0.42265
																					chr1	227434601	227434800	hypo	-0.0735185	-0.108832	-0.0560423	-0.0388244	-0.0976814	0.0166923	0.097137	0.238574	0.236537	0.0471879		chr10	47594601	47594800	0.0692781	0.0482259	0.0815978	0.0354485	-0.00538602	0.000351001	0.108999	0.149507	0.485382	0.838724
																					chr1	238194801	238195000	hypo	-0.212759	-0.106471	-0.24738	-0.203693	-0.35647	0.0420836	0.711673	0.0283602	0.0994511	9.80171e-05		chr10	47933001	47933200	0.0517192	0.0252537	-0.00173611	0.132102	-0.015625	0.00412391	0.466832	0.941379	0.329859	0.42265
																					chr1	242273401	242273600	hypo	-0.0537829	-0.0812499	-0.0812499	-0.0256944	-0.0812499	0.0183976	0.0493458	0.0493458	0.704019	0.0493458		chr10	48020601	48020800	0.0814426	-5e-07	0.0294112	0.0113631	-5e-07	0.0124216	0.42265	0.422656	0.422667	0.42265
																					chr1	264218201	264218400	hypo	-0.0768398	-0.0266955	-0.0398667	-0.0296717	-0.050505	4.65115e-05	0.387152	0.0772772	0.30053	0.00985247		chr10	48058801	48059000	0.0885643	-5e-07	-5e-07	-5e-07	-5e-07	0.0295262	0.42265	0.42265	0.42265	0.42265
																					chr1	272925401	272925600	hypo	-0.0705128	-0.0854701	-0.113248	-0.141026	-0.141026	0.00314952	0.297272	0.0957001	0.031504	0.031504		chr10	48188801	48189000	0.0613355	0.0388588	0.0554451	0.0315053	-0.00337838	0.0434901	0.0372888	0.201967	0.463552	0.42265
																					chr2	16556801	16557000	hypo	-0.0667685	-0.181284	-0.0831424	-0.124638	-0.104271	0.0311034	0.147764	0.484685	0.127966	0.0149183		chr10	48347601	48347800	0.0507686	-0.0278728	0.0159869	0.100915	0.000429112	0.0255629	0.228337	0.765069	0.134063	0.990702
																					chr2	33540601	33540800	hypo	-0.0894495	-0.0364062	-0.0245754	-0.101586	-0.0810787	0.00353057	0.541447	0.102975	0.00713848	0.0171435		chr10	49102201	49102400	0.0674834	0.0473602	0.0154762	0	0.0381088	0.00125212	0.556185	0.722017	1	0.458089
																					chr2	38775001	38775200	hypo	-0.0761905	-0.106926	-0.0985348	-0.110714	-0.152381	0.00076335	0.162259	0.226638	0.136926	0.0152681		chr10	49112201	49112400	0.0524999	0.0026772	0.0314011	0.0802803	0.0505023	0.0154888	0.838989	0.147831	0.363852	0.220058
																					chr2	46644801	46645000	hypo	-0.0562499	-0.05	-0.1125	-0.1125	-0.1125	0.000484126	0.514929	0.0121216	0.0121216	0.0121216		chr10	49906201	49906400	0.111062	0.0374396	-0.0277778	0.0411877	0.0138889	0.0133593	0.650136	0.42265	0.635266	0.80755
																					chr2	55299401	55299600	hypo	-0.0527777	-0.105555	-0.105555	-0.105555	-0.105555	2.55427e-05	0.00275862	0.00275862	0.00275862	0.00275862		chr10	51418401	51418600	0.0707168	-0.01	0.0025	-0.01	0.0879166	0.0329179	0.42265	0.890236	0.42265	0.139478
																					chr2	75054401	75054600	hypo	-0.0602847	-0.0859748	-0.097167	-0.0198554	-0.0784307	0.000381769	0.0772376	0.0208482	0.667017	0.0216848		chr10	51422401	51422600	0.0572498	0.0203157	-0.00450144	0.00166706	0.0126367	0.0255319	0.0582394	0.0587527	0.894587	0.0126054
																					chr2	103715401	103715600	hypo	-0.0539772	-0.107954	-0.0816387	-0.107954	-0.107954	0.00185975	0.0240354	0.12125	0.0240354	0.0240354		chr10	51432801	51433000	0.0574569	0.0312499	-0.00852272	0.0104167	-0.015625	0.0348456	0.698489	0.8459	0.859972	0.698489
																					chr2	107468801	107469000	hypo	-0.0537265	-0.00761555	-0.00153811	-0.04475	-0.0903478	0.00477697	0.873704	0.971483	0.322363	0.00398444		chr10	51830201	51830400	0.116883	-5e-07	-5e-07	-5e-07	-5e-07	0.00182629	0.42265	0.42265	0.42265	0.42265
																					chr2	107646001	107646200	hypo	-0.0621318	-0.0625358	-0.0247627	-0.0125032	-0.106443	0.00893871	0.0607735	0.208973	0.71278	0.0108995		chr10	51890001	51890200	0.10943	0.124999	-0.0416666	-0.0153509	0.0472222	0.0209351	0.542505	0.42265	0.784895	0.42265
																					chr2	125853401	125853600	hypo	-0.0787422	-0.0387742	-0.0534093	-0.06203	-0.06203	6.37725e-05	0.262182	0.0525631	0.0221954	0.0221954		chr10	51936001	51936200	0.05227	-0.00115452	0.0393067	-0.00353925	0.00304716	0.0160214	0.975995	0.422431	0.921927	0.90282
																					chr2	141036601	141036800	hypo	-0.0630341	-0.115079	-0.124022	-0.0719486	-0.142203	0.00275967	0.154157	0.00560996	0.240431	0.0296063		chr10	52260401	52260600	0.0973113	-0.00992063	0.0152625	0.0968211	0.00483093	0.0352384	0.792207	0.642053	0.241612	0.920507
																					chr2	144979201	144979400	hypo	-0.0610817	-0.154107	-0.0910974	-0.00862643	-0.206346	0.0290363	0.11418	0.247246	0.856339	0.01221		chr10	52276601	52276800	0.05227	0.0292826	0.0204861	0.0211448	0.00553034	0.00202021	0.11555	0.264689	0.0755615	0.714552
																					chr2	149947201	149947400	hypo	-0.0871964	-0.0567496	-0.0823906	-0.0741975	-0.223416	0.00110059	0.766481	0.61934	0.0247848	0.00281454		chr10	52342601	52342800	0.0759163	0.00436402	0.00570102	0.0393763	0.00329765	0.000521249	0.805716	0.678097	0.58745	0.813557
																					chr2	156086201	156086400	hypo	-0.0954545	-0.0480519	-0.190909	-0.16917	-0.190909	1.71588e-05	0.769052	0.00225989	0.0188543	0.00225989		chr10	52763801	52764000	0.0749995	-5e-07	0.0416661	-5e-07	-5e-07	0.00012473	0.42265	0.422654	0.42265	0.42265
																					chr2	161344001	161344200	hypo	-0.0636904	-0.0690476	-0.0678571	-0.0857142	-0.0857142	0.0288554	0.0879422	0.0972829	0.0266715	0.0266715		chr10	53435201	53435400	0.103772	0.0423478	0.0174326	0.118402	0.0244492	0.0224046	0.0766	0.667728	0.00800086	0.650486
																					chr2	172845401	172845600	hypo	-0.0784018	-0.0610704	-0.0820372	-0.0194161	-0.100067	0.00604734	0.114559	0.346476	0.518045	0.0486898		chr10	54607201	54607400	0.0505866	-0.0320978	-0.0254268	-0.0255202	0.0100276	0.0229094	0.0975626	0.216505	0.151394	0.609505
																					chr2	180230601	180230800	hypo	-0.0713008	-0.198815	-0.0544711	-0.198815	-0.198815	0.0223811	0.000700989	0.505089	0.000700989	0.000700989		chr10	54689201	54689400	0.0724427	-5e-07	0.0263153	-5e-07	0.0299995	0.0453864	0.42265	0.422657	0.42265	0.422656
																					chr2	185614801	185615000	hypo	-0.0849268	-0.0545462	-0.0626623	-0.0422414	-0.055992	0.0203898	0.105269	0.120416	0.222177	0.0270026		chr10	55084001	55084200	0.0543985	-5e-07	-5e-07	0.0624994	-5e-07	0.0223834	0.42265	0.42265	0.422653	0.42265
																					chr2	187828601	187828800	hypo	-0.0677371	-0.0742827	-0.163843	-0.0223658	-0.100284	0.0196104	0.316314	0.00783663	0.629588	0.0227386		chr10	55222801	55223000	0.0599207	0.0999993	0.0416661	-5e-07	-5e-07	0.00140976	0.422652	0.422654	0.42265	0.42265
																					chr2	196406201	196406400	hypo	-0.0941557	-0.0811687	-0.0496893	-0.116883	-0.116883	0.0458864	0.207447	0.293258	0.0460018	0.0460018		chr10	56408601	56408800	0.0727756	0.0297123	-0.00617284	0.00344254	-0.00617284	0.00837035	0.120836	0.42265	0.791636	0.42265
																					chr2	199224801	199225000	hypo	-0.0833333	-0.1	-0.0181557	-0.0973084	-0.166667	0.00127296	0.293294	0.558004	0.109555	0.0198039		chr10	56847401	56847600	0.0791666	-5e-07	-5e-07	0.0208328	-5e-07	0.034504	0.42265	0.42265	0.422659	0.42265
																					chr2	213310201	213310400	hypo	-0.0649718	-0.158565	-0.0881595	-0.0414462	-0.137492	0.0105436	0.0929647	0.0864482	0.272718	0.0451912		chr10	57931801	57932000	0.14715	0.0079365	0.0982142	-0.047619	-0.047619	0.0167322	0.923528	0.587597	0.42265	0.42265
																					chr2	213730601	213730800	hypo	-0.0729166	-0.0791666	-0.0870097	-0.123106	-0.145833	0.00127296	0.374607	0.297924	0.0573768	0.0198039		chr10	58659201	58659400	0.0574379	-0.00337709	0.00465979	0.0074364	-0.00684931	0.00169825	0.703059	0.613796	0.684992	0.42265
																					chr2	216851401	216851600	hypo	-0.113417	-0.29002	-0.377111	-0.0298686	-0.282294	0.0428619	0.0431649	0.173412	0.749624	0.0376189		chr10	58899201	58899400	0.0529679	0.0618806	0.0145833	0.0198864	0.0145833	0.00215605	0.128404	0.64417	0.598155	0.64417
																					chr2	217474601	217474800	hypo	-0.0794193	-0.125683	-0.0135824	-0.0929614	-0.0532108	0.0163949	0.339297	0.774347	0.558455	0.0414246		chr10	59504001	59504200	0.0650845	0.0889979	0.0282876	0.0259788	0.0227011	0.0333137	0.164506	0.672134	0.703015	0.794741
																					chr2	223717001	223717200	hypo	-0.0591057	-0.0235685	-0.0244416	-0.10358	-0.0825388	0.00256582	0.60538	0.370531	0.335214	0.0322742		chr10	59554601	59554800	0.104006	-0.0128205	-0.0128205	-0.0128205	-0.0128205	0.00230151	0.42265	0.42265	0.42265	0.42265
																					chr2	230006201	230006400	hypo	-0.0599926	-0.0687032	-0.0664342	-0.0724328	-0.069619	0.0232355	0.037131	0.0120494	0.0192181	0.032003		chr10	60018001	60018200	0.0607091	0.0289962	0.0127407	0.0366282	-0.018877	0.000838594	0.170717	0.371971	0.421288	0.250167
																					chr3	5495001	5495200	hypo	-0.129385	-0.141439	-0.123507	-0.0702922	-0.185598	0.00929885	0.0689371	0.233087	0.528841	0.0405162		chr10	60129401	60129600	0.0701388	0.0380952	-0.0333333	-0.0333333	-0.0181818	0.0277107	0.676619	0.42265	0.42265	0.668706
																					chr3	7578201	7578400	hypo	-0.104748	-0.0988681	-0.189126	-0.0496442	-0.219298	0.01686	0.0240112	0.0265103	0.408276	0.00159617		chr10	60256401	60256600	0.0766414	0.083928	-0.00122497	0.0233808	-0.025012	0.045654	0.04054	0.957662	0.706184	0.437161
																					chr3	10361801	10362000	hypo	-0.342063	-0.430555	-0.233334	-0.310262	-0.338889	0.0143384	0.0250415	0.572495	0.246655	0.0453588		chr10	60724401	60724600	0.0727018	0.00051536	0.211938	0.180014	0.00718725	0.00159773	0.992892	0.0221453	0.176853	0.912581
																					chr3	29671201	29671400	hypo	-0.131069	-0.0663243	-0.00347811	-0.0466581	-0.150049	0.0466648	0.25462	0.936085	0.320025	0.0420226		chr10	60739801	60740000	0.0605597	0.0246185	0.0336134	0.0244488	0.0841819	0.0414074	0.642598	0.0941693	0.568616	0.36691
																					chr3	34226001	34226200	hypo	-0.0830378	-0.158858	-0.137245	-0.138915	-0.145921	0.00643378	0.0457665	0.0913169	0.104218	0.0396709		chr10	61389801	61390000	0.0565439	-0.00806452	-0.00806452	-0.00806452	0.00860215	0.00934599	0.42265	0.42265	0.42265	0.68789
																					chr3	45100201	45100400	hypo	-0.0519439	-0.05721	-0.0399686	-0.0405124	-0.05721	0.00890058	0.039723	0.195528	0.0814373	0.039723		chr10	61533001	61533200	0.293574	-5e-07	-5e-07	-5e-07	0.0963063	0.00315425	0.42265	0.42265	0.42265	0.249375
																					chr3	59348001	59348200	hypo	-0.0517857	-0.103571	-0.103571	-0.103571	-0.103571	4.7436e-06	0.00118695	0.00118695	0.00118695	0.00118695		chr10	61551401	61551600	0.0684523	-0.0416666	-0.0416666	-0.0416666	-0.0416666	0.0204945	0.42265	0.42265	0.42265	0.42265
																					chr3	60653401	60653600	hypo	-0.0990079	-0.120776	-0.128571	-0.0848214	-0.136905	0.00164715	0.0703673	0.0532141	0.114868	0.0441525		chr10	61665201	61665400	0.0634461	0.0942489	0.00417854	0.00417854	0.113742	0.00666746	0.0576927	0.908343	0.908343	0.0316973
																					chr3	64752201	64752400	hypo	-0.0711155	-0.190268	-0.139097	-0.127674	-0.215909	0.019934	0.0467662	0.059601	0.309578	0.0240356		chr10	61902601	61902800	0.0581179	-5e-07	0.038461	0.0624994	0.0545053	0.0170107	0.42265	0.422655	0.422653	0.0208413
																					chr3	69165601	69165800	hypo	-0.0614355	-0.14059	-0.0932135	-0.113492	-0.0944044	0.0197796	0.00723795	0.0211178	0.0888587	0.0158453		chr10	62178201	62178400	0.165033	0.11111	0.2657	0.146464	0.119528	0.00573752	0.422651	0.275501	0.053621	0.0528286
																					chr3	99003601	99003800	hypo	-0.0554299	-0.037142	-0.0307875	-0.0235411	-0.0525266	0.00059598	0.180038	0.326877	0.522783	0.0342124		chr10	62378001	62378200	0.0527658	-0.00149573	0.000106838	-0.0207265	-0.0207265	0.0130752	0.945251	0.996383	0.00516745	0.00516745
																					chr3	106809801	106810000	hypo	-0.0517017	-0.094246	-0.118056	-0.0790945	-0.118056	0.0262044	0.0627991	0.00344235	0.0191279	0.00344235		chr10	62452401	62452600	0.0800983	0.0133928	0.0178571	0.107143	-0.00744047	0.039107	0.745543	0.698489	0.485504	0.753368
																					chr3	108965601	108965800	hypo	-0.0845772	-0.130153	-0.121676	-0.0200652	-0.1829	0.0471296	0.0814872	0.218998	0.793332	0.0282059		chr10	63064201	63064400	0.0643821	0.0248289	-0.044403	0.071018	0.0125547	0.0335135	0.736504	0.129293	0.0936134	0.657478
																					chr3	121981601	121981800	hypo	-0.0517498	-0.098754	-0.0431253	-0.106548	-0.127083	0.000421175	0.0299481	0.557808	0.0127509	0.00665167		chr10	63472401	63472600	0.0750217	-0.0239736	-0.0143582	-0.0239736	-0.0239736	0.021848	0.00089521	0.274893	0.00089521	0.00089521
																					chr3	127964201	127964400	hypo	-0.0687758	-0.100232	-0.0713442	-0.103797	-0.131673	0.0024023	0.0402528	0.21897	0.0969537	0.0235033		chr10	63950001	63950200	0.164285	-5e-07	-5e-07	-5e-07	0.291665	0.000185882	0.42265	0.42265	0.42265	0.0198039
																					chr3	150856401	150856600	hypo	-0.180555	-0.155566	-0.162037	-0.238426	-0.229167	0.0461866	0.288664	0.121424	0.32253	0.0389255		chr10	64403001	64403200	0.0568116	0.0192303	-5e-07	0.0217386	0.0303025	0.0214508	0.42266	0.42265	0.422659	0.422656
																					chr3	150993601	150993800	hypo	-0.0791925	-0.0542185	-0.158385	-0.116718	-0.158385	0.000297363	0.172206	0.00947532	0.119643	0.00947532		chr10	64650801	64651000	0.064119	-0.00501792	-0.016129	-0.016129	-0.00750834	0.0217321	0.821739	0.42265	0.42265	0.721205
																					chr3	151336401	151336600	hypo	-0.071429	-0.142857	-0.142857	-0.142857	-0.142857	8.10319e-21	1.22499e-11	1.22499e-11	1.22499e-11	1.22499e-11		chr10	64896401	64896600	0.0616013	0.0329132	0.0165441	0.0352941	0.0165441	0.00709042	0.576886	0.679185	0.568111	0.679185
																					chr3	157229001	157229200	hypo	-0.0784881	-0.101196	-0.0979678	-0.117256	-0.153954	0.0294159	0.121768	0.0596637	0.110727	0.0193325		chr10	64911201	64911400	0.090667	0.0356426	-0.0060241	-0.0060241	-0.0060241	0.00162717	0.486356	0.42265	0.42265	0.42265
																					chr3	168323401	168323600	hypo	-0.12115	-0.0778658	-0.215786	-0.0931576	-0.132398	0.00553597	0.0620241	0.138655	0.0550312	0.00226424		chr10	64925201	64925400	0.0629636	0.0570883	-0.0293939	-0.0324242	0.0298403	0.00635349	0.185912	0.515647	0.450718	0.582608
																					chr3	176326601	176326800	hypo	-0.10384	-0.109209	-0.115608	-0.0038997	-0.116346	0.0273502	0.0286413	0.0323909	0.974953	0.0379847		chr10	65025801	65026000	0.0671931	-5e-07	-5e-07	-5e-07	-5e-07	0.00983091	0.42265	0.42265	0.42265	0.42265
																					chr3	184873801	184874000	hypo	-0.0891611	-0.0379763	-0.117815	-0.0630447	-0.0944971	0.0368621	0.52654	0.0516435	0.109535	0.0261051		chr10	65027201	65027400	0.0545084	-5e-07	-5e-07	-5e-07	0.0107522	0.0030636	0.42265	0.42265	0.42265	0.422668
																					chr3	184893001	184893200	hypo	-0.0641106	-0.0749999	-0.0749999	-0.0749999	-0.0749999	0.000123142	0.0121216	0.0121216	0.0121216	0.0121216		chr10	67005001	67005200	0.196428	0.111111	0.118055	0.162698	-5e-07	0.003912	0.183505	0.00344241	0.0875366	0.42265
																					chr3	189068801	189069000	hypo	-0.138288	-0.341713	-0.063239	-0.168465	-0.300568	0.0452048	0.00376762	0.798272	0.0119071	0.0059681		chr10	67143401	67143600	0.059291	0.0880692	0.0898049	0.0469425	0.111966	0.0107039	0.174112	0.0179654	0.399036	0.249283
																					chr3	197491601	197491800	hypo	-0.0874999	-0.133333	-0.108333	-0.0833333	-0.171528	0.0273907	0.398683	0.545743	0.384542	0.0217112		chr10	67339801	67340000	0.0595945	0.028124	-0.00565617	0.0278572	0.0163039	0.0196753	0.528421	0.894648	0.346463	0.656666
																					chr3	202225201	202225400	hypo	-0.0536398	-0.10728	-0.10728	-0.10728	-0.10728	5.45597e-06	0.00127307	0.00127307	0.00127307	0.00127307		chr10	67350801	67351000	0.050525	-5e-07	0.0227268	0.00609706	0.00387547	0.0110376	0.42265	0.422658	0.422681	0.422699
																					chr3	202769601	202769800	hypo	-0.0916665	-0.183333	-0.183333	-0.0999998	-0.183333	0.000221291	0.00816337	0.00816337	0.360398	0.00816337		chr10	67654201	67654400	0.0590954	0.0049995	-5e-07	0.0132761	0.00526266	0.00298622	0.422688	0.42265	0.0150747	0.422686
																					chr3	206116001	206116200	hypo	-0.0559318	-0.0554297	-0.0100309	-0.0159627	-0.0526536	0.026186	0.0131751	0.66864	0.558832	0.0429025		chr10	67680801	67681000	0.0665321	-0.0144989	-0.0142783	-0.00506733	-0.019086	0.0329975	0.107669	0.117554	0.755754	0.0156911
																					chr4	4445601	4445800	hypo	-0.122156	-0.104171	-0.0709785	-0.0892807	-0.112645	0.000466965	0.0172134	0.241207	0.0743346	0.009318		chr10	67865001	67865200	0.069711	-5e-07	-5e-07	0.0416661	-5e-07	9.40995e-05	0.42265	0.42265	0.422654	0.42265
																					chr4	38400201	38400400	hypo	-0.318812	-0.111111	-0.0813491	-0.0239899	-0.236111	0.00873724	0.0152681	0.0470272	0.862286	0.00344237		chr10	68110201	68110400	0.0717221	0.0489877	0.0625784	0.0324941	0.0323542	0.00149988	0.366549	0.410191	0.193375	0.124122
																					chr4	46120201	46120400	hypo	-0.062864	-0.0471382	-0.0839314	-0.0795435	-0.110924	0.000209019	0.424853	0.0155937	0.205991	0.00671364		chr10	68112801	68113000	0.100409	0.0390491	0.0368618	0.145014	0.00348615	0.042239	0.280828	0.27475	0.40579	0.934241
																					chr4	49979401	49979600	hypo	-0.0508666	-0.0561115	-0.0619427	-0.0506798	-0.0707146	4.77104e-05	0.00148057	0.0202215	0.00667122	0.000611259		chr10	68196601	68196800	0.100938	-0.0465541	-0.0122254	0.0891741	-0.0697599	0.017606	0.399995	0.844063	0.364761	0.37619
																					chr4	55431001	55431200	hypo	-0.0694443	-0.0388889	-0.0934342	-0.0388889	-0.138889	0.00446855	0.743883	0.221527	0.743883	0.0377495		chr10	68378201	68378400	0.068518	-5e-07	-5e-07	0.023809	0.0227268	0.0237104	0.42265	0.42265	0.422658	0.422658
																					chr4	59636601	59636800	hypo	-0.0687206	-0.0343034	-0.0523943	-0.0484209	-0.0642842	0.000415497	0.0711243	0.153066	0.0318916	0.038963		chr10	69285201	69285400	0.0504955	0.0526311	0.0999994	0.023809	0.0285709	0.00297158	0.422653	2.51114e-11	0.422658	0.422656
																					chr4	61668201	61668400	hypo	-0.0580808	-0.0994949	-0.0994949	-0.104257	-0.116162	1.19477e-05	0.0292976	0.0292976	0.0150392	0.00188505		chr10	69376401	69376600	0.0561373	-0.00903161	-0.0244104	-0.0233459	-0.0181812	0.0300158	0.695697	0.378906	0.36667	0.551962
																					chr4	79073401	79073600	hypo	-0.112831	-0.0851449	-0.0851449	-0.0365024	-0.0851449	0.0298438	0.000452395	0.000452395	0.0717278	0.000452395		chr10	70475001	70475200	0.123483	-0.00381426	-0.00141186	-0.0059968	0.00926817	0.00586431	0.856549	0.950476	0.763128	0.775352
																					chr4	85023601	85023800	hypo	-0.0686264	-0.00772123	-0.0523443	-0.0299251	-0.0704657	0.00585725	0.499055	0.0312514	0.544149	0.012539		chr10	70761001	70761200	0.0781277	0.0233719	-0.0186916	0.0155941	0.00353063	0.00151321	0.417351	0.42265	0.508644	0.914341
																					chr4	89639801	89640000	hypo	-0.1538	-0.124194	-0.047223	-0.0508406	-0.066482	0.00523217	0.0455277	0.0581233	0.315859	0.0314022		chr10	70879401	70879600	0.133274	-0.0193956	-0.0682845	0.0206044	-0.0677677	0.0417819	0.818282	0.268997	0.689587	0.272575
																					chr4	107801401	107801600	hypo	-0.0870164	-0.0549853	-0.0406996	-0.00771643	-0.0549853	0.0143998	0.0287549	0.141269	0.657717	0.0287549		chr10	70995001	70995200	0.0577952	-5e-07	-5e-07	0.0249995	-5e-07	0.0209142	0.42265	0.42265	0.422657	0.42265
																					chr4	112069001	112069200	hypo	-0.0975473	-0.0586092	-0.085294	-0.0618464	-0.116543	0.00232563	0.0195245	0.0888757	0.592352	0.0248409		chr10	71448601	71448800	0.128281	0.0881339	0.00399377	0.0156798	0.0184265	0.000961191	0.231737	0.880433	0.723134	0.770519
																					chr4	125611401	125611600	hypo	-0.0871211	-0.174242	-0.174242	-0.174242	-0.174242	1.19477e-05	0.00188505	0.00188505	0.00188505	0.00188505		chr10	71471601	71471800	0.0556074	-0.0455863	-0.0190344	-0.0113091	-0.0166202	0.00280193	0.279265	0.423859	0.748981	0.765868
																					chr4	132803601	132803800	hypo	-0.0561574	-0.215332	-0.186379	-0.1425	-0.175049	0.000498268	0.0114609	0.0149144	0.0621191	0.0356084		chr10	71721001	71721200	0.0551103	0.0214713	-0.0074646	-0.00256099	0.0573937	0.0279291	0.467931	0.864807	0.941923	0.0916281
																					chr4	136221001	136221200	hypo	-0.0529739	-0.0872137	-0.0540122	-0.0563087	-0.053332	3.49512e-05	0.0218798	0.0413563	0.139339	0.0155148		chr10	72224001	72224200	0.0707143	0.0331416	-0.00699123	0.0357879	0.0348473	0.0257308	0.361182	0.295564	0.29395	0.134394
																					chr4	137504201	137504400	hypo	-0.0597643	-0.0438405	-0.0288461	-0.025	-0.225	0.04318	0.268519	0.37227	0.42265	0.0121217		chr10	72785601	72785800	0.109648	-5e-07	-5e-07	0.0940165	-5e-07	0.0348357	0.42265	0.42265	0.0315043	0.42265
																					chr4	143264201	143264400	hypo	-0.080446	-0.122222	-0.0744199	-0.107516	-0.122222	0.00975093	0.00816344	0.0360029	0.0281531	0.00816344		chr10	73520201	73520400	0.0572575	-5e-07	-5e-07	-5e-07	-5e-07	0.000209372	0.42265	0.42265	0.42265	0.42265
																					chr4	157857801	157858000	hypo	-0.148787	-0.00332791	-0.0280628	-0.029469	-0.160436	0.014626	0.939284	0.206122	0.832719	0.0385642		chr10	73727601	73727800	0.0869042	-5e-07	-5e-07	-5e-07	0.0357138	0.00217785	0.42265	0.42265	0.42265	0.422655
																					chr4	159149401	159149600	hypo	-0.14485	-0.14993	-0.0619583	-0.0996619	-0.17297	0.00193372	0.302133	0.236806	0.593187	0.0192877		chr10	74941401	74941600	0.0538765	0.0208613	0.0137763	-0.000824862	0.00891626	0.00956917	0.511042	0.548133	0.875079	0.277873
																					chr4	161218401	161218600	hypo	-0.108631	-0.0833333	-0.110119	-0.145833	-0.145833	0.0279989	0.333333	0.116792	0.019804	0.019804		chr10	74975401	74975600	0.0645643	-0.00847457	0.0301728	-0.00180791	-0.00847457	0.0014497	0.42265	0.251692	0.882264	0.42265
																					chr4	176640001	176640200	hypo	-0.0575246	-0.0541819	-0.0883281	-0.0591673	-0.120086	0.00926346	0.277165	0.0879458	0.203879	0.0430236		chr10	75388601	75388800	0.0958327	-5e-07	-5e-07	-5e-07	-5e-07	0.00582473	0.42265	0.42265	0.42265	0.42265
																					chr4	188284601	188284800	hypo	-0.0521912	-0.0150691	-0.0153732	-0.00237716	-0.0579327	0.00893308	0.0547023	0.0940607	0.969759	6.34394e-05		chr10	75495201	75495400	0.0661656	0.000893522	-0.00314402	-0.0117647	0.00193392	0.0311774	0.963464	0.849314	0.42265	0.924485
																					chr4	198582401	198582600	hypo	-0.216666	-0.125	-0.154545	-0.161538	-0.2	0.00210481	0.237508	0.0766868	0.0522834	2.49999e-13		chr10	75498601	75498800	0.218522	0.0458649	-0.058664	0.00515739	0.0858872	0.000581632	0.428267	0.432559	0.951606	0.158825
																					chr4	200103401	200103600	hypo	-0.0520264	-0.0504399	-0.0463606	-0.0655914	-0.0655914	0.0354348	0.079961	0.137805	0.000268631	0.000268631		chr10	76064601	76064800	0.124305	-5e-07	0.0833327	-5e-07	0.124999	0.0317142	0.42265	0.422652	0.42265	0.422651
																					chr4	226834601	226834800	hypo	-0.0718202	-0.0816521	-0.081652	-0.14764	-0.122361	0.0314965	0.0581542	0.0581543	0.0957877	0.0228637		chr10	76078001	76078200	0.174242	-0.0999999	-0.0999999	-0.0722222	-0.0999999	0.0260411	0.42265	0.42265	0.558497	0.42265
																					chr4	237954601	237954800	hypo	-0.0584415	-0.116883	-0.0905672	-0.116883	-0.116883	0.00653335	0.0460018	0.133982	0.0460018	0.0460018		chr10	76133401	76133600	0.0665803	-0.0194107	-0.0508823	-0.0299673	-0.0245669	0.00375762	0.554902	0.434168	0.19836	0.600537
																					chr5	6835201	6835400	hypo	-0.135684	-0.117372	-0.181404	-0.194521	-0.272232	0.00502754	0.0742808	0.0214002	0.170026	0.0193189		chr10	76164801	76165000	0.0912693	-5e-07	-5e-07	0.124999	-5e-07	0.00168091	0.42265	0.42265	0.422651	0.42265
																					chr5	7790201	7790400	hypo	-0.0652831	-0.0630222	-0.0571606	-0.0398246	-0.0770346	0.00533136	0.182343	0.0204643	0.13847	0.0234256		chr10	76311001	76311200	0.0989811	0.00434733	0.0218912	0.00943346	0.0224354	0.0175369	0.422694	0.238996	0.42267	0.0198048
																					chr5	8435001	8435200	hypo	-0.053252	-0.0581886	-0.0752419	-0.100696	-0.104007	0.00204328	0.376161	0.0408145	0.0239268	0.0193831		chr10	76473401	76473600	0.0651922	0.0184085	0.0179917	0.00264873	-0.00278081	0.0317884	0.804771	0.520548	0.965135	0.955802
																					chr5	21255801	21256000	hypo	-0.0614177	-0.0773809	-0.0773809	-0.0773809	-0.0773809	0.0364317	0.00586514	0.00586514	0.00586514	0.00586514		chr10	76473601	76473800	0.107388	0.0435638	0.066307	0.0191687	-0.0123393	0.0201979	0.725701	0.640799	0.822623	0.884045
																					chr5	36283001	36283200	hypo	-0.107342	-0.0378558	-0.131296	-0.128752	-0.148771	0.0157797	0.26541	0.0262615	0.113295	0.0226346		chr10	76849201	76849400	0.0836673	0.0328992	0.0202085	0.0956764	-0.0201519	0.039003	0.412889	0.688455	0.28484	0.363536
																					chr5	65197601	65197800	hypo	-0.0695898	-0.094448	-0.0956882	-0.0693298	-0.0595425	0.0271573	0.190004	0.0275792	0.130591	0.0207561		chr10	76932801	76933000	0.0747338	-0.0693488	0.0183947	0.0385176	0.0125372	0.00310021	0.032859	0.465482	0.646623	0.647821
																					chr5	71542801	71543000	hypo	-0.0846153	-0.169231	-0.036655	-0.153606	-0.169231	0.0055299	0.0421698	0.608599	0.0592478	0.0421698		chr10	77152001	77152200	0.0505062	-0.0134804	-0.0208333	0.0333995	-0.0119838	0.00700995	0.603845	0.42265	0.341807	0.649396
																					chr5	73890401	73890600	hypo	-0.118892	-0.00198878	-0.0936048	-0.0244954	-0.117962	0.000709319	0.978438	0.176816	0.482698	0.0375569		chr10	77509601	77509800	0.0623169	-0.0744468	-0.0523432	-0.0692428	0.0493733	0.0210788	0.178878	0.604395	0.135169	0.42016
																					chr5	78740601	78740800	hypo	-0.0822271	-0.0381047	-0.0956875	-0.0149645	-0.118039	0.0360565	0.47635	0.0257453	0.575723	0.0393895		chr10	77528801	77529000	0.0703306	-0.00771392	-0.0700756	-0.0165005	-0.109386	0.0458879	0.797545	0.234841	0.588703	0.123351
																					chr5	94399201	94399400	hypo	-0.0834663	-0.104964	-0.121709	-0.0995361	-0.296816	0.0147503	0.175226	0.0217524	0.38324	0.029855		chr10	77529801	77530000	0.118652	0.21154	-0.0275863	0.254032	0.111927	0.034038	0.0862223	0.857026	0.064631	0.39048
																					chr5	97157201	97157400	hypo	-0.0811687	-0.0194805	-0.0998376	-0.123876	-0.162337	0.000652173	0.42265	0.266752	0.102791	0.0140963		chr10	77678801	77679000	0.0638732	0.0250613	0.0121165	-0.0195605	0.0607512	0.00113043	0.520473	0.655798	0.379423	0.0845404
																					chr5	110229201	110229400	hypo	-0.0519713	-0.103943	-0.0847118	-0.0171371	-0.103943	7.45648e-05	0.00472252	0.0539868	0.568592	0.00472252		chr10	77769001	77769200	0.137199	0.0543599	0.0200163	0.0677349	0.033547	0.0222188	0.00821782	0.587439	0.702793	0.672481
																					chr5	118251401	118251600	hypo	-0.0540674	-0.108135	-0.101806	-0.108135	-0.108135	0.00033292	0.0100313	0.01501	0.0100313	0.0100313		chr10	77771401	77771600	0.137312	0.115232	-0.0557113	0.0974249	0.0408637	0.022348	0.224261	0.686355	0.155326	0.533878
																					chr5	138219801	138220000	hypo	-0.0550099	-0.0500005	-0.0386368	-0.0141031	-0.0500005	0.0128705	9.99981e-11	0.076685	0.0315019	9.99981e-11		chr10	78010201	78010400	0.0525636	0.038461	-5e-07	-5e-07	0.0439972	0.00368375	0.422655	0.42265	0.42265	0.0847493
																					chr5	142103601	142103800	hypo	-0.0765454	-0.0877538	-0.148589	-0.0894891	-0.100926	0.0461223	0.491594	0.00257055	0.0399704	0.0119854		chr10	78090401	78090600	0.135677	0.075839	-0.0621871	0.175651	0.00239923	0.0476785	0.542032	0.521595	0.151154	0.980677
																					chr5	157726801	157727000	hypo	-0.0577828	-0.0530496	-0.0372008	-0.0758448	-0.131921	0.00317587	0.0204708	0.036567	0.00935051	0.00654742		chr10	78094801	78095000	0.0563032	-0.00810846	-0.0281085	0.0103531	-0.00992665	0.0317672	0.725289	0.00344235	0.813185	0.64114
																					chr5	166696801	166697000	hypo	-0.0729166	-0.145833	-0.145833	-0.145833	-0.145833	0.00127296	0.0198039	0.0198039	0.0198039	0.0198039		chr10	78098601	78098800	0.0968648	-0.0463136	-0.0222788	0.0770003	-0.00586947	0.0197546	0.431846	0.679888	0.383669	0.937583
																					chr5	177026401	177026600	hypo	-0.0562499	-0.0291667	-0.0724999	-0.0767856	-0.1125	0.000484126	0.762267	0.225772	0.179575	0.0121216		chr10	78098801	78099000	0.208165	0.0528911	0.0178807	0.0825867	0.025391	0.0366881	0.671857	0.839487	0.48698	0.848712
																					chr5	193478601	193478800	hypo	-0.0729166	-0.145833	-0.120833	-0.145833	-0.145833	0.00127296	0.0198039	0.0654881	0.0198039	0.0198039		chr10	78535401	78535600	0.0582343	0.0266354	0.027095	-0.0113521	0.0209856	0.0128987	0.00891201	0.36603	0.308791	0.336979
																					chr5	196744801	196745000	hypo	-0.0673953	-0.120841	-0.0926752	-0.0829788	-0.141252	0.0404962	0.149041	0.0118277	0.0606499	0.00903921		chr10	78785401	78785600	0.0539488	-0.00316065	-0.00358828	0.0068219	-0.00876292	0.0337826	0.779316	0.76099	0.782326	0.475652
																					chr5	213309201	213309400	hypo	-0.0637457	-0.0740197	-0.0519397	-0.0490404	-0.191314	0.0137463	0.0962229	0.550723	0.673918	0.0115299		chr10	78871601	78871800	0.129929	0.0472397	0.00978633	0.0312203	-0.0064891	0.0118579	0.405668	0.810434	0.680479	0.885481
																					chr5	216427201	216427400	hypo	-0.0537551	-0.00595881	-0.0247752	-0.0428323	-0.162154	0.0300823	0.8311	0.547757	0.188886	0.0231453		chr10	78871801	78872000	0.0619907	0.041328	0.0366494	-0.000152209	0.0622061	0.000504159	0.0666507	0.121618	0.984995	0.296316
																					chr6	28076201	28076400	hypo	-0.0951236	-0.060119	-0.110119	-0.110119	-0.110119	0.000134009	0.368293	0.017776	0.017776	0.017776		chr10	78872801	78873000	0.0533398	-5e-07	-5e-07	0.181818	0.0215807	0.0265941	0.42265	0.42265	0.422651	0.0734755
																					chr6	54097401	54097600	hypo	-0.0590277	-0.118055	-0.118055	-0.118055	-0.118055	3.97184e-05	0.00344231	0.00344231	0.00344231	0.00344231		chr10	78967001	78967200	0.0666675	0.0376667	-0.0190454	0.0357095	0.00749656	0.0381846	0.151834	0.42412	0.711277	0.783967
																					chr6	60364201	60364400	hypo	-0.0525261	-0.0858149	-0.0800366	-0.0928571	-0.0874223	0.00101222	0.0133888	0.0320172	0.00586515	0.0103767		chr10	79184801	79185000	0.0590661	0.0645367	-0.00286611	0.0572753	-0.00266675	0.00674018	0.0772417	0.883295	0.0838888	0.9445
																					chr6	65741401	65741600	hypo	-0.063782	-0.15	-0.15	-0.0999998	-0.15	0.0193766	0.0121216	0.0121216	0.198216	0.0121216		chr10	79216401	79216600	0.0728116	-0.092992	-0.102359	-0.0949612	-0.0958243	0.0222484	0.467037	0.210003	0.451992	0.077304
																					chr6	68207201	68207400	hypo	-0.103874	-0.118586	-0.0552466	-0.0610381	-0.0914554	0.000438485	0.0126247	0.0695145	0.00944314	0.0316867		chr10	79472201	79472400	0.0557822	0.0412619	0.0148427	0.0207904	-0.0174346	0.0169256	0.442367	0.845882	0.530138	0.705913
																					chr6	86692401	86692600	hypo	-0.0773808	-0.154762	-0.0499999	-0.154762	-0.154762	0.000114751	0.00586514	0.336916	0.00586514	0.00586514		chr10	79473201	79473400	0.0551277	-5e-07	-5e-07	-5e-07	-5e-07	0.0144883	0.42265	0.42265	0.42265	0.42265
																					chr6	94404401	94404600	hypo	-0.0805507	-0.0368892	-0.0469641	-0.0469783	-0.0818277	0.00106304	0.0238432	0.534668	0.32794	0.0353105		chr10	79907001	79907200	0.0613756	-0.0185185	-0.0185185	-0.0185185	-0.00289352	0.00739324	0.42265	0.42265	0.42265	0.915856
																					chr6	101701601	101701800	hypo	-0.0870584	-0.0729337	-0.0381514	-0.0732053	-0.106391	0.0292313	0.21389	0.111292	0.309413	0.0428595		chr10	79908801	79909000	0.0614728	0.0140522	0.0149963	0.0279873	0.0455119	0.0166195	0.508823	0.568856	0.179188	0.23623
																					chr6	105119201	105119400	hypo	-0.0544297	-0.0376692	-0.0509326	-0.0681612	-0.132264	4.87093e-05	0.729307	0.2127	0.4002	0.00142096		chr10	80315801	80316000	0.0824995	-5e-07	0.0499995	0.0312495	0.0192303	0.0338607	0.42265	0.422654	0.422656	0.42266
																					chr6	108803401	108803600	hypo	-0.0765454	-0.0906385	-0.127078	-0.0518526	-0.113872	0.00573732	0.0153626	0.00955392	0.13964	0.0357774		chr10	80561001	80561200	0.108247	0.0256652	0.110497	-0.042684	0.183036	0.030579	0.6931	0.0112885	0.599255	0.346164
																					chr6	113269401	113269600	hypo	-0.0737912	-0.0744047	-0.0776099	-0.0369047	-0.136905	0.00692288	0.394905	0.154029	0.75736	0.0441526		chr10	80825401	80825600	0.0536125	-5e-07	-5e-07	-5e-07	0.0249995	0.0198461	0.42265	0.42265	0.42265	0.422657
																					chr6	124947401	124947600	hypo	-0.063492	-0.126984	-0.126984	-0.126984	-0.126984	0.000763347	0.015268	0.015268	0.015268	0.015268		chr10	81556401	81556600	0.0847473	0.00627071	-0.00968476	-0.0161783	-0.00959932	0.00815346	0.63118	0.435747	0.168109	0.44128
																					chr6	129387201	129387400	hypo	-0.0594489	-0.0722649	-0.0339814	-0.0458099	-0.0815241	0.000436613	0.0160594	0.261012	0.328208	2.95361e-05		chr10	82047401	82047600	0.11111	-5e-07	-5e-07	-5e-07	0.0476185	1.38399e-21	0.42265	0.42265	0.42265	0.422654
																					chr6	136009001	136009200	hypo	-0.0610337	-0.1081	-0.054798	-0.0473371	-0.0794585	0.0142556	0.00510053	0.181605	0.399771	0.0222299		chr10	82115401	82115600	0.0779292	0.0347222	0.0919117	0.0104167	0.00751916	0.00476325	0.61764	0.252797	0.80755	0.762194
																					chr6	138173601	138173800	hypo	-0.0550475	-0.0836187	-0.0808578	-0.0795749	-0.0756642	2.81248e-05	0.0136862	0.0222919	0.0103581	0.0100686		chr10	82582801	82583000	0.0776737	-0.0893206	-0.0533505	-0.0124279	-0.0500686	0.0355218	0.551228	0.719485	0.788875	0.00683283
																					chr6	138956201	138956400	hypo	-0.175	-0.349999	-0.349999	-0.349999	-0.349999	0.00127295	0.0198038	0.0198038	0.0198038	0.0198038		chr10	82870401	82870600	0.0970757	-0.0389158	-0.0370087	-0.0313105	0.0123385	0.043428	0.210052	0.0712569	0.0651665	0.621474
																					chr7	38582801	38583000	hypo	-0.0571471	-0.0540935	-0.0132602	-0.0540935	-0.0540935	0.00141429	0.00072966	0.0157264	0.00072966	0.00072966		chr10	82894801	82895000	0.0634516	-0.00574635	-0.00118163	-0.0128639	-0.0110971	0.0427262	0.474274	0.937791	0.189538	0.244656
																					chr7	46472001	46472200	hypo	-0.0527777	-0.0222223	-0.0638888	-0.081746	-0.105555	2.55432e-05	0.815099	0.267902	0.0789979	0.00275865		chr10	82924601	82924800	0.258971	0.289661	0.10214	0.0209415	-0.0483534	0.00343712	0.134871	0.293827	0.76318	0.542109
																					chr7	75949801	75950000	hypo	-0.0585545	-0.0562165	-0.0781326	-0.0391787	-0.070669	0.00323448	0.0061066	0.0156534	0.178737	0.00619492		chr10	82963601	82963800	0.118739	0.0749018	-0.0228302	-0.064274	-0.151133	0.00274116	0.250143	0.710365	0.057098	0.389011
																					chr7	84117601	84117800	hypo	-0.0741757	-0.10989	-0.148351	-0.148351	-0.148351	6.30756e-06	0.105573	0.00136895	0.00136895	0.00136895		chr10	82987401	82987600	0.0585711	0.0332824	0.0113636	0.0272366	0.00779219	0.0110087	0.544509	0.859547	0.610549	0.89713
																					chr7	91496201	91496400	hypo	-0.0562988	-0.0339799	-0.054394	-0.0859773	-0.0887597	0.000400234	0.706714	0.0149298	0.082432	0.000395359		chr10	83121001	83121200	0.136206	-0.0454005	-0.441865	-0.150757	-0.128245	3.13514e-05	0.818889	0.252709	0.00566869	0.231321
																					chr7	123457801	123458000	hypo	-0.0516386	-0.0713235	-0.0169404	-0.0695378	-0.133823	0.0267668	0.384384	0.63547	0.404247	0.0142991		chr10	83508201	83508400	0.0958238	0.00397271	0.0308337	0.0214604	0.06449	0.0230263	0.93008	0.532044	0.647772	0.46833
																					chr7	144036201	144036400	hypo	-0.0671491	-0.0926315	-0.0426316	-0.0926315	-0.0926315	0.0235499	0.0180919	0.495354	0.0180919	0.0180919		chr10	83650601	83650800	0.0541935	0.0307345	0.00592861	0.0317286	0.0191171	2.68073e-06	0.00495448	0.288203	0.0450983	0.527212
																					chr7	145549601	145549800	hypo	-0.116803	-0.194444	-0.124444	-0.186111	-0.194444	0.0129593	0.0198039	0.240254	0.0234315	0.0198039		chr10	83703401	83703600	0.0585539	0.163781	0.0774894	-0.0141184	0.0292403	0.000604859	0.30766	0.244516	0.625412	0.201413
																					chr7	147248801	147249000	hypo	-0.0625	-0.0595238	-0.0555555	-0.00277067	-0.0833333	0.0290835	0.154846	0.207406	0.949762	0.019804		chr10	83775401	83775600	0.0791212	-0.0138889	-0.0138889	-0.00154321	-0.00479121	0.0432954	0.42265	0.42265	0.941379	0.763055
																					chr7	165025401	165025600	hypo	-0.0669642	-0.0339286	-0.0839284	-0.133928	-0.133928	6.52104e-05	0.767582	0.240254	0.00441502	0.00441502		chr10	83913801	83914000	0.119466	-0.00382705	0.0262395	0.00696031	0.00986644	0.0274985	0.723016	0.573572	0.445689	0.60204
																					chr7	173716601	173716800	hypo	-0.0696707	-0.149891	-0.0686283	-0.150994	-0.107311	0.0205379	0.0235258	0.0588816	0.0501981	0.0217099		chr10	83916001	83916200	0.0645344	0.0721706	0.127697	0.0178264	0.119606	0.0321242	0.0697166	0.201467	0.450713	0.121375
																					chr7	174689601	174689800	hypo	-0.120238	-0.119048	-0.0854636	-0.29539	-0.261111	0.00130594	0.0772333	0.570428	0.00826798	0.0459679		chr10	83971201	83971400	0.0523072	-5e-07	-5e-07	0.0333328	0.0220583	1.24606e-07	0.42265	0.42265	0.422656	0.422658
																					chr8	2229401	2229600	hypo	-0.090509	-0.0941712	-0.0790988	-0.0955369	-0.277409	0.0366911	0.28649	0.154115	0.148474	0.0325597		chr10	84271401	84271600	0.0522645	0.0434312	-0.000276855	0.0108225	-0.00112413	0.0381691	0.106929	0.988237	0.714169	0.934663
																					chr8	12633201	12633400	hypo	-0.0857585	-0.0511842	-0.0525	-0.0398915	-0.0775	0.000330435	0.192457	0.0263809	0.202805	0.00103896		chr10	84332601	84332800	0.0719679	-5e-07	-5e-07	-5e-07	-5e-07	0.0421441	0.42265	0.42265	0.42265	0.42265
																					chr8	18025601	18025800	hypo	-0.0631629	-0.0774881	-0.0433651	-0.104738	-0.134283	0.0103072	0.41475	0.132568	0.0556607	0.0162654		chr10	84430601	84430800	0.0780996	0.0705863	0.0744053	0.00746696	0.186084	0.0382777	0.358213	0.0530231	0.688908	0.348152
																					chr8	20015201	20015400	hypo	-0.0640854	-0.0509264	-0.0411296	-0.053114	-0.0603603	0.00456913	0.0462345	0.179184	0.0311883	0.01074		chr10	84539601	84539800	0.055228	-0.0312518	0.00231885	0.000457632	0.0093787	0.0179485	0.501392	0.973441	0.991806	0.829098
																					chr8	54091001	54091200	hypo	-0.0676305	-0.0819035	-0.0164286	-0.0288575	-0.190524	0.000324218	0.464887	0.687695	0.138973	0.00025186		chr10	85135001	85135200	0.102655	0.0361953	0.147675	0.211461	6.08987e-05	0.031161	0.551938	0.110426	0.322806	0.999175
																					chr8	67021801	67022000	hypo	-0.0512505	-0.043954	-0.0517317	-0.0717317	-0.0717317	0.0469306	0.265318	0.135436	0.00996766	0.00996766		chr10	85522401	85522600	0.0544392	0.0486824	0.083664	0.0634979	0.0251901	0.0160837	0.0840647	0.46336	0.0414788	0.106027
																					chr8	68565401	68565600	hypo	-0.0524619	-0.0930855	-0.0964214	-0.0433233	-0.119979	0.0315617	0.0614193	0.0679533	0.492155	0.0380258		chr10	85952601	85952800	0.0753301	0.00238095	0.00943188	0.0519198	0.00494505	0.0191703	0.923528	0.585998	0.175464	0.85557
																					chr8	71926601	71926800	hypo	-0.0930451	-0.12359	-0.18609	-0.138471	-0.18609	0.00159155	0.213248	0.0221954	0.129429	0.0221954		chr10	86276601	86276800	0.0692361	-0.0546442	0.0247583	0.10607	0.0152431	0.00463516	0.0225517	0.115353	0.577569	0.637337
																					chr8	90888801	90889000	hypo	-0.0813866	-0.0613584	-0.0786336	-0.0472874	-0.178028	0.0258853	0.582422	0.444537	0.332404	0.0407654		chr10	86643401	86643600	0.0760109	-0.00862069	-0.00862069	-0.00862069	0.00387931	0.00495601	0.42265	0.42265	0.42265	0.822226
																					chr8	103735001	103735200	hypo	-0.0730112	-0.104356	-0.104356	-0.0698729	-0.104356	0.0155303	7.56042e-05	7.56042e-05	0.180062	7.56042e-05		chr10	86847601	86847800	0.0874999	-5e-07	-5e-07	-5e-07	0.0357138	0.018935	0.42265	0.42265	0.42265	0.422655
																					chr8	109102201	109102400	hypo	-0.141934	-0.33464	-0.221745	-0.13273	-0.466063	1.55371e-06	0.0602594	0.204419	0.00116019	9.4248e-05		chr10	87108201	87108400	0.129451	-0.01125	0.10625	-0.0104167	0.0667892	0.00274916	0.790357	0.0873922	0.80755	0.469214
																					chr8	117226601	117226800	hypo	-0.0591134	-0.0277743	-0.0581195	-0.0558514	-0.0650161	0.0101796	0.0957128	0.0138015	0.000107849	9.58454e-06		chr10	87217601	87217800	0.0559905	0.0775232	-0.0341701	0.00276515	0.0924017	0.0495425	0.376546	0.469701	0.957033	0.142855
																					chr8	120907001	120907200	hypo	-0.353571	-0.68067	-0.549998	-1.0833e-06	-0.999998	0.00287612	0.0024298	0.346119	0.0493459	6.24997e-14		chr10	87606601	87606800	0.0607137	-5e-07	-5e-07	0.0833328	-5e-07	0.000758296	0.42265	0.42265	0.422652	0.42265
																					chr8	122083401	122083600	hypo	-0.081891	-0.101282	-0.101282	-0.0179488	-0.101282	0.038961	0.000160193	0.000160193	0.849453	0.000160193		chr10	87758001	87758200	0.0602001	0.0624994	0.0249995	-5e-07	-5e-07	0.00418373	0.422653	0.422657	0.42265	0.42265
																					chr8	125968201	125968400	hypo	-0.0553265	-0.10163	-0.0978752	-0.0417142	-0.0941715	0.00637507	0.0656577	0.0379946	0.057263	0.0277349		chr10	87876201	87876400	0.0837924	-0.0111057	0.0161124	0.0478402	-0.0673175	0.00374638	0.861284	0.623444	0.369596	0.0477327
																					chr8	133301001	133301200	hypo	-0.138889	-0.215032	-0.153373	-0.114377	-0.244444	0.00131988	0.028153	0.0633565	0.0374925	0.00816344		chr10	88290001	88290200	0.061698	-0.0131632	0.0846164	0.0118069	0.00661107	0.0217407	0.260549	0.184655	0.467666	0.411313
																					chr8	137030601	137030800	hypo	-0.0773809	-0.121428	-0.154762	-0.154762	-0.154762	0.000114754	0.075474	0.0058652	0.0058652	0.0058652		chr10	88361001	88361200	0.0969592	0.0688084	0.0213356	0.0532618	0.0776516	0.013821	0.0717376	0.537446	0.258386	0.0760182
																					chr8	143300601	143300800	hypo	-0.128247	-0.193015	-0.156493	-0.193993	-0.256493	0.000533406	0.0357074	0.27191	0.106634	0.0127313		chr10	88887001	88887200	0.0546887	-0.00722316	-0.016324	-0.0227724	-0.0201117	0.0230082	0.84449	0.603696	0.543421	0.451617
																					chr8	153711201	153711400	hypo	-0.0583333	-0.100538	-0.105326	-0.116667	-0.116667	0.00127296	0.049315	0.0244132	0.0198039	0.0198039		chr10	88966401	88966600	0.0502638	0.0095386	0.0391304	0.00475543	-0.0108696	0.0471504	0.719969	0.524335	0.82603	0.42265
																					chr8	157690601	157690800	hypo	-0.149305	-0.0413999	-0.0161537	-0.119623	-0.217673	0.0118773	0.818588	0.847951	0.284166	0.0163164		chr10	89440401	89440600	0.0640116	-5e-07	-5e-07	0.166666	-5e-07	0.0331974	0.42265	0.42265	0.183504	0.42265
																					chr8	159763401	159763600	hypo	-0.0531117	-0.0768116	-0.0768116	-0.0768116	-0.0768116	0.016926	0.0170004	0.0170004	0.0170004	0.0170004		chr10	89775401	89775600	0.0650136	0.00877143	-5e-07	0.0455279	0.0477773	0.00768958	0.422672	0.42265	0.164089	0.0254923
																					chr8	162295001	162295200	hypo	-0.0527777	-0.105555	-0.105555	-0.105555	-0.105555	2.55427e-05	0.00275862	0.00275862	0.00275862	0.00275862		chr10	90200601	90200800	0.0506612	0.0817848	0.00684881	-5e-07	0.00303901	0.0154632	0.278315	0.422678	0.42265	0.422713
																					chr8	164157801	164158000	hypo	-0.0523875	-0.0939055	-0.085969	-0.0939055	-0.0939055	0.00133728	0.0124389	0.0228389	0.0124389	0.0124389		chr10	90232401	90232600	0.0511246	0.010853	0.0104655	0.00843455	-0.00122141	0.0109358	0.139102	0.568825	0.597141	0.842309
																					chr8	171621801	171622000	hypo	-0.0714679	-0.0500322	-0.0981194	-0.0987209	-0.152537	0.00382601	0.227922	0.0440515	0.136357	0.0316568		chr10	90234801	90235000	0.214285	0.0999993	-5e-07	-5e-07	-5e-07	0.0424151	0.422652	0.42265	0.42265	0.42265
																					chr8	175152201	175152400	hypo	-0.053953	-0.0662393	-0.0662393	-0.0662393	-0.0662393	0.0442655	0.0250415	0.0250415	0.0250415	0.0250415		chr10	90409801	90410000	0.12784	0.00821405	0.00544573	-0.00886427	-0.00624823	0.0126298	0.781554	0.85381	0.774161	0.849877
																					chr9	10648801	10649000	hypo	-0.089771	-0.169647	-0.168781	-0.0429067	-0.183932	0.00143983	0.00716858	0.00811574	0.789699	0.000132092		chr10	90411401	90411600	0.132862	-0.0102479	0.0191217	-0.014232	-0.014232	0.00456013	0.13101	0.526913	0.00564777	0.00564777
																					chr9	25549801	25550000	hypo	-0.167072	-0.0246211	-0.0579545	-0.0674139	-0.107954	0.0033779	0.799478	0.387053	0.265014	0.0240355		chr10	90659201	90659400	0.0808914	0.128297	0.00045123	0.0617921	0.0503637	0.0258315	0.116375	0.990376	0.404385	0.369484
																					chr9	27220201	27220400	hypo	-0.0778344	-0.0760313	-0.0517838	-0.0619288	-0.0774049	2.23327e-05	0.0587544	0.356057	0.2046	0.0496452		chr10	90991201	90991400	0.0955074	0.0746939	0.20545	0.0882085	0.126095	0.00768209	0.440911	0.0273496	0.119539	0.113968
																					chr9	29760001	29760200	hypo	-0.0560546	-0.0605645	-0.0651099	-0.102423	-0.116729	0.00267527	0.129757	0.137874	0.00880841	0.00667716		chr10	91037601	91037800	0.0527892	-0.00272834	-0.00524116	-0.0017597	-0.0082532	0.0114071	0.688098	0.284381	0.819888	0.0541698
																					chr9	35748401	35748600	hypo	-0.0812727	-0.0371314	-0.0436724	-0.0223095	-0.0674819	0.0107247	0.107933	0.214442	0.297232	0.00540604		chr10	91181001	91181200	0.0581717	0.003095	-0.00418255	0.00780022	-0.00637272	0.000755532	0.606465	0.53806	0.338898	0.274953
																					chr9	39458601	39458800	hypo	-0.0854454	-0.0535715	-0.0844973	-0.136905	-0.178571	0.00568583	0.711176	0.266522	0.0872728	0.00441502		chr10	91419001	91419200	0.190278	-0.0416666	0.0833331	0.0138889	-0.0416666	0.00059169	0.42265	0.591752	0.859972	0.42265
																					chr9	43712201	43712400	hypo	-0.0648656	-0.094017	-0.094017	-0.094017	-0.094017	0.0193791	0.031504	0.031504	0.031504	0.031504		chr10	91853801	91854000	0.0641252	-5e-07	-5e-07	-5e-07	-5e-07	0.00268555	0.42265	0.42265	0.42265	0.42265
																					chr9	52276401	52276600	hypo	-0.0500005	-0.0722227	-0.0800005	-0.0642862	-0.1	3.37487e-20	0.12154	0.0571903	0.213664	2.49998e-11		chr10	92091801	92092000	0.458331	0.166666	0.242856	0.449998	0.166666	0.022909	0.422651	0.0297588	0.0121216	0.422651
																					chr9	79557201	79557400	hypo	-0.0577556	-0.267505	-0.224882	-0.125305	-0.209162	0.0197516	0.30793	0.219999	0.130541	0.0104256		chr10	92093401	92093600	0.0526489	0.0114469	0.243588	0.0650183	0.0221612	0.00050787	0.607599	0.432773	0.460306	0.52816
																					chr9	86092601	86092800	hypo	-0.19663	-0.157264	-0.0614049	-0.0451931	-0.187299	0.00307065	0.144426	0.296069	0.615752	0.0350021		chr10	92309601	92309800	0.0524164	0.0792572	0.0640799	-0.000136476	0.0241523	0.00139069	0.0204613	0.388819	0.99176	0.274302
																					chr9	94089401	94089600	hypo	-0.194004	-0.176471	-0.42647	-0.42647	-0.42647	0.00463757	0.56811	0.0284633	0.0284633	0.0284633		chr10	92443001	92443200	0.0514037	0.0800086	-0.0764638	0.138995	0.0170926	0.0312718	0.651237	0.0614095	0.413382	0.845145
																					chr9	95197401	95197600	hypo	-0.0538491	-0.0810856	-0.0792988	-0.0838775	-0.0878345	0.000624698	0.0788582	0.0387356	0.0211103	0.0426448		chr10	92473201	92473400	0.0692946	-5e-07	-5e-07	-5e-07	0.0249995	1.88628e-05	0.42265	0.42265	0.42265	0.422657
																					chr9	112806601	112806800	hypo	-0.0707804	-0.157097	-0.20892	-0.0745387	-0.260094	0.00569267	0.213855	0.196373	0.0508244	0.0475653		chr10	93130401	93130600	0.0777467	0.0575321	0.0586928	-0.0262526	0.0296446	0.015204	0.0493666	0.600944	0.721538	0.639836
																					chr9	118316801	118317000	hypo	-0.117764	-0.0755428	-0.189923	-0.126526	-0.223623	0.000478136	0.351536	0.00171551	0.374416	0.0432258		chr10	94231401	94231600	0.121261	0.076911	0.112866	-0.0208333	0.189693	0.00629118	0.261756	0.20299	0.42265	0.464525
																					chr9	126794401	126794600	hypo	-0.0555467	-0.114918	-0.0352888	-0.036964	-0.0663073	0.0482615	0.0113608	0.187557	0.577533	0.0427737		chr10	94273601	94273800	0.100275	0.0216267	-0.0222774	0.0559145	0.0222039	0.0381611	0.743347	0.680485	0.639456	0.666769
																					chr9	133207401	133207600	hypo	-0.100694	-0.0930555	-0.118055	-0.118055	-0.118055	0.0497733	0.0697137	0.00344238	0.00344238	0.00344238		chr10	94672201	94672400	0.110711	0.104825	-0.0775673	-0.0546053	-0.040341	0.0204107	0.434298	0.346821	0.481255	0.591043
																					chr9	133450401	133450600	hypo	-0.0625004	-0.0972226	-0.0750004	-0.0625004	-0.125	1.38236e-20	0.0728268	0.272391	0.422647	1.59999e-11		chr10	94771201	94771400	0.0592982	-5e-07	-5e-07	-5e-07	-5e-07	0.0430187	0.42265	0.42265	0.42265	0.42265
																					chr9	134944801	134945000	hypo	-0.0551055	-0.0669418	-0.0882195	-0.0909803	-0.0871431	0.000163129	0.029572	0.00533313	0.0187756	0.00372327		chr10	94773601	94773800	0.0654121	0.0543473	-5e-07	0.038461	0.0427026	0.00406309	0.422653	0.42265	0.422655	0.0798818
																					chr9	147161401	147161600	hypo	-0.0590277	-0.118055	-0.0726009	-0.0347222	-0.118055	3.97191e-05	0.00344234	0.255113	0.718281	0.00344234		chr10	94889401	94889600	0.0557209	-5e-07	-5e-07	-5e-07	-5e-07	0.00669235	0.42265	0.42265	0.42265	0.42265
																					chr9	153402201	153402400	hypo	-0.0587709	-0.000910974	-0.0168064	-0.0352373	-0.0651812	0.0329294	0.982352	0.64726	0.400011	0.0187645		chr10	94902201	94902400	0.0679727	-0.0166667	0.0346491	-0.0166667	0.00507246	0.00273612	0.42265	0.173985	0.42265	0.87017
																																				chr10	95128001	95128200	0.125669	-0.0319848	0.11175	0.0747689	-0.0482645	0.00455236	0.718282	0.248719	0.548412	0.631241
																																				chr10	95363001	95363200	0.0795325	-0.00579566	-0.0653771	-0.0230785	0.0932538	0.00535792	0.860947	0.518519	0.837798	0.276451
																																				chr10	95367401	95367600	0.0786821	0.106842	0.0268436	0.019834	0.0401733	0.0369492	0.0378034	0.501192	0.0814509	0.39576
																																				chr10	95456801	95457000	0.0761382	0.0455352	-5e-07	0.0238884	0.0294113	0.0186189	0.115284	0.42265	0.0254929	0.422656
																																				chr10	95667801	95668000	0.050333	-5e-07	-5e-07	-5e-07	-5e-07	0.00648133	0.42265	0.42265	0.42265	0.42265
																																				chr10	95697001	95697200	0.0623682	-0.00331126	-0.00331126	0.0190768	0.00430295	0.0304573	0.42265	0.42265	0.488008	0.655925
																																				chr10	95937601	95937800	0.0833333	-0.0192308	-0.0192308	-0.0192308	0.00250836	0.00122147	0.42265	0.42265	0.42265	0.939004
																																				chr10	96368801	96369000	0.224999	-5e-07	-5e-07	-5e-07	-5e-07	0.000124726	0.42265	0.42265	0.42265	0.42265
																																				chr10	96714201	96714400	0.085529	-0.00892857	-0.00496032	-0.0228175	0.00843254	0.000237	0.606457	0.814048	0.0441526	0.814812
																																				chr10	96894001	96894200	0.0515648	0.0357138	-5e-07	-5e-07	-5e-07	0.0388404	0.422655	0.42265	0.42265	0.42265
																																				chr10	96937001	96937200	0.0634082	-0.0285143	-0.0167571	0.0293892	-0.0185232	0.0145149	0.230902	0.689715	0.268999	0.573378
																																				chr10	97352801	97353000	0.162649	0.283333	-0.05	0.15	0.109664	0.0037959	0.0297588	0.42265	0.0954662	0.173168
																																				chr10	97660001	97660200	0.0734806	-0.00777777	-0.0277778	0.0079365	0.00555555	0.00500403	0.841359	0.42265	0.876909	0.909833
																																				chr10	98295801	98296000	0.0771175	0.0283565	0.0243386	-0.0185185	0.00148148	0.00201546	0.630344	0.654126	0.42265	0.961595
																																				chr10	98428801	98429000	0.0663638	0.00331177	0.0552653	-0.0502681	0.106149	0.00653673	0.969695	0.636905	0.0497414	0.27466
																																				chr10	98580601	98580800	0.0516798	-5e-07	0.0417297	-5e-07	0.00574663	0.00795569	0.42265	0.0148622	0.42265	0.422683
																																				chr10	98967601	98967800	0.0604434	-5e-07	0.0133924	0.00961488	0.00387547	0.00308667	0.42265	0.422664	0.42267	0.422699
																																				chr10	99177201	99177400	0.065121	0.00595238	0.0344364	-0.00793651	-0.00448823	0.0422971	0.745543	0.50819	0.42265	0.655669
																																				chr10	99234001	99234200	0.07047	0.0957615	-0.0485837	0.0506169	0.12776	0.00695088	0.00441847	0.0159524	0.0256313	0.0303888
																																				chr10	100071201	100071400	0.0814171	-5e-07	0.0416661	0.0178566	0.0113631	0.0110107	0.42265	0.422654	0.422661	0.422667
																																				chr10	100113601	100113800	0.0636385	-0.000303281	0.0377353	0.00226658	0.000385745	0.00468073	0.985571	0.443524	0.753112	0.965795
																																				chr10	100119401	100119600	0.0503799	0.0037137	-0.0290099	-0.0211974	0.0116647	0.00216017	0.838817	0.0008391	0.114322	0.462024
																																				chr10	100281801	100282000	0.100153	0.00150714	-0.00359944	0.102583	0.241611	0.0154583	0.9741	0.925785	0.0809378	0.104863
																																				chr10	100740401	100740600	0.054	0.0109885	-5e-07	0.00769181	0.00531865	0.034036	0.422667	0.42265	0.422675	0.422686
																																				chr10	100782201	100782400	0.0646116	0.0754901	0.113889	0.00972222	0.00501792	0.00505074	0.149233	0.459918	0.720447	0.821739
																																				chr10	100792201	100792400	0.0749994	0.0416661	-5e-07	0.055555	0.015151	0.000124729	0.422654	0.42265	0.422653	0.422662
																																				chr10	101156601	101156800	0.0583908	-5e-07	-5e-07	0.0333328	0.0227268	0.00592595	0.42265	0.42265	0.422656	0.422658
																																				chr10	101741201	101741400	0.0719588	0.0037032	0.0322576	0.0879624	0.00480719	0.0455308	0.422702	0.422656	0.379961	0.42269
																																				chr10	101889201	101889400	0.0854034	-0.0117257	0.00190174	0.0403886	0.0181921	0.00405136	0.734512	0.958287	0.575825	0.605221
																																				chr10	102250801	102251000	0.0536181	0.0121203	-0.0109466	-0.00492084	0.0311196	0.0489456	0.699225	0.755376	0.751509	0.290314
																																				chr10	102428401	102428600	0.0781694	-0.0046955	0.0758766	-0.0703013	0.0466101	0.0371362	0.954863	0.333792	0.40517	0.579503
																																				chr10	102429001	102429200	0.112171	0.000686637	0.0183129	0.126141	-0.0850025	0.0189676	0.99349	0.832694	0.127072	0.197796
																																				chr10	102430601	102430800	0.0836151	-0.00468735	0.0525517	0.0736789	-0.100481	0.010236	0.986333	0.552717	0.362004	0.495791
																																				chr10	102522001	102522200	0.120081	0.0245363	0.145928	0.186865	0.00560689	0.00594945	0.537307	0.357909	0.455366	0.345827
																																				chr10	102683801	102684000	0.105463	0.0833327	-5e-07	-5e-07	0.166666	0.0119591	0.422652	0.42265	0.42265	0.422651
																																				chr10	103046601	103046800	0.10803	-0.00363995	0.0895251	-0.0940923	-0.0282789	0.0332897	0.963737	0.358737	0.294532	0.723019
																																				chr10	103252601	103252800	0.0575613	0.0306164	0.0766634	0.00952583	0.0465569	0.0213756	0.587457	0.517263	0.774233	0.0497006
																																				chr10	103253801	103254000	0.0621951	0.00555607	-0.0248648	0.000226755	0.00229393	0.0316737	0.941093	0.631182	0.997442	0.974733
																																				chr10	103344401	103344600	0.0686639	0.0395325	-0.0481486	-0.148149	-0.121122	0.0259108	0.666368	0.677705	1.13906e-11	0.0463565
																																				chr10	103346801	103347000	0.0569155	0.0799995	-5e-07	0.0424443	0.0131574	0.00692692	0.422652	0.42265	0.0530586	0.422664
																																				chr10	103957201	103957400	0.0603499	-0.0138889	0.0361111	-0.000730994	0.00571895	0.000817847	0.42265	0.558497	0.972993	0.834037
																																				chr10	103988801	103989000	0.0566661	-5e-07	-5e-07	0.0199995	0.00714236	0.0165968	0.42265	0.42265	0.422659	0.422677
																																				chr10	104027801	104028000	0.100818	-0.0207676	0.0262367	0.0186666	0.0118532	0.0026388	0.221442	0.414535	0.182932	0.281901
																																				chr10	104028001	104028200	0.0505127	0.00233593	-0.00884261	-0.0137931	-0.00817513	0.00648615	0.922405	0.607559	0.42265	0.638161
																																				chr10	104816401	104816600	0.0554462	0.0125887	0.0991799	0.0728754	0.130433	0.0100382	0.228562	0.0901228	0.210954	0.00173272
																																				chr10	104947001	104947200	0.0569643	-5e-07	-5e-07	-5e-07	0.0833327	0.00329721	0.42265	0.42265	0.42265	0.422652
																																				chr10	105266001	105266200	0.0620704	0.00961488	0.0147054	0.0648143	0.0923136	0.000512102	0.42267	0.422663	0.422653	0.0191139
																																				chr10	105330001	105330200	0.0769403	0.0786171	0.0367751	0.0747975	0.0128334	0.0013964	0.278292	0.683857	0.41731	0.746314
																																				chr10	105635401	105635600	0.104611	0.0321061	-0.0190771	0.0770017	0.00418493	0.00163478	0.725847	0.651195	0.156459	0.92966
																																				chr10	105919201	105919400	0.0548292	-0.0142208	0.00363633	-0.0142208	-0.00979604	0.0113414	0.0225544	0.858501	0.0225544	0.185247
																																				chr10	106298001	106298200	0.146699	0.00471366	0.0595769	0.157968	0.0662936	0.00978339	0.929531	0.302918	0.231631	0.075985
																																				chr10	106378401	106378600	0.11096	-0.0158448	-0.0115837	-0.015878	-0.0316939	0.00347691	0.677455	0.393818	0.831418	0.584184
																																				chr10	106409201	106409400	0.0790795	-0.0254863	0.00760863	0.0807043	0.0431072	0.022081	0.899647	0.966763	0.191581	0.167297
																																				chr10	106983001	106983200	0.10273	0.0145954	0.00609774	-0.00497187	-0.0217465	0.0262213	0.821317	0.918334	0.913833	0.698517
																																				chr10	107035201	107035400	0.0521935	0.0120067	0.00462913	-5e-07	0.0217693	0.0461408	0.00552353	0.422691	0.42265	0.186815
																																				chr10	107115401	107115600	0.0562495	-5e-07	-5e-07	-5e-07	0.0249995	0.00012473	0.42265	0.42265	0.42265	0.422657
																																				chr10	107120401	107120600	0.0680538	0.0388884	0.0428566	-5e-07	0.0227268	0.000669483	0.072829	0.422654	0.42265	0.422658
																																				chr10	107631801	107632000	0.0639128	-0.0136949	-0.0136949	-0.00407947	-0.0136949	0.0139596	0.019291	0.019291	0.71782	0.019291
																																				chr10	107699801	107700000	0.0958327	-5e-07	-5e-07	-5e-07	-5e-07	0.00582473	0.42265	0.42265	0.42265	0.42265
																																				chr10	108272801	108273000	0.0575374	0.00586601	-0.00632911	0.0234954	0.0121894	0.0040963	0.710991	0.42265	0.0831978	0.596936
																																				chr10	108510201	108510400	0.102973	-5e-07	0.085937	0.100245	-5e-07	0.0272513	0.42265	0.422652	0.0220556	0.42265
																																				chr10	108514001	108514200	0.125668	0.0527475	0.157828	-0.158333	0.162915	0.0309212	0.676407	0.491792	0.188169	0.215832
																																				chr10	108668201	108668400	0.0567037	0.00520783	0.00537584	0.00763309	-5e-07	0.0254146	0.422687	0.422686	0.422675	0.42265
																																				chr10	109180401	109180600	0.0753387	-0.0988715	0.0831715	0.0153743	-0.0411003	0.0307796	0.199128	0.271519	0.792771	0.518824
																																				chr10	109223801	109224000	0.0651448	-0.0129438	-0.0392803	-0.00523557	0.0196083	0.00584331	0.819451	0.274715	0.935421	0.761443
																																				chr10	109498801	109499000	0.0568229	-0.041129	0.0426805	-0.00855487	0.0139434	0.0300367	0.0435071	0.370609	0.440847	0.440315
																																				chr10	109520401	109520600	0.0649572	-5e-07	0.0208328	-5e-07	0.0399995	0.00755276	0.42265	0.422659	0.42265	0.422655
																																				chr10	109661001	109661200	0.0952212	0.0523126	-0.00250028	0.0239487	0.00252575	0.00265414	0.0629556	0.889013	0.753548	0.969954
																																				chr10	109809801	109810000	0.0837665	0.0350184	-0.00888268	0.0158165	0.000364974	0.000186569	0.145974	0.193539	0.504433	0.972951
																																				chr10	109832801	109833000	0.0890921	-0.103343	-0.0570282	-0.105304	-0.114995	0.000325736	0.0313539	0.524822	0.0311737	0.354117
																																				chr10	110338201	110338400	0.0975775	-0.0134566	-0.165483	-0.0050252	-0.0995594	0.0192771	0.682797	0.24552	0.943287	0.195124
																																				chr10	110399401	110399600	0.0670775	0.0410197	-0.00858204	0.0817688	0.025574	0.0168505	0.26611	0.724766	0.113137	0.618186
																																				chr10	110567201	110567400	0.0500804	-0.0263138	0.00734707	-0.00145908	-0.0237446	0.00491103	0.232657	0.852345	0.957403	0.237107
																																				chr10	110914201	110914400	0.17361	0.0624994	0.145833	0.0833327	-5e-07	0.00430711	0.422653	0.019804	0.422652	0.42265
																																				chr10	110977601	110977800	0.051156	0.00818096	-0.00925926	-0.00925926	0.0229988	0.0361762	0.514661	0.42265	0.42265	0.563927
																																				chr10	111194401	111194600	0.072481	0.0294112	-5e-07	-5e-07	0.0333328	0.00302043	0.422656	0.42265	0.42265	0.422656
																																				chr10	111691201	111691400	0.0942568	-0.0454545	-0.0454545	-0.0454545	-0.0454545	0.0162078	0.42265	0.42265	0.42265	0.42265
																																				chr10	111808201	111808400	0.0778157	0.00225225	-0.018018	0.00966055	-0.00577012	0.04119	0.941379	0.42265	0.645879	0.786513
																																				chr10	112107801	112108000	0.0839542	0.0199995	-5e-07	0.0204077	0.0416661	0.0441539	0.422659	0.42265	0.422659	0.422654
																																				chr10	112132001	112132200	0.0518027	0.00378451	0.0339432	-0.0145973	0.0124289	0.000410897	0.788961	0.336784	0.284836	0.797939
																																				chr10	112295801	112296000	0.0547781	-0.069449	-0.0146933	-0.0134234	-0.000440278	0.00447997	0.140739	0.134412	0.865394	0.932943
																																				chr10	112808601	112808800	0.0819714	0.0708255	-0.00609756	-0.00609756	0.0222269	0.000144076	0.45559	0.42265	0.42265	0.076636
																																				chr10	113233201	113233400	0.0635715	0.245798	0.0285086	-0.00420168	-0.00420168	0.000196601	0.429228	0.47846	0.42265	0.42265
																																				chr10	113653401	113653600	0.0610803	-0.00692919	-0.0393773	-0.020648	-0.0360057	0.00736571	0.724784	0.109943	0.333322	0.164136
																																				chr10	113734401	113734600	0.0857137	-5e-07	0.124999	-5e-07	-5e-07	0.000608197	0.42265	0.422651	0.42265	0.42265
																																				chr10	113818001	113818200	0.0511696	0.038461	-5e-07	0.112499	-5e-07	0.00278285	0.422655	0.42265	0.0121217	0.42265
																																				chr10	113913601	113913800	0.0621489	0.00196077	0.00140582	0.0260571	0.0229594	3.09316e-05	0.934926	0.74108	0.114961	0.413836
																																				chr10	114017201	114017400	0.0563064	-0.0289409	0.00378653	0.0299735	-0.0416537	0.0103934	0.636837	0.958039	0.595686	0.404789
																																				chr10	114042601	114042800	0.0844148	-0.0408901	-0.0463846	-0.0463846	0.00263501	0.000377718	0.0553896	0.0313358	0.0313358	0.962564
																																				chr10	114049801	114050000	0.0729463	-0.0112055	0.016564	0.0021018	-0.0196687	0.0361221	0.527472	0.64063	0.901976	0.292397
																																				chr10	114693601	114693800	0.183333	-0.0555555	0.222222	-0.017094	0.0714286	0.0282228	0.698489	0.591752	0.893096	0.606457
																																				chr10	114737601	114737800	0.07601	0.166666	0.0192303	-5e-07	0.0909085	0.0278965	0.422651	0.42266	0.42265	0.422652
																																				chr10	114975801	114976000	0.0947504	0.0713975	0.0946966	0.125342	0.0579835	0.013231	0.149053	0.0609908	0.0662943	0.542755
																																				chr10	115110601	115110800	0.0797622	0.0741066	0.00862019	0.00515414	0.0409086	0.029959	0.0236648	0.422672	0.422687	0.253167
																																				chr10	115292801	115293000	0.0530654	0.0282733	-5e-07	0.0312495	-5e-07	0.0357093	0.0628011	0.42265	0.422656	0.42265
																																				chr10	115360201	115360400	0.0921563	-5e-07	-5e-07	0.0476185	-5e-07	0.004119	0.42265	0.42265	0.422654	0.42265
																																				chr10	115972401	115972600	0.055555	-5e-07	-5e-07	-5e-07	-5e-07	2.21442e-20	0.42265	0.42265	0.42265	0.42265
																																				chr10	116399401	116399600	0.0611276	0.0395098	0.141052	0.0366484	0.00635516	0.00409963	0.0195638	0.548257	0.0202064	0.607901
																																				chr10	116716601	116716800	0.0727777	0.00779567	0.0799146	0.0330057	0.0317232	0.0143034	0.885073	0.175034	0.619649	0.17548
																																				chr10	117662401	117662600	0.106038	-0.00666667	-0.00666667	-0.00666667	-0.00666667	0.000427828	0.42265	0.42265	0.42265	0.42265
																																				chr10	117885401	117885600	0.110119	-5e-07	-5e-07	0.0263153	-5e-07	0.000268981	0.42265	0.42265	0.422657	0.42265
																																				chr10	117924001	117924200	0.0833177	-0.0316894	0.0234089	0.0215843	0.00906877	0.0222948	0.412132	0.790096	0.827864	0.827219
																																				chr10	117936201	117936400	0.0527778	-5e-07	0.0303025	0.038461	0.0369619	0.0118023	0.42265	0.422656	0.422655	0.0158155
																																				chr10	118199601	118199800	0.0616634	0.0015873	-0.000976801	0.0327467	-0.0201181	0.0327792	0.975624	0.984379	0.562774	0.612164
																																				chr10	118265401	118265600	0.133333	-5e-07	-5e-07	-5e-07	0.0499995	0.00283787	0.42265	0.42265	0.42265	0.422654
																																				chr10	118689201	118689400	0.0519619	-5e-07	0.0249995	-5e-07	-5e-07	0.0184991	0.42265	0.422657	0.42265	0.42265
																																				chr10	118849801	118850000	0.0789512	-0.0186474	0.0209323	-0.0173302	-0.0782061	0.000112768	0.541224	0.738311	0.392222	0.216784
																																				chr10	118850201	118850400	0.116355	0.0135804	-0.00904004	0.0614568	-0.0468602	0.0489134	0.916802	0.935456	0.595386	0.613838
																																				chr10	118988801	118989000	0.0896238	0.0744588	0.0358794	0.0424033	0.106226	0.00321735	0.04166	0.49068	0.0255975	0.0389905
																																				chr10	120050001	120050200	0.0505045	-5e-07	-5e-07	-5e-07	-5e-07	8.23091e-05	0.42265	0.42265	0.42265	0.42265
																																				chr10	120221401	120221600	0.0872417	-0.147224	0.0233241	-0.0204061	0.00467808	0.0320624	0.0674414	0.854688	0.837457	0.93959
																																				chr10	120271401	120271600	0.132626	0.0578231	-0.0409035	0.0919312	0.0417229	0.047417	0.294586	0.498307	0.144174	0.661552
																																				chr10	120460601	120460800	0.0647231	-0.00195376	-0.0269537	0.035043	-0.00808582	0.0348705	0.948351	0.103332	0.319403	0.738276
																																				chr10	121898801	121899000	0.0859649	-0.0333333	-0.0333333	-0.0333333	-0.0333333	0.00408051	0.42265	0.42265	0.42265	0.42265
																																				chr10	121951401	121951600	0.0663695	-5e-07	0.0344822	-5e-07	-5e-07	0.0428016	0.42265	0.422655	0.42265	0.42265
																																				chr10	122300201	122300400	0.21364	-0.0767857	-0.0767857	-0.0767857	-0.0333074	0.0167157	0.252259	0.252259	0.252259	0.658978
																																				chr10	122324001	122324200	0.0862509	-0.0288461	-0.119755	-0.0384615	0.00448716	0.00900744	0.774648	0.536046	0.333333	0.976748
																																				chr10	123737801	123738000	0.0512448	-5e-07	-5e-07	-5e-07	0.0243897	0.0109359	0.42265	0.42265	0.42265	0.422658
																																				chr10	123896401	123896600	0.0628907	0.0693259	-0.0378735	0.0313862	0.0381184	0.00207309	0.299224	0.295953	0.314	0.597725
																																				chr10	124056801	124057000	0.0750598	-5e-07	-5e-07	-5e-07	0.0690471	0.00201838	0.42265	0.42265	0.42265	0.00118696
																																				chr10	124956001	124956200	0.0563793	-0.0133333	3.70715e-05	0.0345238	-0.022695	0.0257562	0.764298	0.999214	0.571813	0.583113
																																				chr10	125216001	125216200	0.05045	0.0583029	-0.0514882	0.151448	0.221076	0.00460452	0.079583	0.593021	0.0327302	0.0149878
																																				chr10	125570801	125571000	0.0941705	0.0290815	0.0153008	0.0891614	0.0355638	0.00128708	0.25887	0.792114	0.0319259	0.54861
																																				chr10	125752401	125752600	0.0764468	0.0853847	0.0119153	0.0502289	0.0448907	0.012983	0.0960335	0.427704	0.136838	0.233175
																																				chr10	125954801	125955000	0.053294	0.00520783	0.0102036	0.0178566	-5e-07	0.0442411	0.422687	0.422669	0.422661	0.42265
																																				chr10	126007001	126007200	0.0542888	0.0525951	0.00641644	0.0132734	0.0855804	0.0361322	0.369971	0.755955	0.648923	0.0600999
																																				chr10	126121601	126121800	0.0526093	0.0256405	-5e-07	0.0181813	-5e-07	0.0054247	0.422657	0.42265	0.42266	0.42265
																																				chr10	126317401	126317600	0.0531312	-0.0105072	-0.025	-0.0163793	-0.0138889	0.042832	0.750988	0.42265	0.59882	0.662131
																																				chr10	126505601	126505800	0.0526671	-5e-07	-5e-07	-5e-07	0.0312495	0.000152247	0.42265	0.42265	0.42265	0.422656
																																				chr10	127169801	127170000	0.0611202	0.0512182	0.00317337	0.0611482	-0.00240245	0.0440676	0.409557	0.827851	0.0163419	0.811779
																																				chr10	127585601	127585800	0.0573075	0.00363664	-0.0504386	-0.00498405	-0.0346491	0.0485963	0.950992	0.30872	0.940158	0.482265
																																				chr10	127793601	127793800	0.0748124	-2.15852e-05	0.0161492	0.0149777	0.0356094	0.00227385	0.998893	0.363206	0.40603	0.182903
																																				chr10	127963401	127963600	0.0576997	0.00853208	0.000393547	0.0421483	0.0259667	0.0201407	0.876609	0.992837	0.307746	0.582419
																																				chr10	128268801	128269000	0.0831215	0.0735779	0.13874	0.0164946	0.0933403	0.0124174	0.153718	0.138088	0.6093	0.0946206
																																				chr10	128643001	128643200	0.0584407	0.104774	0.127269	0.0562797	-0.00482609	0.0192366	0.261763	0.216665	0.328273	0.961101
																																				chr10	128683801	128684000	0.0645039	0.0155716	0.0137344	0.00369516	0.0203414	0.011658	0.492734	0.361931	0.740493	0.417891
																																				chr10	128983201	128983400	0.0751113	0.00766363	0.0373656	0.0167673	-0.00704225	0.0202456	0.684612	0.194157	0.569094	0.42265
																																				chr10	129105401	129105600	0.0850082	-0.0296272	-0.0675152	0.0303504	0.00642687	0.0182608	0.584163	0.239863	0.682738	0.973716
																																				chr10	129147201	129147400	0.0558958	-0.0131579	-0.0131579	0.0240043	-0.00403381	0.015687	0.42265	0.42265	0.604544	0.824622
																																				chr10	129253201	129253400	0.0784161	-0.0217391	0.0338164	0.0407608	-0.0217391	0.00148026	0.42265	0.627954	0.600674	0.42265
																																				chr10	129822201	129822400	0.0528521	0.00806041	0.0106426	0.00484547	0.0396108	0.000284899	0.651289	0.609141	0.734212	0.0761748
																																				chr10	129854801	129855000	0.102408	0.0528844	-0.0745189	0.225319	0.0177864	0.00941164	0.455916	0.261015	0.147339	0.929731
																																				chr10	129859001	129859200	0.0722729	-5e-07	-5e-07	-5e-07	-5e-07	0.041503	0.42265	0.42265	0.42265	0.42265
																																				chr10	129867601	129867800	0.0856967	-0.0284744	-0.00257131	-0.0245061	0.0459492	0.000714751	0.235553	0.911474	0.295118	0.256557
																																				chr10	130338401	130338600	0.103253	0.183332	-5e-07	-5e-07	-5e-07	0.0279912	0.00816342	0.42265	0.42265	0.42265
																																				chr10	130538001	130538200	0.0984918	0.0972392	0.11497	0.0956924	0.0667864	0.00536103	0.158097	0.478424	0.204969	0.389741
																																				chr10	130925401	130925600	0.0598117	0.00283447	-0.00510204	0.00553626	0.0115646	0.000187654	0.792207	0.42265	0.685083	0.575265
																																				chr10	130968801	130969000	0.0561349	0.0312495	-5e-07	0.0196073	0.0178566	0.00238849	0.422656	0.42265	0.42266	0.422661
																																				chr10	131235601	131235800	0.0750143	0.0961683	0.0525223	0.128927	0.0527778	0.0229798	0.0348638	0.0418518	0.170477	0.10475
																																				chr10	131299401	131299600	0.163859	0.106223	0.0476798	-0.0276237	0.0635921	0.00453655	0.444289	0.0855584	0.17465	0.636208
																																				chr10	131688201	131688400	0.0731046	0.00873529	-0.0329313	-0.0150742	0.0211227	0.0123031	0.85944	0.119286	0.560921	0.740067
																																				chr10	131880801	131881000	0.0948979	0.0192303	0.0645156	0.0333328	0.015151	0.0119336	0.42266	0.422653	0.422656	0.422662
																																				chr10	132770601	132770800	0.134615	0.124999	-5e-07	-5e-07	0.0624994	0.000334185	0.422651	0.42265	0.42265	0.422653
																																				chr10	133037401	133037600	0.143692	0.0345965	0.0323116	0.0328921	-0.031486	0.0321709	0.510707	0.491008	0.443362	0.632705
																																				chr10	133037601	133037800	0.229053	0.147067	-0.0547007	0.133587	0.0217339	0.0143151	0.164985	0.483296	0.174454	0.865401
																																				chr10	133442401	133442600	0.060685	0.0261438	-0.0294117	0.0539214	0.0815796	0.0288448	0.717862	0.42265	0.603845	0.424474
																																				chr10	133451801	133452000	0.0971291	-5e-07	-5e-07	0.0119043	-5e-07	0.0407946	0.42265	0.42265	0.422666	0.42265
																																				chr10	133727601	133727800	0.0538124	0.0145159	0.0052566	0.0166135	0.0177049	0.0196205	0.259594	0.37571	0.0472947	0.358339
																																				chr10	133782401	133782600	0.0735721	0.0252845	0.0151798	-0.0558559	0.0200802	0.00888626	0.148951	0.769518	0.0354793	0.767454
																																				chr10	134060801	134061000	0.0793112	-0.00285419	-0.00785419	0.0381984	0.0313015	0.0144913	0.672303	0.118581	0.494869	0.405773
																																				chr10	134109401	134109600	0.0779111	0.0249145	0.10788	0.0868273	0.126864	0.00586261	0.579241	0.553409	0.348445	0.114306
																																				chr10	134502001	134502200	0.0896465	0.0208328	0.0833328	-5e-07	0.0333328	0.000891233	0.422659	0.422652	0.42265	0.422656
																																				chr10	134544201	134544400	0.0511021	0.0045815	0.0178574	0.00544002	-0.0185062	0.000491016	0.708484	0.676985	0.67782	0.11294
																																				chr10	134932401	134932600	0.27862	0.077564	-0.0172304	-0.205287	-0.199729	0.0422588	0.0552052	0.898066	0.0334484	0.105227
																																				chr10	135241801	135242000	0.0648355	-0.00949088	0.0351745	0.0282941	0.052366	0.000703392	0.659778	0.168743	0.0421155	0.000168656
																																				chr10	135287601	135287800	0.0754113	0.00143196	-0.0119965	0.0295622	-0.0316489	0.000342961	0.935263	0.724384	0.556046	0.346902
																																				chr10	135349201	135349400	0.128885	-0.0202586	0.101923	-0.000914634	0.0481707	0.00327379	0.672113	0.126558	0.983601	0.569058
																																				chr10	135406401	135406600	0.0531975	0.0665741	0.0170507	0.0900581	0.0829727	0.0312249	0.0377851	0.23606	0.372426	0.00562909
																																				chr10	135491401	135491600	0.075271	0.00325964	-0.117889	-0.0113725	-0.000924532	0.0453688	0.925097	0.0188967	0.802364	0.98851
																																				chr10	135527001	135527200	0.234374	-0.03125	-0.03125	0.01875	-0.03125	0.0113394	0.42265	0.42265	0.780618	0.42265
																																				chr10	135636801	135637000	0.0610035	0.0147988	-0.022669	-0.0291625	-0.0291625	8.36247e-05	0.0149526	0.0779526	0.00364419	0.00364419
																																				chr10	135718801	135719000	0.0623244	-5e-07	-5e-07	0.0425719	-5e-07	0.0364949	0.42265	0.42265	0.000452397	0.42265
																																				chr10	135769001	135769200	0.0888152	0.0916661	-5e-07	0.0888883	-5e-07	0.01602	0.00816348	0.42265	0.0571915	0.42265
																																				chr10	136495001	136495200	0.0887397	0.0231476	-5e-07	-5e-07	-5e-07	0.00435848	0.422658	0.42265	0.42265	0.42265
																																				chr10	136625401	136625600	0.0611603	0.033061	0.00867484	0.0657203	0.00958507	0.0349301	0.654267	0.896054	0.557846	0.937123
																																				chr10	137203801	137204000	0.0818251	0.0344426	-0.0946941	0.134711	-0.0551763	0.00847277	0.658005	0.339116	0.0285366	0.178619
																																				chr10	137262001	137262200	0.05119	-5e-07	0.0104162	-5e-07	0.0192945	0.00568694	0.42265	0.422668	0.42265	0.00331205
																																				chr10	137299201	137299400	0.0888048	0.119442	-0.0452409	0.0440448	0.0809262	0.000189702	0.00309891	0.489182	0.689624	0.199343
																																				chr10	137672801	137673000	0.106913	0.0863089	0.0357138	0.0156245	0.00892807	0.00147528	0.155421	0.422655	0.422662	0.422671
																																				chr10	137913001	137913200	0.103403	-0.0166085	-0.0211315	-0.0104508	0.0937847	0.00206869	0.601151	0.0811522	0.78828	0.12
																																				chr10	137924601	137924800	0.100045	0.144542	0.0506515	0.046141	0.0551638	0.0300261	0.054162	0.278355	0.468888	0.288368
																																				chr10	137980001	137980200	0.265209	-0.0989898	0.0566976	0.0526755	-0.019942	0.00967985	0.0748723	0.201397	0.197442	0.517665
																																				chr10	138085201	138085400	0.0867345	-0.061288	0.0927758	-0.0896708	0.144594	0.0353311	0.652354	0.451047	0.631025	0.29961
																																				chr10	139143201	139143400	0.0547385	-5e-07	-5e-07	-5e-07	-5e-07	0.0232863	0.42265	0.42265	0.42265	0.42265
																																				chr10	139555001	139555200	0.0512702	-0.0340909	-0.0340909	-0.00467915	-0.0187063	0.0287542	0.42265	0.42265	0.926712	0.666579
																																				chr10	139674201	139674400	0.114959	0.0295742	-0.0635375	-0.00639467	-0.032264	0.0270239	0.757864	0.0286257	0.903392	0.200385
																																				chr10	140008001	140008200	0.0589335	0.00555105	0.0227273	0.0114181	0.0563759	0.00983674	0.658181	0.295425	0.512201	0.443207
																																				chr10	140491801	140492000	0.268571	-0.330357	-0.242857	-0.167857	-0.892856	0.00627476	0.116791	0.31836	0.266607	0.0140961
																																				chr10	140492001	140492200	0.0963374	-0.0140641	-0.0255853	0.16582	0.0644214	0.00676848	0.756677	0.63815	0.157422	0.434042
																																				chr10	140659801	140660000	0.193441	-0.0483036	0.0231249	0.125226	-0.0255763	0.000355383	0.013878	0.777531	0.0437439	0.389191
																																				chr10	140769601	140769800	0.0732318	-5e-07	-5e-07	-5e-07	0.238094	0.00249041	0.42265	0.42265	0.42265	0.129612
																																				chr10	140900201	140900400	0.0882576	0.00407158	0.00793651	-0.00979076	0.0741653	0.0184734	0.485336	0.764944	0.289416	0.387768
																																				chr10	141002601	141002800	0.085222	-0.0287294	0.00372659	-0.0137657	-0.0330586	0.00322451	0.29041	0.904886	0.518109	0.172101
																																				chr10	141283401	141283600	0.0789659	0.145927	0.00469832	0.0303264	-0.0259118	0.0419384	0.207396	0.977816	0.662447	0.707411
																																				chr10	141364601	141364800	0.146535	-0.00665395	-0.00764684	0.0192575	0.0275947	0.0183042	0.946763	0.950108	0.835533	0.772334
																																				chr10	141396201	141396400	0.169871	-0.0833332	0.0833329	-0.0833332	-0.0833332	0.0258372	0.42265	0.698489	0.42265	0.42265
																																				chr10	141470201	141470400	0.063437	0.0427724	0.0416091	0.0802724	-0.00368258	0.00409602	0.456159	0.0980337	0.00866261	0.832789
																																				chr10	141470401	141470600	0.0726116	-0.0240252	0.0306358	0.0157064	0.0301032	0.00987272	0.5243	0.391283	0.658663	0.422761
																																				chr10	141561001	141561200	0.0595998	-0.0284555	-0.0113781	-0.0105865	-0.0360579	0.0464626	0.48483	0.753944	0.784335	0.534849
																																				chr10	141607801	141608000	0.0531001	0.0277773	0.0294112	0.0357138	-5e-07	0.0254771	0.422657	0.422656	0.422655	0.42265
																																				chr10	141996201	141996400	0.133566	-0.13044	-0.109447	-0.0581364	0.0249726	0.0496662	0.305422	0.332582	0.623189	0.804772
																																				chr10	142045801	142046000	0.0581135	0.0230703	0.237155	0.0086738	0.0150656	0.0197254	0.580675	0.28398	0.815484	0.895857
																																				chr10	142051401	142051600	0.0670873	0.164167	0.0411227	0.0709812	0.0097635	0.045449	0.0899488	0.428418	0.226325	0.899273
																																				chr10	142182201	142182400	0.0645828	0.045454	-5e-07	0.0416661	0.0461304	9.1126e-07	0.422654	0.42265	0.422654	0.209793
																																				chr10	142269601	142269800	0.0724091	-0.00793822	0.00431286	0.0423864	0.0504088	0.00922329	0.859351	0.880843	0.319474	0.331041
																																				chr10	142494401	142494600	0.0597094	0.0138272	-0.000373291	-0.00455182	-0.0167991	0.0253491	0.713181	0.992302	0.913174	0.647994
																																				chr10	142670801	142671000	0.17619	1e-07	-0.0999998	-0.0999998	0.0666663	0.0357728	1	0.42265	0.42265	0.764298
																																				chr10	142766401	142766600	0.0716002	0.0797447	0.297333	0.0285161	0.112864	0.0132021	0.442027	0.223317	0.736704	0.473854
																																				chr10	142767001	142767200	0.0987218	0.0540906	0.0234919	0.0851883	0.039663	0.0389123	0.055954	0.509299	0.211772	0.508194
																																				chr10	143075801	143076000	0.0735587	0.0059949	-0.00756538	0.0748108	0.0272247	0.0300557	0.33826	0.0023979	0.0013537	0.0727178
																																				chr10	143089801	143090000	0.190055	0.192944	0.00071728	0.0479567	0.0667267	0.029387	0.0434864	0.983477	0.844271	0.183024
																																				chr10	143091001	143091200	0.110119	0.0312495	-5e-07	-5e-07	-5e-07	0.0217685	0.422656	0.42265	0.42265	0.42265
																																				chr10	143450001	143450200	0.21212	-5e-07	-5e-07	-5e-07	-5e-07	0.0460346	0.42265	0.42265	0.42265	0.42265
																																				chr10	143463601	143463800	0.087369	0.249999	0.499997	-5e-07	-5e-07	0.00662576	0.422651	0.42265	0.42265	0.42265
																																				chr10	143704201	143704400	0.0756451	-0.042824	0.00931122	0.0241653	0.113889	0.00612822	0.137641	0.598435	0.227605	0.386291
																																				chr10	143821201	143821400	0.0500203	0.0156245	-5e-07	0.118823	0.0905338	0.000297106	0.422662	0.42265	9.80179e-05	0.0916053
																																				chr10	143983601	143983800	0.100121	-0.0324666	0.000282334	0.077003	0.109589	0.00505541	0.784654	0.996593	0.563837	0.281711
																																				chr10	143987001	143987200	0.0914989	-0.0416666	-0.0416666	0.0916665	-0.0104167	0.0138829	0.42265	0.42265	0.227951	0.859972
																																				chr10	144196401	144196600	0.135746	-5e-07	-5e-07	-5e-07	-5e-07	0.00025522	0.42265	0.42265	0.42265	0.42265
																																				chr10	144209601	144209800	0.0544337	0.0350424	0.0188291	0.0540413	-0.00269562	0.0211659	0.887883	0.0439139	0.572188	0.984324
																																				chr10	144516401	144516600	0.0648192	-0.015625	-0.015625	0.0188578	-0.015625	0.00109609	0.42265	0.42265	0.66778	0.42265
																																				chr10	144527201	144527400	0.0593491	-0.0183773	0.0198432	0.0230513	-0.0153098	0.000137475	0.0847214	0.328994	0.0596083	0.142311
																																				chr10	144714601	144714800	0.139374	0.00877143	0.0153841	0.0249995	0.0152676	0.0407806	0.422672	0.422662	0.422657	5.8272e-05
																																				chr10	144789601	144789800	0.133333	-5e-07	-5e-07	0.0833327	-5e-07	0.0309061	0.42265	0.42265	0.422652	0.42265
																																				chr10	144828001	144828200	0.0929135	0.0399937	0.0072556	0.0146289	0.0189586	0.0331142	0.737999	0.928359	0.798302	0.646846
																																				chr10	145206201	145206400	0.0675022	-0.0559166	-0.0266374	-0.0805589	-0.0654074	0.0250836	0.432166	0.784825	0.148301	0.110866
																																				chr10	145420401	145420600	0.15279	0.0142248	-0.0263158	0.0803275	-0.0263158	0.00516594	0.796257	0.42265	0.180337	0.42265
																																				chr10	145826001	145826200	0.0814645	0.0831172	-0.0983827	-0.00823797	-0.014451	0.000305951	0.0909401	0.0125531	0.747094	0.807468
																																				chr10	145840401	145840600	0.0534618	0.0212843	0.0344422	0.0729556	0.00889111	0.0344026	0.533374	0.164182	0.253711	0.647654
																																				chr10	146506401	146506600	0.0881572	0.0542693	-0.077782	0.026039	0.050125	0.0213776	0.543617	0.386657	0.658438	0.636622
																																				chr10	146794001	146794200	0.169622	-0.050254	-0.0280777	0.0173768	-0.0464648	0.0173404	0.117088	0.636023	0.385247	0.302586
																																				chr10	146868201	146868400	0.0560991	-0.0481138	-0.0308919	-0.0598529	-0.0698529	0.0436488	0.309058	0.404731	0.183332	0.131465
																																				chr10	147392401	147392600	0.0575262	0.0729166	0.01875	-0.03125	0.0848213	0.0158024	0.19171	0.780619	0.42265	0.120785
																																				chr10	147483001	147483200	0.0501654	-5e-07	0.0208328	-5e-07	-5e-07	0.0316003	0.42265	0.422659	0.42265	0.42265
																																				chr10	147503401	147503600	0.0625356	-0.00506696	-0.00977304	-0.00935352	0.0124422	0.0307239	0.813859	0.663269	0.651408	0.602798
																																				chr10	147850601	147850800	0.0790927	0.0622618	0.0573853	-0.00361496	0.0464692	0.0304671	0.467917	0.617273	0.953886	0.414885
																																				chr10	147851401	147851600	0.306629	0.247159	0.123409	0.0561868	0.190571	0.0390841	0.0843571	0.431367	0.593988	0.231977
																																				chr10	147854401	147854600	0.0650145	-0.0845987	-0.0511265	-0.0796384	-0.0486179	0.0239471	0.156718	0.350263	0.180187	0.354912
																																				chr10	147960401	147960600	0.0617646	-0.0159369	-0.0220855	-0.0284146	-0.00570665	0.0253126	0.115053	0.115817	0.0329945	0.653353
																																				chr10	147982801	147983000	0.0694911	-0.0277442	-0.0372071	0.0607367	-0.0885354	0.000259071	0.290488	0.681137	0.0901216	0.0883063
																																				chr10	148158801	148159000	0.0836189	0.0124944	0.10936	-0.0060241	0.0253239	0.00919391	0.586848	0.443798	0.42265	0.240543
																																				chr10	148174401	148174600	0.139493	0.281071	0.241148	0.207383	0.0466628	0.0386423	0.0540191	0.0316052	0.0887829	0.484072
																																				chr10	148267001	148267200	0.130177	0.214563	0.0334784	0.214656	0.198913	0.00507532	0.0124252	0.764023	0.313883	0.00203756
																																				chr10	148323201	148323400	0.0638578	0.0389867	0.0638032	0.0410421	0.10065	0.0212565	0.584571	0.0742877	0.191589	0.521581
																																				chr10	148346801	148347000	0.0693925	-0.00891266	0.010905	0.102511	-0.0290739	0.00634022	0.875236	0.791309	0.416299	0.495546
																																				chr10	148618601	148618800	0.0740596	0.124908	-0.0177081	0.169706	0.0837308	0.00710113	0.383982	0.874668	0.17133	0.578643
																																				chr10	148618801	148619000	0.0645749	0.0714348	-0.037572	0.030835	0.0116603	0.0405769	0.126031	0.457777	0.602561	0.921478
																																				chr10	149189201	149189400	0.0668179	-5e-07	0.0277773	-5e-07	0.045454	0.000399694	0.42265	0.422657	0.42265	0.422654
																																				chr10	149256201	149256400	0.116756	-0.0463089	0.133832	-0.0374705	0.0422873	0.0332232	0.686685	0.436993	0.659867	0.706538
																																				chr10	149261401	149261600	0.0629405	0.0727404	0.0099345	-0.0125041	0.0486756	0.0124602	0.0614264	0.658514	0.778733	0.220164
																																				chr10	149267201	149267400	0.100976	-0.0399607	-0.0840918	0.0752888	-0.00468135	0.00322263	0.329926	0.504788	0.432672	0.963147
																																				chr10	149447001	149447200	0.136794	-0.071055	0.0461788	0.135762	0.101857	0.00872202	0.363535	0.58712	0.244629	0.503861
																																				chr10	149460401	149460600	0.0916661	0.128787	0.0801276	0.0693576	0.0254381	5.64585e-05	0.0766871	0.00159619	0.115585	0.0843149
																																				chr10	149616001	149616200	0.162012	0.0127799	-0.0193823	-0.0413103	0.0389848	0.00142882	0.695234	0.766522	0.659847	0.268044
																																				chr10	149616201	149616400	0.107453	0.0095733	0.0253899	0.0604813	0.112678	0.0139433	0.596038	0.368965	0.525213	0.092257
																																				chr1	27401	27600	0.0781074	0.0147054	-5e-07	-5e-07	0.0495164	0.0031059	0.422663	0.42265	0.42265	0.0145486
																																				chr1	34401	34600	0.0544268	0.0666661	-5e-07	0.122377	0.0172409	0.00864235	0.422653	0.42265	0.0602126	0.422661
																																				chr1	380601	380800	0.245777	-0.0190062	0.0165973	0.196227	0.0999784	3.6352e-06	0.85521	0.765564	0.385814	0.00258284
																																				chr1	445801	446000	0.220599	-0.0290406	-0.195707	-0.195707	-0.195707	0.0242408	0.675345	0.276829	0.276828	0.276829
																																				chr1	469801	470000	0.0545619	-0.0306675	-0.0401007	-0.0263969	-0.0396259	0.0251958	0.426757	0.328779	0.460165	0.472358
																																				chr1	470001	470200	0.0527984	0.0151888	0.031095	0.0387477	0.0454592	0.0454665	0.60953	0.25919	0.505406	0.302277
																																				chr1	502801	503000	0.139335	0.285033	0.0980661	0.185113	0.066456	0.00778075	0.291592	0.458936	0.268691	0.648405
																																				chr1	506201	506400	0.21212	-5e-07	0.166666	-5e-07	-5e-07	0.0460346	0.42265	0.422651	0.42265	0.42265
																																				chr1	515601	515800	0.0717386	-5e-07	0.015151	-5e-07	0.00943346	0.0143152	0.42265	0.422662	0.42265	0.42267
																																				chr1	686401	686600	0.0731343	-0.0179805	-0.0117868	-0.0201882	0.0037193	0.0164556	0.108969	0.387369	0.0745202	0.926548
																																				chr1	923001	923200	0.0508767	0.0277773	0.0405978	-5e-07	0.0341265	0.00624676	0.422657	0.113158	0.42265	0.27637
																																				chr1	1073801	1074000	0.0614566	0.0761905	0.0614908	-0.0100154	-0.00423393	0.00300281	0.0173915	0.393055	0.375547	0.796406
																																				chr1	1236401	1236600	0.154363	-0.00900035	-0.104848	-0.0230056	0.00321432	0.0379663	0.0864868	0.231284	0.521199	0.977758
																																				chr1	1845401	1845600	0.127317	0.0460684	-0.177192	0.113095	0.0393282	0.0357089	0.665832	0.266005	0.299757	0.697785
																																				chr1	1922201	1922400	0.0638414	0.00712329	-0.00460675	0.011929	0.241902	0.00144879	0.958458	0.95007	0.834427	0.402156
																																				chr1	2346201	2346400	0.0502451	-0.0208333	-0.0208333	-0.0208333	-0.0208333	0.0052352	0.42265	0.42265	0.42265	0.42265
																																				chr1	2770801	2771000	0.053199	0.0154281	-0.000465037	-0.00336949	0.0093086	0.0434691	0.559739	0.948852	0.447121	0.0972587
																																				chr1	3387201	3387400	0.0731137	-0.0279057	-0.0269402	-0.0350243	-0.0596973	0.0233199	0.384066	0.54386	0.240105	0.0980026
																																				chr1	3928001	3928200	0.0673686	0.0147186	-0.00909091	-0.00909091	-0.00909091	0.029564	0.621942	0.42265	0.42265	0.42265
																																				chr1	3955601	3955800	0.0539972	-0.0277778	-0.0116487	0.00885226	0.0138889	0.0138482	0.42265	0.751603	0.794913	0.80755
																																				chr1	4039801	4040000	0.0870725	0.097222	0.0138888	-0.00694447	0.0760099	0.0363791	0.019804	0.88453	0.923528	0.309391
																																				chr1	4365201	4365400	0.103798	0.0424538	0.00280889	-0.0225439	-0.00986482	0.0150033	0.555736	0.910384	0.38068	0.676954
																																				chr1	4832401	4832600	0.126671	-0.00374703	0.0551956	0.0868302	0.0741841	0.00280201	0.939663	0.1796	0.100498	0.360312
																																				chr1	4883601	4883800	0.0669823	0.0321097	0.0439781	0.0237589	0.100089	0.00632794	0.607074	0.526534	0.481179	0.279526
																																				chr1	5090001	5090200	0.0569538	0.00716963	0.0224166	0.0740292	-0.00773827	0.00478355	0.452441	0.167883	0.0310528	0.723277
																																				chr1	5128201	5128400	0.0581031	-0.0114414	0.0290133	0.0729058	-0.0647361	0.029173	0.782645	0.515943	0.324257	0.21727
																																				chr1	5128401	5128600	0.0670017	0.0377345	0.0202225	0.0683363	-0.0414377	0.0119253	0.562908	0.78049	0.0292659	0.310752
																																				chr1	5426201	5426400	0.0912693	-5e-07	-5e-07	-5e-07	-5e-07	0.00168091	0.42265	0.42265	0.42265	0.42265
																																				chr1	5487401	5487600	0.0996976	-0.086853	-0.102494	-0.147369	0.0336015	0.0163446	0.3883	0.391964	0.187637	0.52615
																																				chr1	5591401	5591600	0.0900234	0.0383556	0.102171	0.0639146	0.0419087	0.0161333	0.631133	0.195299	0.166168	0.287041
																																				chr1	5683001	5683200	0.061031	0.0301062	-0.0104167	0.00682471	-0.0104167	0.00189869	0.289051	0.42265	0.767025	0.42265
																																				chr1	5696401	5696600	0.0535041	0.0205291	0.0149791	0.008911	-0.0202087	0.0239764	0.656981	0.712845	0.874966	0.776942
																																				chr1	5939001	5939200	0.0829601	0.171936	-0.0387861	0.0151472	0.0407269	0.0202533	0.27346	0.511997	0.675696	0.362668
																																				chr1	5943001	5943200	0.154769	0.110284	0.0371054	0.121395	0.0702045	0.00536253	0.317628	0.530893	0.503603	0.0513592
																																				chr1	6002801	6003000	0.0844742	0.00448028	-0.00213675	0.0079365	-0.000992061	0.0117168	0.925785	0.960064	0.876909	0.981824
																																				chr1	6023801	6024000	0.106582	0.130918	0.0369063	0.0573753	0.132715	0.0356966	0.14833	0.499379	0.23362	0.0580507
																																				chr1	6033601	6033800	0.108852	0.106839	0.145777	0.0328894	0.227094	0.0213808	0.468722	0.393507	0.424878	0.0478411
																																				chr1	6318801	6319000	0.142369	0.000412954	0.0950567	0.0953197	-0.0414486	0.00669448	0.998255	0.432727	0.045312	0.361338
																																				chr1	6916401	6916600	0.0616099	0.0122549	0.106952	0.00904976	-0.0294117	0.033154	0.832494	0.523404	0.868976	0.42265
																																				chr1	7156001	7156200	0.0811683	0.045454	-5e-07	-5e-07	-5e-07	0.000168839	0.422654	0.42265	0.42265	0.42265
																																				chr1	7690401	7690600	0.0541723	0.00962761	-0.0308795	-0.0261752	-0.0470085	0.0324524	0.788771	0.232778	0.365027	0.0315039
																																				chr1	7698401	7698600	0.0539773	0.121568	0.0416661	-5e-07	-5e-07	0.00777681	0.157224	0.422654	0.42265	0.42265
																																				chr1	7999001	7999200	0.0575752	0.038461	-5e-07	0.0416661	-5e-07	6.43e-06	0.422655	0.42265	0.422654	0.42265
																																				chr1	8292201	8292400	0.0581865	-0.0128817	0.00984561	0.065199	0.0495074	0.0437129	0.830509	0.875169	0.244589	0.528037
																																				chr1	8318801	8319000	0.0634843	0.0416661	-5e-07	-5e-07	0.0222217	0.0483161	0.422654	0.42265	0.42265	0.422658
																																				chr1	8392201	8392400	0.0506499	0.104927	0.0599907	-0.0214398	0.0241966	0.0405373	0.0204641	0.0494025	0.43514	0.763819
																																				chr1	8631201	8631400	0.0517253	-0.00216613	0.0560739	0.0150577	-0.000750964	0.023393	0.952382	0.241227	0.681173	0.983411
																																				chr1	8683401	8683600	0.0600812	0.00824496	0.0043797	0.0916626	0.0273632	0.0317897	0.505623	0.734517	0.160234	0.137692
																																				chr1	8726401	8726600	0.0523144	0.00789473	-0.00877193	0.00372807	-0.00214941	0.000397692	0.715821	0.42265	0.829889	0.863022
																																				chr1	8827601	8827800	0.208332	-5e-07	-5e-07	-5e-07	-5e-07	0.00122501	0.42265	0.42265	0.42265	0.42265
																																				chr1	8847601	8847800	0.0500467	-5e-07	-5e-07	-5e-07	0.0277773	0.0384747	0.42265	0.42265	0.42265	0.422657
																																				chr1	8924601	8924800	0.0520833	0.112637	-5e-07	-5e-07	-5e-07	0.00878721	0.111839	0.42265	0.42265	0.42265
																																				chr1	9017401	9017600	0.0576493	-5e-07	0.0119887	0.00284041	0.0259326	0.00431867	0.42265	0.0762451	0.422717	0.265147
																																				chr1	9355401	9355600	0.0591883	0.107501	0.00471648	-5e-07	-5e-07	0.0231182	0.161316	0.422691	0.42265	0.42265
																																				chr1	9447401	9447600	0.0995798	-0.0294117	0.00183823	0.0475113	0.0278799	0.00448958	0.42265	0.969725	0.62228	0.551474
																																				chr1	9697401	9697600	0.0505045	0.0624994	-5e-07	-5e-07	-5e-07	8.23095e-05	0.422653	0.42265	0.42265	0.42265
																																				chr1	9887201	9887400	0.0536948	-0.0789636	-0.0234571	-0.0260704	0.0836568	0.018275	0.364928	0.726774	0.629378	0.775172
																																				chr1	9949401	9949600	0.088461	0.0499995	0.124999	0.045454	0.0294113	0.00023418	0.422654	0.422651	0.422654	0.422656
																																				chr1	10515801	10516000	0.0503624	0.0134383	0.0040742	-0.00234181	0.00172458	0.0423084	0.551298	0.727274	0.710069	0.852481
																																				chr1	10696601	10696800	0.0683903	-5e-07	-5e-07	-5e-07	0.015151	0.0333545	0.42265	0.42265	0.42265	0.422662
																																				chr1	10860801	10861000	0.0543898	0.027065	0.00556335	0.0539424	0.0201542	0.0204252	0.231867	0.805607	0.261218	0.33903
																																				chr1	11017801	11018000	0.0624119	0.0242755	0.0315446	0.063933	-0.000487512	0.0188806	0.530486	0.492483	0.0282272	0.982559
																																				chr1	11134401	11134600	0.0843595	0.189191	-0.0314244	0.0979213	0.165382	0.048996	0.211328	0.770571	0.249216	0.3209
																																				chr1	11134601	11134800	0.0838291	0.223852	-0.0470681	0.0157456	0.0182691	0.00545148	0.164754	0.696546	0.833893	0.230703
																																				chr1	11138601	11138800	0.0823736	0.112697	0.0951342	0.0618079	0.136169	0.0231199	0.114191	0.267848	0.610341	0.290468
																																				chr1	11175201	11175400	0.066407	6.9092e-05	-0.0221531	0.0112239	-0.0127192	0.0268999	0.997999	0.159672	0.537946	0.454668
																																				chr1	11446001	11446200	0.0951892	-0.00763494	0.0125029	0.00157548	-0.0314238	0.0369478	0.724714	0.700042	0.948105	0.253117
																																				chr1	11583801	11584000	0.204365	0.166666	0.0999993	0.071428	-5e-07	0.042863	0.422651	0.422652	0.422652	0.42265
																																				chr1	11773201	11773400	0.0521932	0.0178566	0.0129865	-5e-07	0.00413173	0.0390256	0.422661	0.422665	0.42265	0.422696
																																				chr1	12462801	12463000	0.0568898	-0.00323934	0.00906566	-0.000179901	-0.014603	0.0429758	0.824178	0.745939	0.991846	0.133369
																																				chr1	12510601	12510800	0.170118	0.0533101	0.100753	0.0547007	0.0634659	0.030943	0.613004	0.344421	0.561962	0.633153
																																				chr1	12764401	12764600	0.0922612	-0.0168624	0.0128995	0.0735458	0.0299471	0.0439062	0.0622032	0.116641	0.0586936	0.0690633
																																				chr1	13056401	13056600	0.0626407	0.071428	-5e-07	0.0833327	-5e-07	0.00609567	0.422652	0.42265	0.422652	0.42265
																																				chr1	13077601	13077800	0.10277	0.0235965	0.0311112	0.0560178	0.000104667	0.0472871	0.077801	0.715649	0.0191502	0.992471
																																				chr1	13355601	13355800	0.0542331	0.0384718	0.0157064	-0.0013081	0.000559846	0.000242638	0.453359	0.305692	0.57913	0.690127
																																				chr1	13878001	13878200	0.108333	-5e-07	-5e-07	-5e-07	0.0277773	0.00210483	0.42265	0.42265	0.42265	0.422657
																																				chr1	13989001	13989200	0.0639026	-5e-07	0.0217386	0.0166662	0.0439711	0.0108663	0.42265	0.422659	0.422661	0.192284
																																				chr1	14078401	14078600	0.134481	-0.00525091	0.0623674	0.10941	0.139165	0.0441265	0.930415	0.458412	0.277083	0.44882
																																				chr1	14257601	14257800	0.0837275	-0.00104167	0.0333333	0.113184	0.0201951	0.0126816	0.967775	0.591752	0.257039	0.511597
																																				chr1	14270801	14271000	0.130681	0.124999	-5e-07	0.237499	0.166666	3.00106e-06	0.422651	0.42265	0.226261	0.422651
																																				chr1	14616201	14616400	0.100089	0.207173	0.0538312	0.0988248	0.114625	0.0107743	0.203654	0.416956	0.399385	0.120139
																																				chr1	14648401	14648600	0.0568657	-0.0177742	0.0749155	0.0707318	0.0169013	0.0454739	0.81321	0.398232	0.0378375	0.735103
																																				chr1	14872601	14872800	0.054972	-5e-07	-5e-07	-5e-07	-5e-07	0.00680122	0.42265	0.42265	0.42265	0.42265
																																				chr1	15317001	15317200	0.196789	-0.181818	0.0681817	0.0216453	-0.0707066	0.00666088	0.390793	0.505314	0.824316	0.344393
																																				chr1	15406801	15407000	0.0935727	-0.0913865	0.0425418	-0.0526641	0.0461134	0.0154929	0.23039	0.8416	0.288696	0.557626
																																				chr1	15554201	15554400	0.0720385	-5e-07	0.0166662	-5e-07	-5e-07	0.0395188	0.42265	0.422661	0.42265	0.42265
																																				chr1	15559601	15559800	0.188235	-5e-07	-5e-07	-5e-07	0.0111106	1.27498e-05	0.42265	0.42265	0.42265	0.422667
																																				chr1	15573801	15574000	0.0548419	0.00358851	0.227271	-0.0227273	-0.0227273	0.0269739	0.927218	0.460836	0.42265	0.42265
																																				chr1	15908601	15908800	0.0592154	0.068965	0.023809	0.0256405	0.00568132	0.0121262	0.422653	0.422658	0.422657	0.422684
																																				chr1	15927601	15927800	0.0855634	0.0569795	-5e-07	0.0277773	0.05119	0.000260548	0.10378	0.42265	0.422657	0.0805176
																																				chr1	16364001	16364200	0.0797347	-0.00952291	0.0460206	0.0340948	-0.0803889	0.0170055	0.891818	0.206592	0.640702	0.38286
																																				chr1	16425401	16425600	0.0807309	0.0214891	0.029032	-0.0053906	-0.00327315	0.00200141	0.317576	0.458739	0.808712	0.889462
																																				chr1	16875801	16876000	0.0759308	0.0833327	-5e-07	-5e-07	0.0357138	0.00357253	0.422652	0.42265	0.42265	0.422655
																																				chr1	16898601	16898800	0.0543259	-0.00980392	0.00370959	-0.00980392	-0.00980392	0.0174413	0.42265	0.844789	0.42265	0.42265
																																				chr1	16998801	16999000	0.0629837	0.00252525	-0.0113636	0.0276989	0.0565126	0.021098	0.900985	0.42265	0.566211	0.434255
																																				chr1	17151201	17151400	0.235988	-0.0354256	-0.0122288	-0.0170826	-0.0156801	0.00898798	0.379885	0.859125	0.640537	0.811628
																																				chr1	17588401	17588600	0.051875	-0.00788807	0.0138122	-0.0251295	0.00860404	0.032314	0.702142	0.583034	0.033533	0.604695
																																				chr1	17634401	17634600	0.0620782	-0.0010352	-0.0119048	-0.0119048	-0.0119048	0.0280481	0.954639	0.42265	0.42265	0.42265
																																				chr1	17763001	17763200	0.0549445	-5e-07	-5e-07	-5e-07	-5e-07	0.00553107	0.42265	0.42265	0.42265	0.42265
																																				chr1	17776001	17776200	0.0654444	0.00581898	-0.0261289	0.0356521	-0.00109315	0.0270428	0.947109	0.258642	0.334582	0.982533
																																				chr1	18567601	18567800	0.0559422	-0.0104965	0.00756873	-0.00268767	0.00195698	0.0352012	0.645795	0.831824	0.920181	0.927456
																																				chr1	18606801	18607000	0.0563515	0.119785	0.0882347	-5e-07	0.0113631	0.0493825	0.131564	0.422652	0.42265	0.422667
																																				chr1	18820001	18820200	0.0506423	0.03125	0.00640823	-0.00625	0.00861849	0.00264282	0.497481	0.694379	0.42265	0.329321
																																				chr1	19173001	19173200	0.0929667	0.0880762	0.100226	0.0466095	0.028079	0.0390476	0.0923904	0.0383944	0.231577	0.74467
																																				chr1	19404601	19404800	0.0774634	0.081381	-0.027468	0.0156526	0.0407468	0.0158458	0.213416	0.672608	0.719984	0.355331
																																				chr1	19503001	19503200	0.0669468	0.00617284	0.112654	-0.0123457	-0.0123457	0.00717615	0.80755	0.464436	0.42265	0.42265
																																				chr1	19724201	19724400	0.0627357	-0.00937372	0.00688782	-0.0400122	0.0170456	0.00912688	0.800581	0.837316	0.392301	0.674563
																																				chr1	20285001	20285200	0.0664137	0.0434343	0.00717702	0.0279596	0.0521645	0.0396297	0.481099	0.927218	0.738326	0.370401
																																				chr1	20516201	20516400	0.0611106	-5e-07	-5e-07	-5e-07	-5e-07	5.64594e-05	0.42265	0.42265	0.42265	0.42265
																																				chr1	20621001	20621200	0.0584377	0.0624995	0.018518	-5e-07	0.00657845	0.0020374	0.422653	0.42266	0.42265	0.422679
																																				chr1	20700201	20700400	0.0553733	-0.000674023	-0.0215073	0.0124788	-0.0116064	0.0415605	0.979281	0.157968	0.334434	0.491323
																																				chr1	21185001	21185200	0.0509855	-0.000374043	0.00499632	0.0193886	-0.0324375	0.00298187	0.99274	0.687927	0.201424	0.243476
																																				chr1	21411001	21411200	0.0772852	-0.00567015	0.00242321	-0.00603845	0.0199981	0.00577099	0.777898	0.916054	0.756253	0.70287
																																				chr1	22052201	22052400	0.117779	0.0773565	-0.0276077	-0.0250524	-0.0104555	0.000213489	0.16012	0.769967	0.554687	0.832707
																																				chr1	22663201	22663400	0.0610119	0.0333333	0.025	0.119697	0.162934	0.00345403	0.591752	0.633492	0.475462	0.212755
																																				chr1	23488601	23488800	0.111015	0.0503011	-0.0285668	-0.0502134	-0.0018245	0.000997393	0.234163	0.373199	0.188103	0.954045
																																				chr1	23495401	23495600	0.0598537	-0.0441976	-0.0351407	-0.022041	-0.0393244	0.00101991	0.0972349	0.196094	0.270186	0.276115
																																				chr1	23649001	23649200	0.0513153	0.0178566	0.0166662	-5e-07	0.0499995	3.64131e-07	0.422661	0.422661	0.42265	0.422654
																																				chr1	23733001	23733200	0.0862766	0.0637741	0.117136	0.104293	0.0131428	0.00598869	0.331448	0.02344	0.0799825	0.780104
																																				chr1	23926801	23927000	0.176922	-5e-07	-5e-07	-5e-07	0.045454	0.000234175	0.42265	0.42265	0.42265	0.422654
																																				chr1	24393401	24393600	0.0572304	-0.0147059	-0.0147059	0.0477941	0.0450343	0.000914958	0.42265	0.42265	0.201751	0.32136
																																				chr1	24416201	24416400	0.106652	0.0575619	0.0677878	0.010026	0.0144541	0.0492266	0.37452	0.290375	0.819774	0.842138
																																				chr1	24592001	24592200	0.221429	0.0999995	0.349999	0.183333	0.266667	0.00076182	0.360398	0.00225986	0.00816327	0.00388345
																																				chr1	25734001	25734200	0.094853	-0.0596703	0.0392655	0.0366979	0.0659235	0.0218194	0.375964	0.510969	0.675025	0.543695
																																				chr1	25968801	25969000	0.0698724	0.0217386	-5e-07	0.0249995	0.00862019	0.0321553	0.422659	0.42265	0.422657	0.422672
																																				chr1	26442601	26442800	0.0541016	-5e-07	0.0104162	0.0109885	0.00742524	0.00277144	0.42265	0.422668	0.422667	0.422676
																																				chr1	26601401	26601600	0.0613235	-0.0244273	0.0190114	0.0829035	0.0343869	0.0245077	0.217965	0.625571	0.112528	0.153283
																																				chr1	26757201	26757400	0.130102	0.0938696	0.125616	0.0782131	0.0938696	0.0151869	0.491648	0.474729	0.0482419	0.491648
																																				chr1	26934401	26934600	0.05471	0.0057236	-0.00259644	-0.0100391	0.0184446	0.0485739	0.377858	0.691805	0.619714	0.14457
																																				chr1	27297401	27297600	0.0573773	0.00247034	-0.0341938	-0.00903992	-0.000126376	0.0010069	0.971606	0.0630644	0.782006	0.992934
																																				chr1	28174801	28175000	0.166932	0.196311	0.092272	0.110085	0.0721364	0.000558079	0.20916	0.0560857	0.314123	0.172559
																																				chr1	28179201	28179400	0.0794372	0.022416	0.0785714	0.155123	-0.0292208	0.0472701	0.489052	0.0981722	0.151283	0.541534
																																				chr1	28289801	28290000	0.0680555	0.055555	0.0624994	-5e-07	0.0906245	0.0394933	0.422653	0.422653	0.42265	0.266471
																																				chr1	28652201	28652400	0.177234	0.157715	0.0318168	0.12762	0.130101	0.0102936	0.296414	0.441033	0.489267	0.107764
																																				chr1	28809601	28809800	0.0582093	0.0309344	0.0492531	0.0204818	-0.020306	0.00651249	0.32669	0.1902	0.676609	0.372737
																																				chr1	28963801	28964000	0.0702402	0.0671314	0.013495	0.0906569	-0.000699884	6.43178e-05	0.0642205	0.478531	0.0205292	0.975385
																																				chr1	28993001	28993200	0.055628	-0.0173744	-0.00581472	-0.000901493	0.0239482	0.010749	0.332865	0.827687	0.959906	0.428465
																																				chr1	29651001	29651200	0.0578569	0.10255	0.0122549	0.0418274	0.0410845	0.024056	0.00523824	0.61764	0.488809	0.0318845
																																				chr1	29779001	29779200	0.0506145	0.00387623	-0.00272847	0.00738936	-0.00505711	0.0352036	0.569561	0.456229	0.268313	0.140253
																																				chr1	29942801	29943000	0.0624995	-5e-07	-5e-07	0.0370365	0.0294112	0.0080501	0.42265	0.42265	0.422655	0.422656
																																				chr1	30220601	30220800	0.0572101	0.0121759	0.0167458	0.0152492	0.0161902	0.0337277	0.806572	0.720232	0.40738	0.360265
																																				chr1	30420201	30420400	0.0507143	0.0416661	-5e-07	-5e-07	-5e-07	0.0288724	0.422654	0.42265	0.42265	0.42265
																																				chr1	30501001	30501200	0.051481	-0.0107097	0.00872616	-0.00213507	-0.00101297	0.000214458	0.464611	0.730155	0.665553	0.832298
																																				chr1	30539401	30539600	0.0602786	-0.0113518	-0.0128387	0.0187099	-0.00778072	0.0316993	0.682796	0.491963	0.660662	0.800116
																																				chr1	30573601	30573800	0.0825645	-0.155555	-0.155555	-0.0305557	-0.0930555	0.0152519	0.0728274	0.0728274	0.839256	0.348839
																																				chr1	30795801	30796000	0.150616	-0.0721948	0.0996816	-0.0122536	-0.0129358	0.00300047	0.0978219	0.147925	0.828201	0.869454
																																				chr1	31194401	31194600	0.0576043	0.0688858	0.0313812	0.0559647	0.013701	0.0161419	0.43352	0.271422	0.439001	0.538264
																																				chr1	31328801	31329000	0.113755	-0.0141171	-0.0050528	0.0101646	0.0176745	0.0272077	0.448487	0.928925	0.890636	0.830859
																																				chr1	31358201	31358400	0.0702696	-0.0222535	0.111769	-0.0422535	-0.018889	0.0298537	0.680982	0.368498	0.42265	0.733383
																																				chr1	31516001	31516200	0.0520002	-0.00203926	-0.0679502	-0.00178086	0.053848	0.00250665	0.983879	0.034004	0.956413	0.438379
																																				chr1	31516401	31516600	0.0630447	-0.0278489	0.0314363	-0.0223376	-0.00801977	0.0430463	0.495119	0.393655	0.612119	0.869473
																																				chr1	31599001	31599200	0.0570008	0.0798603	-0.0204099	0.0603128	0.0102085	0.00221989	0.380671	0.569968	0.490532	0.831294
																																				chr1	31806801	31807000	0.0697102	-0.0213922	0.070364	-0.0337528	0.0220831	0.0135883	0.646819	0.498331	0.523578	0.539563
																																				chr1	32372001	32372200	0.0655405	0.0257357	0.062243	-0.000524979	0.011751	0.0212113	0.5425	0.0150874	0.960514	0.540747
																																				chr1	32527601	32527800	0.0936381	-0.0238731	0.112046	0.141053	-0.0201356	0.000417702	0.599252	0.115932	0.166916	0.697052
																																				chr1	32527801	32528000	0.0516439	-0.0601745	0.00183283	-0.026412	-0.059169	0.0173366	0.150497	0.966541	0.443151	0.42377
																																				chr1	32579401	32579600	0.0563159	0.0678787	0.0135134	-0.000399393	0.000429144	0.0132074	0.124226	0.373767	0.955446	0.956182
																																				chr1	32589001	32589200	0.053982	0.0391984	0.0366474	0.0176316	0.0218566	0.0210771	0.0133173	0.182943	0.291148	0.177153
																																				chr1	32664601	32664800	0.0943408	-0.00461539	0.0158391	0.131496	0.00371794	0.044199	0.880311	0.766434	0.167947	0.924913
																																				chr1	33592401	33592600	0.138512	0.174464	0.0230698	-0.0454882	-0.07013	0.0114535	0.205583	0.599789	0.497654	0.171086
																																				chr1	33993601	33993800	0.29324	-0.0454547	0.0141774	-0.109374	0.010606	0.0161057	0.372268	0.817188	0.0295648	0.852722
																																				chr1	34029801	34030000	0.0998224	-0.000505133	0.0512348	0.101045	-0.0971996	0.000218917	0.990906	0.513433	0.239111	0.465664
																																				chr1	34226801	34227000	0.0535709	-5e-07	-5e-07	-5e-07	0.00757526	2.56116e-20	0.42265	0.42265	0.42265	0.422675
																																				chr1	34692401	34692600	0.0616836	-0.0754615	-0.0572407	0.0865447	-0.0200584	0.00296594	0.0550527	0.0361214	0.384068	0.783815
																																				chr1	34702201	34702400	0.237283	0.0998417	0.0276329	0.181058	0.193235	0.00152082	0.636001	0.732702	0.317289	0.216575
																																				chr1	34790001	34790200	0.0519605	0.00358025	0.0067175	0.0094922	0.0116985	0.0293663	0.674198	0.580492	0.539884	0.358878
																																				chr1	34909401	34909600	0.291665	-5e-07	0.0999993	0.249998	0.124999	0.000334174	0.42265	0.422652	0.422651	0.422651
																																				chr1	34932601	34932800	0.0676013	0.144101	-0.0343179	-0.061331	0.0167976	0.0407678	0.300444	0.745167	0.43468	0.632011
																																				chr1	35816001	35816200	0.0546946	0.0333485	-0.0191518	-0.0115215	-0.028226	0.0371908	0.343287	0.504366	0.621234	0.408826
																																				chr1	36070401	36070600	0.0816162	-0.0113636	-0.0113636	-0.0113636	0.0156634	0.0103898	0.42265	0.42265	0.42265	0.646608
																																				chr1	36173801	36174000	0.0597731	-0.027957	-0.00600761	-0.0189918	0.00667959	0.00724619	0.274203	0.826735	0.423113	0.762082
																																				chr1	36257801	36258000	0.0863984	0.0670146	0.0705159	0.0308628	-0.00597854	0.00109318	0.53772	0.312302	0.245884	0.80482
																																				chr1	36819801	36820000	0.0606055	-5e-07	0.0333328	-5e-07	-5e-07	0.0309066	0.42265	0.422656	0.42265	0.42265
																																				chr1	36821401	36821600	0.0683822	0.0230154	0.0318488	0.0210224	0.00862019	0.0499152	0.118785	0.221401	0.140187	0.422672
																																				chr1	36888601	36888800	0.0606506	0.0399995	0.038461	0.0312495	0.0407643	1.64299e-11	0.422655	0.422655	0.422656	0.110294
																																				chr1	36958201	36958400	0.0710779	-5e-07	-5e-07	-5e-07	0.0178566	0.000693276	0.42265	0.42265	0.42265	0.422661
																																				chr1	37481601	37481800	0.0673763	-0.0980991	-0.0231112	0.0512796	-0.0882832	0.0199242	0.355796	0.864259	0.311625	0.247477
																																				chr1	37596601	37596800	0.0726808	0.013247	0.0166016	0.0145302	0.0624582	0.00119619	0.599613	0.534822	0.534948	0.276149
																																				chr1	37616801	37617000	0.0545767	-0.010989	-0.010989	0.000915749	-0.010989	0.00293142	0.42265	0.42265	0.960064	0.42265
																																				chr1	38102401	38102600	0.0548769	0.0263158	-0.025	0.0517045	-0.00326087	0.015116	0.40345	0.42265	0.213968	0.93057
																																				chr1	38233801	38234000	0.0766556	-0.0603826	-0.0757993	-0.0614976	-0.0532301	0.00768845	0.226227	0.155052	0.307517	0.260061
																																				chr1	38457401	38457600	0.0935645	0.0750327	0.0208118	0.0306495	-0.00277224	0.0182057	0.289758	0.801328	0.708316	0.966332
																																				chr1	38585201	38585400	0.0794541	0.0437197	0.0861381	0.0305584	-0.0320394	0.0110572	0.714747	0.359269	0.309024	0.416495
																																				chr1	38784601	38784800	0.0628979	0.0606378	-5e-07	-5e-07	0.0541662	0.000490856	0.263337	0.42265	0.42265	0.0493467
																																				chr1	38890601	38890800	0.055994	-5.48246e-05	0.00198322	0.0143447	0.00912533	0.0108144	0.994765	0.845304	0.553059	0.611857
																																				chr1	39035001	39035200	0.111701	-0.0128205	-0.0128205	-0.0128205	0.0345651	0.00544417	0.42265	0.42265	0.42265	0.150858
																																				chr1	39208601	39208800	0.0821726	0.0267089	0.0444074	0.0365194	0.0205474	0.0209189	0.00159623	0.133531	0.151592	0.422659
																																				chr1	39591401	39591600	0.0880825	0.192728	0.129797	0.14744	0.0847616	0.0383746	0.409076	0.226797	0.388427	0.2763
																																				chr1	39995001	39995200	0.196987	0.0692051	0.109974	0.0594002	0.038751	0.00297534	0.0670862	0.00974187	0.0143995	0.720382
																																				chr1	40653601	40653800	0.055984	0.015151	-5e-07	0.0277773	0.0833328	0.00407924	0.422662	0.42265	0.422657	3.60439e-11
																																				chr1	40718801	40719000	0.114738	-0.0555555	-0.0138889	-0.0079365	0.15873	0.0402426	0.42265	0.859972	0.923528	0.221501
																																				chr1	40964001	40964200	0.0638829	0.045454	-5e-07	0.0333328	0.0357138	0.020081	0.422654	0.42265	0.422656	0.422655
																																				chr1	41115401	41115600	0.0815549	-0.00667888	0.0170939	-0.133369	0.00315209	0.018125	0.930567	0.930689	0.426549	0.981217
																																				chr1	41178001	41178200	0.0615848	-5e-07	-5e-07	-5e-07	-5e-07	0.000969348	0.42265	0.42265	0.42265	0.42265
																																				chr1	41240601	41240800	0.054904	0.0328278	0.00442428	0.0317455	0.0631195	0.000847903	0.285461	0.422693	0.422656	0.0603089
																																				chr1	41257401	41257600	0.119047	0.0333328	0.0833327	-5e-07	0.0192303	0.0150679	0.422656	0.422652	0.42265	0.42266
																																				chr1	41600801	41601000	0.143837	0.0623809	0.0578355	0.0752766	0.030506	0.0359262	0.328364	0.365297	0.438323	0.770527
																																				chr1	41797601	41797800	0.0968727	-0.0527769	0.131684	0.092742	0.0394611	0.00181594	0.33355	0.0438395	0.0823618	0.293675
																																				chr1	41804001	41804200	0.065708	0.106715	0.341761	0.0513349	-0.00407834	0.0465242	0.404901	0.341198	0.419083	0.917348
																																				chr1	41849401	41849600	0.0625656	-0.0122507	-0.0218661	0.0175695	0.142877	0.0412082	0.650094	0.308227	0.316911	0.464904
																																				chr1	42054801	42055000	0.0830286	0.0659103	0.0125349	0.037008	-0.0167528	0.000235681	0.278086	0.121889	0.361446	0.625451
																																				chr1	42116201	42116400	0.0843783	0.0483742	0.00268061	0.0114866	0.049365	0.0131737	0.555697	0.913613	0.8299	0.521443
																																				chr1	42699401	42699600	0.12446	-0.0270453	0.0129547	-0.0142248	0.0303046	0.0254079	0.0680015	0.780349	0.438464	0.409983
																																				chr1	43040001	43040200	0.0966166	0.0153992	-0.0283876	0.0347183	0.0735267	0.0252727	0.877995	0.668622	0.610601	0.57752
																																				chr1	43307801	43308000	0.0955094	-0.038324	-0.0614834	-0.0163271	-0.0593708	0.0144921	0.78834	0.440476	0.732619	0.622424
																																				chr1	43447201	43447400	0.0637213	0.0944935	0.0116274	0.0277773	0.0434778	0.000514124	6.19956e-05	0.422666	0.422657	0.422654
																																				chr1	43895601	43895800	0.126111	0.149928	-0.0117364	0.0777422	0.120235	0.0135978	0.271461	0.81397	0.46029	0.108468
																																				chr1	43899401	43899600	0.143256	0.436859	0.149177	0.231212	0.0895051	0.0464862	0.293199	0.0137393	0.0820707	0.0189781
																																				chr1	43899601	43899800	0.181272	0.184361	0.170687	0.115639	0.169526	0.0156135	0.0610687	0.107866	0.27224	0.0644381
																																				chr1	43907601	43907800	0.0712898	-0.0454545	-0.0454545	0.025974	-0.0454545	0.0329677	0.42265	0.42265	0.788001	0.42265
																																				chr1	43991401	43991600	0.0629494	0.0801571	-0.0102825	0.0423978	0.0421267	0.0340718	0.0647585	0.288457	0.548996	0.10242
																																				chr1	44253801	44254000	0.0520081	0.0088745	-0.0320983	0.000227643	-0.0126791	0.0166316	0.82287	0.190938	0.988147	0.475733
																																				chr1	44310601	44310800	0.0509723	0.0562128	-0.106558	-0.0773947	-0.105905	0.00972091	0.379045	0.0531283	0.186445	0.0840966
																																				chr1	44420401	44420600	0.0525096	0.0416311	0.0166662	0.130555	0.137499	0.0369839	0.0282442	0.422661	0.0214703	0.346119
																																				chr1	44441001	44441200	0.0657805	0.0170836	-0.0189826	0.00463945	0.00910067	0.0413484	0.473464	0.244217	0.876359	0.520064
																																				chr1	45174601	45174800	0.103525	0.00457265	-0.014281	0.0575745	0.0046752	0.000696842	0.917259	0.558767	0.594109	0.550663
																																				chr1	45285601	45285800	0.0816916	0.182326	0.0334176	-0.00762528	0.0377145	7.96582e-05	0.0695303	0.203852	0.407996	0.140205
																																				chr1	46063801	46064000	0.0704364	-0.0416666	-0.0416666	-0.0416666	-0.0416666	0.0317291	0.42265	0.42265	0.42265	0.42265
																																				chr1	46127801	46128000	0.0595184	0.066742	-0.0550528	-0.0550528	-0.0312433	0.0117666	0.276502	0.00465853	0.00465853	0.32436
																																				chr1	46289601	46289800	0.0984195	0.0130779	0.00644826	0.0150005	0.0226236	0.0169798	0.824675	0.900164	0.771108	0.66698
																																				chr1	46826401	46826600	0.0578331	-0.0293868	0.0243896	-0.0173268	-0.0129585	0.0445643	0.138167	0.708591	0.578075	0.740005
																																				chr1	46896601	46896800	0.102109	0.228058	-0.18696	0.0415794	0.073684	0.0298574	0.399334	0.321718	0.335861	0.123189
																																				chr1	47016601	47016800	0.0555575	0.0135327	0.00190476	0.0198691	0.00162791	0.00388469	0.308771	0.913694	0.2708	0.925154
																																				chr1	47142201	47142400	0.0759645	0.148215	-0.00699032	-0.00132826	0.104648	0.0223233	0.0572285	0.800836	0.960517	0.314687
																																				chr1	47416401	47416600	0.182936	0.0633242	0.0375	0.0412518	0.234295	0.0425984	0.324505	0.542504	0.0823226	0.302766
																																				chr1	47732001	47732200	0.123939	0.132774	-0.0806836	0.095472	0.189567	0.018127	0.306433	0.229622	0.580514	0.195914
																																				chr1	47786601	47786800	0.116488	0.0684125	0.0587575	0.18825	0.0368749	0.0119427	0.564036	0.773657	0.0670332	0.485295
																																				chr1	47855001	47855200	0.0615525	-5e-07	0.0357138	-5e-07	-5e-07	4.72389e-08	0.42265	0.422655	0.42265	0.42265
																																				chr1	48332401	48332600	0.0964861	0.0595238	0.0245218	0.0177167	0.0946348	0.00558696	0.0609426	0.597964	0.63786	0.430636
																																				chr1	48410601	48410800	0.0507086	0.00196247	0.00569455	-0.00882353	-0.000490196	0.0141855	0.846168	0.691547	0.42265	0.971452
																																				chr1	48422201	48422400	0.0650594	-0.00660073	0.0118577	0.00600431	0.0120066	0.0203411	1.0892e-05	0.170158	0.680796	0.0251467
																																				chr1	48426001	48426200	0.117786	0.0274334	0.129706	0.13177	-0.032458	0.0149528	0.703692	0.513668	0.34739	0.168927
																																				chr1	48605201	48605400	0.0820252	-0.0168214	0.00585528	0.0251461	0.0599615	0.00377069	0.1424	0.141447	0.58954	0.416706
																																				chr1	48634201	48634400	0.0655796	0.0363101	-0.013668	0.0270685	0.10127	0.0173795	0.769034	0.564497	0.687075	0.034563
																																				chr1	48655401	48655600	0.0518006	-0.0194805	-0.0194805	-0.0096766	0.0162338	0.00398819	0.42265	0.42265	0.700639	0.728437
																																				chr1	48768801	48769000	0.118298	-5e-07	0.0666661	0.104166	0.0178566	0.00415836	0.42265	0.422653	0.422652	0.422661
																																				chr1	48938801	48939000	0.150993	0.0107143	0.0153619	-0.0205357	0.126907	0.0118469	0.887094	0.596907	0.650511	0.136959
																																				chr1	49001801	49002000	0.115278	-0.00555555	-0.0333333	0.0499999	0.0291666	0.00710076	0.909833	0.42265	0.633492	0.720447
																																				chr1	49493801	49494000	0.0668831	0.0348832	0.0357138	0.0468745	-5e-07	0.0140304	0.422655	0.422655	0.422654	0.42265
																																				chr1	49513401	49513600	0.176111	-5e-07	-5e-07	0.0777773	0.0138884	0.0193227	0.42265	0.42265	0.144815	0.422664
																																				chr1	49537601	49537800	0.178829	0.0334184	0.0139794	0.0399325	0.138804	0.00373524	0.656543	0.851448	0.631131	0.284915
																																				chr1	49730401	49730600	0.0618436	0.0299183	0.0263891	0.0232294	0.0900185	0.000702947	0.377732	0.476257	0.483308	0.342857
																																				chr1	49805001	49805200	0.084219	0.0839585	-0.00182522	0.0221405	0.0711881	0.000196134	0.245253	0.940667	0.668804	0.0742899
																																				chr1	50089001	50089200	0.055468	0.000750425	-0.00503661	0.0179274	0.050838	0.0113627	0.987379	0.904302	0.622588	0.465368
																																				chr1	50140001	50140200	0.10278	-0.019515	0.17929	-0.020293	0.0421109	0.0410074	0.80438	0.13983	0.61324	0.65074
																																				chr1	50350801	50351000	0.0568962	-5e-07	-5e-07	-5e-07	-5e-07	0.0163798	0.42265	0.42265	0.42265	0.42265
																																				chr1	50595801	50596000	0.17973	-5e-07	0.0499995	0.045454	-5e-07	0.0142045	0.42265	0.422654	0.422654	0.42265
																																				chr1	50719201	50719400	0.0727941	0.203333	0.038461	0.0909085	-5e-07	0.000501134	0.0310137	0.422655	0.422652	0.42265
																																				chr1	50812001	50812200	0.0797827	-5e-07	-5e-07	-5e-07	-5e-07	0.0306069	0.42265	0.42265	0.42265	0.42265
																																				chr1	51124801	51125000	0.0965037	-0.04	-0.00774193	-0.0351456	-0.00875	0.00509121	0.42265	0.894066	0.475049	0.879004
																																				chr1	51357601	51357800	0.0925741	0.0555507	0.0203685	0.0411875	0.0540719	0.0469012	0.326622	0.766171	0.245258	0.642551
																																				chr1	51440401	51440600	0.0648584	0.0366483	0.00467593	0.0242857	0.0170416	0.00929847	0.148744	0.785351	0.318362	0.445039
																																				chr1	51546001	51546200	0.118231	0.0160427	0.0531775	0.152406	-0.00941176	0.00566558	0.794924	0.233014	0.494982	0.81608
																																				chr1	51664401	51664600	0.0636358	-5e-07	-5e-07	0.0294112	-5e-07	4.31406e-06	0.42265	0.42265	0.422656	0.42265
																																				chr1	51924001	51924200	0.0736582	0.00992062	0.0321428	-0.00595238	-0.00119048	0.0267954	0.792207	0.213667	0.80755	0.965558
																																				chr1	52333801	52334000	0.0738095	-5e-07	0.0344822	-5e-07	0.055555	0.0105582	0.42265	0.422655	0.42265	0.422653
																																				chr1	52685601	52685800	0.0616582	0.0167618	-0.00925926	0.00606463	0.0822707	0.0167882	0.242079	0.42265	0.584975	0.390686
																																				chr1	52785201	52785400	0.0597098	-0.0365079	-0.0253968	0.0264291	-0.0228093	0.0100039	0.218879	0.391771	0.340325	0.454312
																																				chr1	53326401	53326600	0.0652774	0.114705	-0.0116218	-0.0965573	0.000142522	0.0374737	0.0286628	0.753901	0.437058	0.99919
																																				chr1	53576201	53576400	0.0542627	-0.037037	-0.037037	-0.037037	-0.00925926	0.0287608	0.42265	0.42265	0.42265	0.859972
																																				chr1	53576401	53576600	0.13271	-0.0381285	-0.0866515	-0.0015134	0.004329	0.0142909	0.585098	0.0851077	0.98869	0.975314
																																				chr1	53694001	53694200	0.0547844	0.0454935	0.222468	0.0454306	0.0958345	0.0156856	0.587363	0.123679	0.296227	0.456888
																																				chr1	53717001	53717200	0.139614	0.121785	0.0140644	0.110228	-0.0322297	0.0402087	0.385468	0.930847	0.559861	0.827276
																																				chr1	54026601	54026800	0.0694439	-5e-07	-5e-07	-5e-07	-5e-07	0.00122495	0.42265	0.42265	0.42265	0.42265
																																				chr1	54046801	54047000	0.0777958	0.0723034	-5e-07	0.0121946	0.0490191	3.05091e-05	0.303665	0.42265	0.422666	0.422654
																																				chr1	54136401	54136600	0.0684519	-5e-07	-5e-07	0.0192303	-5e-07	0.00582482	0.42265	0.42265	0.42266	0.42265
																																				chr1	54469401	54469600	0.0956997	-0.00714286	-0.00714286	0.165476	0.0201299	0.00146454	0.42265	0.42265	0.166977	0.549302
																																				chr1	54469601	54469800	0.36938	-0.0714286	-0.0183984	0.0884857	-0.0799925	0.000673968	0.296917	0.861356	0.346969	0.227643
																																				chr1	54839401	54839600	0.0729166	0.0347222	-0.0208333	0	-0.0208333	0.0193185	0.61764	0.42265	1	0.42265
																																				chr1	55237001	55237200	0.0840165	0.0143067	0.0232838	0.0119039	0.00539881	0.00134619	0.57562	0.404769	0.0601561	0.199735
																																				chr1	55358401	55358600	0.058017	-5e-07	-5e-07	0.071428	0.0243897	0.0022253	0.42265	0.42265	0.422652	0.422658
																																				chr1	55653201	55653400	0.0612261	-0.03125	-0.03125	-0.00624999	-0.0173611	0.0370118	0.42265	0.42265	0.890236	0.662131
																																				chr1	56113001	56113200	0.0686537	0.082881	0.0479021	0.0757557	0.0245709	0.0206389	0.0102944	0.227567	0.439322	0.0760699
																																				chr1	56346401	56346600	0.0593316	0.0263153	0.058823	0.115591	0.0161285	0.0452048	0.422657	0.422653	0.151959	0.422662
																																				chr1	56664401	56664600	0.0684205	0.0520828	0.0333328	0.0533328	-5e-07	3.64142e-07	0.23751	0.422656	0.057192	0.42265
																																				chr1	56742001	56742200	0.200802	0.252388	0.115946	0.00521312	0.0664922	0.00108552	0.0646134	0.114319	0.880428	0.441845
																																				chr1	56983601	56983800	0.141282	0.0542533	-0.0021873	0.218065	0.0500791	0.0160018	0.564241	0.992998	0.0239246	0.269268
																																				chr1	56997401	56997600	0.063611	0.0812154	0.033429	0.0760722	0.0365714	0.000762875	0.0491066	0.179256	0.228384	0.16401
																																				chr1	56998401	56998600	0.117671	-0.00738282	0.0202362	-0.00151691	-0.0200202	0.0225641	0.856277	0.780053	0.800996	0.482921
																																				chr1	57002201	57002400	0.0736125	-0.00609525	-0.0290995	-0.0169385	-0.00953939	0.0014212	0.786912	0.395084	0.706973	0.347498
																																				chr1	57453601	57453800	0.121556	0.171472	-0.00160998	0.079499	0.200192	0.0076292	0.106973	0.977434	0.621148	0.0705149
																																				chr1	57453801	57454000	0.10688	0.15511	0.110763	0.0118044	0.0659252	0.0433794	0.23375	0.150658	0.855411	0.407856
																																				chr1	58052401	58052600	0.238712	0.0340202	0.189357	0.0297571	0.162759	0.0138774	0.735108	0.350383	0.762812	0.235639
																																				chr1	58052601	58052800	0.0700952	0.0462204	-0.0134224	0.0291635	-0.0200897	0.0415829	0.399755	0.667698	0.390934	0.613972
																																				chr1	58095601	58095800	0.0507821	-5e-07	0.0122967	-5e-07	0.00529051	0.000737467	0.42265	0.130709	0.42265	0.422686
																																				chr1	58151001	58151200	0.0783637	-0.104167	-0.0205128	-0.0223809	0.0268116	0.0244259	0.0377495	0.504812	0.772676	0.693733
																																				chr1	58365601	58365800	0.143816	0.065066	-0.0325896	0.0467566	0.0184526	0.0361001	0.562183	0.461788	0.0946007	0.715646
																																				chr1	58453001	58453200	0.085276	-0.0206374	-0.0378788	-0.0151515	0.0335497	0.0233836	0.387486	0.0377495	0.591752	0.686389
																																				chr1	58571201	58571400	0.0502876	0.0148655	0.00638693	0.00139147	0.000106292	0.00476279	0.275585	0.433403	0.881692	0.989692
																																				chr1	58646201	58646400	0.0857186	0.00783519	-0.00125003	-0.00435982	0.00132995	0.0357973	0.666056	0.966691	0.799334	0.967241
																																				chr1	58944401	58944600	0.0936094	0.0235385	0.0176258	0.0529503	0.00738647	0.00313179	0.260548	0.544987	0.000301811	0.653779
																																				chr1	58958001	58958200	0.0896981	0.000897155	0.00533116	-0.0166891	-0.00817053	0.0127792	0.97701	0.0412167	0.237166	0.702197
																																				chr1	59109801	59110000	0.218752	-0.204946	-0.0785088	0.0173246	-0.00525164	0.00276426	0.186023	0.343025	0.926668	0.957747
																																				chr1	59338401	59338600	0.0518351	0.00399701	-0.00124632	0.0429151	0.0517687	8.21724e-05	0.88388	0.934165	0.232428	0.360468
																																				chr1	59425201	59425400	0.0888888	-5e-07	-5e-07	-5e-07	0.0444439	0.00134363	0.42265	0.42265	0.42265	0.0571921
																																				chr1	60778401	60778600	0.0515553	0.0186367	0.103904	0.023979	-0.015625	0.0284344	0.504559	0.0859728	0.630006	0.42265
																																				chr1	60809401	60809600	0.0521109	0.0499995	0.249998	0.124999	0.0294112	0.045823	0.422654	0.422651	0.422651	0.422656
																																				chr1	61199201	61199400	0.0538015	-5e-07	-5e-07	0.0199995	0.0316879	6.26577e-05	0.42265	0.42265	0.422659	0.0345448
																																				chr1	61261801	61262000	0.0530298	0.0499995	0.0111106	0.0172409	0.0285734	0.0460357	0.422654	0.422667	0.422661	0.122277
																																				chr1	61432401	61432600	0.0557812	0.0166327	-0.00595309	-0.0147089	-0.0167411	0.0189606	0.781126	0.801604	0.546472	0.519688
																																				chr1	61533201	61533400	0.0821871	0.0540108	0.0333558	0.0958495	0.00618734	0.0443358	0.452597	0.492825	0.141439	0.643075
																																				chr1	61768401	61768600	0.056372	-5e-07	-5e-07	-5e-07	0.0249995	0.026918	0.42265	0.42265	0.42265	0.422657
																																				chr1	61773001	61773200	0.111159	-0.0685184	-0.0393831	-0.0370312	-0.0570688	0.000632979	0.536866	0.543887	0.301071	0.548516
																																				chr1	62727201	62727400	0.0604394	0.0143725	-0.000158697	-0.00375582	0.0357382	0.000553001	0.191246	0.989092	0.691395	0.410436
																																				chr1	62762001	62762200	0.0505045	0.0245897	0.0806813	0.043518	-5e-07	8.23097e-05	0.422658	0.284362	0.0214707	0.42265
																																				chr1	62775801	62776000	0.108333	0.174242	0.0999994	0.108333	0.0624995	0.00210483	0.00188506	0.422652	0.204414	0.422653
																																				chr1	63039801	63040000	0.0643934	-5e-07	-5e-07	-5e-07	-5e-07	0.00514962	0.42265	0.42265	0.42265	0.42265
																																				chr1	63040601	63040800	0.0711651	-5e-07	0.132113	-5e-07	0.0109885	0.0251242	0.42265	0.0620992	0.42265	0.422667
																																				chr1	63056401	63056600	0.104822	0.0425784	0.0579164	0.19125	-0.022639	0.0497673	0.608092	0.54124	0.173962	0.797214
																																				chr1	63169001	63169200	0.0503947	0.0102036	0.0368773	0.125973	0.00555505	0.0249671	0.422669	0.00183921	0.0174917	0.422684
																																				chr1	63234601	63234800	0.0530036	0.0468396	0.0292582	0.0307808	0.0115629	0.0151754	0.119306	0.286567	0.228941	0.820556
																																				chr1	63235401	63235600	0.178403	-0.0982576	0.325831	0.178132	0.151983	0.0109081	0.492449	0.0197105	0.370843	0.459809
																																				chr1	63281001	63281200	0.051129	-0.0291211	0.0434135	-0.0269702	0.0337474	0.0457905	0.563137	0.32674	0.600413	0.433931
																																				chr1	63944001	63944200	0.0562495	-5e-07	-5e-07	-5e-07	-5e-07	0.00012473	0.42265	0.42265	0.42265	0.42265
																																				chr1	64627801	64628000	0.0753349	-5e-07	0.0476185	0.0208328	0.0102036	0.0485568	0.42265	0.422654	0.422659	0.422669
																																				chr1	64698001	64698200	0.0593713	0.0119043	0.0416661	0.0416661	0.00980342	0.00451807	0.422666	0.422654	0.422654	0.422669
																																				chr1	64847801	64848000	0.118324	-0.0457266	-0.17113	-0.00607219	0.010864	0.00800895	0.524204	0.0484917	0.962042	0.872019
																																				chr1	65043801	65044000	0.0803232	0.0780172	0.0408435	0.0697417	0.154096	0.0102844	0.401701	0.107988	0.448438	0.0113215
																																				chr1	65883401	65883600	0.0850006	-0.00220588	0.00529411	0.00724752	0.0225626	0.0277724	0.919447	0.850888	0.691776	0.264755
																																				chr1	66026401	66026600	0.0826684	0.0185946	0.0847995	-0.0303427	-0.000938755	0.0172561	0.82212	0.268314	0.591252	0.987451
																																				chr1	66202201	66202400	0.0556121	0.0199995	0.0351726	0.0589857	-5e-07	0.02115	0.422659	0.105723	0.158043	0.42265
																																				chr1	66240201	66240400	0.0656245	-5e-07	-5e-07	0.02532	-5e-07	0.0356123	0.42265	0.42265	0.000160199	0.42265
																																				chr1	66243601	66243800	0.11982	0.132741	0.0962326	0.0116646	0.0839869	0.0237463	0.246144	0.350051	0.898941	0.481991
																																				chr1	66929601	66929800	0.0620505	-0.00575466	-0.0133311	-0.0172794	0.0152929	0.0418559	0.749827	0.463319	0.429122	0.572619
																																				chr1	67010601	67010800	0.284399	-5e-07	-5e-07	-5e-07	-5e-07	0.00254054	0.42265	0.42265	0.42265	0.42265
																																				chr1	67032601	67032800	0.0590269	0.0158942	0.0183818	0.018674	0.0326952	0.000669587	0.075496	0.323488	0.452206	0.390082
																																				chr1	67034601	67034800	0.0816063	0.0164474	-0.0192735	0.0714659	-0.014411	0.0207507	0.774353	0.552588	0.296393	0.667295
																																				chr1	67203801	67204000	0.0609902	-0.0123432	-0.0207457	-0.0366113	-0.0145524	0.0280132	0.640245	0.865843	0.687942	0.796405
																																				chr1	67303001	67303200	0.137171	-0.108781	-0.0955202	0.127768	-0.0317905	0.00300937	0.0731086	0.5418	0.221377	0.787176
																																				chr1	67442401	67442600	0.059509	0.0532832	0.0243574	0.0157427	0.0206561	0.00212334	0.110087	0.260642	0.389292	0.240948
																																				chr1	67954001	67954200	0.0553617	0.00670107	0.0178696	0.0101823	0.0167439	0.0070749	0.590637	0.225766	0.399196	0.259533
																																				chr1	68551401	68551600	0.11012	0.139367	0.130671	-0.052662	0.187723	0.0383077	0.0523112	0.0405164	0.133097	0.0152765
																																				chr1	68609801	68610000	0.052188	0.0249995	-5e-07	-5e-07	0.0188674	0.0176304	0.422657	0.42265	0.42265	0.42266
																																				chr1	68711401	68711600	0.051981	0.0355473	0.00704175	-5e-07	-5e-07	0.00305221	0.0696523	0.422677	0.42265	0.42265
																																				chr1	68758801	68759000	0.121794	0.187499	-5e-07	0.0999993	0.249999	0.0114008	0.0954661	0.42265	0.422652	0.422651
																																				chr1	69465401	69465600	0.0558196	0.0318895	0.00369385	0.00899282	0.00868055	0.023667	0.189425	0.798616	0.328537	0.662131
																																				chr1	69514001	69514200	0.0937494	-5e-07	-5e-07	-5e-07	-5e-07	0.00805002	0.42265	0.42265	0.42265	0.42265
																																				chr1	69593001	69593200	0.0541369	0.0459235	0.142296	0.0190722	0.00726502	0.0232784	0.653973	0.272235	0.226865	0.905322
																																				chr1	69755001	69755200	0.0855961	-0.026384	0.0340886	0.0167771	0.0769134	0.0018367	0.776161	0.140341	0.33513	0.0403407
																																				chr1	69901001	69901200	0.0812653	-0.00598802	0.0250726	0.107546	0.0125305	2.03199e-05	0.42265	0.249041	0.380369	0.585663
																																				chr1	70864801	70865000	0.123609	0.00810761	0.0858515	-0.00203501	-0.06734	0.00225267	0.850263	0.197243	0.962691	0.2565
																																				chr1	70908401	70908600	0.059046	-0.0128205	-0.0128205	-0.0128205	-0.0128205	0.00878102	0.42265	0.42265	0.42265	0.42265
																																				chr1	71046601	71046800	0.0706344	0.0982137	-5e-07	0.0833328	-5e-07	0.00156946	0.0669927	0.42265	3.60005e-11	0.42265
																																				chr1	71057401	71057600	0.0803566	0.0499995	0.0624994	-5e-07	-5e-07	0.0424157	0.422654	0.422653	0.42265	0.42265
																																				chr1	71113601	71113800	0.111509	-0.0510759	-0.10811	-0.13662	-0.027727	0.0113446	0.0267323	0.382963	0.0571348	0.746327
																																				chr1	71291401	71291600	0.208332	-5e-07	-5e-07	0.0833327	0.124999	0.00122492	0.42265	0.42265	0.422652	0.422651
																																				chr1	71298401	71298600	0.0554002	-0.0300589	0.00262083	-0.00588308	-0.017416	0.0423551	0.223329	0.949905	0.789824	0.473036
																																				chr1	71306201	71306400	0.0798769	0.0871207	0.0400789	0.0582918	0.0380947	0.000891556	0.00188503	0.0116549	0.0319287	0.0571923
																																				chr1	71783601	71783800	0.0588131	0.00278308	-0.00763359	-0.00763359	-0.00763359	8.06349e-05	0.849355	0.42265	0.42265	0.42265
																																				chr1	71817801	71818000	0.0516854	0.00666617	-5e-07	0.155302	0.101982	0.047906	0.422679	0.42265	0.000594359	0.38129
																																				chr1	71822401	71822600	0.0667562	-0.0234664	-0.0747106	-0.0404318	-0.0760127	0.00687602	0.127188	0.0355771	0.302075	0.0299082
																																				chr1	71824001	71824200	0.0971964	0.0584629	0.0139321	0.0197995	0.0346308	0.0272737	0.26342	0.264218	0.575802	0.147078
																																				chr1	72082001	72082200	0.0552658	-0.00800647	-0.00423156	0.000362119	0.00506364	0.00323662	0.745136	0.887046	0.985637	0.784749
																																				chr1	72278001	72278200	0.0527849	-0.0149527	-0.00737691	-0.00791041	-0.00870267	0.0386699	0.0357215	0.459208	0.408141	0.333971
																																				chr1	72460801	72461000	0.0848088	-0.0238331	-0.018331	0.017374	-0.0140265	0.0175982	0.540734	0.624265	0.793962	0.716014
																																				chr1	72597001	72597200	0.098631	0.139108	0.0610773	0.0881315	0.0946539	0.0295245	0.0201347	0.588921	0.130035	0.591674
																																				chr1	72869001	72869200	0.0930186	0.100006	-0.05392	0.0387182	-0.0786415	0.00275724	0.292621	0.276713	0.119145	0.0548466
																																				chr1	72922401	72922600	0.061875	-0.05125	0.0320832	-0.05125	-0.05125	0.0357347	0.0449608	0.739525	0.0449608	0.0449608
																																				chr1	73361601	73361800	0.0817302	0.0357138	0.0999994	-5e-07	0.0192303	0.0367694	0.422655	0.422652	0.42265	0.42266
																																				chr1	73531601	73531800	0.0560681	0.0180828	-0.00675651	0.0175374	0.0262318	0.0164096	0.479066	0.862613	0.626411	0.552963
																																				chr1	73834001	73834200	0.077493	-0.0219554	-0.0219554	-0.0219554	0.0231046	0.00164896	0.0890447	0.0890447	0.0890447	0.486343
																																				chr1	73867001	73867200	0.113256	-0.0114467	-0.0114467	-0.00685955	0.00378907	0.0210473	0.177579	0.177579	0.443305	0.57059
																																				chr1	73886401	73886600	0.0560796	-5e-07	-5e-07	0.0333328	0.00480719	0.00165268	0.42265	0.42265	0.422656	0.42269
																																				chr1	73905001	73905200	0.0550759	0.0150033	0.0218539	-0.00378083	-0.0203769	0.0321899	0.752177	0.691945	0.858988	0.381301
																																				chr1	73954601	73954800	0.074672	0.00543836	-0.00675676	0.00606375	0.00157658	0.0403243	0.734104	0.42265	0.71629	0.896644
																																				chr1	74110001	74110200	0.0590277	0.0104167	-0.0208333	0.00857842	0.000905796	0.00889897	0.80755	0.42265	0.834038	0.978733
																																				chr1	74533001	74533200	0.067092	0.0425744	0.0157812	-0.0515998	0.0211411	0.0241356	0.475699	0.756177	0.439658	0.682193
																																				chr1	74537401	74537600	0.0573971	-0.0116279	-0.0116279	-0.0116279	-0.0116279	0.0232917	0.42265	0.42265	0.42265	0.42265
																																				chr1	74551001	74551200	0.0654757	0.023809	0.133333	0.183501	0.013513	0.00391209	0.422658	0.422651	8.41628e-05	0.422664
																																				chr1	74640801	74641000	0.0681344	-0.0698896	-0.0290242	-0.0333042	-0.0121244	0.0160696	0.23299	0.550093	0.350733	0.84471
																																				chr1	74690801	74691000	0.0537058	0.0124977	-0.00841943	-0.00841943	0.000382874	0.00212085	0.305978	0.0210886	0.0210886	0.897286
																																				chr1	74748601	74748800	0.0845418	0.230769	0.0344823	0.108957	0.0532515	0.0472601	0.422651	0.422655	0.16183	0.116056
																																				chr1	74934801	74935000	0.0514759	-0.0161624	0.00299769	-0.0409714	-0.0315802	0.0487539	0.687664	0.968754	0.352087	0.456029
																																				chr1	75380401	75380600	0.112534	-0.0896059	-0.0280031	0.0603568	-0.00624594	0.0402228	0.514671	0.742735	0.0319447	0.67487
																																				chr1	75782201	75782400	0.055727	-5e-07	-5e-07	-5e-07	0.015151	7.97618e-06	0.42265	0.42265	0.42265	0.422662
																																				chr1	75906201	75906400	0.0967566	0.0208328	0.0759735	-5e-07	0.115384	0.023758	0.422659	0.0871356	0.42265	0.422651
																																				chr1	75906801	75907000	0.0579117	-0.0173393	0.0467732	-0.00972792	0.0702948	0.00183485	0.377112	0.084428	0.566692	0.448247
																																				chr1	76050401	76050600	0.117485	-0.0682325	0.0878226	-0.0848365	0.0604485	0.0247361	0.411505	0.212654	0.417058	0.296295
																																				chr1	76079201	76079400	0.0731323	0.131365	0.00875932	-0.0262916	-0.0539352	0.0113993	0.38581	0.892397	0.0650395	0.0201691
																																				chr1	77015001	77015200	0.13341	0.0119602	-0.00415701	-0.0061675	-0.0118493	1.26797e-05	0.666181	0.65172	0.410461	0.0235024
																																				chr1	77016401	77016600	0.0622011	0.045454	0.0624994	-5e-07	0.0852267	0.0053675	0.422654	0.422653	0.42265	0.165379
																																				chr1	77127201	77127400	0.0808371	-0.0697208	-0.0155142	-0.0392202	-0.0678986	0.0226621	0.444983	0.814051	0.472019	0.309414
																																				chr1	78294001	78294200	0.0600649	0.132034	0.102273	-0.000988141	0.0506854	0.00364649	0.0357463	0.505315	0.977789	0.368619
																																				chr1	78346801	78347000	0.065547	0.0520828	0.00494999	0.015151	0.00925876	0.0485251	0.23751	0.422689	0.422662	0.422671
																																				chr1	78361201	78361400	0.0930912	0.0154189	0.00893863	0.0296406	-0.0142965	0.00202779	0.763387	0.810583	0.66359	0.458742
																																				chr1	78470201	78470400	0.0520828	0.0833327	-5e-07	0.249998	-5e-07	0.00122496	0.422652	0.42265	0.422651	0.42265
																																				chr1	78616801	78617000	0.101599	-0.0143939	0.0272726	0.010606	0.010606	0.00114849	0.769642	0.776256	0.889582	0.889582
																																				chr1	78650601	78650800	0.117149	0.164745	0.0573042	0.0720343	0.0810462	0.0238567	0.0019309	0.407946	0.00887183	0.174631
																																				chr1	78774001	78774200	0.103625	-0.0553712	-0.0285619	-0.00379343	-1.81495e-06	0.0176578	0.0850066	0.157115	0.906877	0.999982
																																				chr1	79030201	79030400	0.2625	-0.0535712	-0.125	0.124999	-0.0795452	0.0208738	0.745544	0.42265	0.698489	0.61051
																																				chr1	79051401	79051600	0.0787873	-5e-07	-5e-07	0.0999993	-5e-07	0.000445963	0.42265	0.42265	0.422652	0.42265
																																				chr1	79068601	79068800	0.0551165	-0.0293452	-0.0404894	-0.00890369	-0.0247668	0.0322619	0.457541	0.198043	0.808329	0.409675
																																				chr1	79411401	79411600	0.13125	0.124999	0.249998	0.11111	0.0499995	0.0208739	0.422651	0.422651	0.422651	0.422654
																																				chr1	79902001	79902200	0.11046	-5e-07	-5e-07	-5e-07	0.071428	0.0217597	0.42265	0.42265	0.42265	0.422652
																																				chr1	80087001	80087200	0.0827388	0.0079995	0.0062495	0.0376286	0.0233328	0.000279072	0.422674	0.422681	0.277133	0.422658
																																				chr1	80310001	80310200	0.0833327	-5e-07	-5e-07	-5e-07	-5e-07	0.0309063	0.42265	0.42265	0.42265	0.42265
																																				chr1	80316001	80316200	0.10101	0.166666	-5e-07	-5e-07	0.0666661	8.23086e-05	0.422651	0.42265	0.42265	0.422653
																																				chr1	80607201	80607400	0.0524216	0.0224359	0.0291563	-0.00534188	-0.00198939	0.00921391	0.673268	0.631856	0.842749	0.945616
																																				chr1	80879601	80879800	0.152486	0.0490195	-0.0176471	-0.0343138	0.0142973	0.00395133	0.678255	0.893061	0.768586	0.906585
																																				chr1	81047001	81047200	0.0863089	-5e-07	-5e-07	0.166666	-5e-07	0.0219101	0.42265	0.42265	0.422651	0.42265
																																				chr1	81341001	81341200	0.179933	-0.00808525	-0.252051	0.110679	0.055407	0.0043656	0.929582	0.238801	0.238347	0.585003
																																				chr1	81382001	81382200	0.0667165	-0.0691469	-0.0546215	0.00679777	-0.141757	0.0378554	0.144209	0.350616	0.923441	0.0409492
																																				chr1	81617801	81618000	0.0684081	-0.0821429	-0.125	0.0964284	-0.0191176	0.00392133	0.628209	0.349055	0.793084	0.934957
																																				chr1	81802001	81802200	0.0910464	0.0323781	0.0117926	0.0733318	0.0701671	0.00266698	0.133199	0.431664	0.0238879	0.0257771
																																				chr1	82034601	82034800	0.118154	-5e-07	-5e-07	-5e-07	-5e-07	0.0304786	0.42265	0.42265	0.42265	0.42265
																																				chr1	82162401	82162600	0.058666	-0.00828483	0.0417152	0.0114094	0.0139374	1.95804e-06	0.00244982	0.12943	0.165247	0.594652
																																				chr1	82271601	82271800	0.187499	-0.125	0.0416665	-0.125	0.0749998	0.0257216	0.42265	0.859972	0.42265	0.780619
																																				chr1	82554601	82554800	0.123663	-0.028063	0.0599747	0.0330489	-0.028476	0.0219877	0.441525	0.43082	0.586046	0.389742
																																				chr1	82554801	82555000	0.231828	-0.0789368	-0.0655985	0.0267094	-0.158376	6.40357e-05	0.0489074	0.200204	0.755909	0.242899
																																				chr1	82753201	82753400	0.0710779	-5e-07	-5e-07	-5e-07	-5e-07	0.000693278	0.42265	0.42265	0.42265	0.42265
																																				chr1	82922401	82922600	0.0871268	0.0056077	0.0259525	0.0536801	-0.024956	0.0303072	0.916612	0.800098	0.430782	0.769859
																																				chr1	83089201	83089400	0.0645828	-5e-07	-5e-07	0.086309	0.0138884	9.11277e-07	0.42265	0.42265	0.155421	0.422664
																																				chr1	83485001	83485200	0.0572493	0.0562734	-0.0243902	0.0140713	-0.0243902	0.0312311	0.269119	0.42265	0.786562	0.42265
																																				chr1	83732201	83732400	0.0742514	0.068544	0.150164	0.0478776	0.071423	0.00468459	0.312816	0.0738924	0.578649	0.0227791
																																				chr1	84281401	84281600	0.0543274	-0.0325273	-0.0339357	0.00579764	0.0150821	0.00328205	0.533443	0.29975	0.887461	0.494037
																																				chr1	84673801	84674000	0.0795693	-0.0416667	-0.0416667	-0.0178571	0.00565476	0.0290643	0.42265	0.42265	0.745543	0.907
																																				chr1	84844001	84844200	0.0521905	0.023809	0.038461	0.0312495	0.0277773	0.00546561	0.422658	0.422655	0.422656	0.422657
																																				chr1	86153801	86154000	0.0972869	-0.109319	0.0534186	-0.0576389	-0.0202993	0.00564306	0.446357	0.6816	0.640511	0.749716
																																				chr1	86342201	86342400	0.0916661	-5e-07	-5e-07	0.0781245	-5e-07	5.6459e-05	0.42265	0.42265	0.422652	0.42265
																																				chr1	86452401	86452600	0.0575891	-0.0164647	-0.0164647	-0.00888894	-0.00888894	0.0336735	0.0270827	0.0270827	0.385286	0.385286
																																				chr1	86589401	86589600	0.0770323	0.114583	0.0687499	0.0798611	0.179057	0.00332074	0.104358	0.317663	0.391688	0.351814
																																				chr1	86797801	86798000	0.0690471	0.0624994	-5e-07	0.0416661	-5e-07	1.18944e-06	0.422653	0.42265	0.422654	0.42265
																																				chr1	87208801	87209000	0.0556736	-0.026389	0.0539879	-0.00867708	-0.0364936	0.00142648	0.412206	0.239591	0.467556	0.155947
																																				chr1	88099401	88099600	0.084265	-5e-07	-5e-07	-5e-07	-5e-07	0.0218879	0.42265	0.42265	0.42265	0.42265
																																				chr1	88152201	88152400	0.095758	0.0155841	-0.00284738	0.00247539	-0.00531763	0.0472376	0.24737	0.666797	0.833521	0.324993
																																				chr1	88181401	88181600	0.0553314	0.01293	0.00282904	0.00619604	0.0159735	0.0226213	0.0972623	0.872503	0.773673	0.367559
																																				chr1	88183601	88183800	0.0556441	0.0653089	0.155889	0.0443295	0.0732407	0.0188451	0.307321	0.537	0.707384	0.398492
																																				chr1	89027801	89028000	0.0932339	0.0281789	0.00416666	0.0075	0.0142857	0.0320928	0.180837	0.859972	0.780618	0.375305
																																				chr1	89767201	89767400	0.0811116	-0.0145833	-0.03125	-0.00267856	0.000504044	0.00440559	0.720447	0.42265	0.955314	0.988597
																																				chr1	89924801	89925000	0.05673	-0.00631054	0.0417664	-0.0159259	-0.00513253	0.010323	0.591101	0.544689	0.0254918	0.249273
																																				chr1	89947001	89947200	0.0739638	0.0301279	-0.00537667	-0.0213059	0.10769	0.0442305	0.678747	0.941926	0.863037	0.369873
																																				chr1	90303401	90303600	0.103978	0.0336309	0.0327672	-0.0206729	0.0626604	0.0119063	0.556188	0.241671	0.23937	0.53459
																																				chr1	90350201	90350400	0.0841949	0.00876326	-0.00260039	0.0282318	0.155197	0.0071386	0.77558	0.959783	0.258303	0.355414
																																				chr1	90353001	90353200	0.0521805	-0.0178571	-0.00952382	-0.0345238	-0.0155665	0.0350886	0.397099	0.740172	0.00118695	0.498615
																																				chr1	91304601	91304800	0.0502446	-5e-07	-5e-07	-5e-07	0.0616661	0.000667548	0.42265	0.42265	0.42265	0.104461
																																				chr1	92003801	92004000	0.105855	0.0695157	-0.00159281	0.225834	0.147623	0.0151957	0.436207	0.832185	0.0487574	0.412704
																																				chr1	92100401	92100600	0.0719608	0.0781245	-5e-07	-5e-07	0.0156245	0.00796253	0.422652	0.42265	0.42265	0.422662
																																				chr1	92216401	92216600	0.0552192	0.00149284	0.0212878	-0.0187207	-0.00356922	0.000300359	0.964088	0.706414	0.201584	0.897086
																																				chr1	92224601	92224800	0.14529	-0.147352	0.0217376	0.0368239	0.0426589	0.0123282	0.438137	0.781184	0.745513	0.664533
																																				chr1	92246801	92247000	0.0574074	0.0648148	0.0856481	-0.00831443	0.102315	0.0114847	0.526984	0.50321	0.732105	0.174332
																																				chr1	92762401	92762600	0.0707472	0.0569017	0.0222787	0.0607309	0.0148506	0.0481608	0.028766	0.59531	0.0607312	0.487002
																																				chr1	93522201	93522400	0.0875512	0.0234561	0.0236194	0.0347273	0.0358586	0.00105807	0.490077	0.412517	0.268717	0.593351
																																				chr1	93797601	93797800	0.083404	-0.165265	-0.203015	-0.0437776	-0.0646793	0.00194032	0.271174	0.110408	0.593705	0.141934
																																				chr1	93911201	93911400	0.0853174	-5e-07	0.124999	-5e-07	-5e-07	0.0474942	0.42265	0.422651	0.42265	0.42265
																																				chr1	94265801	94266000	0.0685083	-0.0279867	0.0127171	-0.0292409	-0.00824406	0.00589526	0.158698	0.293145	0.128984	0.816991
																																				chr1	94363801	94364000	0.0608601	0.000426065	0.0244493	0.0109524	0.0253393	0.0173018	0.940145	0.123976	0.119965	0.181854
																																				chr1	94364001	94364200	0.0642125	-0.0747682	-0.0575128	-0.0575655	0.0986499	0.00544939	0.0945671	0.438648	0.142756	0.0710524
																																				chr1	95248001	95248200	0.0542642	-1.99713e-05	-0.0157112	0.0687929	-0.0101717	0.0288112	0.999346	0.20648	0.130607	0.500403
																																				chr1	95422801	95423000	0.080246	0.0223174	0.0541491	0.0731917	0.0440208	0.0331262	0.73808	0.274307	0.268603	0.687052
																																				chr1	95841601	95841800	0.0847221	-5e-07	-5e-07	0.0624994	0.249998	0.042066	0.42265	0.42265	0.422653	0.422651
																																				chr1	96088601	96088800	0.076441	0.0430364	-0.0131006	0.0429667	0.00911165	0.00348591	0.217722	0.707424	0.0524096	0.876981
																																				chr1	96156601	96156800	0.124999	-5e-07	0.174999	-5e-07	-5e-07	0.00804997	0.42265	0.144814	0.42265	0.42265
																																				chr1	96218001	96218200	0.069534	0.161511	0.112498	0.130563	0.130763	0.0347845	0.15957	0.156644	0.0426822	0.0930307
																																				chr1	96416401	96416600	0.0504746	-0.0407407	-0.00949075	-0.0407407	-0.0407407	0.0230871	0.00816341	0.791431	0.00816341	0.00816341
																																				chr1	96899001	96899200	0.114584	-0.0126263	0.048334	-0.0093583	-6.9e-09	0.00837861	0.852877	0.167619	0.895638	1
																																				chr1	96899201	96899400	0.0700204	0.0121628	0.166042	0.0536011	0.138686	0.046522	0.961253	0.392707	0.450505	0.149965
																																				chr1	96900001	96900200	0.0553464	0.00587842	0.0547684	0.0247957	0.0616279	0.0203338	0.898442	0.241202	0.523295	0.27918
																																				chr1	96975401	96975600	0.0666661	-5e-07	-5e-07	-5e-07	0.0437495	0.00283791	0.42265	0.42265	0.42265	0.196461
																																				chr1	97005401	97005600	0.0609557	-0.00367647	-0.00367647	-0.00367647	-0.00367647	0.00374961	0.42265	0.42265	0.42265	0.42265
																																				chr1	97249801	97250000	0.124999	-5e-07	0.0999993	-5e-07	0.0526311	0.00804996	0.42265	0.422652	0.42265	0.422653
																																				chr1	97414801	97415000	0.075552	0.221334	0.0421325	0.0541269	-0.0672425	0.0243593	0.0155756	0.79585	0.0179276	0.00121585
																																				chr1	97420201	97420400	0.121047	0.0659582	0.148327	-0.0932166	0.0926021	0.0159587	0.461534	0.373317	0.456388	0.355246
																																				chr1	98107601	98107800	0.059267	0.0262645	0.0118817	-0.00303523	0.0421088	0.0131738	0.283891	0.35636	0.83227	0.384675
																																				chr1	98155601	98155800	0.0557193	6.01034e-05	0.0214342	-0.000584662	0.00690689	0.00605894	0.997697	0.3578	0.960181	0.353912
																																				chr1	98302601	98302800	0.0534569	0.0333328	0.00609706	0.0113631	0.0249995	0.0154476	0.422656	0.422681	0.422667	0.422657
																																				chr1	98393201	98393400	0.0539767	-5e-07	-5e-07	-5e-07	-5e-07	0.000493292	0.42265	0.42265	0.42265	0.42265
																																				chr1	98578801	98579000	0.191896	-0.0867924	-0.0360935	-0.111333	0.135425	0.0415178	0.0901267	0.604627	0.178646	0.437874
																																				chr1	99185601	99185800	0.106249	0.071428	0.0999993	0.0999993	0.071428	0.0165966	0.422652	0.422652	0.422652	0.422652
																																				chr1	99323801	99324000	0.122745	0.0993361	0.0272726	0.0966908	0.00283521	0.000530965	0.340574	0.626507	0.403041	0.958609
																																				chr1	99425201	99425400	0.0737279	0.0105603	-0.012069	0.00468913	0.0395005	0.010062	0.804598	0.64417	0.875065	0.495527
																																				chr1	99559801	99560000	0.0794549	-0.0219696	-0.0152104	-0.00515555	0.0322689	0.0195269	0.646801	0.7483	0.913095	0.638671
																																				chr1	99775201	99775400	0.0850253	-0.0256487	0.0517706	-0.00359104	-0.0143365	0.0195406	0.0792433	0.574244	0.710309	0.404491
																																				chr1	99777001	99777200	0.0614716	0.0339527	0.0387473	-0.0145968	0.0476828	0.00566537	0.589663	0.554256	0.533054	0.480495
																																				chr1	100207601	100207800	0.0603949	0.015151	-5e-07	-5e-07	0.0370365	0.00425877	0.422662	0.42265	0.42265	0.422655
																																				chr1	100391801	100392000	0.0619042	-5e-07	0.0499995	0.038461	-5e-07	2.91107e-05	0.42265	0.422654	0.422655	0.42265
																																				chr1	100679001	100679200	0.0572912	0.0113631	-5e-07	-5e-07	-5e-07	0.0229096	0.422667	0.42265	0.42265	0.42265
																																				chr1	101339001	101339200	0.0585988	-0.0237294	-0.0685504	-0.0178725	-0.0401241	0.0153517	0.689458	0.159827	0.777742	0.453698
																																				chr1	101393201	101393400	0.0856504	-0.0159524	0.0733333	0.00222944	-0.00575569	2.31221e-06	0.0587622	0.498169	0.915669	0.295778
																																				chr1	101636601	101636800	0.0652509	-5e-07	0.0192303	0.0192303	0.00847407	0.00714714	0.42265	0.42266	0.42266	0.422672
																																				chr1	102059201	102059400	0.085182	0.137255	0.00904975	0.0420168	-0.0294118	0.0333802	0.502532	0.868976	0.641021	0.42265
																																				chr1	102196601	102196800	0.10101	0.133928	-5e-07	-5e-07	0.0208328	8.23076e-05	0.00441505	0.42265	0.42265	0.422659
																																				chr1	102835801	102836000	0.0552518	0.10163	0.00525946	0.043224	0.0380888	0.00339368	0.0255525	0.812192	0.0587638	0.208238
																																				chr1	102998201	102998400	0.128065	0.0397441	-0.0106918	-0.0744629	-0.0522268	0.0450288	0.572682	0.899008	0.280299	0.755183
																																				chr1	102998601	102998800	0.0603966	0.0353685	0.0294358	0.0277494	-0.00942291	0.00266348	0.8488	0.428151	0.72403	0.945063
																																				chr1	103910201	103910400	0.0830008	0.0262629	0.0211909	0.0196277	-0.0666118	0.0459907	0.737806	0.857613	0.699796	0.546178
																																				chr1	103917601	103917800	0.0506459	0.00166297	0.0406255	0.059862	0.0902534	0.00825741	0.96475	0.247337	0.141814	0.36631
																																				chr1	104326201	104326400	0.0640072	-5e-07	-5e-07	0.0333328	-5e-07	0.0424768	0.42265	0.42265	0.422656	0.42265
																																				chr1	104419601	104419800	0.0949561	0.201673	0.0380695	0.021382	0.0709226	0.0240365	0.0495954	0.704167	0.791636	0.320221
																																				chr1	104462401	104462600	0.0698078	-5e-07	-5e-07	-5e-07	0.0147054	0.0132933	0.42265	0.42265	0.42265	0.422663
																																				chr1	104758801	104759000	0.0594426	0.122024	0.0541666	0.0481322	0.312499	0.00681787	0.486979	0.558497	0.57285	0.203883
																																				chr1	104835801	104836000	0.052626	0.0584837	0.00177096	0.00331041	0.0238095	0.00767178	0.288189	0.881692	0.80477	0.522641
																																				chr1	105156401	105156600	0.0781832	0.0285709	0.038461	0.0106378	0.0615525	0.0014574	0.422656	0.422655	0.422668	0.000236605
																																				chr1	105189601	105189800	0.0811719	0.00223811	-0.00621914	0.0641823	0.0406787	0.0380455	0.941744	0.867137	0.0641254	0.0316665
																																				chr1	105470401	105470600	0.0655714	-0.0265952	0.039326	-0.0988591	-0.0333481	0.038834	0.401568	0.576063	0.179086	0.341983
																																				chr1	105767601	105767800	0.0583328	0.0312495	0.0333328	0.0263153	-5e-07	0.000334191	0.422656	0.422656	0.422657	0.42265
																																				chr1	105836601	105836800	0.0535184	-0.0054945	0.0162446	0.053768	0.0062702	0.000232076	0.42265	0.544066	0.0103465	0.676859
																																				chr1	105975401	105975600	0.0768993	-0.0642019	0.0447349	0.0135053	-0.0225496	0.00471705	0.53811	0.745438	0.77439	0.662601
																																				chr1	107470201	107470400	0.157738	-5e-07	-5e-07	-5e-07	0.0787873	0.00124659	0.42265	0.42265	0.42265	0.0228604
																																				chr1	107807201	107807400	0.153485	-0.00537525	0.161977	0.0551234	0.178532	0.00883161	0.943977	0.338808	0.608422	0.36047
																																				chr1	108281401	108281600	0.0512811	0.00648578	-0.00887356	0.00698478	-0.00318783	0.00401397	0.671317	0.572062	0.733618	0.825118
																																				chr1	108289601	108289800	0.0704247	-0.0217154	-0.0142487	0.0522962	0.0187815	0.00180203	0.536829	0.129043	0.257487	0.489708
																																				chr1	108659601	108659800	0.0530591	0.063513	0.0964669	0.068965	-5e-07	0.00626591	0.223858	0.104845	0.422653	0.42265
																																				chr1	108991801	108992000	0.205717	-0.0741649	-0.272497	-0.113323	-0.00720383	0.00254888	0.418458	0.162424	0.48154	0.93891
																																				chr1	109163401	109163600	0.153147	0.0683906	0.0232771	-0.00323978	0.00750415	0.0201145	0.249134	0.00591331	0.796322	0.116721
																																				chr1	109307601	109307800	0.0563417	0.0664434	0.0464975	0.0333729	-0.00614788	0.00126696	0.370386	0.736447	0.158239	0.881404
																																				chr1	109415201	109415400	0.0687154	-0.0727722	0.0392393	0.0264302	-0.0583362	0.0121419	0.196084	0.248398	0.47633	0.183157
																																				chr1	109670601	109670800	0.088162	0.226613	0.0167568	0.0712596	-0.0145486	0.0247302	0.168488	0.807371	0.340302	0.825142
																																				chr1	109710401	109710600	0.0513153	-5e-07	-5e-07	-5e-07	0.045454	3.64131e-07	0.42265	0.42265	0.42265	0.422654
																																				chr1	109950201	109950400	0.0506589	0.0819514	0.000559191	-0.0018358	-0.00610869	0.00732213	0.385544	0.963648	0.848601	0.283296
																																				chr1	110567601	110567800	0.0732556	-5e-07	-5e-07	-5e-07	-5e-07	0.0090079	0.42265	0.42265	0.42265	0.42265
																																				chr1	110638001	110638200	0.0840267	0.0366826	-0.00877193	-0.00877193	0.0596804	0.00236029	0.511191	0.42265	0.42265	0.168422
																																				chr1	111301201	111301400	0.158333	0.149999	0	0.0666666	-0.0999998	0.0370454	0.633492	1	0.764298	0.42265
																																				chr1	111762201	111762400	0.0639966	0.0766275	-0.0126582	0.023056	0.00272639	0.00195925	0.484968	0.42265	0.60477	0.903684
																																				chr1	111859801	111860000	0.0565448	0.024273	-5e-07	-5e-07	-5e-07	0.0297532	0.2627	0.42265	0.42265	0.42265
																																				chr1	112332801	112333000	0.0544112	-5e-07	-5e-07	-5e-07	-5e-07	3.58759e-05	0.42265	0.42265	0.42265	0.42265
																																				chr1	112436001	112436200	0.0577844	0.0889694	0.0748144	0.192295	-0.0201288	0.0473224	0.139073	0.398771	0.246514	0.765608
																																				chr1	112534001	112534200	0.0582173	-0.0284726	-0.0403177	-0.0354859	-0.0130654	0.0240315	0.368574	0.214028	0.280264	0.731954
																																				chr1	112918201	112918400	0.069761	0.0204824	0.0632855	0.0284615	0.00339523	0.00469843	0.140979	0.237003	0.3381	0.712542
																																				chr1	113095801	113096000	0.0787873	-5e-07	0.266665	-5e-07	0.038461	0.000445963	0.42265	0.0571909	0.42265	0.422655
																																				chr1	113773201	113773400	0.0838903	-0.0371428	0.143529	0.201076	0.0169201	0.0143421	0.0711652	0.0552351	0.161703	0.491897
																																				chr1	113913601	113913800	0.0543855	0.0156245	0.0156245	-5e-07	-5e-07	0.00193975	0.422662	0.422662	0.42265	0.42265
																																				chr1	114610801	114611000	0.0592276	-5e-07	-5e-07	-5e-07	0.00892807	0.00792576	0.42265	0.42265	0.42265	0.422671
																																				chr1	115240001	115240200	0.0733943	-0.0372044	-0.053735	0.0089873	0.10411	0.0253168	0.757238	0.340712	0.895818	0.481779
																																				chr1	115398201	115398400	0.0689484	-5e-07	-5e-07	-5e-07	-5e-07	0.0325172	0.42265	0.42265	0.42265	0.42265
																																				chr1	115720201	115720400	0.159683	0.0341248	0.0449832	0.0516844	0.0119479	0.00132313	0.447773	0.319987	0.559026	0.760218
																																				chr1	116116401	116116600	0.0693589	0.00196078	-0.00383632	0.0109351	-0.0147059	0.0129267	0.937743	0.853265	0.746925	0.42265
																																				chr1	116388001	116388200	0.110238	-0.061747	-0.00989241	0.014648	0.0192124	0.00447563	0.164597	0.857305	0.837866	0.512332
																																				chr1	116388201	116388400	0.0603013	0.0373161	0.0132731	0.0414863	-0.00396825	0.000220825	0.463218	0.531368	0.459199	0.42265
																																				chr1	116733401	116733600	0.0513818	0.0220583	-5e-07	0.0116274	0.0188674	0.0308518	0.422658	0.42265	0.422666	0.42266
																																				chr1	116838801	116839000	0.0520936	0.00359195	-0.0172414	0.0140086	0.0827585	0.00633472	0.906489	0.42265	0.732569	0.500434
																																				chr1	117268801	117269000	0.0588047	0.087367	-0.000346505	-0.012535	-0.0195773	0.000163492	0.44772	0.98785	0.309815	0.0840213
																																				chr1	117619401	117619600	0.0533573	0.0248776	-0.0345487	-0.0594186	-0.0582214	0.0352162	0.734361	0.621063	0.162981	0.206687
																																				chr1	117834601	117834800	0.0503626	0.0051699	-0.00487329	0.00976502	-0.000266453	0.00356349	0.700687	0.681212	0.4911	0.985405
																																				chr1	118218201	118218400	0.0520328	0.0416661	0.0769225	0.0312495	0.071428	0.00131908	0.422654	0.422652	0.422656	0.422652
																																				chr1	118465001	118465200	0.0781723	0.0162065	-0.0405917	0.0208778	0.00969782	0.0325096	0.487667	0.509272	0.725849	0.724282
																																				chr1	119253601	119253800	0.0656961	-5e-07	0.0099995	-5e-07	-5e-07	0.00638333	0.42265	0.422669	0.42265	0.42265
																																				chr1	119509201	119509400	0.0620295	-5e-07	-5e-07	-5e-07	-5e-07	0.000420269	0.42265	0.42265	0.42265	0.42265
																																				chr1	119699801	119700000	0.0614033	0.00956938	0.0423976	0.0270468	0.0102796	0.00160087	0.750487	0.535092	0.273672	0.738945
																																				chr1	119769801	119770000	0.0980856	0.0624994	-5e-07	0.071428	0.30263	2.38663e-05	0.422653	0.42265	0.422652	0.264917
																																				chr1	120043001	120043200	0.131951	0.0199995	0.0515868	-5e-07	0.0102036	0.00203139	0.422659	0.00586526	0.42265	0.422669
																																				chr1	120060601	120060800	0.0567934	-0.0171433	-0.0457119	0.062874	-0.0106488	0.0366114	0.626497	0.266635	0.171674	0.759121
																																				chr1	120103601	120103800	0.0628105	-5e-07	-5e-07	-5e-07	-5e-07	0.029553	0.42265	0.42265	0.42265	0.42265
																																				chr1	121456401	121456600	0.0752039	0.0935028	0.0810516	0.142018	0.0465517	0.000958882	0.489695	0.0821887	0.0507899	0.550298
																																				chr1	121456601	121456800	0.0595233	0.0827834	-5e-07	0.149999	-5e-07	0.0150681	0.119416	0.42265	0.272394	0.42265
																																				chr1	121533601	121533800	0.1062	0.100595	0.0749999	-0.0333333	0.0183007	0.00251668	0.100287	0.380414	0.42265	0.6452
																																				chr1	121798801	121799000	0.0578097	0.0203659	0.0303025	0.00526266	0.00505	0.0476609	0.285875	0.183508	0.422686	0.422688
																																				chr1	122170201	122170400	0.0591756	-0.00690518	-0.0303584	-0.038833	-0.0231935	0.0154055	0.824968	0.362871	0.254471	0.448534
																																				chr1	122237801	122238000	0.0540229	-0.00193015	0.0121955	0.011894	0.0388155	0.0439842	0.861779	0.259341	0.413526	0.0753223
																																				chr1	122752401	122752600	0.0524957	0.00665576	-0.000542937	-0.00190871	-0.00525507	0.0283681	0.647072	0.966257	0.739237	0.405029
																																				chr1	123729601	123729800	0.0501582	0.0301179	-0.02	-0.02	-0.000229117	0.00738017	0.328841	0.42265	0.42265	0.992108
																																				chr1	123922001	123922200	0.0610853	-0.0521002	0.0740809	-0.0458502	0.0503998	0.00378771	0.0339126	0.252773	0.0590312	0.176596
																																				chr1	123922201	123922400	0.152363	-0.0106857	0.0158719	0.180062	0.0644854	0.00569133	0.845957	0.57081	0.378073	0.405841
																																				chr1	124184001	124184200	0.0572676	0.00439765	0.0182865	-0.0223881	0.00304086	0.0209354	0.911276	0.552454	0.42265	0.907447
																																				chr1	124936601	124936800	0.0538448	0.00374147	-0.0105404	0.0103793	-0.00498567	0.0133206	0.750407	0.450351	0.584728	0.77419
																																				chr1	125679401	125679600	0.0537402	0.0204573	-0.0132623	-0.0149352	0.0174669	0.00477873	0.00923338	0.35418	0.144158	0.716047
																																				chr1	125850001	125850200	0.0538342	0.0178566	0.0249995	0.0110577	0.0132738	0.0368376	0.422661	0.422657	0.000762301	0.422664
																																				chr1	126158601	126158800	0.0615266	0.000273534	0.0388971	-0.0685395	0.0875599	0.0239403	0.989055	0.788489	0.0281134	0.58073
																																				chr1	126421201	126421400	0.0635719	-0.0204422	0.0095757	-0.0118215	0.0133297	0.0174394	0.00166182	0.0570406	0.305545	0.498249
																																				chr1	126440401	126440600	0.102999	-0.0193933	-0.0826923	0.113469	-0.0617303	0.0392819	0.837713	0.430001	0.29819	0.565508
																																				chr1	126564401	126564600	0.0517084	0.00649301	-5e-07	-5e-07	-5e-07	0.00091	0.422679	0.42265	0.42265	0.42265
																																				chr1	126762201	126762400	0.0613809	0.0357739	-0.0156531	0.0325438	-0.00174032	0.00218034	0.538297	0.481634	0.395023	0.929922
																																				chr1	126979001	126979200	0.0515163	0.0717698	0.0333328	-5e-07	-5e-07	0.00613938	0.0643265	0.422656	0.42265	0.42265
																																				chr1	126979401	126979600	0.0516274	-5e-07	-5e-07	-5e-07	-5e-07	0.0410838	0.42265	0.42265	0.42265	0.42265
																																				chr1	128011201	128011400	0.212912	-0.0833332	0.0833329	0.166666	-0.0476189	0.00680969	0.42265	0.698489	0.591752	0.651845
																																				chr1	128774801	128775000	0.0577166	0.0771851	0.0131872	0.0100155	0.023809	0.0179019	0.345227	0.0630835	0.00159633	0.422658
																																				chr1	130593201	130593400	0.0707096	0.0324638	-0.0275362	0.105797	0.00371376	0.00459078	0.644116	0.0415768	0.0888512	0.917657
																																				chr1	130776201	130776400	0.0972753	0.127065	-0.0343089	-0.0095483	-0.0122815	0.0163673	0.337292	0.319651	0.877118	0.903671
																																				chr1	131617601	131617800	0.0533741	0.00899345	0.00350765	0.000312917	0.0147904	0.0196909	0.378086	0.800854	0.977181	0.239574
																																				chr1	131935001	131935200	0.0694439	-5e-07	-5e-07	0.0499995	-5e-07	0.00122495	0.42265	0.42265	0.422654	0.42265
																																				chr1	131997801	131998000	0.0593152	0.010195	-0.0106383	0.0206117	0.00287521	0.000664734	0.705491	0.42265	0.596106	0.882605
																																				chr1	132182201	132182400	0.0516611	-0.025	0.0166667	0.0215368	0.0965277	0.0370345	0.42265	0.764298	0.480123	0.304678
																																				chr1	132356601	132356800	0.102413	-0.00146199	0.00347222	0.107607	0.00448029	0.0145045	0.972993	0.941379	0.391954	0.925785
																																				chr1	132392201	132392400	0.0713285	-0.00988194	0.0524525	0.062183	-0.211549	0.0055145	0.924652	0.521143	0.142019	0.024181
																																				chr1	132402201	132402400	0.0861146	-0.0262533	-0.0404149	-0.0393684	-0.0203025	0.0358493	0.533941	0.374838	0.380174	0.623153
																																				chr1	132447001	132447200	0.0561025	-0.00110742	-0.00720498	0.0142533	0.0233581	0.0127589	0.873371	0.00851251	0.346495	0.00457302
																																				chr1	132808601	132808800	0.0552967	0.0101339	0.0110994	-0.0152284	0.00817648	0.0290884	0.764583	0.658692	0.42265	0.725931
																																				chr1	133287401	133287600	0.104778	0.0800631	-5e-07	-5e-07	-5e-07	0.0389779	0.00733062	0.42265	0.42265	0.42265
																																				chr1	133973001	133973200	0.0722858	-0.00761238	-0.00153415	-0.00596947	0.020465	0.0323002	0.574664	0.938132	0.238725	0.368326
																																				chr1	134793801	134794000	0.0553312	0.00347221	0.0995943	-0.00072946	0.0123229	0.0110773	0.949167	0.118614	0.978838	0.732728
																																				chr1	134998201	134998400	0.0633531	0.0483001	0.037456	0.0158687	-0.00415286	0.000897912	0.105123	0.439229	0.133921	0.874833
																																				chr1	135300601	135300800	0.0601809	0.0999994	-5e-07	-5e-07	0.0833328	0.0449638	0.422652	0.42265	0.42265	0.422652
																																				chr1	135349001	135349200	0.050724	-5e-07	0.0416661	0.0217386	0.0333328	1.8826e-05	0.42265	0.422654	0.422659	0.422656
																																				chr1	136003601	136003800	0.0540293	-5e-07	0.0416661	-5e-07	0.023809	0.0243887	0.42265	0.422654	0.42265	0.422658
																																				chr1	136547801	136548000	0.108823	-0.0526782	-0.13019	-0.0115318	-0.0836481	0.000417737	0.459967	0.32558	0.884141	0.575001
																																				chr1	136666201	136666400	0.0816666	0.071428	0.183332	-5e-07	0.055555	0.00124835	0.422652	0.00816342	0.42265	0.422653
																																				chr1	137508001	137508200	0.0512767	0.0208328	0.0312495	0.0172409	0.0104162	0.00064492	0.422659	0.422656	0.422661	0.422668
																																				chr1	137660201	137660400	0.126165	0.055555	-5e-07	0.0999993	0.0833328	0.0272299	0.422653	0.42265	0.422652	0.422652
																																				chr1	137978601	137978800	0.0748257	0.00580186	0.00807042	0.000597504	0.0103136	0.03808	0.336198	0.593564	0.921524	0.0108093
																																				chr1	138047201	138047400	0.0537284	-0.00855164	-0.00538473	0.0638639	-0.0167484	0.00227354	0.428436	0.690968	0.0826577	0.0279337
																																				chr1	138365601	138365800	0.29365	0.142856	0.249998	0.249999	0.0499995	0.0335341	0.422651	0.422651	0.422651	0.422654
																																				chr1	139315201	139315400	0.0604033	0.031884	0.0045031	-0.00531832	-0.00978261	0.0113775	0.524846	0.785901	0.412979	0.0657178
																																				chr1	140050601	140050800	0.0547138	0.0833328	-5e-07	-5e-07	0.0666661	0.0406105	0.422652	0.42265	0.42265	0.422653
																																				chr1	140376801	140377000	0.0632554	-0.0633509	-0.0436004	-0.00597353	0.0142844	0.0453307	0.45039	0.532033	0.871952	0.726503
																																				chr1	140772001	140772200	0.0633116	-5e-07	-5e-07	0.055555	-5e-07	0.0105614	0.42265	0.42265	0.422653	0.42265
																																				chr1	140852001	140852200	0.0544658	0.0298131	0.055185	0.01078	0.149484	0.0189988	0.660336	0.362199	0.761514	0.0683896
																																				chr1	140943801	140944000	0.0631574	-5e-07	-5e-07	-5e-07	0.0624995	0.0488417	0.42265	0.42265	0.42265	6.40011e-11
																																				chr1	141120601	141120800	0.0677065	0.0406065	0.0172409	0.038461	0.0413011	0.00653365	0.00496243	0.422661	0.422655	0.0738169
																																				chr1	141416401	141416600	0.0591101	0.00951481	-0.0977291	0.0222525	0.0535031	0.0324241	0.818679	0.124896	0.701756	0.280121
																																				chr1	142171001	142171200	0.0577651	0.0624994	0.0357138	0.0716841	0.0294112	0.0325883	0.422653	0.422655	0.210665	0.422656
																																				chr1	142462001	142462200	0.116882	-5e-07	-5e-07	-5e-07	0.071428	0.00182628	0.42265	0.42265	0.42265	0.422652
																																				chr1	143003601	143003800	0.0583914	0.000551107	0.00911615	-0.0108524	0.0334458	0.0472257	0.945556	0.778946	0.342288	0.590611
																																				chr1	143057401	143057600	0.416665	-5e-07	0.249998	-5e-07	-5e-07	0.00122493	0.42265	0.422651	0.42265	0.42265
																																				chr1	143178601	143178800	0.0608328	-5e-07	-5e-07	-5e-07	-5e-07	0.006593	0.42265	0.42265	0.42265	0.42265
																																				chr1	143271201	143271400	0.0545544	-0.00637755	-0.00504658	0.00827969	0.0190096	0.0106557	0.867267	0.897107	0.803887	0.583126
																																				chr1	143919001	143919200	0.0643315	0.0293694	0.0248717	-0.0186162	-0.0555057	0.00329147	0.382314	0.710399	0.536304	0.0537648
																																				chr1	144022401	144022600	0.0593978	0.0222796	0.0100989	-0.00457908	-0.00184659	0.0253191	0.230462	0.770634	0.797102	0.680315
																																				chr1	144196601	144196800	0.0509031	-0.0172414	0.0355364	0.0122126	0.0611851	0.0359576	0.42265	0.17884	0.621661	0.113564
																																				chr1	144458601	144458800	0.0842061	0.0394562	-0.0210472	-0.0503177	-0.0642153	0.00348496	0.40758	0.589662	0.190677	0.106422
																																				chr1	144971201	144971400	0.0588649	-0.0295467	-0.0397508	-0.032175	-0.0102822	0.026263	0.101962	0.000394486	0.0517312	0.563751
																																				chr1	145154001	145154200	0.0657039	-5e-07	-5e-07	0.0199995	0.0511899	0.00129083	0.42265	0.42265	0.422659	0.0805176
																																				chr1	145175001	145175200	0.0690471	-5e-07	-5e-07	0.0294112	-5e-07	1.18944e-06	0.42265	0.42265	0.422656	0.42265
																																				chr1	146274201	146274400	0.0630499	-5e-07	-5e-07	0.0208328	0.0624994	0.0234493	0.42265	0.42265	0.422659	0.422653
																																				chr1	146470201	146470400	0.0638344	0.0357138	0.0681813	0.0476185	0.0285709	0.0269119	0.422655	0.422653	0.422654	0.422656
																																				chr1	147101001	147101200	0.0579827	-5e-07	-5e-07	-5e-07	-5e-07	3.72038e-08	0.42265	0.42265	0.42265	0.42265
																																				chr1	147360601	147360800	0.0871988	-0.00675676	-0.00675676	-0.000768732	0.00640114	0.00244175	0.42265	0.42265	0.939901	0.707385
																																				chr1	147701001	147701200	0.0579659	-5e-07	-5e-07	-5e-07	-5e-07	0.00701386	0.42265	0.42265	0.42265	0.42265
																																				chr1	148146201	148146400	0.0547654	0.0277773	-5e-07	-5e-07	0.0363631	0.0156527	0.422657	0.42265	0.42265	0.422655
																																				chr1	148239601	148239800	0.0507325	0.00632233	-0.00115447	0.00742828	0.0220116	0.0022334	0.544487	0.924674	0.714684	0.412198
																																				chr1	148601401	148601600	0.0538766	0.147726	0.0499995	0.0624994	0.0416661	0.00503143	0.285456	0.422654	0.422653	0.422654
																																				chr1	148687001	148687200	0.0584207	0.0730246	0.0138459	0.0452342	0.0111558	0.00959196	0.477693	0.502935	0.445198	0.624441
																																				chr1	148693601	148693800	0.0519972	-0.0134166	-0.0144422	-0.0214856	-0.0157799	0.0203639	0.517315	0.421599	0.242548	0.339789
																																				chr1	149709801	149710000	0.0581908	-5e-07	-5e-07	-5e-07	-5e-07	0.00369598	0.42265	0.42265	0.42265	0.42265
																																				chr1	150095401	150095600	0.0669638	0.11111	-5e-07	0.0322576	0.035098	1.64833e-05	0.422651	0.42265	0.422656	0.000307654
																																				chr1	150184001	150184200	0.0895265	0.0982137	0.0937494	-5e-07	0.0166662	0.0145965	0.0669927	0.0954667	0.42265	0.422661
																																				chr1	151837001	151837200	0.0529454	-0.000989653	0.00882135	0.0160178	0.0275573	0.00192404	0.897326	0.616812	0.436663	0.0904219
																																				chr1	151995801	151996000	0.170454	0.0833327	-5e-07	-5e-07	0.0624994	0.0249127	0.422652	0.42265	0.42265	0.422653
																																				chr1	152224001	152224200	0.0986553	-0.0186916	-0.00570458	-0.0186916	-0.000730926	0.0243736	0.42265	0.825493	0.42265	0.972823
																																				chr1	152651201	152651400	0.0519455	0.0280334	0.0564642	-0.00181992	0.0359083	0.00145026	0.565264	0.0233179	0.894724	0.485133
																																				chr1	152651401	152651600	0.0677859	0.0859836	0.0144614	-0.00373352	0.0340344	0.00251392	0.115013	0.412865	0.810943	0.140676
																																				chr1	152825801	152826000	0.121794	-5e-07	0.055555	0.0333328	0.0156245	0.0114009	0.42265	0.422653	0.422656	0.422662
																																				chr1	154070001	154070200	0.0634805	0.00833283	0.0243897	-5e-07	0.022522	0.0203779	0.422673	0.422658	0.42265	0.422658
																																				chr1	154089801	154090000	0.125281	-5e-07	0.0212154	0.0147955	0.0272396	0.0176164	0.42265	0.00503706	0.0328043	0.0322996
																																				chr1	154900401	154900600	0.059481	0.0169355	-0.00860215	0.00475387	0.00158461	0.017924	0.729059	0.684265	0.698251	0.959562
																																				chr1	155579201	155579400	0.0732249	0.0221371	0.05194	0.0114638	0.0469492	0.000581677	0.607007	0.30303	0.710682	0.160894
																																				chr1	155693801	155694000	0.0643934	-5e-07	-5e-07	0.0499995	-5e-07	0.00514962	0.42265	0.42265	0.422654	0.42265
																																				chr1	155749201	155749400	0.0549003	0.0147054	0.0441171	0.0322576	0.0338241	0.0284695	0.422663	0.0954678	0.422656	0.0088997
																																				chr1	156113201	156113400	0.059879	-0.0125	0.00474138	-0.0025	0.0075	0.0491435	0.42265	0.844483	0.890236	0.780618
																																				chr1	156691801	156692000	0.0674908	0.00473225	-0.000294214	0.0312238	-0.00441323	0.00716804	0.941791	0.997536	0.323598	0.917039
																																				chr1	156754201	156754400	0.190476	-5e-07	-5e-07	0.249998	-5e-07	0.000198189	0.42265	0.42265	0.422651	0.42265
																																				chr1	156933001	156933200	0.0528177	-0.0216503	0.00297086	-0.0207445	-0.0424836	0.0480954	0.471557	0.955628	0.499407	0.0830506
																																				chr1	157021201	157021400	0.0526175	0.0360243	0.0147054	0.0106378	0.0172409	0.0360844	0.0402411	0.422663	0.422668	0.422661
																																				chr1	157125601	157125800	0.0877463	0.0193844	0.0309523	0.0220093	0.0263101	0.0108238	0.69594	0.722017	0.610646	0.543858
																																				chr1	157305601	157305800	0.0526334	0.00750189	0.0866897	0.0398147	0.0758973	0.0180714	0.897402	0.144054	0.680798	0.252514
																																				chr1	157753801	157754000	0.0635319	0.0215992	0.183854	-0.0078125	-0.000459559	0.00230738	0.551444	0.324427	0.42265	0.969725
																																				chr1	158076001	158076200	0.0508035	0.0140542	-0.00446429	0.000690353	0.00752153	0.0291092	0.537463	0.42265	0.928597	0.24809
																																				chr1	158625801	158626000	0.0501073	0.0263153	0.0303025	0.0416661	0.0217386	0.0114228	0.422657	0.422656	0.422654	0.422659
																																				chr1	158784401	158784600	0.0758719	0.0616883	-0.0454545	-0.0454545	-0.0454545	0.0189129	0.64905	0.42265	0.42265	0.42265
																																				chr1	159138201	159138400	0.104911	0.124141	-0.00716225	0.111191	0.0951723	0.00970976	0.0656267	0.590324	0.00471394	0.0271932
																																				chr1	160014001	160014200	0.052815	0.0227268	-5e-07	-5e-07	0.0277773	0.00375112	0.422658	0.42265	0.42265	0.422657
																																				chr1	160526601	160526800	0.0751113	0.0161285	-5e-07	-5e-07	-5e-07	0.0368213	0.422662	0.42265	0.42265	0.42265
																																				chr1	160998601	160998800	0.0527926	0.000822092	-0.00383629	-0.00182341	0.00782834	0.00148611	0.955576	0.712519	0.880578	0.319397
																																				chr1	161102601	161102800	0.0601061	0.00388198	0.0166256	0.00992063	0.0376984	0.0382018	0.90289	0.710246	0.792207	0.584495
																																				chr1	161653401	161653600	0.072192	0.0081579	-0.00216873	0.00797062	0.0315175	0.0466462	0.677807	0.774408	0.000557506	0.0877254
																																				chr1	161668601	161668800	0.152586	0.195175	0.218018	-0.020802	0.0307017	0.0472518	0.0400092	0.359897	0.638058	0.720447
																																				chr1	162243001	162243200	0.06822	0.122656	0.00805529	0.0499831	0.0384024	0.0216229	0.617008	0.90062	0.436575	0.472861
																																				chr1	162250201	162250400	0.0959489	0.041824	0.00820584	-0.00266396	0.00582088	0.0157051	0.415206	0.288661	0.743464	0.74094
																																				chr1	162372401	162372600	0.0821431	-0.0140861	0.0207289	0.0482064	0.0297723	0.000414292	0.695352	0.539346	0.0346967	0.500438
																																				chr1	162460401	162460600	0.051929	0.010714	0.0355124	0.00606429	-0.01051	0.00455083	0.837006	0.677536	0.934079	0.318494
																																				chr1	163152601	163152800	0.054769	-0.0367063	-0.0367063	-0.029857	0.00830223	0.0131542	0.017776	0.017776	0.071705	0.469836
																																				chr1	165627001	165627200	0.119047	-5e-07	-5e-07	0.162499	-5e-07	0.0150679	0.42265	0.42265	0.049346	0.42265
																																				chr1	166437601	166437800	0.101961	-0.057971	-0.118664	0.0543329	-0.00186092	0.0379799	0.781763	0.0151097	0.140392	0.931542
																																				chr1	166537001	166537200	0.155201	0.108973	0.0326449	0.0185284	-0.0730846	1.50367e-05	0.00426417	0.77359	0.197683	0.0857308
																																				chr1	166539601	166539800	0.0505968	-0.0192661	-0.0053445	-0.0159671	-0.0412297	0.00399708	0.400482	0.800569	0.547521	0.122246
																																				chr1	166618401	166618600	0.0590998	-0.0273784	-0.00162449	0.0851876	-0.0167516	0.0162108	0.880386	0.954751	0.0573609	0.555781
																																				chr1	166698201	166698400	0.0643421	0.0974822	0.16876	0.054853	0.0431286	0.0050044	0.134767	0.0291606	0.189794	0.284257
																																				chr1	167323201	167323400	0.0565406	0.00657845	0.0365608	-5e-07	0.0125781	0.00123129	0.422679	0.229821	0.42265	0.422665
																																				chr1	167459601	167459800	0.0520379	0.0331428	0.0285287	-0.0153481	-0.0029595	0.0273555	0.658903	0.317362	0.270324	0.863777
																																				chr1	167484201	167484400	0.0687234	0.0102525	-0.0111111	0.0246032	0.0916684	0.0282876	0.456424	0.42265	0.578261	0.0386363
																																				chr1	167654401	167654600	0.101112	-0.00131856	0.00337693	0.0705222	0.00715132	2.19381e-05	0.953716	0.861526	0.111031	0.779242
																																				chr1	167682401	167682600	0.0594119	0.0837436	0.0452808	-0.00789268	0.0739705	0.0110738	0.368817	0.574054	0.76322	0.171347
																																				chr1	167699001	167699200	0.0613467	0.0660918	-0.0172414	0.00449774	-0.0172414	0.0130108	0.518635	0.42265	0.886122	0.42265
																																				chr1	167712601	167712800	0.0503404	0.00984266	0.00350843	0.00343514	0.00103076	0.000254808	0.175673	0.701294	0.116003	0.421943
																																				chr1	168057001	168057200	0.0537032	0.0624994	-5e-07	-5e-07	-5e-07	0.0125945	0.422653	0.42265	0.42265	0.42265
																																				chr1	168102201	168102400	0.0599883	0.00815067	0.0229913	0.0181811	0.0103457	0.0276275	0.537779	0.0713897	0.452401	0.680416
																																				chr1	168409601	168409800	0.0509976	-0.01	0.0122488	-0.01	0.0165151	0.0372292	0.42265	0.374208	0.42265	0.262486
																																				chr1	168435001	168435200	0.0628079	-0.0118182	0.0472734	-0.0142059	-0.00533544	1.14991e-05	0.165731	0.294665	0.200046	0.758755
																																				chr1	168486601	168486800	0.0786909	0.0341812	0.165974	0.0325447	0.12034	0.018012	0.521654	0.286769	0.35176	0.281098
																																				chr1	168534001	168534200	0.0552937	0.00757575	0.0464646	-0.00909091	0.0459815	0.00100406	0.728437	0.495934	0.42265	0.0891516
																																				chr1	169149001	169149200	0.0523985	0.046763	0.0521977	0.00267399	-0.00358451	0.0269266	0.0360075	0.596333	0.879922	0.835032
																																				chr1	170809401	170809600	0.0765766	-5e-07	-5e-07	0.0181813	0.0166662	0.0426742	0.42265	0.42265	0.42266	0.422661
																																				chr1	171350401	171350600	0.0512134	0.240195	0.0442896	0.0143802	-0.00980392	0.0110326	0.438338	0.0466151	0.283909	0.42265
																																				chr1	171637601	171637800	0.055059	-5e-07	-5e-07	-5e-07	-5e-07	0.000268988	0.42265	0.42265	0.42265	0.42265
																																				chr1	171779201	171779400	0.0685056	-0.0121951	-0.0121951	-0.0121951	-0.00219512	0.040651	0.42265	0.42265	0.42265	0.902052
																																				chr1	171841201	171841400	0.1477	-0.0104167	-0.0104167	0.123295	0.0107892	0.00105504	0.42265	0.42265	0.376112	0.461345
																																				chr1	171926801	171927000	0.0540547	-0.00775479	-0.00945128	0.0212538	0.0311116	0.0109029	0.835978	0.749671	0.667888	0.680791
																																				chr1	172608001	172608200	0.124094	0.234648	-0.0416666	-0.0416666	-0.0416666	0.00424211	0.410797	0.42265	0.42265	0.42265
																																				chr1	172757001	172757200	0.0844476	-5e-07	0.166666	0.166666	0.0999994	0.0399912	0.42265	0.422651	0.422651	0.422652
																																				chr1	172772401	172772600	0.150165	0.00680516	-0.0166001	0.00531084	0.0682212	0.00370788	0.567841	0.875768	0.857138	0.739208
																																				chr1	172772601	172772800	0.108772	0.0262058	0.0141021	-0.0114712	0.0070493	0.00216004	0.483551	0.825235	0.824933	0.973269
																																				chr1	173396001	173396200	0.0867214	0.0102297	-0.199261	-0.0841925	0.0504667	0.0246923	0.807029	0.0845748	0.801832	0.696205
																																				chr1	173404001	173404200	0.14323	0.108999	0.037131	-0.0517126	-0.0397521	0.0272113	0.42897	0.3229	0.417059	0.561408
																																				chr1	173512201	173512400	0.0889366	0.095486	-0.015625	-0.015625	-0.015625	0.00800582	0.484403	0.42265	0.42265	0.42265
																																				chr1	173942401	173942600	0.0931355	0.0270319	-0.00409836	0.254272	0.0882093	7.83656e-05	0.0362913	0.42265	0.00469202	0.4405
																																				chr1	174152001	174152200	0.0627655	-0.00536193	-0.00536193	-0.00536193	0.00366445	0.0365385	0.42265	0.42265	0.42265	0.66837
																																				chr1	174176201	174176400	0.0622869	-0.0254148	-0.0242908	-0.0292908	-0.00429078	0.0225327	0.0322859	0.0500202	0.00793073	0.880171
																																				chr1	174402401	174402600	0.0818685	-0.00892857	-0.00892857	-0.00892857	0.0148809	0.000633414	0.42265	0.42265	0.42265	0.61764
																																				chr1	174498801	174499000	0.0780921	-0.0263158	0.0263158	0.00146199	0.0349587	0.0204085	0.42265	0.698489	0.972993	0.415757
																																				chr1	175355401	175355600	0.15895	-0.0363548	0.25622	0.289856	0.0917179	0.0151182	0.509052	0.0373588	0.242959	0.537891
																																				chr1	175376001	175376200	0.0811403	-5e-07	-5e-07	0.0602795	-5e-07	0.000462068	0.42265	0.42265	0.303287	0.42265
																																				chr1	176346401	176346600	0.157448	-0.121728	0.097716	0.000216843	-0.0436981	0.0126312	0.000201545	0.349034	0.989442	0.0159041
																																				chr1	176369001	176369200	0.0902772	0.0871207	-5e-07	0.0416661	0.0952375	0.0132027	0.00188502	0.42265	0.422654	0.422652
																																				chr1	177234401	177234600	0.0803702	-0.042376	-0.0232457	0.0298845	-0.0420714	0.0160856	0.628789	0.728312	0.557131	0.5229
																																				chr1	177497601	177497800	0.0564338	0.0331062	-0.00462963	0.015974	0.00931021	0.0354621	0.475684	0.42265	0.359564	0.243216
																																				chr1	177860801	177861000	0.102386	-0.0416666	0.0138888	0.0833332	0.0488095	0.0170422	0.42265	0.859972	0.292893	0.499963
																																				chr1	178090401	178090600	0.0938108	0.078493	0.0422436	0.0037642	0.00116833	0.00919467	0.170053	0.259585	0.898921	0.968429
																																				chr1	178310401	178310600	0.0802345	0.0416661	-5e-07	-5e-07	-5e-07	0.0270005	0.422654	0.42265	0.42265	0.42265
																																				chr1	178917001	178917200	0.186056	-0.0102053	0.057312	-0.148063	0.0724636	0.000387718	0.699793	0.512898	0.0299274	0.495688
																																				chr1	179547001	179547200	0.0728895	0.0499995	-5e-07	0.0263153	-5e-07	0.00106882	0.422654	0.42265	0.422657	0.42265
																																				chr1	179588201	179588400	0.101984	-0.0164585	0.0245852	-0.110984	-0.029528	0.0315596	0.795747	0.723847	0.199128	0.432832
																																				chr1	179895401	179895600	0.069853	-0.0125	-0.0125	-0.0125	-0.00197368	0.0013735	0.42265	0.42265	0.42265	0.914909
																																				chr1	180462401	180462600	0.0833328	0.112499	0.0624994	0.121794	0.0249995	4.37411e-21	0.0121217	0.422653	0.113157	0.422657
																																				chr1	180719001	180719200	0.0511613	0.0249854	0.0791485	0.042208	0.0354313	0.025564	0.513857	0.0644156	0.369472	0.314502
																																				chr1	180745801	180746000	0.0501082	-5e-07	0.0416661	-5e-07	0.0124995	0.00378217	0.42265	0.422654	0.42265	0.422665
																																				chr1	180993201	180993400	0.062987	0.164999	-5e-07	-5e-07	0.0385149	0.00170976	0.19175	0.42265	0.42265	0.0515844
																																				chr1	181230001	181230200	0.0969438	0.00378788	0.0245855	0.00757575	0.0132576	0.0140461	0.80755	0.24933	0.698489	0.61051
																																				chr1	181300601	181300800	0.168659	-0.0912115	0.205147	0.100361	0.267763	0.0142817	0.61377	0.0846346	0.539082	0.17684
																																				chr1	181317401	181317600	0.0876805	0.0580869	0.234636	0.154934	0.153906	0.00759041	0.611016	0.00812764	0.0664937	0.117089
																																				chr1	181856601	181856800	0.0666995	0.00694445	0.0416666	0.00416666	0.0252773	0.00224875	0.859972	0.591752	0.909833	0.4996
																																				chr1	181956801	181957000	0.0734343	0.00795283	-0.000875015	0.0210496	0.00938371	0.00813588	0.902202	0.986465	0.116758	0.791613
																																				chr1	182206401	182206600	0.0713881	0.0592943	0.124999	0.0106378	-5e-07	0.000103144	0.0781645	0.422651	0.422668	0.42265
																																				chr1	182387001	182387200	0.0717878	-0.0128289	-0.0493935	-0.016034	-0.00668963	0.00580339	0.79219	0.0433858	0.724611	0.868698
																																				chr1	182387801	182388000	0.111431	-5e-07	-5e-07	-5e-07	0.00462913	0.0323382	0.42265	0.42265	0.42265	0.422691
																																				chr1	183404001	183404200	0.145833	-5e-07	-5e-07	0.055555	0.249998	0.000334189	0.42265	0.42265	0.422653	0.422651
																																				chr1	184230601	184230800	0.084675	-0.0305628	-0.0652364	-0.0242378	0.0350349	0.00171074	0.57385	0.0856831	0.561985	0.285904
																																				chr1	184306801	184307000	0.0894176	0.0108691	-5e-07	0.0188674	-5e-07	0.0043415	0.422667	0.42265	0.42266	0.42265
																																				chr1	184365201	184365400	0.0854054	-0.0172414	-0.0172414	0.0540146	0.000615763	0.0149383	0.42265	0.42265	0.1465	0.982462
																																				chr1	184704401	184704600	0.111601	0.0554671	-0.0168944	0.00812312	-0.0359945	4.67785e-06	0.572895	0.65638	0.819873	0.125089
																																				chr1	185378601	185378800	0.108061	0.018518	-5e-07	-5e-07	-5e-07	0.0477498	0.42266	0.42265	0.42265	0.42265
																																				chr1	185472801	185473000	0.14575	0.0159555	-0.0526322	-0.130253	-0.00309215	0.0173311	0.861335	0.653927	0.0850684	0.959256
																																				chr1	186192201	186192400	0.0584434	0.00347307	-0.0332279	0.0245254	-0.0136622	0.00127144	0.8956	0.145793	0.524382	0.686353
																																				chr1	186519601	186519800	0.056637	-0.0265477	-0.014401	0.0223001	0.0419852	0.0111314	0.254869	0.194897	0.677698	0.0437914
																																				chr1	186792201	186792400	0.0500953	-0.0196938	-0.0141281	0.00615563	-0.00880993	0.0204335	0.508896	0.651834	0.911755	0.817363
																																				chr1	188767401	188767600	0.0782823	0.0355387	-5e-07	-5e-07	0.0429288	0.0176302	0.0284642	0.42265	0.42265	0.0766883
																																				chr1	189343601	189343800	0.0658991	0.0166662	-5e-07	0.0166662	-5e-07	0.0116695	0.422661	0.42265	0.422661	0.42265
																																				chr1	189519601	189519800	0.122732	0.0515266	0.190343	0.0979269	-0.0751294	0.00656548	0.27016	0.0361693	0.101314	0.160631
																																				chr1	189579601	189579800	0.0679112	-0.00819672	0.0591109	0.019581	0.019581	0.010767	0.42265	0.0815475	0.568683	0.568683
																																				chr1	189580001	189580200	0.0847775	-0.0129106	0.0237791	-0.0372834	0.0873768	0.0238673	0.515228	0.188367	0.0552084	0.245367
																																				chr1	189580201	189580400	0.0706345	-0.00657848	-0.00876155	0.0144348	-0.0316781	0.00245042	0.521641	0.620039	0.216155	0.12856
																																				chr1	189629801	189630000	0.0648109	0.0300146	-0.048702	-0.00218245	-0.0946438	0.0159259	0.525966	0.321891	0.958141	0.12587
																																				chr1	189870001	189870200	0.157242	-0.125	-0.232737	-0.0600001	-0.321429	0.00181488	0.272393	0.180512	0.422649	0.213667
																																				chr1	190294601	190294800	0.0521207	0.000703718	0.0202624	0.0293725	0.0876307	0.00831663	0.94303	0.0246187	0.096696	0.266985
																																				chr1	190370001	190370200	0.0966062	0.0733673	-0.0211278	0.0803465	0.0431741	0.00695723	0.427788	0.398806	0.604705	0.208806
																																				chr1	190387601	190387800	0.0528039	0.024027	0.01282	0.024193	0.00833283	0.013667	0.0089491	0.422665	0.422658	0.422673
																																				chr1	191824601	191824800	0.128671	-0.0230756	-0.0511497	0.0999705	0.048994	0.0054132	0.639079	0.267792	0.0877546	0.27559
																																				chr1	192022001	192022200	0.120845	0.0819198	0.0587536	0.0092974	0.0677929	0.0099871	0.323414	0.436626	0.891188	0.397698
																																				chr1	192127801	192128000	0.0503079	0.00897011	-0.00356971	0.0255	-0.019899	0.0472159	0.662961	0.806304	0.25979	0.21926
																																				chr1	192151201	192151400	0.0550117	0.0143617	0.037089	0.025076	0.0182235	0.0302241	0.649882	0.0763105	0.57034	0.255055
																																				chr1	192255201	192255400	0.102197	-0.0181146	0.121844	-0.0385266	0.041491	0.00495612	0.840864	0.237723	0.291406	0.687441
																																				chr1	192539401	192539600	0.0610954	0.0127451	-0.0166667	-0.0124294	0.0130503	0.0364159	0.74241	0.42265	0.544914	0.668379
																																				chr1	192624401	192624600	0.0882337	0.0204602	0.056382	0.104467	0.0313061	0.0489708	0.880438	0.465987	0.63479	0.641799
																																				chr1	192861601	192861800	0.113139	0.0204118	0.0664706	0.0809806	0.0519141	0.0496196	0.386448	0.0669438	0.469489	0.108576
																																				chr1	193486801	193487000	0.0712504	0.00163399	-0.0277778	-0.0277778	4.23518e-05	0.0375332	0.971452	0.42265	0.42265	0.99893
																																				chr1	193697801	193698000	0.0960902	0.0847954	0.122564	0.0894265	0.105044	0.00695338	0.526209	0.000803738	0.0106936	0.0450772
																																				chr1	193747401	193747600	0.114772	0.0206718	-0.0348837	-0.0348837	-0.0259551	0.00309245	0.6292	0.42265	0.42265	0.545893
																																				chr1	194127001	194127200	0.09059	0.108282	-0.230653	-0.084386	-0.00473091	0.0300426	0.532156	0.174724	0.337786	0.946815
																																				chr1	194215801	194216000	0.0515725	0.0467845	-0.0113994	0.0247769	-0.00544872	0.0171522	0.321681	0.667588	0.507332	0.852851
																																				chr1	194266801	194267000	0.081442	-0.0344006	-0.0417042	0.0139381	-0.0117758	0.0223118	0.561878	0.553164	0.786176	0.823598
																																				chr1	194270801	194271000	0.0573088	0.0102036	0.00406454	-5e-07	0.0167388	0.0374629	0.422669	0.422697	0.42265	0.24525
																																				chr1	194569401	194569600	0.0519993	-0.0037906	0.118377	0.00143397	0.0482728	0.0231255	0.916717	0.111786	0.967479	0.295859
																																				chr1	194687001	194687200	0.067375	0.0243018	0.000333969	-0.00653231	-0.00406854	0.0162481	0.212327	0.993772	0.575405	0.914532
																																				chr1	194738801	194739000	0.0518612	-0.0192481	-0.0244445	0.0152897	-0.0398506	0.020767	0.598634	0.542215	0.777627	0.253432
																																				chr1	194767601	194767800	0.0697042	-0.0490982	-0.0107048	-0.0750404	-0.0473825	0.0121705	0.323998	0.843872	0.14161	0.319183
																																				chr1	195095001	195095200	0.103916	0.0273983	-0.0297041	0.0399739	0.0305675	0.00818841	0.38757	0.0574097	0.350028	0.542271
																																				chr1	195177201	195177400	0.0872924	0.0228365	0.046875	0.109375	-0.015625	0.01506	0.637487	0.542504	0.476796	0.42265
																																				chr1	195340401	195340600	0.0638715	0.0266771	-0.00537413	-0.0149895	0.0242262	0.00369771	0.589046	0.655869	0.0608958	0.349249
																																				chr1	195573401	195573600	0.057054	-0.00485869	-0.0120015	0.0127277	0.00854688	0.0124646	0.610524	0.0902007	0.185908	0.451244
																																				chr1	195609801	195610000	0.115217	-5e-07	0.0178566	-5e-07	-5e-07	0.000245925	0.42265	0.422661	0.42265	0.42265
																																				chr1	196091401	196091600	0.0628858	0.00675626	0.0178566	0.038676	0.0373129	0.0316861	0.422678	0.422661	0.342314	0.422655
																																				chr1	196125601	196125800	0.0655351	-0.0290005	0.0318109	0.0295635	0.0353945	0.0143468	0.263962	0.483021	0.75539	0.448509
																																				chr1	196619601	196619800	0.0640278	0.0149573	0.0723188	0.0600695	0.0190944	0.000722873	0.673268	0.174361	0.0874236	0.634583
																																				chr1	197045601	197045800	0.104131	0.0232209	0.0479034	0.0292292	-0.0181584	0.0474723	0.79844	0.529434	0.670268	0.886182
																																				chr1	197276801	197277000	0.0780319	-0.005698	-0.005005	0.0199969	-0.0185185	0.0214217	0.82391	0.84743	0.434741	0.42265
																																				chr1	197364801	197365000	0.112745	-5e-07	-5e-07	-5e-07	-5e-07	0.0269177	0.42265	0.42265	0.42265	0.42265
																																				chr1	197487001	197487200	0.0515951	0.0501723	-0.0041078	-0.00138842	-0.000237165	0.027954	0.444214	0.509282	0.876303	0.981425
																																				chr1	197542601	197542800	0.161303	0.161067	0.0483015	0.0848983	-0.00874915	0.0165111	0.28788	0.627128	0.0987926	0.796015
																																				chr1	197689201	197689400	0.0771423	0.0116274	0.0499995	-5e-07	0.00847407	0.0274899	0.422666	0.422654	0.42265	0.422672
																																				chr1	198077201	198077400	0.0940674	0.0610642	0.0138525	0.00355376	0.00153351	0.0221975	0.609157	0.840336	0.943015	0.975489
																																				chr1	198083401	198083600	0.0631312	0.019685	0.0852214	0.0413999	-0.011577	0.0442219	0.356552	0.276355	0.364537	0.677654
																																				chr1	198291201	198291400	0.0697456	0.13247	0.0111024	0.000496301	0.0444357	0.00910818	0.0493724	0.86825	0.982516	0.192277
																																				chr1	198333001	198333200	0.0858027	-0.00261552	-0.000977519	-0.016129	-0.016129	0.00155718	0.912444	0.96878	0.42265	0.42265
																																				chr1	198539001	198539200	0.0676512	0.0305065	-0.0179083	-0.0115368	0.00427455	0.0334615	0.303133	0.730775	0.777465	0.957642
																																				chr1	198582201	198582400	0.0587897	0.088461	0.0263153	-5e-07	0.0142852	0.00256157	0.0165912	0.422657	0.42265	0.422663
																																				chr1	199140401	199140600	0.132843	0.0740768	0.0270206	-0.0297176	-0.00698313	0.0129172	0.500731	0.460779	0.637989	0.868862
																																				chr1	199200201	199200400	0.0814456	0.045454	-5e-07	-5e-07	-5e-07	0.00131217	0.422654	0.42265	0.42265	0.42265
																																				chr1	199308801	199309000	0.0513781	-0.01	-0.01	-0.01	-0.01	0.000293314	0.42265	0.42265	0.42265	0.42265
																																				chr1	199342201	199342400	0.0569904	-5e-07	-5e-07	0.249998	0.166666	0.00298086	0.42265	0.42265	0.422651	0.422651
																																				chr1	199471401	199471600	0.127292	0.0443828	0.0955257	0.00477907	-0.00559306	0.03131	0.511812	0.205909	0.445132	0.504204
																																				chr1	199988201	199988400	0.0617682	0.0152467	-0.0098679	0.0258749	0.0907672	0.00902247	0.798198	0.875341	0.550901	0.374051
																																				chr1	200258801	200259000	0.0681709	0.0664496	0.0520313	-0.0641636	0.0263622	0.0466356	0.594542	0.206053	0.151058	0.434661
																																				chr1	200303401	200303600	0.0628079	0.0855421	0.025976	0.0154661	0.05984	0.00925594	0.341433	0.505615	0.815995	0.064947
																																				chr1	200309401	200309600	0.0702421	0.0062555	-0.0161905	-0.0326789	0.0206286	0.00976157	0.904722	0.584584	0.319723	0.666672
																																				chr1	200309601	200309800	0.0953144	0.0483506	0.015471	0.00633201	0.0297804	0.000486681	0.177022	0.088208	0.452046	0.0413387
																																				chr1	200920201	200920400	0.0717698	-5e-07	-5e-07	-5e-07	-5e-07	0.00360232	0.42265	0.42265	0.42265	0.42265
																																				chr1	200948001	200948200	0.133825	0.0257964	0.206765	0.0691225	0.19513	0.041766	0.380772	0.465797	0.17039	0.0785208
																																				chr1	201017201	201017400	0.102065	0.0523245	-0.0124799	-0.123983	-0.0847304	0.00306256	0.380772	0.687174	0.344922	0.553321
																																				chr1	201314601	201314800	0.0760856	-0.0674106	-0.102714	-0.0589154	-0.0302407	0.0329855	0.427637	0.182332	0.359286	0.698795
																																				chr1	201510001	201510200	0.0571396	0.0154881	0.101149	0.196581	0.0259048	0.00776171	0.75034	0.134328	0.109743	0.524253
																																				chr1	201513401	201513600	0.0754816	0.0669532	-0.0544655	0.025627	0.0418385	0.00784149	0.0252706	0.0526308	0.552685	0.0754523
																																				chr1	201515801	201516000	0.0522058	-0.000114028	-0.00928834	-0.00257693	0.00994243	0.0192423	0.992079	0.169805	0.778727	0.664344
																																				chr1	204248201	204248400	0.0873116	-0.0518633	-0.00884384	0.0114234	0.179722	0.0354311	0.856735	0.899348	0.861283	0.0863877
																																				chr1	206218601	206218800	0.0756024	0.0294113	-5e-07	-5e-07	0.0497307	0.00943796	0.422656	0.42265	0.42265	0.277011
																																				chr1	206306201	206306400	0.0500665	-0.05625	-0.0354166	-0.0410985	-0.0416869	0.0456932	0.0121216	0.245004	0.128978	0.119221
																																				chr1	206409801	206410000	0.0603119	0.0043685	-0.0647804	-0.0189101	-0.0547804	0.0296031	0.95583	0.0229475	0.644221	0.0605693
																																				chr1	206923001	206923200	0.112817	-5e-07	-5e-07	0.0227268	-5e-07	0.00362573	0.42265	0.42265	0.422658	0.42265
																																				chr1	206970201	206970400	0.0571965	0.0299995	0.0108691	-5e-07	0.014084	0.00384917	0.0954687	0.422667	0.42265	0.422663
																																				chr1	208133801	208134000	0.0500881	0.038461	-5e-07	0.0576918	0.0227268	0.000149826	1.69005e-10	0.42265	0.0954674	0.422658
																																				chr1	208226001	208226200	0.0939848	0.0999993	-5e-07	-5e-07	-5e-07	0.0189226	0.422652	0.42265	0.42265	0.42265
																																				chr1	208402201	208402400	0.102322	0.0455934	-5e-07	0.00862019	0.0499995	0.0146062	0.190367	0.42265	0.422672	0.422654
																																				chr1	209249401	209249600	0.0574127	-0.0516188	0.0365383	0.00444646	-0.0252484	0.00392568	0.0967866	0.207185	0.959846	0.360285
																																				chr1	209255401	209255600	0.115666	0.0654077	-0.0277376	0.0409259	0.00259426	0.00366335	0.249014	0.747276	0.192985	0.933788
																																				chr1	209820401	209820600	0.0589398	0.0107092	-0.00150821	-0.00594544	0.0102503	0.0105586	0.68963	0.719889	0.465834	0.316973
																																				chr1	209983401	209983600	0.124799	0.0786021	-0.029472	0.064562	-0.0687208	0.0356959	0.383221	0.753715	0.447229	0.41738
																																				chr1	210041601	210041800	0.076571	-0.0177351	0.0633169	0.0428317	0.0979437	0.00160318	0.87683	0.608643	0.440704	0.0710099
																																				chr1	210203201	210203400	0.0989582	0.0624994	0.0833327	-5e-07	0.133333	0.0477977	0.422653	0.422652	0.42265	0.0571913
																																				chr1	210916401	210916600	0.0560405	0.0157142	-0.0342857	-0.0231746	-0.00571429	0.00477433	0.784397	0.0266715	0.204782	0.862639
																																				chr1	210965201	210965400	0.0530351	0.0825135	-0.0174733	0.00324201	-0.0218731	0.00181381	0.212025	0.233705	0.785381	0.15943
																																				chr1	211273001	211273200	0.123626	0.0161285	-5e-07	-5e-07	-5e-07	1.58226e-06	0.422662	0.42265	0.42265	0.42265
																																				chr1	211769201	211769400	0.126983	-5e-07	0.071428	0.0833327	0.160713	0.000198188	0.42265	0.422652	0.422652	0.213667
																																				chr1	212053801	212054000	0.128174	0.0200244	0.0469906	0.0847421	-0.0293386	0.0162084	0.717062	0.405207	0.457967	0.646113
																																				chr1	212118401	212118600	0.0823468	0.0503427	0.027472	0.012824	0.0124995	0.01633	0.220479	0.422657	0.0482416	0.422665
																																				chr1	212246401	212246600	0.127988	0.0255984	-0.0430157	0.055542	0.189903	0.0300695	0.415697	0.0001156	0.263401	0.265937
																																				chr1	213132801	213133000	0.0878921	0.0428759	0.00453836	-0.0377238	0.0441542	0.00251362	0.664357	0.941329	0.723256	0.440869
																																				chr1	213150201	213150400	0.0558854	-5e-07	0.0161285	-5e-07	0.0156245	0.0237314	0.42265	0.422662	0.42265	0.422662
																																				chr1	213166801	213167000	0.0547452	-0.0504521	0.0223364	-0.0745507	0.0297094	0.00573065	0.105299	0.542769	0.13135	0.524127
																																				chr1	213168001	213168200	0.0694235	-0.0539884	0.0465516	0.0595938	-0.0150679	0.010256	0.185881	0.869471	0.0175845	0.829877
																																				chr1	213249001	213249200	0.201154	-0.0132634	0.0514422	0.160069	0.122259	0.015595	0.943853	0.790405	0.259756	0.355667
																																				chr1	214017401	214017600	0.0525636	0.0249995	-5e-07	-5e-07	-5e-07	0.00368375	0.422657	0.42265	0.42265	0.42265
																																				chr1	214256401	214256600	0.0568253	0.00413933	-0.0367575	0.0936988	-0.026407	0.0216131	0.880135	0.137128	0.156946	0.331413
																																				chr1	214385001	214385200	0.0864063	0.14333	0.0107227	-0.00492889	-0.0199922	0.0108488	0.560886	0.830115	0.919879	0.846898
																																				chr1	214774601	214774800	0.081584	-0.121836	-0.0489194	0.1225	0.0737168	0.00653503	0.2065	0.482786	0.0138568	0.458264
																																				chr1	214982801	214983000	0.0718246	0.124999	-5e-07	0.071428	0.0416661	0.00452883	0.422651	0.42265	0.422652	0.422654
																																				chr1	215149601	215149800	0.0716943	0.0197363	0.22926	0.049549	0.0228793	0.0216179	0.422659	0.0491455	0.422654	0.236994
																																				chr1	215363401	215363600	0.050967	-0.00526316	0.0447368	0.0346636	0.012594	0.000113777	0.42265	0.467448	0.109388	0.568478
																																				chr1	215372801	215373000	0.0703146	0.0131268	-0.0308449	0.0435773	0.0162077	0.00011512	0.910245	0.73728	0.709436	0.627758
																																				chr1	215411401	215411600	0.0519269	-5e-07	0.015151	0.249998	0.0227268	0.0461809	0.42265	0.422662	0.422651	0.422658
																																				chr1	215428001	215428200	0.113095	-5e-07	0.299999	0.0416661	0.0624994	0.00436203	0.42265	0.272393	0.422654	0.422653
																																				chr1	215467401	215467600	0.113636	-5e-07	0.0263153	-5e-07	-5e-07	0.0249129	0.42265	0.422657	0.42265	0.42265
																																				chr1	216003801	216004000	0.0514961	0.00630341	0.0224236	0.027989	0.0104701	0.0216344	0.74189	0.564725	0.0593658	0.66534
																																				chr1	216441201	216441400	0.0906508	-0.054175	-0.04537	0.111748	-0.0495872	0.0167354	0.378672	0.189075	0.524634	0.724297
																																				chr1	216579201	216579400	0.0525357	-5e-07	-5e-07	0.0277773	-5e-07	0.0495307	0.42265	0.42265	0.422657	0.42265
																																				chr1	216698801	216699000	0.106331	-0.00909091	-0.00194805	0.00177866	0.03825	0.0252623	0.42265	0.881692	0.91159	0.353343
																																				chr1	216700801	216701000	0.053528	-0.0132494	0.0425677	0.031378	0.0613694	0.00963112	0.627942	0.307005	0.460085	0.303473
																																				chr1	216701601	216701800	0.0988932	0.0855583	0.0821969	0.101231	0.0298934	0.0178316	0.23265	0.276117	0.235953	0.789953
																																				chr1	216701801	216702000	0.0887823	-0.00297619	-0.00297619	0.0461904	-0.0238095	0.00310838	0.933628	0.933628	0.351123	0.42265
																																				chr1	216828801	216829000	0.0623228	-0.0107546	0.00510213	0.00486838	0.00248226	0.00230575	0.221262	0.836774	0.842424	0.704968
																																				chr1	217401001	217401200	0.0590644	0.0125	-0.000833333	-0.0208333	-0.0208333	0.046978	0.780618	0.9796	0.42265	0.42265
																																				chr1	217932601	217932800	0.0959969	0.0295815	-0.0360515	-0.0146529	-0.0237805	0.000513752	0.333695	0.277479	0.26711	0.227816
																																				chr1	218061201	218061400	0.0641755	0.109399	0.0413011	0.111695	-0.00805937	0.00307472	0.187246	0.570456	0.344163	0.882005
																																				chr1	218114401	218114600	0.0503664	-0.0047377	-0.00660511	-0.00647711	-0.00367206	0.0229583	0.677715	0.494931	0.50819	0.768314
																																				chr1	218307601	218307800	0.0622705	0.0940848	0.0819143	0.0893229	-0.0393307	0.0426128	0.123082	0.14665	0.157009	0.238125
																																				chr1	218782001	218782200	0.0588725	0.0499995	0.124999	-5e-07	0.0158725	0.000678123	0.422654	0.422651	0.42265	0.422662
																																				chr1	218904001	218904200	0.147442	0.0130702	0.0766666	-0.00666667	-0.00666667	0.000945325	0.594478	0.455917	0.42265	0.42265
																																				chr1	219011001	219011200	0.0728939	0.0602564	-0.000349649	-0.0230769	0.0288711	0.0473918	0.557998	0.992367	0.42265	0.661992
																																				chr1	219331801	219332000	0.0929246	0.0419584	0.0525781	0.0640509	0.035863	0.048982	0.271515	0.204681	0.29834	0.327504
																																				chr1	219772201	219772400	0.13693	0.220053	0.125377	0.0959771	0.002682	0.00507904	0.293587	0.738923	0.265099	0.977432
																																				chr1	220773601	220773800	0.0912226	0.0912087	0.0357142	0.00974024	0.189286	0.0247509	0.178258	0.698489	0.881692	0.0491649
																																				chr1	221271401	221271600	0.0518428	-5e-07	-5e-07	-5e-07	-5e-07	0.012422	0.42265	0.42265	0.42265	0.42265
																																				chr1	221399601	221399800	0.067265	-0.00458716	-0.0131403	0.0161341	0.0254215	0.0403361	0.859972	0.562055	0.719641	0.313135
																																				chr1	221497601	221497800	0.0850284	0.051842	0.032973	0.0612082	0.00422297	0.00803237	0.242549	0.666038	0.575376	0.927914
																																				chr1	221565801	221566000	0.0565117	-5e-07	0.0222217	-5e-07	0.0153841	0.0188538	0.42265	0.422658	0.42265	0.422662
																																				chr1	221624401	221624600	0.136988	0.0212812	0.00840186	0.000367647	0.000634058	0.0488427	0.460044	0.131372	0.919447	0.87017
																																				chr1	221631801	221632000	0.0884104	0.0146879	-0.0116279	-0.0116279	-0.00329457	0.0161186	0.660453	0.42265	0.42265	0.839272
																																				chr1	221797001	221797200	0.0546826	-0.0203858	-0.022056	-0.00932298	-0.0857514	0.034094	0.642444	0.61361	0.830984	0.156072
																																				chr1	221833201	221833400	0.103162	0.193908	0.15107	0.136841	0.194811	0.0128477	0.0934693	0.29544	0.180563	0.0568924
																																				chr1	222009401	222009600	0.111144	0.108676	0.00763463	0.135272	0.064309	0.0189961	0.171349	0.901065	0.20294	0.341093
																																				chr1	222025601	222025800	0.0607635	-0.0334038	-0.00956337	-0.0142102	0.00609714	0.000540988	0.286192	0.266436	0.865946	0.879262
																																				chr1	222255001	222255200	0.0888883	-5e-07	0.055555	0.115384	0.0333328	0.0028379	0.42265	0.422653	0.422651	0.422656
																																				chr1	222592601	222592800	0.0869694	-0.0458093	-0.0495057	-0.0477163	-0.0229911	0.0105565	0.216814	0.342225	0.372495	0.631047
																																				chr1	222602201	222602400	0.0525355	0.0559518	-5e-07	-5e-07	0.0356159	0.00182641	0.177715	0.42265	0.42265	0.422655
																																				chr1	223038401	223038600	0.0506018	0.0569795	0.0501072	-5e-07	0.132951	0.000981546	0.10378	0.117245	0.42265	0.058702
																																				chr1	223206401	223206600	0.0748876	-0.0142276	-0.0114997	0.0922709	0.00677714	0.0050087	0.71345	0.899568	0.20583	0.914616
																																				chr1	223241401	223241600	0.174559	-0.119458	-0.0107625	-0.156958	-0.200146	0.0110052	0.208908	0.950377	0.253083	0.0859199
																																				chr1	223325001	223325200	0.0549067	0.0156245	-5e-07	-5e-07	-5e-07	0.0447953	0.422662	0.42265	0.42265	0.42265
																																				chr1	223567601	223567800	0.0563784	-0.00551378	0.0227513	-0.00209059	0.0706861	0.0156607	0.773473	0.624408	0.92154	0.238178
																																				chr1	224202801	224203000	0.0833328	0.0312495	0.0562495	-5e-07	0.015151	4.38762e-21	0.422656	0.0121219	0.42265	0.422662
																																				chr1	224457201	224457400	0.0626997	0.024381	0.0139099	0.0551305	-0.0243723	0.0499138	0.397526	0.835349	0.113563	0.379728
																																				chr1	224580201	224580400	0.0513546	0.0812047	0.00857996	-0.00281028	-0.00515368	0.00380996	0.29075	0.631445	0.81629	0.850487
																																				chr1	224847001	224847200	0.0617528	-0.00472414	0.0223714	0.0454565	0.0113727	0.00644171	0.948655	0.524929	0.141986	0.551797
																																				chr1	225296601	225296800	0.0517112	0.0522797	0.0266498	0.00675154	0.00479171	0.0203492	0.632762	0.217396	0.732948	0.775573
																																				chr1	225481201	225481400	0.0830436	0.0189755	-5e-07	0.0116274	-5e-07	0.0402629	0.00564806	0.42265	0.422666	0.42265
																																				chr1	225929801	225930000	0.193365	-0.108591	-0.124261	0.161573	0.197342	0.0222147	0.457201	0.525915	0.41656	0.367881
																																				chr1	226073001	226073200	0.072523	-5e-07	-5e-07	-5e-07	-5e-07	0.000851974	0.42265	0.42265	0.42265	0.42265
																																				chr1	226176401	226176600	0.0580498	-0.0308792	0.0116295	-0.0366089	0.0283602	0.0415708	0.511892	0.852414	0.405361	0.548894
																																				chr1	226177601	226177800	0.133304	0.0358396	0.139318	0.0708749	0.0761905	0.00636326	0.285598	0.380646	0.317951	0.535793
																																				chr1	226325401	226325600	0.19581	0.160998	0.213032	0.125204	0.0462662	0.0066169	0.23049	0.22694	0.619968	0.706868
																																				chr1	226858001	226858200	0.0689557	0.0564062	0.00360158	0.130529	0.0344105	0.0462744	0.260899	0.860486	0.0601707	0.248319
																																				chr1	226951201	226951400	0.0534057	0.0562091	-0.00490196	0.00898692	-0.00490196	0.000787494	0.0169342	0.42265	0.603845	0.42265
																																				chr1	227181401	227181600	0.0644615	0.0105221	0.00751825	0.0031016	0.0053046	0.00175356	0.49107	0.516572	0.30983	0.109445
																																				chr1	227437001	227437200	0.0878869	0.00153661	-0.0286875	0.0306808	-0.0552231	0.0106485	0.928549	0.30687	0.761997	0.428433
																																				chr1	228679601	228679800	0.0697057	0.0603987	0.0106658	0.023	0.0282616	0.000573662	0.15442	0.660946	0.644001	0.334817
																																				chr1	228880401	228880600	0.0818938	-0.00181294	0.00768434	-0.0158451	-0.00129481	0.00029644	0.924298	0.811873	0.42265	0.957478
																																				chr1	228999001	228999200	0.0565463	-0.00407746	-0.00122818	0.00579633	-0.00947153	0.00272884	0.586638	0.889203	0.680035	0.234947
																																				chr1	229017401	229017600	0.068741	-0.0539885	-0.0393816	-0.0593216	0.0413688	0.00125798	0.107087	0.4013	0.0769887	0.597991
																																				chr1	229196801	229197000	0.0723479	-0.0183078	0.0150711	-0.0165403	-0.0158406	0.0229795	0.543943	0.55741	0.592706	0.612288
																																				chr1	229290001	229290200	0.249999	0.249998	-5e-07	-5e-07	0.0999993	0.00446852	0.422651	0.42265	0.42265	0.422652
																																				chr1	229664201	229664400	0.0613691	0.0856229	0.0741981	0.0246415	0.0610735	0.00563356	0.0722909	0.204134	0.588562	0.391622
																																				chr1	229726201	229726400	0.0551026	-0.0582195	-0.00169415	-0.0123291	-0.0225774	0.00538609	0.00566187	0.984536	0.527878	0.33909
																																				chr1	229983601	229983800	0.0776461	0.0461494	0.0573419	0.00435821	0.00651042	0.0265266	0.00836556	0.185722	0.680538	0.61764
																																				chr1	230023201	230023400	0.0902772	0.071428	-5e-07	0.0624994	0.156249	0.0132027	0.422652	0.42265	0.422653	0.237508
																																				chr1	230042401	230042600	0.10966	-0.056983	0.135903	-0.0389014	-0.0642333	0.0321125	0.442061	0.49251	0.611119	0.43224
																																				chr1	230535201	230535400	0.0582105	0.110303	0.0263966	-0.0591223	0.0460389	0.00273144	0.185693	0.215656	0.116913	0.0792612
																																				chr1	231779601	231779800	0.0505236	0.00892446	-0.00295244	0.0349582	0.040811	0.0340541	0.74036	0.902176	0.522758	0.191418
																																				chr1	231780401	231780600	0.110598	0.0851512	-0.0329925	-0.0862663	0.0153703	0.00270837	0.136751	0.641005	0.446819	0.583553
																																				chr1	231862401	231862600	0.0615621	-0.0771418	-0.0310517	-0.0492462	-0.0557225	0.0158586	0.227974	0.711766	0.128401	0.184748
																																				chr1	231862601	231862800	0.0511786	0.0505742	0.0526311	0.00980342	0.0168214	0.035986	0.0880722	0.422653	0.422669	0.0758541
																																				chr1	233268001	233268200	0.0554056	0.0207121	-0.00458816	0.00951524	0.00326524	0.0215868	0.230248	0.493521	0.310189	0.827786
																																				chr1	233547201	233547400	0.0669867	0.0476185	0.0263153	0.0322576	-5e-07	0.0124458	0.422654	0.422657	0.422656	0.42265
																																				chr1	233776601	233776800	0.133605	0.321736	0.107523	0.0644099	0.153095	0.00248743	0.270054	0.103412	0.261765	0.0528643
																																				chr1	233959001	233959200	0.0521162	0.0472504	0.0205704	0.02843	0.0134409	0.00587421	0.00821492	0.0373884	0.300657	0.511491
																																				chr1	234001001	234001200	0.0577031	-0.00265152	0.0232843	0.0721899	0.0158639	0.0148674	0.932351	0.680254	0.527939	0.743096
																																				chr1	234089401	234089600	0.0755514	-0.00751852	0.00688758	0.022649	0.0105716	0.0075643	0.483658	0.713984	0.344396	0.802776
																																				chr1	234154801	234155000	0.0666908	-0.0239224	0.0645937	0.060437	0.0230254	0.00269109	0.325092	0.306194	0.12301	0.184208
																																				chr1	234266801	234267000	0.0595553	-0.00484544	-0.0608156	0.0135921	-0.0615658	0.00121732	0.944708	0.0155725	0.66846	0.101268
																																				chr1	234381801	234382000	0.0970425	-0.00550321	0.0352195	0.0665211	-0.00159754	0.0192842	0.939603	0.227388	0.314338	0.967048
																																				chr1	234513801	234514000	0.0881551	-0.0564269	-0.00643755	-0.0158823	-0.00988888	0.00342404	0.462078	0.859162	0.773515	0.934926
																																				chr1	234781001	234781200	0.10589	-0.0263158	-0.0263158	-0.0263158	-0.0263158	0.027729	0.42265	0.42265	0.42265	0.42265
																																				chr1	234841601	234841800	0.0652674	0.0129503	0.00886663	0.0266427	0.0322398	0.0114004	0.177906	0.734921	0.157551	0.190495
																																				chr1	234981401	234981600	0.0566445	0.00853438	0.0247225	-0.0267429	0.00742219	0.00966475	0.784279	0.4384	0.206317	0.682853
																																				chr1	235070201	235070400	0.0982967	-5e-07	-5e-07	0.0499995	0.0999994	0.00115298	0.42265	0.42265	0.422654	0.422652
																																				chr1	235260401	235260600	0.052594	0.0903625	0.00996775	0.052526	0.0217124	0.0481808	0.215114	0.850328	0.335622	0.506395
																																				chr1	235323801	235324000	0.0744749	0.0398692	0.0801683	0.0252635	0.0569548	0.00143778	0.24369	0.511725	0.30389	0.123444
																																				chr1	235335401	235335600	0.0718185	0.0255742	-0.0127279	0.0610352	-0.00401326	0.00639847	0.646645	0.0376007	0.540123	0.772784
																																				chr1	235384001	235384200	0.0603213	0.0297618	-0.0416666	0.0416666	-0.0269608	0.0313523	0.753369	0.42265	0.698489	0.603845
																																				chr1	235931801	235932000	0.0526311	0.0357138	-5e-07	-5e-07	0.0161285	2.75e-20	0.422655	0.42265	0.42265	0.422662
																																				chr1	235936601	235936800	0.114773	0.0456091	0.0106108	-0.0484453	0.040751	0.0316671	0.453125	0.853821	0.736151	0.53622
																																				chr1	236031201	236031400	0.0584714	-0.0049342	-0.03125	0.0243055	0.0104167	0.0339414	0.914909	0.42265	0.739667	0.859972
																																				chr1	236309801	236310000	0.0609795	-0.0254787	-0.0194546	0.00776474	-0.0103272	0.000104029	4.05663e-05	0.0840337	0.643225	0.565853
																																				chr1	236593401	236593600	0.0752344	-0.013949	-0.050986	-0.023959	-0.0187279	0.00328497	0.743082	0.00186593	0.470147	0.620991
																																				chr1	236838001	236838200	0.0651243	0.0745169	0.141127	0.0274972	0.0205137	1.49157e-06	0.089158	0.201903	0.361084	0.502691
																																				chr1	236838201	236838400	0.120576	0.10606	-0.0424784	0.165855	0.228355	0.000289989	0.297558	0.575487	0.255328	0.0288074
																																				chr1	236932801	236933000	0.0774908	0.0834209	-0.0295934	0.101818	0.267373	0.00392284	0.0852719	0.584125	0.141739	0.0270675
																																				chr1	236939401	236939600	0.109749	-0.0228395	-0.039405	0.104931	-0.01268	0.00213931	0.438561	0.446272	0.31082	0.64711
																																				chr1	237039001	237039200	0.0565476	-0.0119048	-0.0119048	0.0108225	0.0297619	0.00166964	0.42265	0.42265	0.714169	0.563148
																																				chr1	237228201	237228400	0.0982137	-5e-07	-5e-07	-5e-07	-5e-07	0.00391206	0.42265	0.42265	0.42265	0.42265
																																				chr1	237430201	237430400	0.0567098	0.0147779	0.0289538	0.0049786	0.0191486	0.00785587	0.0658355	0.0423639	0.528521	0.381676
																																				chr1	237528001	237528200	0.117112	0.129772	0.157915	0.0874181	0.0445892	0.00326796	0.130175	0.0378015	0.114593	0.154497
																																				chr1	237665201	237665400	0.0759747	0.00559205	-0.060537	-0.0277531	0.0622334	0.0049136	0.889542	0.0308784	0.32527	0.0659368
																																				chr1	237833601	237833800	0.0823934	-5e-07	-5e-07	0.0399995	-5e-07	0.00258676	0.42265	0.42265	0.422655	0.42265
																																				chr1	238326401	238326600	0.212032	0.00068911	-0.0134971	0.000990224	-0.0103321	0.00797654	0.983754	0.573079	0.976848	0.684622
																																				chr1	238331601	238331800	0.227595	-0.0653842	0.0229294	-0.063867	-0.0221878	1.27757e-06	0.499623	0.929506	0.78429	0.838052
																																				chr1	238672001	238672200	0.0513848	0.0397241	-5e-07	-5e-07	0.0116258	0.000677539	0.22325	0.42265	0.42265	0.0055998
																																				chr1	238799401	238799600	0.075729	0.0025249	-0.00201872	0.00695346	0.00611408	0.00447437	0.611247	0.545327	0.779289	0.513881
																																				chr1	238822601	238822800	0.0833333	-5e-07	-5e-07	0.0769225	0.0999993	0.0195835	0.42265	0.42265	0.422652	0.422652
																																				chr1	239722201	239722400	0.202036	0.200223	0.0629112	0.0141	0.0142659	0.0330607	0.00338685	0.706732	0.967497	0.418231
																																				chr1	240920401	240920600	0.0877321	0.0109314	0.186592	0.0952568	0.0230074	0.0288934	0.746043	0.00888139	0.0585807	0.0678359
																																				chr1	241679201	241679400	0.0526556	0.0624994	0.071428	-5e-07	0.0294112	0.0126305	0.422653	4.90008e-11	0.42265	0.422656
																																				chr1	241702401	241702600	0.056851	0.0525537	0.0246316	0.0402795	0.0192649	0.00507532	0.310279	0.56566	0.43228	0.108103
																																				chr1	241875601	241875800	0.0554945	0.0471795	0.00442086	-0.0128205	0.0496794	0.000900179	0.522308	0.856022	0.42265	0.517681
																																				chr1	242328801	242329000	0.0813051	0.023696	0.018432	0.00506003	0.0434121	0.0038197	0.558202	0.589898	0.791927	0.0454924
																																				chr1	242416401	242416600	0.0505035	0.0878855	0.0439688	-0.00148575	0.0218545	0.00530698	0.0182929	0.402294	0.851039	0.51734
																																				chr1	243044201	243044400	0.0553883	-0.00294194	-0.0197494	0.00770831	0.00094203	0.0297277	0.857301	0.0636652	0.10078	0.806532
																																				chr1	243644201	243644400	0.0567999	0.0559435	0.0327309	-0.0256624	-0.00504417	0.00307458	0.241284	0.147654	0.0274415	0.826364
																																				chr1	243913401	243913600	0.0532208	-5e-07	0.038461	0.00961488	0.0263153	0.000100786	0.42265	0.422655	0.42267	0.422657
																																				chr1	243937801	243938000	0.0573671	-5e-07	-5e-07	-5e-07	-5e-07	0.044846	0.42265	0.42265	0.42265	0.42265
																																				chr1	243998801	243999000	0.0841689	0.239233	0.135245	0.098172	0.0490429	0.00249464	0.36034	0.146543	0.346137	0.069039
																																				chr1	244014601	244014800	0.0999375	-5e-07	0.0208328	-5e-07	0.038461	0.0004161	0.42265	0.422659	0.42265	0.422655
																																				chr1	244096601	244096800	0.0779521	-0.0363636	-0.00410558	0.00711461	-0.0307457	0.022711	0.42265	0.940384	0.91159	0.491307
																																				chr1	244108401	244108600	0.0646844	0.0117091	0.117289	0.00865512	-0.00960178	0.0285755	0.641768	0.455086	0.834012	0.767968
																																				chr1	244391201	244391400	0.0569649	0.0139462	-0.0117397	-0.0430647	0.0315998	0.0398114	0.885107	0.834705	0.325049	0.847951
																																				chr1	244465201	244465400	0.0807109	0.0172263	0.0771221	0.0268657	0.0652706	0.0112431	0.55109	0.00642376	0.204632	0.296164
																																				chr1	244639001	244639200	0.114551	-0.0205734	0.00153365	-0.0294117	-0.0433006	0.00760583	0.532694	0.937693	0.293438	0.108078
																																				chr1	244725601	244725800	0.0597319	-5e-07	-5e-07	-5e-07	-5e-07	0.00718055	0.42265	0.42265	0.42265	0.42265
																																				chr1	245277601	245277800	0.0557138	-5e-07	-5e-07	0.013513	0.0357138	0.00442335	0.42265	0.42265	0.422664	0.422655
																																				chr1	245420801	245421000	0.125	0.124999	0.0999994	-5e-07	-5e-07	0.0195836	0.422651	0.422652	0.42265	0.42265
																																				chr1	245829601	245829800	0.108333	-5e-07	-5e-07	0.0416661	-5e-07	0.0386784	0.42265	0.42265	0.422654	0.42265
																																				chr1	246428401	246428600	0.0570513	0.03338	0.0360717	0.0691773	0.0341483	0.0108117	0.205923	0.440559	0.391333	0.499086
																																				chr1	246628001	246628200	0.0555621	-0.0135135	0.00315315	-0.0135135	-0.0135135	0.000985713	0.42265	0.896645	0.42265	0.42265
																																				chr1	246628201	246628400	0.0907622	0.0288914	0.000533345	-0.000361288	0.0152371	0.0494218	0.388068	0.861787	0.922269	0.105309
																																				chr1	246647001	246647200	0.0807717	0.00897436	-0.00641026	0.0290272	0.0185897	0.0276687	0.64417	0.42265	0.169479	0.546154
																																				chr1	246753401	246753600	0.0571514	0.0159642	0.00644272	-0.0185185	0.026936	0.00450446	0.722889	0.762065	0.42265	0.638228
																																				chr1	246790001	246790200	0.0833715	0.0701482	-0.00792045	0.0442575	-0.0196363	0.0387576	0.0327463	0.855742	0.637598	0.32029
																																				chr1	247397001	247397200	0.0757206	-5e-07	0.0156245	0.0108691	0.0108691	0.00236621	0.42265	0.422662	0.422667	0.422667
																																				chr1	247656601	247656800	0.0694853	0.109269	-0.00257508	0.0775652	-0.0242662	0.00141577	0.13355	0.964566	0.084094	0.364565
																																				chr1	247723201	247723400	0.0579191	0.0929542	-0.0331494	-0.044019	-0.00517326	0.00916749	0.40926	0.386497	0.258277	0.894607
																																				chr1	247734001	247734200	0.0536842	0.0338504	0.00444868	0.0166797	0.0774776	0.0381211	0.432234	0.771575	0.763485	0.0262561
																																				chr1	247754401	247754600	0.0610286	-5e-07	-5e-07	-5e-07	-5e-07	0.0217829	0.42265	0.42265	0.42265	0.42265
																																				chr1	247826401	247826600	0.139843	0.0770744	0.0584248	-0.019281	0.11887	0.0306898	0.623261	0.670514	0.842124	0.298923
																																				chr1	247826601	247826800	0.0792546	0.0594593	0.0675978	0.0317001	0.0613589	0.00873325	0.0586927	0.0759106	0.516334	0.237945
																																				chr1	248400201	248400400	0.05021	0.133333	-5e-07	0.0505742	-5e-07	0.00346055	0.0571914	0.42265	0.0880721	0.42265
																																				chr1	248433401	248433600	0.0911203	0.0552468	0.123782	0.0388706	0.00415107	0.00849177	0.291649	0.152372	0.651857	0.716925
																																				chr1	248433801	248434000	0.0769806	0.0296881	0.00284759	0.00530556	0.00273924	0.0287514	0.511331	0.929916	0.888552	0.935098
																																				chr1	248466001	248466200	0.06106	-0.047727	-0.0695439	-0.0395959	-0.0730271	0.00369176	0.281264	0.594289	0.327497	0.161227
																																				chr1	248571401	248571600	0.0524842	0.0670557	-0.00458716	0.00930173	0.0181023	0.0111285	0.119645	0.42265	0.589881	0.145754
																																				chr1	248804601	248804800	0.104606	0.0108712	-0.0858325	0.00497959	-0.0415283	0.017107	0.753629	0.0408124	0.798009	0.772091
																																				chr1	248804801	248805000	0.163579	-0.0576065	0.0429869	-0.06654	0.12681	0.000122478	0.259412	0.0504422	0.457478	0.336047
																																				chr1	248897401	248897600	0.0696114	0.00224183	-0.0119505	0.0175429	0.023902	0.0489471	0.781273	0.517089	0.106909	0.40164
																																				chr1	249346401	249346600	0.0517857	-0.0208333	0.0176282	0.0937499	0.0104167	0.021632	0.42265	0.725941	0.23663	0.80755
																																				chr1	250106201	250106400	0.0591579	0.00649301	-5e-07	-5e-07	0.0117366	4.78651e-05	0.422679	0.42265	0.42265	0.422666
																																				chr1	251869801	251870000	0.0514998	0.0592391	-0.00416667	-0.0130952	-0.025	0.01848	0.341062	0.909833	0.682854	0.42265
																																				chr1	251930601	251930800	0.0533554	0.0118182	0.00866667	0.0154167	0.00159278	0.0151808	0.525764	0.558497	0.50321	0.813952
																																				chr1	252240601	252240800	0.0503595	0.0923825	-0.00603018	0.0289141	0.0195321	0.00313841	0.37948	0.559463	0.210132	0.143219
																																				chr1	252434401	252434600	0.0771325	-5e-07	-5e-07	-5e-07	0.0308295	0.00174267	0.42265	0.42265	0.42265	0.135044
																																				chr1	252801001	252801200	0.07621	0.0292191	-0.0229944	-0.0004573	0.0377765	0.00697165	0.539821	0.0573936	0.983352	0.384804
																																				chr1	252827401	252827600	0.0582905	0.0871167	-0.00656668	0.00696129	-0.00966571	0.00175383	0.441997	0.417803	0.393437	0.207769
																																				chr1	252952601	252952800	0.0832202	-0.0865163	-0.0807692	-0.0179906	0.0531488	0.0490182	0.335263	0.499858	0.677195	0.370202
																																				chr1	253026801	253027000	0.0901359	0.0593689	-0.175956	-0.0357424	-0.00322366	0.0123421	0.723622	0.265132	0.655227	0.943332
																																				chr1	253164601	253164800	0.118868	0.0228443	-0.0502837	0.0161249	0.102666	0.0325438	0.617475	0.768949	0.928167	0.473281
																																				chr1	253273201	253273400	0.182563	0.0834895	0.124967	0.0633556	-0.124942	0.000139396	0.380511	0.537863	0.480701	0.0734992
																																				chr1	253363801	253364000	0.22459	0.095635	0.0962648	-0.0715601	-0.131516	0.000181464	0.723613	0.568397	0.446243	0.0928967
																																				chr1	253389201	253389400	0.240093	0.0713252	0.098321	0.0339763	0.0371423	0.000697685	0.268786	0.237282	0.341933	0.663108
																																				chr1	253681601	253681800	0.172078	-0.0714285	-0.0714285	-0.0714285	-0.025974	0.0268836	0.42265	0.42265	0.42265	0.788001
																																				chr1	253728401	253728600	0.0714918	0.0189242	-0.0113651	-0.00369699	0.00404889	0.0324459	0.740161	0.779004	0.929748	0.950883
																																				chr1	254430201	254430400	0.0792459	-0.131818	-0.0468254	-0.0815359	-0.0442263	0.0315108	0.249693	0.475819	0.255103	0.486493
																																				chr1	254514001	254514200	0.0718161	0.0347056	-0.0921949	-0.0036799	0.097746	0.039602	0.588174	0.144907	0.944275	0.366564
																																				chr1	254527201	254527400	0.10651	0.020282	0.0875338	0.0347002	0.0165825	0.0198992	0.78576	0.527886	0.703007	0.907878
																																				chr1	254543801	254544000	0.0798536	0.0692707	0.018033	-0.064872	-0.0329222	0.000531595	0.43529	0.89557	0.138031	0.398546
																																				chr1	254764201	254764400	0.0841486	-5e-07	-5e-07	0.0857137	0.0486106	0.00134272	0.42265	0.42265	0.0266717	0.0198043
																																				chr1	254777001	254777200	0.0530572	-5e-07	-5e-07	-5e-07	-5e-07	0.000328191	0.42265	0.42265	0.42265	0.42265
																																				chr1	254893001	254893200	0.0541661	0.055555	0.0666661	0.055555	-5e-07	0.00210487	0.422653	0.422653	0.422653	0.42265
																																				chr1	254990801	254991000	0.0949391	0.509613	-0.115385	0.0846149	0.00961537	0.0469435	0.309002	0.095466	0.604074	0.948083
																																				chr1	255235401	255235600	0.166449	-0.164269	-0.166401	-0.0515926	-0.145254	0.024009	0.371295	0.323913	0.676444	0.703821
																																				chr1	255382001	255382200	0.0842871	-0.0180148	-0.0631963	0.00902494	0.0200833	0.00183997	0.740693	0.129299	0.747876	0.599927
																																				chr1	255389601	255389800	0.0596102	0.0842193	-5e-07	-5e-07	-5e-07	0.00649465	0.000110787	0.42265	0.42265	0.42265
																																				chr1	255391801	255392000	0.0984039	0.0698382	0.0680504	0.0999257	0.0629421	0.00632546	0.413712	0.185355	0.477452	0.217535
																																				chr1	255918601	255918800	0.0505045	-5e-07	-5e-07	-5e-07	-5e-07	8.23095e-05	0.42265	0.42265	0.42265	0.42265
																																				chr1	256172801	256173000	0.0694209	0.0784138	0.0408347	0.0666945	0.0334667	0.0035	0.375088	0.258221	0.133304	0.32115
																																				chr1	256367801	256368000	0.0633	0.0538793	0.00118323	0.0186795	0.0135744	0.0147135	0.483078	0.936043	0.331817	0.266552
																																				chr1	256622001	256622200	0.0552089	0.0285995	-0.0112265	0.0127922	-0.000202407	0.0353963	0.216605	0.0709856	0.129473	0.956978
																																				chr1	256860601	256860800	0.0870613	-5e-07	-5e-07	-5e-07	-5e-07	0.010943	0.42265	0.42265	0.42265	0.42265
																																				chr1	257004401	257004600	0.0540482	0.00602703	-0.0146398	-0.00579218	-0.0296449	0.000929366	0.261177	0.57094	0.838428	0.0502285
																																				chr1	257136201	257136400	0.106359	0.116682	0.0355489	-0.0769716	-0.0179204	0.0150107	0.218957	0.231204	0.287154	0.755887
																																				chr1	257223201	257223400	0.104326	0.0661391	0.031108	0.00541257	0.00933466	0.0010414	0.155716	0.822144	0.865639	0.746296
																																				chr1	257232201	257232400	0.102289	0.045189	0.0150794	0.0409266	0.0847525	0.000576854	0.553652	0.714954	0.169679	0.0377263
																																				chr1	257432201	257432400	0.0814594	0.134561	-0.0329689	0.14116	0.257751	0.036687	0.254751	0.30487	0.109411	0.087161
																																				chr1	257553801	257554000	0.0910594	0.00634044	0.0423141	0.0289781	0.0575716	0.0197802	0.751213	0.117228	0.437153	0.472826
																																				chr1	257641001	257641200	0.16414	-0.0515922	-0.0131307	0.0141129	0.0595188	0.0176804	0.317283	0.880615	0.904831	0.500331
																																				chr1	257641401	257641600	0.0740573	0.0308355	0.0065399	0.036749	0.0135247	0.0123998	0.447818	0.462131	0.174176	0.75172
																																				chr1	257767801	257768000	0.0870694	0.0621768	0.0949276	-0.0481804	0.103554	0.0255032	0.228596	0.477535	0.382836	0.13834
																																				chr1	257927401	257927600	0.0553446	-0.000896934	0.00207926	0.0241692	0.0181507	8.49541e-05	0.930278	0.870448	0.117714	0.556279
																																				chr1	258158801	258159000	0.074822	-0.00581395	-0.00581395	0.0159252	0.105297	0.0208063	0.42265	0.42265	0.552493	0.443848
																																				chr1	258288601	258288800	0.133333	-5e-07	0.0909085	0.0833328	0.0866008	0.00283789	0.42265	0.422652	0.422652	0.108079
																																				chr1	258565801	258566000	0.0594357	-0.00104493	-0.00862069	-0.00862069	-0.00862069	0.00167469	0.935751	0.42265	0.42265	0.42265
																																				chr1	258694201	258694400	0.0558526	-0.0267176	0.0333767	-0.0267176	-0.0100509	0.0107476	0.42265	0.589848	0.42265	0.779843
																																				chr1	258752001	258752200	0.123538	0.098762	-0.0197346	-0.0979807	0.0743475	0.00391905	0.21437	0.722605	0.154634	0.190183
																																				chr1	258759401	258759600	0.0652256	-0.00675676	0.0586867	0.140267	0.0772432	0.00115762	0.42265	0.0134151	0.0116403	0.456112
																																				chr1	258843001	258843200	0.128055	0.221117	0.141256	0.0226055	-0.111454	0.0420127	0.195157	0.043805	0.848595	0.662602
																																				chr1	258992001	258992200	0.0580997	-0.0136446	0.00928459	0.0165615	0.000347165	0.00906715	0.48428	0.83203	0.560452	0.955175
																																				chr1	258992401	258992600	0.0883495	-0.102869	-0.0682157	0.00699474	0.0220099	0.0444567	0.186991	0.427607	0.91947	0.733975
																																				chr1	259065001	259065200	0.0860935	-0.00712921	-0.0395211	0.0127549	-0.040541	0.000750767	0.880117	0.612125	0.836523	0.111451
																																				chr1	259065201	259065400	0.0719774	-0.0353247	-0.047154	-0.016018	0.0624841	0.00345077	0.399264	0.276026	0.633024	0.14218
																																				chr1	259335201	259335400	0.0934563	0.0389942	0.0101074	0.0866332	0.0846445	0.00510868	0.097598	0.70941	0.477685	0.0127785
																																				chr1	259405601	259405800	0.0788888	-0.00994675	-0.0408991	-0.038335	-0.00994675	0.0272576	0.854645	0.142896	0.193244	0.854645
																																				chr1	259829401	259829600	0.0882783	0.0283107	0.0603383	-0.0242621	-0.0191198	0.0342958	0.465008	0.138322	0.566204	0.842618
																																				chr1	260116801	260117000	0.131249	-5e-07	0.249998	-5e-07	-5e-07	0.0356118	0.42265	0.422651	0.42265	0.42265
																																				chr1	260163401	260163600	0.0545557	0.00230918	0.00275482	-0.0123967	-0.0074462	0.0474536	0.91541	0.900985	0.42265	0.63307
																																				chr1	260320801	260321000	0.0583328	0.0833327	-5e-07	0.142856	0.0333328	0.000334192	0.422652	0.42265	0.422651	0.422656
																																				chr1	260531601	260531800	0.0597272	0.0735914	0.0113581	0.0623987	-0.0785651	0.0243338	0.287704	0.728344	0.251503	0.109979
																																				chr1	260853001	260853200	0.0713563	-0.0217391	0.0407608	0.0167794	0.0188014	0.00343555	0.42265	0.600674	0.521781	0.722358
																																				chr1	261378401	261378600	0.0538426	0.115093	-0.00276203	0.0656769	0.0723111	0.0332614	0.0255707	0.88599	0.198074	0.322272
																																				chr1	261461601	261461800	0.139872	-0.0644966	-0.0821849	0.0107089	-0.105249	0.00911837	0.604303	0.355899	0.927695	0.302265
																																				chr1	261473001	261473200	0.128679	0.0316451	0.00581345	0.005494	-5e-07	0.0265236	0.422656	0.422683	0.422685	0.42265
																																				chr1	261697001	261697200	0.0507615	0.0283823	-0.0662605	-0.0133981	0.00798763	0.0363391	0.163766	0.0687023	0.213759	0.620912
																																				chr1	261828201	261828400	0.0737059	-5e-07	-5e-07	-5e-07	-5e-07	0.00496711	0.42265	0.42265	0.42265	0.42265
																																				chr1	261829601	261829800	0.101879	-5e-07	-5e-07	-5e-07	-5e-07	0.000228287	0.42265	0.42265	0.42265	0.42265
																																				chr1	261896001	261896200	0.0818975	0.0208328	-5e-07	0.023809	0.0581762	2.74496e-05	0.422659	0.42265	0.422658	0.000315651
																																				chr1	262003801	262004000	0.0792769	-0.0309447	-0.0127818	-0.0368165	-0.00928235	0.0025154	0.356981	0.796717	0.216832	0.861572
																																				chr1	262247601	262247800	0.051518	-0.0585513	-0.00979702	-0.0230258	-0.00530542	0.000277947	0.107416	0.797812	0.41012	0.930446
																																				chr1	262589801	262590000	0.097082	0.00132791	-0.0122732	0.00791589	0.0236798	0.0194157	0.981755	0.870803	0.887527	0.743341
																																				chr1	262647401	262647600	0.0555134	0.00715686	0.0469188	-0.00702729	0.000547799	0.010177	0.798237	0.597777	0.837152	0.984839
																																				chr1	262684001	262684200	0.0555957	0.0999993	0.00409786	0.022086	-5e-07	0.0176491	0.422652	0.422697	0.0347687	0.42265
																																				chr1	262690601	262690800	0.0598343	-5e-07	0.0312495	-5e-07	-5e-07	0.041133	0.42265	0.422656	0.42265	0.42265
																																				chr1	263252201	263252400	0.0698572	-0.0224638	-0.0333333	-0.0333333	-0.00163043	0.00842444	0.587326	0.42265	0.42265	0.96688
																																				chr1	264060201	264060400	0.0719584	-0.0584261	-0.0350172	-0.0986723	-0.0474109	0.0399109	0.481659	0.411097	0.0832318	0.317536
																																				chr1	264060401	264060600	0.123759	-0.0125893	-0.0119491	0.0299792	0.0283103	0.0173083	0.904005	0.909459	0.54468	0.260568
																																				chr1	264303201	264303400	0.0576298	0.0147054	0.0428774	0.00757526	0.0277773	0.0171345	0.422663	0.16048	0.422675	0.0954689
																																				chr1	264310201	264310400	0.0533911	-0.00980392	-0.00980392	-0.00398997	-0.00549358	0.0214926	0.42265	0.42265	0.759727	0.659022
																																				chr1	264503201	264503400	0.121428	-5e-07	0.0333328	0.0138884	0.0999995	0.000758284	0.42265	0.422656	0.422664	0.0954669
																																				chr1	264619801	264620000	0.0506223	0.0469946	0.00506269	0.00817386	-0.00475874	4.6818e-05	0.319094	0.817222	0.591629	0.679559
																																				chr1	265090801	265091000	0.0798775	0.012806	0.0303553	-0.00183319	0.0213777	0.00272843	0.562454	0.427672	0.878644	0.33093
																																				chr1	265216201	265216400	0.0826053	0.0145097	0.0638779	0.0352098	0.0712428	0.00937853	0.400231	0.126889	0.671818	0.248233
																																				chr1	265247601	265247800	0.0510865	-0.00931839	-0.0256475	0.0238651	0.0198849	0.000307071	0.147194	0.0042376	0.170434	0.406298
																																				chr1	265444401	265444600	0.0727964	-5e-07	-5e-07	-5e-07	-5e-07	0.0361276	0.42265	0.42265	0.42265	0.42265
																																				chr1	265563801	265564000	0.428571	0.249998	-5e-07	0.249999	0.0833327	0.00060818	0.422651	0.42265	0.422651	0.422652
																																				chr1	265923801	265924000	0.0838863	0.0409635	-0.00335397	0.00112782	-0.00204678	0.0123331	0.430024	0.856953	0.958973	0.916256
																																				chr1	266109601	266109800	0.0571605	-0.00483094	0.0368356	-0.0272668	0.00286136	0.0295201	0.925425	0.708301	0.416542	0.947911
																																				chr1	266334401	266334600	0.0599099	0.0198198	0.0364865	-0.0135135	-0.0135135	0.0323623	0.636946	0.55413	0.42265	0.42265
																																				chr1	266758801	266759000	0.0523185	-0.00168145	0.0644774	-0.0137992	-0.00900951	0.00163603	0.935462	0.103748	0.319683	0.720495
																																				chr1	266796401	266796600	0.0835386	0.0471672	0.0721772	0.117318	0.13316	0.0229743	0.523363	0.280194	0.124823	0.225524
																																				chr1	266963001	266963200	0.120849	0.18986	0.0652381	0.0118128	0.0456575	0.0102354	0.359276	0.440219	0.85387	0.476253
																																				chr1	267436001	267436200	0.146655	0.000535407	-0.0324543	0.0689169	0.0581582	0.00770569	0.995434	0.631752	0.521657	0.485079
																																				chr1	267539401	267539600	0.179697	-5e-07	0.136363	0.240908	0.0217386	0.0307613	0.42265	0.422651	0.0552271	0.422659
																																				chr1	268298201	268298400	0.116273	0.101853	0.00511525	0.0118212	0.0580649	0.0102709	0.220052	0.821155	0.547201	0.495428
																																				chr1	268746401	268746600	0.0613166	-5e-07	-5e-07	-5e-07	0.018518	0.0044067	0.42265	0.42265	0.42265	0.42266
																																				chr1	268793601	268793800	0.0688562	0.0772179	0.178263	0.101269	-0.00139199	0.0144672	0.134042	0.0261639	0.573505	0.989612
																																				chr1	269019801	269020000	0.0810514	0.08453	0.0283029	0.0176536	0.300683	0.000261029	0.211559	0.61573	0.546846	0.236999
																																				chr1	269020201	269020400	0.110405	0.00321923	-0.0103634	0.06432	0.0197357	0.0200831	0.952019	0.873595	0.303237	0.725537
																																				chr1	269055401	269055600	0.113227	0.103134	0.0957341	0.148711	0.0197083	0.0178908	0.220064	0.619029	0.244774	0.679948
																																				chr1	269113001	269113200	0.118902	0.0978082	0.000776843	0.149405	0.0803498	0.000607635	0.115461	0.989487	0.0548741	0.314367
																																				chr1	269175001	269175200	0.0556197	-0.00271739	-0.00271739	-0.00271739	-0.00133998	0.0267921	0.42265	0.42265	0.42265	0.703021
																																				chr1	269337401	269337600	0.112973	-0.0297821	-0.0593147	0.0576458	0.0444499	0.00237061	0.103786	0.565444	0.149613	0.472269
																																				chr1	269533201	269533400	0.0732628	0.0854948	0.106783	0.083478	0.0356203	0.015725	0.187053	0.169648	0.0138415	0.142226
																																				chr1	269533401	269533600	0.0804986	-0.0147693	0.131275	-0.051953	0.0260164	0.0481124	0.808727	0.339503	0.397462	0.797275
																																				chr1	269564601	269564800	0.0725633	0.460975	0.0720055	0.16485	0.0605046	0.0259513	0.31557	0.269327	0.0415697	0.326237
																																				chr1	269704801	269705000	0.0544117	-5e-07	0.0499995	0.0277773	0.038461	8.39581e-05	0.42265	0.422654	0.422657	0.422655
																																				chr1	269765801	269766000	0.0877079	0.128024	-0.0292045	0.0489773	-0.0868916	0.0325057	0.353397	0.822032	0.716048	0.211937
																																				chr1	269766001	269766200	0.1398	0.00920322	-0.0118559	-0.0232489	0.155142	0.00186251	0.840315	0.919984	0.643652	0.386052
																																				chr1	269791601	269791800	0.090073	0.0312495	-5e-07	-5e-07	-5e-07	0.00594757	0.422656	0.42265	0.42265	0.42265
																																				chr1	269833601	269833800	0.170098	0.0638269	0.255236	0.169274	0.189034	0.000410562	0.676584	0.0521142	0.396392	0.149093
																																				chr1	270114801	270115000	0.0510866	0.00716868	0.0040809	-0.00884487	-0.00661347	0.0103767	0.357516	0.63108	0.275669	0.47602
																																				chr1	270565001	270565200	0.155833	-0.0333333	0.185897	0.0528736	0.210714	0.00454877	0.42265	0.418318	0.625011	0.0248637
																																				chr1	270713801	270714000	0.066558	-0.0196237	-0.025	-0.0110906	-0.0149621	0.0152329	0.523059	0.42265	0.702684	0.611863
																																				chr1	270867801	270868000	0.0773124	0.0108541	0.0162968	0.0421659	-0.0181098	0.0135433	0.836573	0.741945	0.576996	0.587466
																																				chr1	270982801	270983000	0.119933	0.105979	0.0358519	-0.0120736	0.0202677	0.00268815	0.00608935	0.610621	0.526635	0.421592
																																				chr1	271282601	271282800	0.0542591	0.0134374	-0.0164669	-0.0309974	0.0159341	0.0357286	0.824504	0.566987	0.118726	0.565667
																																				chr1	271456801	271457000	0.129861	0.11111	-5e-07	-5e-07	0.0333328	0.00874437	2.02502e-11	0.42265	0.42265	0.422656
																																				chr1	271791401	271791600	0.0664388	-0.0242661	-0.0459076	0.0391264	0.0547076	0.0363207	0.768683	0.108438	0.198968	0.287626
																																				chr1	272056001	272056200	0.0812499	0.124999	-5e-07	0.0119043	0.00980342	0.0336507	0.422651	0.42265	0.422666	0.422669
																																				chr1	272123201	272123400	0.0657679	-0.054715	0.0111151	-0.0157053	0.0150825	0.0205526	0.129725	0.755195	0.33648	0.61897
																																				chr1	272422201	272422400	0.0782373	-0.177884	-0.0857271	-0.033434	-0.081499	0.00659575	0.0295258	0.0799303	0.604539	0.241023
																																				chr1	272697201	272697400	0.0978653	0.0244936	-0.023746	0.00361369	-0.0244407	0.0486563	0.667918	0.696464	0.947308	0.751467
																																				chr1	272862201	272862400	0.0534885	-0.016129	0.0276805	0.0132827	0.010794	0.00158262	0.42265	0.236825	0.73037	0.640812
																																				chr1	273050201	273050400	0.129762	-5e-07	-5e-07	-5e-07	-5e-07	0.00474162	0.42265	0.42265	0.42265	0.42265
																																				chr1	273173201	273173400	0.0500931	-0.0279082	-0.00130775	-0.00483127	-0.0279082	0.00155422	0.0924052	0.918748	0.863629	0.0924052
																																				chr1	273188201	273188400	0.297618	0.0285713	-0.0714285	-0.0714285	-0.0714285	0.0492752	0.837779	0.42265	0.42265	0.42265
																																				chr1	273357601	273357800	0.0648252	0.0457378	0.0252927	0.0885128	0.041168	0.0282716	0.19174	0.806719	0.0340922	0.496493
																																				chr1	273387201	273387400	0.0687011	0.0483866	0.0227268	0.0495164	0.0111106	0.00111629	0.422654	0.422658	0.0145486	0.422667
																																				chr1	274043201	274043400	0.0720891	0.0318995	-0.0185207	-0.0328064	-0.0328064	0.0071063	0.689047	0.573285	0.301974	0.301974
																																				chr1	274140801	274141000	0.0570122	0.0333328	-5e-07	-5e-07	-5e-07	0.00319245	0.422656	0.42265	0.42265	0.42265
																																				chr1	274397801	274398000	0.0776966	0.0734189	0.116551	0.120835	0.121821	0.0428603	0.349498	0.170465	0.0393179	0.256615
																																				chr1	274727401	274727600	0.0554577	0.00980342	0.0266662	0.0951082	0.0294113	0.000921477	0.422669	0.422657	0.0861969	0.422656
																																				chr1	274799601	274799800	0.0759727	0.00800287	0.0117744	-0.00997569	-0.00461369	0.0455877	0.68453	0.192898	0.581782	0.629424
																																				chr1	275377601	275377800	0.0773804	-5e-07	-5e-07	-5e-07	-5e-07	2.91107e-05	0.42265	0.42265	0.42265	0.42265
																																				chr1	275735001	275735200	0.0903678	0.00454545	0.0170454	0.010101	-0.0454545	0.0280738	0.952489	0.845901	0.900985	0.42265
																																				chr1	275849201	275849400	0.0897496	-0.0159053	-0.0174688	0.172779	0.0502652	0.0157634	0.451364	0.689484	0.0709711	0.467219
																																				chr1	275851001	275851200	0.11368	0.0983192	0.0661763	0.00367643	-0.0325077	0.0283105	0.353354	0.679185	0.969725	0.664032
																																				chr1	275862401	275862600	0.0842349	0.0530781	-0.0553749	0.0473372	0.0774974	0.00596992	0.241851	0.354563	0.285026	0.348587
																																				chr1	275862601	275862800	0.0872484	0.0741389	0.0501931	0.048619	0.0652779	0.0181507	0.48088	0.504272	0.0234885	0.368747
																																				chr1	275884201	275884400	0.0599073	-0.00479443	0.0383874	0.0813014	0.0683012	0.00554726	0.882346	0.636603	0.126771	0.046056
																																				chr1	276201401	276201600	0.0533913	-0.0154762	-0.00394525	-0.0125	0.00512821	0.0398366	0.722017	0.918699	0.780618	0.928933
																																				chr1	276245201	276245400	0.191666	0.166666	-5e-07	-5e-07	-5e-07	0.00282789	0.422651	0.42265	0.42265	0.42265
																																				chr1	276300801	276301000	0.0722865	0.0361807	0.0567728	0.0122506	0.00537511	0.000138981	0.240676	0.205517	0.591924	0.880435
																																				chr1	276346401	276346600	0.0595046	0.0344366	0.0191397	0.00613252	-0.0091772	0.0118061	0.32008	0.636517	0.764205	0.784411
																																				chr1	276641001	276641200	0.0549386	-0.02824	0.0708275	0.0629721	0.0102215	0.0141527	0.508824	0.309404	0.15444	0.775592
																																				chr1	276755201	276755400	0.088062	-0.10064	-0.122114	-0.209687	-0.181127	0.0379474	0.28963	0.234293	0.133539	0.180194
																																				chr1	277121401	277121600	0.134771	-0.0182986	0.0332203	0.0292024	-0.0131445	0.0406316	0.728753	0.70632	0.57118	0.789713
																																				chr1	277176001	277176200	0.0544772	-0.0104167	0.00386905	-0.0104167	-0.0104167	0.00585399	0.42265	0.84708	0.42265	0.42265
																																				chr1	277221801	277222000	0.0582189	0.0288688	0.079843	0.0224714	0.0319762	0.0428639	0.0357923	0.198398	0.422658	0.422656
																																				chr1	277273401	277273600	0.0524784	-5e-07	-5e-07	-5e-07	-5e-07	0.00137156	0.42265	0.42265	0.42265	0.42265
																																				chr1	277393201	277393400	0.0506561	-5e-07	-5e-07	-5e-07	0.0532208	0.0345368	0.42265	0.42265	0.42265	0.0108997
																																				chr1	277539201	277539400	0.100921	-0.0350355	-0.0530983	0.048815	0.0562351	0.0150533	0.375343	0.245489	0.554853	0.709459
																																				chr1	277580001	277580200	0.0589466	-5e-07	0.0602001	0.0277773	0.0208328	0.000706519	0.42265	0.0692431	0.422657	0.422659
																																				chr1	277815801	277816000	0.0647156	-0.0357143	0.0252613	0.0188312	0.0329996	0.0139798	0.42265	0.754932	0.799895	0.689
																																				chr1	278534801	278535000	0.0720542	0.00168263	0.0235064	-0.0184918	-0.0214554	0.0337175	0.967757	0.271226	0.45755	0.828187
																																				chr1	278536401	278536600	0.0702472	0.00302968	0.0561355	-0.0238095	0.101648	0.00723452	0.742121	0.211669	0.095466	0.203748
																																				chr1	278587001	278587200	0.0619587	0.106811	0.0415942	0.0806384	0.0104289	0.0362307	0.0278252	0.667247	0.124794	0.111466
																																				chr1	279077001	279077200	0.149882	-0.0287248	0.0633352	-0.0955496	-0.161918	0.003067	0.826413	0.622708	0.03712	0.0660717
																																				chr1	279332401	279332600	0.0540728	-0.0139737	0.0518426	-0.0338445	-0.0560318	0.0481985	0.820684	0.323037	0.250264	0.164607
																																				chr1	279333201	279333400	0.104282	0.00206552	-0.0171017	-0.0189611	-0.0158718	0.0125217	0.982853	0.822379	0.451333	0.559445
																																				chr1	279658201	279658400	0.140281	-5e-07	0.0196576	-5e-07	0.00990049	0.0115521	0.42265	0.0165918	0.42265	0.422669
																																				chr1	279697601	279697800	0.0743681	0.042052	-0.0116279	-0.0133252	0.00542327	0.00186936	0.271082	0.790056	0.630738	0.901472
																																				chr1	279928801	279929000	0.221708	0.128631	-0.0137941	0.0092317	0.0309118	0.0320726	0.182901	0.905401	0.911062	0.7197
																																				chr1	280767601	280767800	0.0596567	0.0199233	0.0118074	-0.00288137	0.00572713	0.0333858	0.246179	0.33499	0.706858	0.359682
																																				chr1	281124601	281124800	0.0550041	-0.0687907	-0.0760326	-0.0365744	-0.0667639	0.00106145	0.075302	0.430639	0.287769	0.207969
																																				chr1	281345601	281345800	0.0953689	0.583332	-0.0416666	-0.0416666	0.152083	0.0110482	0.0474209	0.42265	0.42265	0.0689108
																																				chr1	281452601	281452800	0.0526251	0.00704537	0.0252506	0.0476384	0.0276053	0.000137972	0.51802	0.468528	0.170732	0.479585
																																				chr1	281461401	281461600	0.153435	-0.0608138	-0.0123035	0.000910805	-0.00478471	0.00183476	0.206972	0.891027	0.965602	0.954326
																																				chr1	281653801	281654000	0.0919047	-0.00666667	-0.00666667	0.00353741	-0.00666667	0.0349706	0.42265	0.42265	0.798974	0.42265
																																				chr1	281985001	281985200	0.245603	-0.0095062	-0.105026	0.0168674	0.211922	0.0220613	0.971849	0.567012	0.948107	0.335908
																																				chr1	282125801	282126000	0.0755827	-5e-07	-5e-07	-5e-07	-5e-07	0.000841394	0.42265	0.42265	0.42265	0.42265
																																				chr1	282166601	282166800	0.165125	0.165319	0.0584491	0.191311	0.224297	0.0339187	0.0774422	0.520821	0.0103219	0.113969
																																				chr1	282353201	282353400	0.0829594	-0.0148166	-0.0160952	-0.0137673	-0.0211457	0.000358204	0.331353	0.281241	0.294953	0.163174
																																				chr1	282575601	282575800	0.0642852	-5e-07	0.0149249	-5e-07	0.00892807	0.02749	0.42265	0.422663	0.42265	0.422671
																																				chr1	282821601	282821800	0.0512958	0.0263153	-5e-07	0.0416661	0.0312495	0.0018711	0.422657	0.42265	0.422654	0.422656
																																				chr1	283098001	283098200	0.0919636	0.0418803	0.0641025	0.0331502	0.0320749	0.0197277	0.171512	0.531707	0.236246	0.302962
																																				chr1	283191001	283191200	0.0580776	0.0405839	0.0957442	0.068965	0.0332718	0.0026857	0.0140966	0.422652	0.422653	0.273967
																																				chr1	283615801	283616000	0.0507777	0.0320707	-0.00631313	-0.0290404	0.040404	0.0128004	0.496456	0.80755	0.00188501	0.434668
																																				chr1	283890201	283890400	0.0701058	-5e-07	-5e-07	0.0227268	-5e-07	0.0290046	0.42265	0.42265	0.422658	0.42265
																																				chr1	283928001	283928200	0.171551	-5e-07	0.208332	-5e-07	0.0793645	0.00067297	0.42265	0.0377494	0.42265	0.129613
																																				chr1	283969801	283970000	0.0705028	0.0172409	0.0178566	-5e-07	0.025316	0.0111586	0.422661	0.422661	0.42265	0.422657
																																				chr1	284185601	284185800	0.0876259	-0.0375126	0.034752	-0.0806931	-0.0875847	0.0185753	0.455475	0.738145	0.163026	0.126042
																																				chr1	284233001	284233200	0.0958908	0.0598094	-0.156198	0.0638494	-0.0993877	0.0275071	0.571608	0.266074	0.435332	0.225535
																																				chr1	284798001	284798200	0.122505	-0.0162868	0.10235	-0.0187629	0.0103701	0.0370844	0.467905	0.236498	0.591363	0.894089
																																				chr1	284803201	284803400	0.0758071	0.0588959	0.0596639	0.0145511	0.0301488	0.00111697	0.319429	0.496479	0.663831	0.125359
																																				chr1	284978001	284978200	0.0653858	-0.0103604	-0.0275647	0.00803044	-0.0358812	0.0146857	0.794602	0.287041	0.892974	0.109679
																																				chr1	285013201	285013400	0.206394	-0.0949612	0.0224477	-0.0867645	0.0468117	0.0137466	0.316471	0.810724	0.352319	0.63271
																																				chr1	285035001	285035200	0.0513101	-0.0109859	0.0237458	-0.00129331	0.00639351	0.000933664	0.310108	0.27238	0.930859	0.767864
																																				chr1	285037201	285037400	0.0938159	0.0417789	0.180158	0.0466335	-0.0334074	0.0335263	0.835199	0.256987	0.458903	0.658249
																																				chr1	285126601	285126800	0.0640894	0.00672295	0.0237715	-0.00609756	-0.00609756	0.0427662	0.682473	0.152694	0.42265	0.42265
																																				chr1	285201001	285201200	0.0527165	0.0338017	0.0198413	0.0292168	0.00178571	0.0285661	0.10771	0.0725222	0.211776	0.837779
																																				chr1	285629801	285630000	0.130069	0.0119043	-5e-07	-5e-07	0.00964935	0.00233206	0.422666	0.42265	0.42265	0.0128121
																																				chr1	285640401	285640600	0.160017	0.00597548	0.00730838	-0.00151515	0.0314715	1.92264e-06	0.516146	0.500074	0.42265	0.204057
																																				chr1	285706401	285706600	0.10444	-0.0168223	0.0891903	0.00897318	0.0329173	0.0178714	0.613369	0.235973	0.804554	0.685541
																																				chr1	286076601	286076800	0.162362	0.0635299	-0.171935	0.144445	-0.0571754	0.00544826	0.605265	0.240269	0.177674	0.45331
																																				chr1	286211401	286211600	0.139816	0.0931983	0.0546335	-0.00222096	0.0804427	0.00182502	0.43864	0.486038	0.981408	0.56791
																																				chr1	286211601	286211800	0.057959	0.0566239	-0.00882936	0.00367865	0.0292263	0.0413321	0.123563	0.747586	0.931113	0.427035
																																				chr1	286217201	286217400	0.0981313	0.0418778	-0.110175	0.102324	0.0160918	0.0151414	0.710729	0.0675059	0.384122	0.686248
																																				chr1	286230401	286230600	0.0544132	-5e-07	-5e-07	-5e-07	0.0121946	0.00791366	0.42265	0.42265	0.42265	0.422666
																																				chr1	286396201	286396400	0.0511447	-0.0418682	-0.0956836	-0.0671551	0.02584	0.0116296	0.516015	0.104941	0.373623	0.440876
																																				chr1	286472601	286472800	0.0587246	-0.015625	0.257101	-0.015625	-0.015625	0.0474222	0.42265	0.376244	0.42265	0.42265
																																				chr1	286797801	286798000	0.116368	0.0246814	0.00972893	0.00477464	0.0614159	0.00513908	0.503341	0.283671	0.785279	0.551918
																																				chr1	287290001	287290200	0.0549647	0.0821674	0.0237012	0.0193268	0.00810367	0.0490694	0.204895	0.710389	0.865107	0.905955
																																				chr1	287504201	287504400	0.0704624	-0.00378788	0.0160985	0.0148485	-0.0151515	0.0421751	0.859972	0.688532	0.701812	0.42265
																																				chr1	287868601	287868800	0.0658645	0.114806	0.0341637	0.034122	0.0141777	0.0489051	0.219503	0.705281	0.532302	0.730465
																																				chr1	287987801	287988000	0.0541465	-0.0185185	-0.0185185	-0.0185185	0.019943	0.0206868	0.42265	0.42265	0.42265	0.686323
																																				chr1	288181001	288181200	0.317201	0.270833	0.210186	0.358597	0.305882	0.0368533	0.121542	0.024779	0.030844	0.101845
																																				chr1	288207001	288207200	0.0947487	-0.0161836	-0.0217391	0.00133779	0.0338164	0.0183405	0.545666	0.42265	0.970176	0.627954
																																				chr1	288490601	288490800	0.0542005	-5e-07	-5e-07	-5e-07	-5e-07	0.046069	0.42265	0.42265	0.42265	0.42265
																																				chr1	288538801	288539000	0.063703	0.0208328	0.01282	-5e-07	0.00735244	0.0410186	0.422659	0.422665	0.42265	0.422676
																																				chr1	288634401	288634600	0.100553	0.0628426	0.0637824	-0.0125732	-0.127781	0.039524	0.198043	0.562414	0.810289	0.584747
																																				chr1	290208601	290208800	0.059573	0.0832719	0.027354	0.132606	0.0771403	0.00969057	0.533448	0.598818	0.147786	0.10026
																																				chr1	290664801	290665000	0.090073	0.249999	0.055555	0.421428	0.126811	0.00594758	0.422651	0.422653	0.269487	0.0861966
																																				chr1	290765601	290765800	0.0521585	-5e-07	0.0624994	0.124999	0.124999	0.026751	0.42265	0.422653	0.422651	0.422651
																																				chr1	290940401	290940600	0.0572568	0.0328403	0.0824219	0.0286862	-0.0268744	0.0280487	0.586847	0.0190478	0.127365	0.247798
																																				chr1	291055001	291055200	0.129801	0.150429	0.137564	0.0553632	0.0642194	0.0253515	0.174057	0.186745	0.499399	0.405003
																																				chr1	291217401	291217600	0.050641	0.15	0.108333	0.0378205	0.0840659	0.0041906	0.465006	0.48083	0.374003	0.270088
																																				chr1	291270801	291271000	0.0611694	0.43305	-0.0169491	0.149717	0.0269902	0.0182837	0.341977	0.42265	0.46579	0.309529
																																				chr1	291324401	291324600	0.11329	0.034758	-0.0104824	0.0262986	0.0696462	0.0338573	0.652607	0.531466	0.122588	0.443298
																																				chr1	291324801	291325000	0.0854268	-0.0308767	-0.0950422	0.0368935	-0.0532121	0.0139401	0.0527122	0.135228	0.0871065	0.0506828
																																				chr1	291709001	291709200	0.0670384	0.00592105	0.0422306	0.0350877	0.000773994	0.0253492	0.715821	0.0241595	0.493021	0.944615
																																				chr1	292242201	292242400	0.156169	-5e-07	-5e-07	-5e-07	-5e-07	0.00973733	0.42265	0.42265	0.42265	0.42265
																																				chr1	292333201	292333400	0.0515554	-0.00915678	0.01886	0.00418136	0.0269414	0.0291871	0.76216	0.641057	0.924294	0.484375
																																				chr1	292372401	292372600	0.0705455	-0.00035423	0.181249	0.000792922	0.0740388	0.00396611	0.987505	0.324549	0.967793	0.104728
																																				chr1	292586001	292586200	0.102678	0.124999	-5e-07	-5e-07	0.0624994	0.0139951	0.422651	0.42265	0.42265	0.422653
																																				chr1	292609001	292609200	0.0589136	-0.0114312	0.0112961	0.0300109	0.0066244	0.0230001	0.0113275	0.668858	0.0360503	0.446706
																																				chr1	292631601	292631800	0.0768349	0.0885685	0.000709646	-0.0174592	0.0686246	2.0279e-05	0.000395056	0.95867	0.520341	0.64023
																																				chr1	292631801	292632000	0.107285	0.148265	0.145762	-0.111524	0.180353	0.0253555	0.510486	0.250259	0.114866	0.126602
																																				chr1	292663401	292663600	0.0508365	0.0892856	-0.00446428	-0.0357143	-0.0357143	0.0466806	0.563148	0.933628	0.42265	0.42265
																																				chr1	292813001	292813200	0.0519754	0.0240218	0.259355	-0.028897	0.0773831	0.0189731	0.688491	0.0701951	0.283607	0.0373117
																																				chr1	293231601	293231800	0.0530188	-5e-07	-5e-07	0.00961488	-5e-07	0.00202346	0.42265	0.42265	0.42267	0.42265
																																				chr1	293635201	293635400	0.143024	-0.0130133	-0.0196468	-0.0300495	-0.0189932	0.0414273	0.82849	0.454392	0.294796	0.696967
																																				chr1	293720401	293720600	0.0681529	-0.0294117	0.0200506	-0.0137868	0.0205882	0.0231268	0.42265	0.615837	0.719074	0.756586
																																				chr1	293992401	293992600	0.0573818	0.11888	-0.0248921	0.0119917	-0.0299172	0.00769825	0.420288	0.122059	0.45881	0.0672711
																																				chr1	294011201	294011400	0.0548834	0.0999994	-5e-07	-5e-07	0.0645828	0.0416389	0.422652	0.42265	0.42265	0.00103897
																																				chr1	294145001	294145200	0.125281	-0.0417065	0.0177152	0.00975484	-0.0410706	0.00571416	0.0906298	0.781372	0.821156	0.437106
																																				chr1	294238201	294238400	0.0773809	-5e-07	-5e-07	-5e-07	0.0178566	0.0337462	0.42265	0.42265	0.42265	0.422661
																																				chr1	294397001	294397200	0.124621	0.458331	0.0416666	0.0773808	0.0575396	0.0304245	0.00816345	0.698489	0.345899	0.440962
																																				chr1	294507201	294507400	0.121907	0.0731138	0.0819009	0.0410829	-0.00693764	0.019539	0.551985	0.508263	0.545354	0.932318
																																				chr1	294516401	294516600	0.089785	-0.0242617	0.0314583	0.00275689	0.0344583	0.0333864	0.444818	0.630933	0.95485	0.677932
																																				chr1	294746201	294746400	0.105977	0.0286126	-0.0186796	-0.0103593	-0.0364836	6.05429e-05	0.573751	0.369268	0.534817	0.0905118
																																				chr1	294794001	294794200	0.0785258	0.0131574	-5e-07	-5e-07	0.0124995	0.00272989	0.422664	0.42265	0.42265	0.422665
																																				chr1	294924401	294924600	0.141813	0.208333	-5e-07	0.0666661	0.262499	0.0303759	0.422651	0.42265	0.422653	0.196458
																																				chr1	294965401	294965600	0.0690007	-0.0355684	0.0422314	0.0268393	0.0335474	0.0232793	0.54767	0.524709	0.461145	0.484868
																																				chr1	295678201	295678400	0.100214	0.104396	-0.0384615	-0.0384615	0.0115385	0.0080736	0.553528	0.42265	0.42265	0.871729
																																				chr1	295761001	295761200	0.0892747	-0.0461193	0.00161205	0.0787137	0.0881183	0.0318339	0.401229	0.930239	0.253432	0.093013
																																				chr1	295834201	295834400	0.0808794	-5e-07	-5e-07	0.124999	-5e-07	0.00661056	0.42265	0.42265	0.422651	0.42265
																																				chr1	295994001	295994200	0.102631	0.00943346	-5e-07	-5e-07	-5e-07	3.64121e-07	0.42267	0.42265	0.42265	0.42265
																																				chr1	296147801	296148000	0.0599995	-5e-07	-5e-07	0.0773804	-5e-07	0.00805013	0.42265	0.42265	0.00586522	0.42265
																																				chr1	296416801	296417000	0.0895908	-0.00213764	0.00400132	0.00571637	0.0449106	0.00315836	0.857703	0.780174	0.65456	0.226891
																																				chr1	296458601	296458800	0.0623343	-0.0174597	0.030524	0.081387	0.0287898	0.0265904	0.769174	0.413616	0.0931348	0.554814
																																				chr1	296854201	296854400	0.164134	0.0254902	0.0109649	-0.0172764	0.0189394	0.0426228	0.734542	0.885262	0.754703	0.820856
																																				chr1	296890001	296890200	0.0750221	-0.0309838	0.0235294	0.0131973	-0.0352941	0.0441724	0.475416	0.764298	0.761348	0.42265
																																				chr1	296899801	296900000	0.0697803	-0.0111116	-0.0140824	-0.00734209	-0.0208952	0.000380907	0.309496	0.359833	0.445817	0.0958593
																																				chr1	297345401	297345600	0.0571423	0.0833328	-5e-07	0.0888883	-5e-07	0.000608203	0.422652	0.42265	0.0571915	0.42265
																																				chr1	297424401	297424600	0.0603925	-0.00213233	0.0128357	0.100209	0.0337102	0.00599297	0.821606	0.600748	0.0206889	0.355046
																																				chr1	297678201	297678400	0.0534178	-5e-07	0.0257893	-5e-07	-5e-07	0.0117474	0.42265	0.0292874	0.42265	0.42265
																																				chr1	297758401	297758600	0.071372	-0.017748	-0.00762382	0.237062	-0.0319412	0.0165807	0.742928	0.951497	0.011626	0.696194
																																				chr1	297818601	297818800	0.0680604	0.00979591	-0.0278855	0.0358543	0.0108739	0.0137534	0.689216	0.253065	0.470562	0.768771
																																				chr1	298417801	298418000	0.0812902	-0.0243036	0.0887745	0.0311049	0.0588142	0.0172499	0.611964	0.426481	0.686286	0.559605
																																				chr1	298577001	298577200	0.092463	-0.0644619	0.228146	0.0798076	-0.0121868	0.00159132	0.517093	0.525383	0.20066	0.854278
																																				chr1	298841201	298841400	0.0505087	0.0302036	0.0277773	0.0227268	0.0263153	0.0217852	0.0910516	0.422657	0.422658	0.422657
																																				chr1	299062001	299062200	0.175497	0.028557	0.157185	0.0102465	0.0664319	0.0115982	0.559778	0.41057	0.806446	0.244555
																																				chr1	299099601	299099800	0.0653388	0.0263153	0.055555	0.0294112	0.0121946	0.010784	0.422657	0.422653	0.422656	0.422666
																																				chr1	299110601	299110800	0.0785636	0.0564511	0.0116274	0.0104162	0.0181813	0.00115839	0.422653	0.422666	0.422668	0.42266
																																				chr1	299200801	299201000	0.219203	0.197861	-0.0207845	-0.0513019	-0.124623	0.0129963	0.054437	0.915198	0.490892	0.0950225
																																				chr1	299274201	299274400	0.0541665	0.0464285	0.0166666	-0.0136364	-0.025	0.0340328	0.60202	0.764298	0.668706	0.42265
																																				chr1	299714801	299715000	0.0577896	-0.0153519	-0.0239726	-0.00702104	0.00205789	0.000713019	0.370856	0.144814	0.568957	0.859767
																																				chr1	300188001	300188200	0.0538785	-0.0369214	0.0468172	-0.0039025	-0.0142092	0.0224144	0.0599386	0.289733	0.919924	0.426972
																																				chr1	300239001	300239200	0.150677	-0.0278048	-0.0835524	-0.0624526	-0.0137233	0.0277051	0.797077	0.315645	0.531385	0.676228
																																				chr1	300413401	300413600	0.149254	-0.0162853	0.0877211	0.0212245	-0.0270817	0.00384948	0.320896	0.0198693	0.26549	0.485949
																																				chr1	300478401	300478600	0.0732595	-5e-07	-5e-07	0.0277773	-5e-07	0.00553103	0.42265	0.42265	0.422657	0.42265
																																				chr1	300965201	300965400	0.0916661	-5e-07	-5e-07	-5e-07	-5e-07	5.64587e-05	0.42265	0.42265	0.42265	0.42265
																																				chr1	301131001	301131200	0.131992	0.0709202	-0.0223609	0.0916033	-0.0566275	0.000141538	0.0369083	0.651196	0.148305	0.353494
																																				chr1	301384801	301385000	0.0839817	-5e-07	0.0181813	-5e-07	0.0645156	0.00213992	0.42265	0.42266	0.42265	0.422653
																																				chr2	324201	324400	0.0615709	-0.0212766	-0.0212766	0.0261071	-0.00657071	0.0216728	0.42265	0.42265	0.486914	0.823192
																																				chr2	1263001	1263200	0.0560659	-0.0380781	-0.0273569	-0.0643939	-0.0299112	0.038955	0.361125	0.57834	0.0766867	0.255028
																																				chr2	1263201	1263400	0.0688342	-5e-07	0.0357138	0.01282	-5e-07	0.00497572	0.42265	0.422655	0.422665	0.42265
																																				chr2	1631601	1631800	0.100197	0.108649	-0.00257242	0.0542818	0.0692416	0.0109528	0.123167	0.959703	0.335262	0.43497
																																				chr2	1634601	1634800	0.0596486	-5e-07	-5e-07	-5e-07	-5e-07	0.000156197	0.42265	0.42265	0.42265	0.42265
																																				chr2	1648601	1648800	0.0916996	0.0147054	0.0267789	0.0899995	0.00574663	0.00151978	0.422663	0.0168766	0.422652	0.422683
																																				chr2	1856601	1856800	0.0636649	-5e-07	-5e-07	-5e-07	0.0256405	0.0221891	0.42265	0.42265	0.42265	0.422657
																																				chr2	1975001	1975200	0.0688148	-0.0182073	-0.0182073	0.345237	-0.0213032	0.0290238	0.775829	0.775829	0.098578	0.733167
																																				chr2	2055201	2055400	0.0658987	-0.0350778	-0.0197705	-0.01244	-0.00231505	0.000945687	0.622068	0.789924	0.902481	0.975367
																																				chr2	2100201	2100400	0.127854	-0.112193	4.74056e-05	-0.0957839	-0.00800403	0.0104299	0.220388	0.999855	0.27342	0.91803
																																				chr2	2170001	2170200	0.0736786	0.0141081	0.0159035	-0.0115132	0.167954	0.00386968	0.375272	0.763712	0.657461	0.165503
																																				chr2	2198601	2198800	0.0605882	0.0131506	0.0191833	0.0253923	0.119837	0.00139935	0.428855	0.402876	0.0635833	0.15754
																																				chr2	2199601	2199800	0.0506697	0.0482944	0.024752	0.0597638	0.0195104	0.00198335	0.0147055	0.422658	0.0528288	0.051046
																																				chr2	2551201	2551400	0.110176	0.129069	0.0462561	-0.0541322	0.0244192	0.0309012	0.355655	0.518552	0.652004	0.842422
																																				chr2	2814401	2814600	0.0944632	0.06376	-0.0423659	-0.00564292	-0.0280422	0.04779	0.0878696	0.446334	0.768949	0.656938
																																				chr2	2815401	2815600	0.0537386	0.166889	0.0813796	0.101833	-0.0702508	0.0105793	0.292519	0.062022	0.518904	0.500767
																																				chr2	2913401	2913600	0.159418	-0.108704	0.0574892	0.00384713	-0.000483689	0.0455739	0.386332	0.767871	0.982412	0.99605
																																				chr2	3005201	3005400	0.0785104	-0.0151003	0.0436953	-0.03296	0.023193	0.017804	0.669889	0.647227	0.716865	0.695029
																																				chr2	3015601	3015800	0.0524847	0.0282969	0.00197992	0.0196291	0.0146381	0.0264835	0.0109855	0.858564	0.330619	0.0549636
																																				chr2	3089801	3090000	0.0760038	-0.0147074	-0.0259033	0.0527496	0.0655751	0.0250994	0.772193	0.566659	0.308749	0.464955
																																				chr2	3090801	3091000	0.0683327	0.0201831	0.00325186	-0.0159151	0.031485	0.0482825	0.235639	0.816028	0.118739	0.170816
																																				chr2	3190601	3190800	0.0605158	-0.0277778	-0.0050505	-0.0277778	0.0157005	0.0409342	0.42265	0.900985	0.42265	0.789637
																																				chr2	3366601	3366800	0.0562997	0.0348476	0.0662556	0.0946378	0.0488775	0.0230878	0.384283	0.514297	0.314283	0.173289
																																				chr2	3366801	3367000	0.21326	-0.000927666	0.141358	-0.0746324	-0.0474819	0.00205795	0.956844	0.126533	0.153065	0.74156
																																				chr2	3403001	3403200	0.0664523	-0.0263158	0.00146199	0.0403508	-0.0156775	0.0356161	0.42265	0.972993	0.630137	0.63621
																																				chr2	3412601	3412800	0.0648236	0.0673582	0.0181476	0.00670008	-0.0110154	0.0412112	0.312785	0.81906	0.954092	0.934219
																																				chr2	3498401	3498600	0.128787	-5e-07	0.333332	0.199999	-5e-07	0.00514953	0.42265	0.42265	0.422651	0.42265
																																				chr2	3885401	3885600	0.0664156	-0.00123511	-0.0215054	0.0863955	0.0422961	0.00546799	0.970461	0.42265	0.40468	0.294207
																																				chr2	4191401	4191600	0.16232	0.00182072	0.0488035	-0.0325543	-0.0289485	0.025095	0.974663	0.238968	0.212468	0.305684
																																				chr2	4670201	4670400	0.0561397	0.0850172	0.0357304	-0.00375677	0.160359	0.00976541	0.472953	0.30602	0.927147	0.0803233
																																				chr2	5058401	5058600	0.0718926	-0.0954311	-0.02214	-0.0578704	-0.0337302	0.0387519	0.212407	0.182201	0.0458574	0.27292
																																				chr2	5134401	5134600	0.0752796	-0.015625	-0.015625	-0.0024671	-0.015625	0.010265	0.42265	0.42265	0.914909	0.42265
																																				chr2	5463001	5463200	0.0585185	0.0509706	0.132661	0.0520237	0.0128354	0.00103809	0.479907	0.530713	0.539635	0.546577
																																				chr2	5667201	5667400	0.161075	0.047619	0.0243842	0.00809523	-0.00238096	0.0425083	0.382787	0.700171	0.844922	0.972814
																																				chr2	5690201	5690400	0.0778268	0.104429	0.0102155	0.0515896	0.0422073	0.00764692	0.388434	0.790652	0.50962	0.232087
																																				chr2	5690401	5690600	0.0576802	0.0332237	0.0131374	0.00621402	0.0139859	0.0173956	0.179441	0.336794	0.604342	0.0773669
																																				chr2	5881401	5881600	0.0726832	0.000850337	0.0775744	-0.0254317	-0.0107918	0.0252157	0.989692	0.216232	0.618852	0.820569
																																				chr2	5883001	5883200	0.0932523	0.0187998	-0.00141931	0.00345428	0.00509399	0.015144	0.429669	0.826224	0.459994	0.716789
																																				chr2	6443601	6443800	0.139447	0.0352678	0.169643	0.0337527	-0.0207023	0.0411429	0.767085	0.358872	0.773578	0.572169
																																				chr2	6612001	6612200	0.0619931	-0.0172414	-0.0172414	-0.0172414	0.0212201	0.0146704	0.42265	0.42265	0.42265	0.664623
																																				chr2	7002001	7002200	0.0644966	-0.137406	0.00532116	0.0458935	-0.0500661	0.0255524	0.252547	0.954932	0.540921	0.629177
																																				chr2	7029601	7029800	0.0633112	0.045454	0.0333328	0.0476185	-5e-07	0.0200121	0.422654	0.422656	0.422654	0.42265
																																				chr2	7769801	7770000	0.0638682	-0.0200577	-0.039602	-0.0419033	-0.0645022	0.0139573	0.735431	0.272489	0.351249	0.134583
																																				chr2	8581601	8581800	0.0951957	0.13981	-0.00919914	0.0596266	0.129519	0.00803756	0.265363	0.940879	0.32357	0.326993
																																				chr2	8622001	8622200	0.0683513	0.0273697	0.0126184	0.0417073	0.0477352	0.0018053	0.437175	0.840566	0.608678	0.0632801
																																				chr2	8760201	8760400	0.156342	0.0165811	0.0289973	0.00409988	-0.0215004	0.0104281	0.777213	0.620882	0.944185	0.739698
																																				chr2	8880601	8880800	0.0971322	0.0101938	0.00992794	-0.00673171	-0.0186908	0.030646	0.864152	0.87747	0.917224	0.755142
																																				chr2	8902201	8902400	0.065294	0.0626761	0.0954692	0.0461583	-0.0917905	0.00597621	0.590155	0.194721	0.273996	0.13446
																																				chr2	8903001	8903200	0.227841	0.0681135	0.00507673	0.145842	0.0770408	0.0347662	0.491364	0.83653	0.0134515	0.61596
																																				chr2	10110201	10110400	0.0819099	0.091309	-0.202985	-0.0419743	-0.0371003	8.45585e-05	0.00912773	0.0118551	0.232238	0.705623
																																				chr2	10220601	10220800	0.0565476	-0.0238095	0.0795237	0.00183151	0.0390476	0.0432969	0.42265	0.360838	0.963014	0.358356
																																				chr2	10695801	10696000	0.0611106	-5e-07	-5e-07	-5e-07	-5e-07	5.64598e-05	0.42265	0.42265	0.42265	0.42265
																																				chr2	10698801	10699000	0.0864931	-0.0790915	-0.0724685	-0.0186092	-0.0636088	0.0332502	0.299735	0.325426	0.787884	0.414138
																																				chr2	10710001	10710200	0.0511905	-0.00555555	0.0127451	0.0155914	-0.00656565	0.00754245	0.80755	0.74241	0.709462	0.768263
																																				chr2	10729401	10729600	0.105014	-5e-07	0.0285709	-5e-07	0.0102036	0.000687132	0.42265	0.422656	0.42265	0.422669
																																				chr2	10785601	10785800	0.0626477	-0.0395385	-0.135722	-0.0158286	0.0097792	0.00599604	0.495446	0.361195	0.822666	0.921001
																																				chr2	10838201	10838400	0.138147	0.144121	-0.00749925	0.0804765	0.0523384	0.0224382	0.155	0.926099	0.438651	0.683715
																																				chr2	10869601	10869800	0.0766118	0.0498006	0.118182	0.0170294	-0.00466831	0.0377289	0.171434	0.48083	0.709262	0.855808
																																				chr2	10896401	10896600	0.110195	-0.309524	-0.220238	-0.213445	-0.190476	0.0172807	0.00586511	0.0121911	0.0403296	0.257219
																																				chr2	11045601	11045800	0.249999	0.0999993	0.166666	-5e-07	0.349998	0.00804989	0.422652	0.422651	0.42265	0.144813
																																				chr2	11373801	11374000	0.266817	-0.0264878	-0.124574	-0.110982	-0.0234327	0.00385349	0.769936	0.0677526	0.301011	0.817913
																																				chr2	11620801	11621000	0.0652198	-0.0208333	-0.00520833	-0.00731981	-0.0208333	0.00428552	0.42265	0.859972	0.795951	0.42265
																																				chr2	11878601	11878800	0.0639868	0.0575975	0.00814606	0.0279557	0.0341785	0.0146579	0.228058	0.812348	0.532083	0.275439
																																				chr2	11913801	11914000	0.18942	0.186459	-0.0709836	0.283548	0.108256	0.000514156	0.04757	0.596939	0.148714	0.130867
																																				chr2	12111801	12112000	0.0567779	-0.000297354	-0.00877193	-0.00877193	0.00974658	0.00113033	0.982764	0.42265	0.42265	0.681212
																																				chr2	12839001	12839200	0.0612326	0.00436106	0.002136	-0.00128866	0.00118659	7.8687e-05	0.530223	0.618452	0.42265	0.712066
																																				chr2	13115001	13115200	0.054824	0.0178566	-5e-07	-5e-07	0.0357582	0.0348362	0.422661	0.42265	0.42265	0.0262283
																																				chr2	13336201	13336400	0.0706387	0.0624994	-5e-07	0.071428	-5e-07	0.0343306	0.422653	0.42265	0.422652	0.42265
																																				chr2	13830601	13830800	0.0541329	-0.00783633	0.0282653	0.0113918	0.0534221	0.0072649	0.732257	0.144079	0.451771	0.345334
																																				chr2	13861001	13861200	0.0506934	0.00869845	-0.0156952	-0.0289813	-0.0964404	0.0148877	0.866005	0.452253	0.712904	0.114703
																																				chr2	13904001	13904200	0.0560032	-0.00724638	0.009995	-0.00724638	0.0483091	0.0138262	0.42265	0.646502	0.42265	0.479421
																																				chr2	13925201	13925400	0.105975	0.0917158	-0.0868225	0.00785377	0.0178178	0.0257947	0.149187	0.743846	0.335611	0.512254
																																				chr2	13928001	13928200	0.0657944	-8.65141e-05	-0.00496905	-0.0093337	-0.00227154	0.00291468	0.997381	0.730293	0.498781	0.873576
																																				chr2	13982401	13982600	0.0541131	0.00998651	-0.0308153	0.00512514	-0.0274602	0.0128885	0.849285	0.0322991	0.545217	0.0920742
																																				chr2	14286801	14287000	0.0608969	-5e-07	0.0333328	-5e-07	-5e-07	0.011401	0.42265	0.422656	0.42265	0.42265
																																				chr2	14346601	14346800	0.0692302	-5e-07	0.055555	0.038461	-5e-07	0.0213121	0.42265	0.422653	0.422655	0.42265
																																				chr2	14972201	14972400	0.0819444	-5e-07	0.0416661	0.0416661	-5e-07	0.0190141	0.42265	0.422654	0.422654	0.42265
																																				chr2	15000001	15000200	0.20417	0.07269	0.261469	0.111237	0.115667	0.00320156	0.711356	0.242101	0.232194	0.251695
																																				chr2	15007601	15007800	0.0523499	0.023809	-5e-07	-5e-07	0.0339075	0.0253761	0.422658	0.42265	0.42265	0.000287161
																																				chr2	15434601	15434800	0.147015	0.0687345	0.125433	0.113099	0.0591737	0.0254801	0.434646	0.074801	0.28827	0.683167
																																				chr2	15535001	15535200	0.067706	0.179024	0.164233	-0.0268088	0.0325094	0.00109136	0.113837	0.0712792	0.247889	0.537321
																																				chr2	15671601	15671800	0.0542286	-0.0204082	-0.0204082	-0.0204082	-0.0204082	0.0457166	0.42265	0.42265	0.42265	0.42265
																																				chr2	15734601	15734800	0.146355	0.0159076	0.0197973	0.0145631	0.0134809	0.0396925	0.0997035	0.589088	0.475001	0.640653
																																				chr2	15828201	15828400	0.0717943	-5e-07	-5e-07	-5e-07	-5e-07	2.16865e-05	0.42265	0.42265	0.42265	0.42265
																																				chr2	15896401	15896600	0.15476	-0.0171583	0.0175639	-0.0171583	0.0319308	0.0395686	0.00789112	0.663503	0.00789112	0.397352
																																				chr2	16460201	16460400	0.109629	0.0819995	0.0410976	0.0233159	0.0343625	0.000176732	0.289141	0.386507	0.498125	0.0807609
																																				chr2	16490001	16490200	0.0708243	-0.0156541	0.041243	-0.00170523	0.0471454	0.0030099	0.519607	0.219985	0.897547	0.0198508
																																				chr2	16490201	16490400	0.0593708	-5e-07	0.0887092	0.0111106	-5e-07	0.0101005	0.42265	0.422652	0.422667	0.42265
																																				chr2	16565001	16565200	0.124999	-5e-07	0.124999	-5e-07	0.0833328	8.69299e-22	0.42265	0.422651	0.42265	0.422652
																																				chr2	16619201	16619400	0.105555	-5e-07	-5e-07	-5e-07	0.071428	6.4299e-06	0.42265	0.42265	0.42265	0.422652
																																				chr2	16711601	16711800	0.0761956	0.0103174	0.0858076	0.0171356	0.015005	0.0122566	0.886449	0.16795	0.753925	0.77565
																																				chr2	16895401	16895600	0.0631385	0.0895886	0.0108046	0.168665	0.0987915	0.00298155	0.189529	0.631189	0.17842	0.152417
																																				chr2	16904401	16904600	0.0503802	0.133333	0.058823	0.0476185	0.0277773	0.00672797	0.422651	0.422653	0.422654	0.422657
																																				chr2	16988601	16988800	0.0686762	0.0859932	0.0643274	0.0511182	-0.0248675	0.0230186	0.0915709	0.0938711	0.127465	0.340181
																																				chr2	17149201	17149400	0.12719	0.103193	-0.0200292	0.0163817	-0.0604314	0.020638	0.285777	0.790113	0.783734	0.379761
																																				chr2	17337001	17337200	0.120658	-0.00979992	-0.0513187	0.0981838	0.104429	0.0471351	0.919436	0.625532	0.414052	0.453114
																																				chr2	17366601	17366800	0.0560464	0.0149988	0.024741	-0.0155373	-0.0261177	0.00633435	0.406163	0.823234	0.592812	0.399284
																																				chr2	17429201	17429400	0.0526269	-0.0113093	-0.0732089	-0.03863	-0.0603444	0.0415084	0.620129	0.6349	0.769849	0.258186
																																				chr2	17431201	17431400	0.0757422	-0.0418857	-0.0162953	-0.0719094	-0.0384286	0.0252769	0.337555	0.656901	0.256414	0.526733
																																				chr2	17432601	17432800	0.0551458	0.0576587	0.0102708	-0.0576197	0.0671978	0.0284507	0.00951363	0.764914	0.197747	0.55223
																																				chr2	17690001	17690200	0.0553025	0.0624994	0.0999993	0.121428	0.0690471	6.97291e-05	0.422653	0.422652	0.0297589	0.00118696
																																				chr2	17761201	17761400	0.27753	-0.225	-0.125613	0.0416665	-0.0620039	0.027346	0.0966062	0.403007	0.563566	0.572547
																																				chr2	17988401	17988600	0.0633674	-0.00806451	-0.00806451	0.00947934	0.0363799	0.0479939	0.42265	0.42265	0.672053	0.505124
																																				chr2	18066401	18066600	0.157202	0.0158356	0.0201589	-0.0245779	-0.0377358	0.000859801	0.831561	0.797986	0.601205	0.42265
																																				chr2	18625601	18625800	0.0590823	0.0460358	0.0132519	0.0109942	0.037541	0.0492637	0.0466967	0.0772437	0.257898	0.17545
																																				chr2	18792601	18792800	0.0672674	0.043191	0.00205278	-0.000594455	-0.0377057	0.0361752	0.670559	0.98727	0.98957	0.452409
																																				chr2	19172801	19173000	0.0589461	-5e-07	-5e-07	-5e-07	-5e-07	0.0212105	0.42265	0.42265	0.42265	0.42265
																																				chr2	19255601	19255800	0.0907313	0.0217386	0.0263153	0.045454	-5e-07	0.00786586	0.422659	0.422657	0.422654	0.42265
																																				chr2	19280201	19280400	0.160714	0.166666	-0.0833332	0.0416665	0.123809	0.0318878	0.591752	0.42265	0.80755	0.27694
																																				chr2	19319801	19320000	0.10798	0.102086	-0.21331	-0.0378473	0.0988559	0.0425385	0.0811436	0.148793	0.340428	0.21733
																																				chr2	19344801	19345000	0.090157	0.0137236	-0.138787	-0.0309891	-0.0384932	0.00782491	0.59653	0.0944471	0.391404	0.341959
																																				chr2	19353601	19353800	0.051456	0.0597814	0.0234245	-0.0376762	-0.0329592	0.0397568	0.509362	0.384213	0.216762	0.267614
																																				chr2	19355601	19355800	0.190642	-0.0244244	0.170745	0.0180692	0.0770825	0.0203581	0.606115	0.0347132	0.910414	0.353466
																																				chr2	19561201	19561400	0.0622138	0.0355545	-0.0244709	0.0163568	0.00997108	0.00929608	0.481509	0.646392	0.612278	0.855779
																																				chr2	19857801	19858000	0.0777772	-5e-07	-5e-07	-5e-07	0.0416661	0.00463594	0.42265	0.42265	0.42265	0.422654
																																				chr2	19896401	19896600	0.0558016	-0.015625	-0.015625	-0.015625	-0.010007	0.0163688	0.42265	0.42265	0.42265	0.607958
																																				chr2	20017001	20017200	0.0594219	0.0228495	-0.0049647	-0.00647548	0.0475605	0.00322812	0.554852	0.922678	0.736638	0.119665
																																				chr2	20124601	20124800	0.0512278	0.0277773	0.038461	-5e-07	0.0799227	0.0211999	0.422657	0.422655	0.42265	0.254407
																																				chr2	20321201	20321400	0.053426	0.00584416	0.00860052	0.0106232	0.00723844	0.0133698	0.157483	0.124633	0.066779	0.18148
																																				chr2	20493201	20493400	0.0882775	0.0918139	-0.0286354	0.0267898	0.0483238	0.00927961	0.082204	0.642102	0.562653	0.336633
																																				chr2	20523601	20523800	0.128278	0.0988468	-0.0172414	-0.00335249	-0.00561347	0.000587261	0.0597413	0.42265	0.893535	0.812515
																																				chr2	20919201	20919400	0.117214	0.0189593	-0.0017647	0.0655231	0.0193356	0.0330353	0.668774	0.95761	0.506175	0.349487
																																				chr2	21002601	21002800	0.0831363	0.0185412	0.00746219	0.0478796	0.0327255	0.0187782	0.0792317	0.422676	0.15656	0.241892
																																				chr2	21006601	21006800	0.0526424	-0.00716242	0.010624	-0.00595957	-0.0127502	9.60032e-05	0.465175	0.277978	0.506016	0.362126
																																				chr2	21071001	21071200	0.0809688	-0.0177407	0.0699216	-0.0253165	-0.00713464	0.0107296	0.571156	0.551558	0.42265	0.840221
																																				chr2	21318001	21318200	0.0773736	-0.0173733	-0.0106981	0.00277997	-0.0179658	0.0193852	0.183396	0.525263	0.832446	0.16293
																																				chr2	21495201	21495400	0.0863394	-0.00474561	-0.00680443	-0.0268044	0.0356956	0.000360729	0.864945	0.793453	0.133748	0.630364
																																				chr2	21896801	21897000	0.101871	0.150716	0.0603283	0.0298161	-0.0230598	0.00308616	0.0140521	0.23923	0.680399	0.31104
																																				chr2	22563601	22563800	0.0771772	0.269913	0.101811	0.178465	-0.0471954	0.00569035	0.00553674	0.0157205	0.0364285	0.522149
																																				chr2	23019801	23020000	0.227735	0.0749163	0.0745388	-0.0509346	-0.0676019	0.00617054	0.0996612	0.515005	0.339363	0.685302
																																				chr2	23280801	23281000	0.0588184	0.120454	0.0576918	0.00980342	-5e-07	0.0377887	0.0552273	0.422653	0.422669	0.42265
																																				chr2	23422401	23422600	0.0534112	0.216393	0.0117642	0.00617234	0.0208328	0.0373646	0.359797	0.422666	0.422681	0.422659
																																				chr2	23778401	23778600	0.105895	0.0146169	0.015361	0.0474832	0.0447727	0.00434558	0.821284	0.814433	0.482915	0.350285
																																				chr2	24269001	24269200	0.0672408	-5e-07	-5e-07	0.055555	-5e-07	0.0285182	0.42265	0.42265	0.422653	0.42265
																																				chr2	24285401	24285600	0.234519	0.0886483	-0.0420386	-0.0205395	0.0511187	0.0171442	0.288149	0.59456	0.787724	0.582577
																																				chr2	24472401	24472600	0.0541595	0.0133197	0.00902487	-0.00756743	-0.00675796	0.00151404	0.210671	0.740107	0.494246	0.557708
																																				chr2	24476001	24476200	0.0706779	0.0529395	0.0225947	0.0483776	0.0384066	0.0454744	0.522958	0.719561	0.512029	0.521371
																																				chr2	24482601	24482800	0.149991	0.308278	0.208935	0.132176	0.0838807	0.01349	0.0795018	0.158139	0.248227	0.567768
																																				chr2	24483401	24483600	0.0667175	0.0586019	0.0126336	-0.00365139	0.0305626	0.00756074	0.293363	0.848808	0.943212	0.440608
																																				chr2	24488801	24489000	0.313882	2.14495e-05	0.0112247	0.00579645	0.00178995	0.0419498	0.999595	0.793768	0.89128	0.985247
																																				chr2	24520401	24520600	0.103856	0.0232665	0.0298669	-0.0382035	-0.0606691	0.0439111	0.707971	0.61946	0.677658	0.402587
																																				chr2	24590801	24591000	0.0613679	0.0107441	-0.0109713	-0.000623012	-0.0247696	0.00294831	0.743734	0.141908	0.968896	0.0628531
																																				chr2	24838401	24838600	0.0823424	-0.0851527	-0.0622306	-0.0992337	-0.0260566	0.0455967	0.532421	0.0537477	0.156028	0.726217
																																				chr2	25169601	25169800	0.0521477	-0.0574658	-0.0449446	-0.0231394	-0.100159	0.0314463	0.464085	0.514371	0.727034	0.036736
																																				chr2	25177601	25177800	0.0690634	0.124999	-5e-07	-5e-07	-5e-07	0.00138631	0.422651	0.42265	0.42265	0.42265
																																				chr2	25295001	25295200	0.0596161	0.0434937	0.0630989	-0.00749687	-0.0406074	0.0031866	0.462383	0.0802866	0.831505	0.160044
																																				chr2	25533601	25533800	0.111145	0.0611576	-0.00177134	0.00692177	0.0259902	0.0331542	0.501519	0.963865	0.905899	0.627335
																																				chr2	25579801	25580000	0.08344	-0.0185096	-0.0292233	-0.0258104	-0.016646	0.000135804	0.322722	0.129275	0.129261	0.648577
																																				chr2	25971601	25971800	0.0582772	0.0740491	0.0386305	-0.0247994	0.00931652	0.00261368	0.214711	0.141458	0.331285	0.375877
																																				chr2	26142201	26142400	0.128223	0.0642741	0.107713	-0.0142383	-0.0023335	0.013019	0.499236	0.47037	0.034391	0.866074
																																				chr2	26336401	26336600	0.174377	0.0602723	0.0243544	0.0715828	0.0927535	0.0019017	0.194213	0.825655	0.149632	0.204009
																																				chr2	27121601	27121800	0.12106	0.0829107	-0.0862388	0.105228	0.0417803	0.00257256	0.338513	0.137499	0.227871	0.792625
[truncated: 11,938 more rows]
[truncated: 77 more columns]
