# Supplementary material for: Small RNAs mediate transgenerational inheritance of genome-wide trans-acting epialleles in maize
Source: Genome Biol. 2022 Feb 9;23:53. doi: 10.1186/s13059-022-02614-0 (PMC8827192; doi:10.1186/s13059-022-02614-0)
Supplement: Supplementary file 8 — Additional file 8: Dataset S3. Initiation and transmission of transgenerational TCM and TCdM loci dependent on siRNAs. [file 13059_2022_2614_MOESM8_ESM.xlsx]

## Sheet: Additional file 8 Dataset S3
Additional file 8: Dataset S3. Initiation and transmission of transgenerational TCM and TCdM loci dependent on siRNAs
Dataset S3a. Fraction of CHH TCM or TCdM DMRs between F1 Hybrids and Mid-Parent Value (MPV) in Different Genomic Features, Related to Figure 3a.							Dataset S3b. Distribution of CHH Methylation Levels in the Genic Regions of the Reciprocal F1 Hybrids and Their Parents, Related to Figure 3b.											Dataset S3c. Distribution of 24-nt siRNA Levels (Reads Per Ten Million, RPTM) in the Genic Regions of the Reciprocal F1 Hybrids and Their Parents, Related to Figure 3c.											Dataset S3d. Proportion of DMRs Associated with Expression of siRNA in F1 Hybrids, Related to Figure S5a.					Dataset S3e. Proportion of expression of siRNA with diverse length in gobal genome, Related to Figures S5b, S5c and S5d.															Dataset S3f. Average Methylation Level on each Bin of Genes Region, Related to Figures S5e, S5f and S5g.
	Global genome	BM-TCM	MB-TCM	BM-TCdM	MB-TCdM		Gene name	MPV_upstream	MPV_gene	MPV_downstream	BM_upstream	BM_gene	BM_downstream	MB_upstream	MB_gene	MB_downstream		Gene name	MPV_upstream	MPV_gene	MPV_downstream	BM_upstream	BM_gene	BM_downstream	MB_upstream	MB_gene	MB_downstream			TCM	TCdM	SMRs		Genetypes	18-nt siRNA	19-nt siRNA	20-nt siRNA	21-nt siRNA	22-nt siRNA	23-nt siRNA	24-nt siRNA	25-nt siRNA	26-nt siRNA	27-nt siRNA	28-nt siRNA	29-nt siRNA	30-nt siRNA		Genotypes
Gene body	0.0983737	0.0590472	0.0513857	0.0595338	0.0524798		ID=gene:Zm00001d027230	0.00931197	0.00173023	0.034081	0.00975246	0.00292151	0.0224848	0.0110314	0.0178855	0.0218555		ID=gene:Zm00001d027230	7.8643	2.73114	4.64212	4.48249	3.24613	2.62773	2.99536	4.24914	6.87161		BM	0.393133	0.317607	0.066		B73	0.0107207	0.0113773	0.0168738	0.0650771	0.0663636	0.0864958	0.616486	0.0394076	0.0137088	0.0246139	0.00934844	0.0101098	0.029417		1st bin of 2kb upstream of gene
Upstream	0.0284619	0.170488	0.154734	0.138444	0.154556		ID=gene:Zm00001d027231	0.030781	0.00166714	0.0203534	0.0346102	0.00113224	0.0294048	0.0386781	0.00283349	0.0201082		ID=gene:Zm00001d027231	42.9561	0.90534	5.77274	46.1636	0.667655	5.36673	60.6512	0.872291	8.72354		BM	0.349293	0.274923	0.07		B73	0.0130489	0.0134793	0.0185364	0.0627225	0.0634203	0.0868435	0.602968	0.0333468	0.0163548	0.0262747	0.0147217	0.0151017	0.0331818		2nd bin of 2kb upstream of gene
Downstream	0.0244763	0.110372	0.0929561	0.0819994	0.0928489		ID=gene:Zm00001d027232	0.00752975	0.00898496	0.0375625	0.00845864	0.00779997	0.0563211	0.00474805	0.00275674	0.0703955		ID=gene:Zm00001d027232	0.738381	0.172971	6.68283	1.22995	NA	10.4283	NA	NA	6.78717		MB	0.330254	0.318681	0.068		Mo17	0.042754	0.0278157	0.0282444	0.0832877	0.0733364	0.0728534	0.486876	0.026798	0.0217049	0.0425354	0.0121692	0.0175778	0.0640474		3rd bin of 2kb upstream of gene
TEs	0.515615	0.343234	0.388424	0.375456	0.387976		ID=gene:Zm00001d027233	0.00882228	0.00910348	0.000395569	0.00699674	0.00884266	NA	0.0092417	0.0103908	0.00507653		ID=gene:Zm00001d027233	2.05766	0.38301	0.525525	2.2107	0.523677	0.406833	3.78939	0.869701	NA		MB	0.353782	0.344004	0.061		Mo17	0.0444705	0.0309855	0.0307883	0.09288	0.0773846	0.0674427	0.440458	0.0291281	0.0269621	0.0572902	0.0153888	0.0222068	0.0646146		4th bin of 2kb upstream of gene
Intergenic	0.333073	0.316859	0.3125	0.344566	0.31214		ID=gene:Zm00001d027234	0.0312498	0.00962021	0.0145425	NA	0.00842772	0.0153134	0.0135134	0.00788705	0.0152233		ID=gene:Zm00001d027234	1.53609	3.18748	0.624692	NA	3.01081	0.614975	NA	4.32398	2.29171							MB	0.0344527	0.0228228	0.0224804	0.0536301	0.0595856	0.0484066	0.42469	0.0594114	0.042471	0.0657367	0.023164	0.030492	0.112657		5th bin of 2kb upstream of gene
							ID=gene:Zm00001d027235	0.0327204	0.000239234	0.000631312	NA	0.0018652	NA	0.00681811	0.00272566	0.00297619		ID=gene:Zm00001d027235	1.70671	5.54158	0.242064	NA	2.4599	NA	NA	NA	0.703648							MB	0.0284507	0.0209675	0.022141	0.0597894	0.0623332	0.0548751	0.430797	0.0613688	0.0334045	0.0622245	0.0170101	0.0269952	0.119643		6th bin of 2kb upstream of gene
							ID=gene:Zm00001d027236	NA	NA	0.0339197	NA	NA	0.0378997	NA	NA	0.0316132		ID=gene:Zm00001d027236	0.516709	0.509415	3.08277	1.02779	NA	5.45762	NA	NA	3.76007							B73-mop1	0.0605992	0.0564905	0.0585107	0.161449	0.207602	0.0663387	0.101276	0.0502722	0.0252571	0.045043	0.0166136	0.0140516	0.136497		7th bin of 2kb upstream of gene
							ID=gene:Zm00001d027239	0.0321276	0.00172343	NA	0.0255575	NA	NA	0.0425516	0.0069231	NA		ID=gene:Zm00001d027239	9.32428	1.46224	NA	14.5637	1.33228	NA	17.4401	1.56928	NA							B73-mop1	0.0554081	0.0486373	0.0528011	0.225034	0.216877	0.0594812	0.108166	0.0570981	0.0196245	0.0332726	0.012134	0.00915382	0.102313		8th bin of 2kb upstream of gene
							ID=gene:Zm00001d027240	0.0166403	0.0178292	0.0341162	0.0214482	0.0213726	0.0251322	0.0207395	0.0235249	0.0298621		ID=gene:Zm00001d027240	0.880616	0.944088	9.04734	0.449658	0.54666	14.2987	1.49768	0.897498	15.1928							Mo17-mop1	0.0187045	0.0223607	0.0316493	0.123636	0.162977	0.0592567	0.132267	0.0404937	0.0320348	0.097757	0.0308574	0.0343208	0.213685		9th bin of 2kb upstream of gene
							ID=gene:Zm00001d027242	NA	0.00402699	0.0928445	NA	0.00436407	0.0909832	NA	0.00497752	0.101261		ID=gene:Zm00001d027242	7.82884	0.354493	20.1348	8.64101	0.404822	18.3502	8.77088	1.07195	15.8313							Mo17-mop1	0.00685525	0.00995473	0.0178879	0.0814582	0.136894	0.0515366	0.127577	0.0421807	0.0326714	0.11538	0.0372081	0.0446286	0.295768		10th bin of 2kb upstream of gene
							ID=gene:Zm00001d027244	0.00122634	NA	NA	0.00573494	NA	NA	0.00625212	NA	NA		ID=gene:Zm00001d027244	0.623934	NA	6.80323	0.614975	NA	8.64101	NA	NA	8.77088							MB-mop1	0.0379114	0.0413775	0.0495245	0.146207	0.219281	0.0706479	0.129504	0.0473586	0.0310684	0.0621257	0.0241474	0.0233821	0.117464		11th bin of 2kb upstream of gene
							ID=gene:Zm00001d027245	0.00850994	0.0117569	NA	0.011115	0.0141455	NA	0.0157507	0.0114959	NA		ID=gene:Zm00001d027245	0.368769	NA	NA	NA	NA	NA	NA	NA	NA							MB-mop1	0.0352984	0.03812	0.0463347	0.18375	0.243729	0.0721816	0.136061	0.0402943	0.0256504	0.0587872	0.0201376	0.0172711	0.082385		12th bin of 2kb upstream of gene
							ID=gene:Zm00001d027248	NA	0.0179618	0.010687	NA	0.0207334	0.0167436	NA	0.0156948	0.0089774		ID=gene:Zm00001d027248	2.47118	1.94978	5.18563	1.39003	0.870409	6.52225	4.01587	2.0462	5.19668																						13th bin of 2kb upstream of gene
							ID=gene:Zm00001d027249	0.00587222	NA	0.0240753	0.0112574	NA	NA	0.0104952	NA	NA		ID=gene:Zm00001d027249	4.3003	0.910709	0.0853079	8.48935	2.70351	1.58451	5.37502	1.52967	0.79403																						14th bin of 2kb upstream of gene
							ID=gene:Zm00001d027250	0.0499995	NA	0.00915767	0.099999	NA	0.00679136	0.0624994	NA	0.0103313		ID=gene:Zm00001d027250	3.80685	1.39961	6.00733	8.48935	8.78536	6.93928	4.58099	11.5796	3.62396																						15th bin of 2kb upstream of gene
							ID=gene:Zm00001d027253	0.062886	0.0103904	NA	0.0458741	0.00719534	NA	0.0437806	0.00783862	NA		ID=gene:Zm00001d027253	10.797	4.18763	NA	15.3496	NA	NA	7.98843	NA	NA																						16th bin of 2kb upstream of gene
							ID=gene:Zm00001d027254	0.0197227	0.0167323	0.00835383	0.00210083	0.0196618	0.00883106	NA	0.017898	0.0115447		ID=gene:Zm00001d027254	1.96623	4.91952	0.337066	4.14238	5.95404	NA	2.53217	3.45492	NA																						17th bin of 2kb upstream of gene
							ID=gene:Zm00001d027256	0.0116118	0.0631915	0.00617862	0.00783959	0.0491188	0.00575619	0.00688346	0.0663157	0.00333357		ID=gene:Zm00001d027256	2.7491	4.28862	3.05564	4.31045	3.64866	4.35261	1.49768	2.02372	2.86812																						18th bin of 2kb upstream of gene
							ID=gene:Zm00001d027257	NA	0.00418543	0.0394804	NA	0.00477157	0.0315549	NA	0.004162	0.0356252		ID=gene:Zm00001d027257	NA	2.0353	5.86441	NA	2.28504	6.96519	NA	1.60711	2.56902																						19th bin of 2kb upstream of gene
							ID=gene:Zm00001d027258	0.00104166	0.00669642	0.000849894	NA	0.0220899	0.0028885	NA	0.0419875	0.00248693		ID=gene:Zm00001d027258	4.49688	2.21231	1.7071	10.3821	NA	0.513895	7.0451	NA	1.37798																						20th bin of 2kb upstream of gene
							ID=gene:Zm00001d027259	0.0164311	0.00680685	0.00303029	0.0214266	0.00770378	0.013319	0.0156594	0.00969642	0.0338313		ID=gene:Zm00001d027259	12.2816	0.936786	5.13458	34.7811	0.893415	8.84037	24.7275	0.616646	6.34145																						1st bin of gene body
							ID=gene:Zm00001d027263	0.0173386	0.0130871	0.0110923	0.017387	0.00795055	0.00372384	0.0164826	0.0133986	0.0055078		ID=gene:Zm00001d027263	NA	NA	NA	NA	NA	NA	NA	NA	NA																						2nd bin of gene body
							ID=gene:Zm00001d027265	0.0194565	0.00224411	0.0326515	0.0233422	0.00264753	0.0206231	0.0286285	0.00302483	0.0286007		ID=gene:Zm00001d027265	11.485	1.30556	5.73102	11.77	1.49776	6.5012	7.54569	1.12412	5.9041																						3rd bin of gene body
							ID=gene:Zm00001d027266	0.0277093	0.00183977	0.0982206	0.0263667	0.00153088	0.112665	0.0256891	0.00493119	0.0449347		ID=gene:Zm00001d027266	0.558772	9.42081	5.54733	1.02779	14.2241	6.93539	NA	15.7223	3.43218																						4th bin of gene body
							ID=gene:Zm00001d027267	0.0733929	0.00128821	0.00818869	0.0760038	0.00320513	0.00931047	0.0302644	0.00250051	0.011939		ID=gene:Zm00001d027267	8.45676	8.64887	3.22235	10.1311	6.22902	1.52027	7.62396	6.14409	3.11882																						5th bin of gene body
							ID=gene:Zm00001d027268	0.0218786	0.00172394	0.000653649	0.0251329	0.00444	NA	0.0241292	0.00371831	0.000710225		ID=gene:Zm00001d027268	1.76009	11.571	5.78702	2.13525	4.68096	3.75695	1.49768	8.40742	4.32519																						6th bin of gene body
							ID=gene:Zm00001d027269	0.0182515	0.00178571	0.019468	0.016172	0.000678425	0.013986	0.023889	0.016753	0.0211093		ID=gene:Zm00001d027269	0.660883	2.62161	NA	2.18508	NA	NA	2.32103	NA	NA																						7th bin of gene body
							ID=gene:Zm00001d027271	0.0317516	0.00826836	0.0103786	0.0443364	0.00876326	0.00654557	0.0417292	0.00514549	0.00513983		ID=gene:Zm00001d027271	4.69864	1.4505	10.4571	5.47868	0.789985	7.66691	8.46963	2.37128	3.94513																						8th bin of gene body
							ID=gene:Zm00001d027273	0.0112173	0.0139608	0.0103346	0.0107624	0.0170522	0.0147874	0.0112951	0.0156747	0.020773		ID=gene:Zm00001d027273	0.368769	0.699795	0.924626	NA	0.277016	2.4599	0.79403	0.47437	1.25721																						9th bin of gene body
							ID=gene:Zm00001d027275	0.00792241	0.0154041	0.00574118	0.00742871	0.00446334	0.0128407	0.00679591	0.00695486	0.00801289		ID=gene:Zm00001d027275	0.368769	NA	NA	0.321184	0.125955	NA	2.72664	NA	1.84278																						10th bin of gene body
							ID=gene:Zm00001d027276	0.0611239	0.00717618	0.017886	0.0719213	0.00597085	0.0269983	0.0762379	0.00639494	0.0229816		ID=gene:Zm00001d027276	10.2595	1.8632	NA	9.9587	1.85009	NA	7.90745	1.17907	NA																						11th bin of gene body
							ID=gene:Zm00001d027277	0.0593462	0.00263823	0.0184387	0.0712982	0.00165695	0.0104162	0.0705216	0.0025887	0.00856478		ID=gene:Zm00001d027277	10.256	0.870472	3.06674	9.9587	0.437168	2.68984	7.90745	0.244834	2.08271																						12th bin of gene body
							ID=gene:Zm00001d027278	0.0592117	0.00606472	0.0140615	0.0755853	0.0064475	0.0172613	0.0860409	0.00829604	0.0206975		ID=gene:Zm00001d027278	22.9665	1.03568	7.31539	27.6202	1.29253	6.92735	23.9879	1.34481	7.65652																						13th bin of gene body
							ID=gene:Zm00001d027279	0.00837607	0.00934567	0.012112	0.0091242	0.00944765	0.0175391	0.00821022	0.0114691	0.0168861		ID=gene:Zm00001d027279	0.984645	0.614614	0.565613	1.20433	NA	1.12887	2.20133	NA	1.4073																						14th bin of gene body
							ID=gene:Zm00001d027280	0.0130658	0.0160661	0.0122953	0.014849	0.0114469	0.0137149	0.0191185	0.00647773	0.0135488		ID=gene:Zm00001d027280	NA	NA	NA	NA	NA	NA	NA	NA	0.79403																						15th bin of gene body
							ID=gene:Zm00001d027281	0.0191412	0.00148809	0.0205366	0.0128694	0.0171957	0.0273029	0.0212626	0.0025641	0.0162726		ID=gene:Zm00001d027281	5.76669	NA	12.7459	4.56531	1.79368	13.3239	3.08574	NA	8.8349																						16th bin of gene body
							ID=gene:Zm00001d027283	0.00114189	NA	0.0229092	0.00242393	NA	0.0111526	0.00136348	NA	0.0219536		ID=gene:Zm00001d027283	1.60604	1.19299	7.19396	3.03382	1.17443	8.62023	1.49768	2.86015	9.16924																						17th bin of gene body
							ID=gene:Zm00001d027285	NA	NA	0.00284207	NA	NA	0.000541124	NA	0.00406503	0.00417676		ID=gene:Zm00001d027285	5.05515	NA	3.82755	2.56947	NA	6.29408	1.58806	NA	6.72234																						18th bin of gene body
							ID=gene:Zm00001d027286	0.0173894	NA	0.0065053	0.010962	NA	0.00242248	NA	NA	0.0108967		ID=gene:Zm00001d027286	10.9531	0.437526	0.975634	6.89362	0.712448	2.77829	10.1357	NA	1.11411																						19th bin of gene body
							ID=gene:Zm00001d027287	0.0159813	NA	NA	0.00330586	NA	NA	0.0240961	NA	NA		ID=gene:Zm00001d027287	11.8979	NA	7.09871	14.8645	1.53895	4.00792	9.94874	NA	5.32149																						20th bin of gene body
							ID=gene:Zm00001d027288	0.167286	0.00181531	0.0603072	0.200782	0.00132626	0.0649778	0.169457	0.00361343	0.0562304		ID=gene:Zm00001d027288	20.494	16.0152	20.9622	29.1426	13.5278	23.0976	23.5785	17.7444	20.7203																						1st bin of 2kb downstream of gene
							ID=gene:Zm00001d027289	0.00780095	0.0178696	0.0446339	0.00951642	0.0179888	0.0470044	0.0142318	0.0219447	0.0769285		ID=gene:Zm00001d027289	0.310266	0.9754	3.11357	NA	1.55475	0.640599	0.727861	0.64163	3.97015																						2nd bin of 2kb downstream of gene
							ID=gene:Zm00001d027290	0.0527495	NA	NA	0.0546894	NA	NA	0.0905653	NA	NA		ID=gene:Zm00001d027290	2.75362	NA	2.57635	0.640599	NA	3.74251	3.97015	NA	2.78528																						3rd bin of 2kb downstream of gene
							ID=gene:Zm00001d027291	0.0711132	NA	NA	0.0498413	NA	NA	0.065893	NA	NA		ID=gene:Zm00001d027291	8.31831	72.6566	6.85184	9.25807	81.4731	10.4831	6.53405	63.407	6.08297																						4th bin of 2kb downstream of gene
							ID=gene:Zm00001d027292	0.0366871	NA	0.0038675	0.0454065	0.00227272	0.00230926	0.0450732	0.0200242	0.00485354		ID=gene:Zm00001d027292	2.74303	3.55439	0.546493	3.68638	1.23538	0.614975	2.34549	3.0878	NA																						5th bin of 2kb downstream of gene
							ID=gene:Zm00001d027293	0.032298	0.00673351	NA	0.0130618	0.00749316	NA	0.0238516	0.00737629	NA		ID=gene:Zm00001d027293	5.98186	7.70503	1.99534	9.17872	7.45367	1.70665	10.0251	10.2661	1.2607																						6th bin of 2kb downstream of gene
							ID=gene:Zm00001d027295	NA	NA	0.0735606	0.00354609	NA	0.15596	0.00121654	NA	0.00609753		ID=gene:Zm00001d027295	2.79345	2.53019	4.84804	1.17768	0.552575	8.14152	4.00806	NA	2.55558																						7th bin of 2kb downstream of gene
							ID=gene:Zm00001d027296	0.0390084	0.00101195	0.0765368	0.0407153	0.00114689	0.146633	0.0294845	0.0028539	0.00723377		ID=gene:Zm00001d027296	5.86901	0.767978	4.50741	8.15656	0.274117	6.71496	8.13098	0.723244	2.55558																						8th bin of 2kb downstream of gene
							ID=gene:Zm00001d027298	0.00255162	0.000444925	NA	0.000213675	0.000661375	NA	0.00127471	0.00253787	NA		ID=gene:Zm00001d027298	4.14796	22.1004	2.5796	6.89394	19.4421	1.59573	8.73646	31.2292	NA																						9th bin of 2kb downstream of gene
							ID=gene:Zm00001d027299	0.0931252	0.00131262	NA	0.104098	0.00135253	NA	0.0894681	0.00348264	NA		ID=gene:Zm00001d027299	13.2829	1.66604	13.0882	18.9019	1.71479	14.1492	13.6937	4.00408	19.9373																						10th bin of 2kb downstream of gene
							ID=gene:Zm00001d027300	0.0227587	0.0182835	0.0601952	0.0191865	0.0195568	0.0709724	0.0188402	0.0190016	0.057252		ID=gene:Zm00001d027300	9.03242	2.20438	49.2934	9.42378	0.951419	67.4371	8.0823	0.940707	56.7321																						11th bin of 2kb downstream of gene
							ID=gene:Zm00001d027302	0.0119047	0.00100758	0.0660227	NA	0.00040528	0.0503138	0.0738093	0.00545284	0.0743414		ID=gene:Zm00001d027302	0.551895	4.29748	9.71616	NA	9.3277	11.9321	0.79403	8.40145	11.1505																						12th bin of 2kb downstream of gene
							ID=gene:Zm00001d027303	0.0048081	0.0208332	0.018471	0.00542185	NA	0.00794499	0.012584	NA	0.0476227		ID=gene:Zm00001d027303	0.0853079	NA	0.0853079	NA	NA	NA	NA	NA	NA																						13th bin of 2kb downstream of gene
							ID=gene:Zm00001d027304	0.188852	0.000998025	0.00762322	0.20043	0.00110637	0.0138812	0.230895	0.00892062	0.0152637		ID=gene:Zm00001d027304	8.12869	0.618464	0.699514	11.4618	0.960163	NA	12.1536	2.69303	NA																						14th bin of 2kb downstream of gene
							ID=gene:Zm00001d027305	NA	NA	NA	NA	NA	NA	NA	NA	NA		ID=gene:Zm00001d027305	1.75168	NA	5.08994	1.12887	NA	4.31332	0.79403	NA	2.81459																						15th bin of 2kb downstream of gene
							ID=gene:Zm00001d027306	0.0200042	0.00911408	0.0129814	0.0253125	0.00630311	0.00743987	0.0205135	0.00949866	0.0154124		ID=gene:Zm00001d027306	0.156756	NA	0.359953	NA	NA	0.513895	NA	NA	0.79403																						16th bin of 2kb downstream of gene
							ID=gene:Zm00001d027307	NA	0.00312294	NA	NA	0.00199682	NA	NA	0.00348228	NA		ID=gene:Zm00001d027307	7.17498	2.01415	2.68292	10.248	1.23971	3.87909	5.69025	0.640079	1.49768																						17th bin of 2kb downstream of gene
							ID=gene:Zm00001d027308	0.0254204	0.00125043	NA	0.0257149	0.0011175	NA	0.0262239	0.00147534	NA		ID=gene:Zm00001d027308	13.3262	0.05465	1.72889	15.5096	NA	1.02779	10.385	NA	0.79403																						18th bin of 2kb downstream of gene
							ID=gene:Zm00001d027309	0.146987	0.0014388	0.0306637	0.181238	0.0013961	0.0417476	0.14136	0.0024205	0.0167138		ID=gene:Zm00001d027309	3.99155	7.4013	3.37359	2.3332	5.3007	6.52048	2.58004	7.44799	5.66093																						19th bin of 2kb downstream of gene
							ID=gene:Zm00001d027310	0.0188362	0.0133255	0.0692331	0.0202995	0.0150513	NA	0.0221153	0.0157524	0.0333332		ID=gene:Zm00001d027310	NA	NA	NA	1.12887	NA	NA	NA	NA	NA																						20th bin of 2kb downstream of gene
							ID=gene:Zm00001d027311	0.0401419	0.00876718	0.00864665	0.0368521	0.0128949	0.00860184	0.0419596	0.00840757	0.0108559		ID=gene:Zm00001d027311	38.341	0.774389	4.33325	46.5083	0.979095	5.46219	34.775	1.51532	9.0813
							ID=gene:Zm00001d027312	0.0180247	0.0041742	NA	0.00774647	0.00317042	NA	0.0179655	0.00586327	NA		ID=gene:Zm00001d027312	3.16862	0.633845	NA	1.74385	0.670666	0.614975	0.827115	0.23129	NA
							ID=gene:Zm00001d027313	0.173013	NA	0.000510203	0.0929342	NA	0.0238095	0.17847	NA	0.00247665		ID=gene:Zm00001d027313	5.84666	NA	NA	7.14321	NA	0.614975	8.00887	NA	NA
							ID=gene:Zm00001d027314	NA	0.00206135	NA	NA	0.000745156	NA	NA	0.000641599	NA		ID=gene:Zm00001d027314	3.04121	2.17093	NA	1.64276	0.829972	0.620956	4.63425	2.60481	NA
							ID=gene:Zm00001d027315	NA	NA	0.0037381	NA	NA	0.00117096	NA	NA	0.00112133		ID=gene:Zm00001d027315	2.03748	NA	1.62998	2.7074	0.985645	0.899316	0.703648	NA	1.99367
							ID=gene:Zm00001d027317	NA	0.00139136	0.0019622	NA	0.00266156	0.00295606	NA	0.000931804	0.00602837		ID=gene:Zm00001d027317	4.80802	1.23386	5.64765	9.32128	1.49583	2.45045	7.86226	1.19891	2.08271
							ID=gene:Zm00001d027318	0.041429	0.00406793	0.00186052	0.0285802	0.00214677	0.00193431	0.0426942	0.00536493	0.0025745		ID=gene:Zm00001d027318	11.4267	3.80565	2.7862	11.9855	1.90851	1.62733	10.7958	1.27612	1.4541
							ID=gene:Zm00001d027319	0.0122543	0.00999878	0.0109353	0.0228181	0.00709115	0.0190834	0.00701885	0.0121318	0.0218264		ID=gene:Zm00001d027319	0.491237	0.729971	0.252369	NA	0.591563	NA	NA	1.26401	NA
							ID=gene:Zm00001d027320	0.00568907	0.00558091	0.00421677	0.00258963	0.00738628	0.00166917	0.00422449	0.00767248	0.00562114		ID=gene:Zm00001d027320	19.4115	6.19102	0.923029	25.2792	6.41078	0.974772	28.2786	6.13575	1.42264
							ID=gene:Zm00001d027321	0.00701414	0.00475366	0.0314402	NA	0.00318373	0.0271013	NA	0.00292152	0.0207983		ID=gene:Zm00001d027321	0.608257	13.0241	14.496	0.794343	14.4277	18.8286	NA	15.5792	14.3444
							ID=gene:Zm00001d027322	0.0279	0.00395306	0.0560992	0.0270169	0.00165927	0.0415278	0.0183052	0.00108234	0.0493461		ID=gene:Zm00001d027322	13.2051	6.23036	9.50359	16.6291	8.10867	7.64974	12.7144	6.50733	6.21154
							ID=gene:Zm00001d027323	0.0243813	NA	NA	0.0184271	NA	NA	0.0125048	NA	NA		ID=gene:Zm00001d027323	2.11443	25.2203	3.64291	1.18575	8.87969	3.11175	1.02562	16.0278	1.52189
							ID=gene:Zm00001d027324	0.0147053	0.00172757	0.000242248	0.00431037	0.00130668	0.000925924	0.0112883	0.00230818	0.000541125		ID=gene:Zm00001d027324	3.46544	0.752292	NA	2.36024	0.931786	NA	0.79403	0.807661	NA
							ID=gene:Zm00001d027325	0.000242954	0.00143571	0.00381262	0.00170068	0.00099257	0.0146145	0.0005291	0.00172143	0.00490073		ID=gene:Zm00001d027325	NA	0.997791	0.723603	NA	1.68327	0.642369	NA	2.06813	2.96119
							ID=gene:Zm00001d027326	0.0598636	0.00686904	0.00234279	0.0642436	0.00834057	0.00155272	0.056363	0.00721892	0.00219836		ID=gene:Zm00001d027326	18.0132	0.370488	0.925073	18.2897	0.219924	1.10183	13.6206	0.640022	2.18492
							ID=gene:Zm00001d027329	0.0937388	0.00280958	0.00148809	0.0859011	0.00155569	NA	0.0562224	0.0054163	0.00358795		ID=gene:Zm00001d027329	23.2173	1.34178	4.39839	30.8821	1.46528	3.72535	22.9044	0.376572	5.32015
							ID=gene:Zm00001d027330	0.173672	0.000699624	0.0590973	0.179451	0.00178992	0.075501	0.170577	0.000872035	0.0510017		ID=gene:Zm00001d027330	9.63817	0.80377	6.52959	10.9149	NA	9.36973	7.24899	NA	8.21249
							ID=gene:Zm00001d027332	NA	NA	0.103467	NA	NA	0.130752	NA	NA	0.094108		ID=gene:Zm00001d027332	8.29665	68.231	16.3538	5.98553	57.0073	15.7122	8.30906	70.994	20.9102
							ID=gene:Zm00001d027333	NA	0.00488936	0.00161022	NA	0.00534282	NA	NA	0.00602997	NA		ID=gene:Zm00001d027333	1.11008	0.733935	0.702378	1.12887	0.949878	0.47107	NA	1.13901	1.22413
							ID=gene:Zm00001d027334	0.00185075	0.00201462	0.0951393	0.000469924	0.00220023	0.0572914	NA	0.00271456	NA		ID=gene:Zm00001d027334	0.546157	1.58524	5.50654	0.47107	0.968499	5.16942	2.1505	1.39467	4.42929
							ID=gene:Zm00001d027335	0.00810182	0.00217093	0.0118242	NA	0.00131233	0.0138359	NA	0.00583342	0.0182382		ID=gene:Zm00001d027335	3.98499	0.971359	4.81589	4.61235	1.14708	7.40402	8.36553	0.29186	5.27819
							ID=gene:Zm00001d027337	0.0212076	0.00216436	NA	0.0220653	0.0027575	NA	0.0281646	0.00463269	NA		ID=gene:Zm00001d027337	10.0369	0.325234	0.73185	5.81809	0.344249	1.02779	9.57889	0.683693	NA
							ID=gene:Zm00001d027338	0.00140995	NA	NA	0.00166666	NA	NA	0.000954196	NA	0.00312871		ID=gene:Zm00001d027338	0.612682	NA	0.900013	0.663781	NA	1.54168	1.39842	NA	0.727861
							ID=gene:Zm00001d027339	NA	NA	NA	NA	NA	NA	NA	0.00402803	NA		ID=gene:Zm00001d027339	5.76459	0.869014	0.548968	10.7422	0.713743	1.02779	7.76841	1.01092	NA
							ID=gene:Zm00001d027340	0.103369	0.0112402	0.00185185	0.140372	0.00743776	0.00333332	0.0944436	0.0106748	0.00378836		ID=gene:Zm00001d027340	7.07156	1.74756	4.3302	8.32864	1.62793	6.78448	5.72738	2.40458	5.84304
							ID=gene:Zm00001d027341	NA	NA	0.00271873	NA	NA	0.00125	NA	NA	0.00435624		ID=gene:Zm00001d027341	0.462172	4.02354	4.65896	0.563727	1.54494	7.99514	0.893284	2.65128	13.0339
							ID=gene:Zm00001d027342	0.024953	NA	NA	0.0254331	NA	NA	0.0237788	NA	NA		ID=gene:Zm00001d027342	4.11291	0.421645	0.884104	1.79509	0.612747	NA	1.55498	NA	1.48881
							ID=gene:Zm00001d027343	0.0508958	0.000779559	0.00096938	0.0606026	0.00156973	0.00433734	0.0651362	0.00360213	0.0166666		ID=gene:Zm00001d027343	5.44352	0.815692	NA	6.21686	1.45519	NA	5.19534	NA	NA
							ID=gene:Zm00001d027344	0.00104569	0.00339464	0.0147947	0.00523077	0.00385393	0.0181154	0.00243132	0.00454801	0.0126806		ID=gene:Zm00001d027344	NA	1.53499	3.62799	0.640599	0.824199	2.82989	NA	0.408911	0.67433
							ID=gene:Zm00001d027345	NA	NA	0.0106102	NA	NA	0.0103477	0.0166665	NA	0.017237		ID=gene:Zm00001d027345	0.851679	3.30399	1.76996	NA	NA	1.22995	NA	NA	NA
							ID=gene:Zm00001d027346	0.000925921	NA	0.000418046	NA	NA	0.00239703	0.00192307	NA	0.00332683		ID=gene:Zm00001d027346	2.36962	0.80743	3.66789	NA	NA	2.93348	NA	NA	7.29931
							ID=gene:Zm00001d027347	0.0488667	0.00142097	NA	0.0966438	0.00194456	NA	0.0776073	0.00296175	0.0134353		ID=gene:Zm00001d027347	4.99247	3.8152	0.851679	12.0862	3.60945	NA	7.92898	3.95455	0.992537
							ID=gene:Zm00001d027348	0.000925921	NA	0.00208224	NA	NA	0.000665168	NA	NA	0.00928845		ID=gene:Zm00001d027348	2.96129	2.48572	5.72384	3.1114	0.854132	3.41645	2.96227	NA	8.94222
							ID=gene:Zm00001d027349	0.0100363	0.00151789	0.00185183	0.0138889	0.000683665	NA	0.0205288	0.00579114	NA		ID=gene:Zm00001d027349	4.75477	5.40454	2.56683	3.66005	6.29243	0.640599	8.89463	8.13886	NA
							ID=gene:Zm00001d027350	NA	0.00137637	0.00722841	NA	0.00575207	0.015873	NA	0.00895422	0.0281386		ID=gene:Zm00001d027350	1.41174	1.95715	4.29716	1.22995	2.09504	3.66005	2.38209	NA	8.19098
							ID=gene:Zm00001d027351	NA	0.00309157	0.00520832	0.00446427	0.0017317	NA	0.0424311	0.00337215	0.0014678		ID=gene:Zm00001d027351	0.39882	4.6659	0.653397	NA	3.7899	2.33178	NA	4.25119	NA
							ID=gene:Zm00001d027352	0.00297619	0.00527944	0.000679528	NA	0.00388118	0.00210294	0.00102547	0.00271535	0.00244207		ID=gene:Zm00001d027352	0.653397	0.792454	0.40846	1.74243	1.83769	0.905616	NA	0.523839	2.48188
							ID=gene:Zm00001d027353	NA	NA	0.00295844	NA	NA	NA	NA	NA	0.00297618		ID=gene:Zm00001d027353	5.04714	0.791773	NA	4.3972	0.890412	NA	4.1353	NA	NA
							ID=gene:Zm00001d027354	NA	0.00136359	0.016618	NA	0.00180818	0.0301816	NA	0.0015137	0.00861726		ID=gene:Zm00001d027354	2.61481	0.553954	4.82154	2.97733	0.168113	5.76263	0.79403	0.663511	2.16824
							ID=gene:Zm00001d027355	0.208631	NA	NA	0.209654	NA	NA	0.188374	NA	NA		ID=gene:Zm00001d027355	7.40321	1.3997	7.23049	6.04414	NA	9.30578	7.77647	NA	9.50896
							ID=gene:Zm00001d027359	0.0249238	NA	NA	0.00291262	NA	NA	0.056488	0.00089495	NA		ID=gene:Zm00001d027359	0.23851	0.725795	3.13603	0.513895	0.754967	5.93046	NA	1.09334	2.99778
							ID=gene:Zm00001d027360	0.00730079	NA	NA	0.0112958	NA	NA	0.0061111	NA	NA		ID=gene:Zm00001d027360	NA	NA	0.588157	NA	NA	0.513895	NA	NA	NA
							ID=gene:Zm00001d027361	NA	0.00281781	0.0251292	NA	0.000941619	0.0320788	NA	0.00476009	0.033763		ID=gene:Zm00001d027361	6.12631	1.56938	4.96274	8.73997	1.39884	5.00092	5.84169	2.59644	3.78696
							ID=gene:Zm00001d027362	0.0417445	0.00201139	NA	0.0470361	0.00235645	0.0033116	0.0394981	0.00318537	NA		ID=gene:Zm00001d027362	9.31008	3.16358	12.3043	6.73532	4.54272	4.88299	10.1325	5.06533	2.58004
							ID=gene:Zm00001d027363	NA	NA	0.00181855	NA	0.00312881	0.00223818	NA	NA	0.000709355		ID=gene:Zm00001d027363	1.96869	13.1253	1.19997	2.55507	5.51421	2.56487	2.90498	2.79824	3.29393
							ID=gene:Zm00001d027365	0.00515624	NA	0.00592743	NA	0.00925921	0.00738069	0.00297618	NA	0.0184852		ID=gene:Zm00001d027365	3.24763	8.76346	6.36589	4.65836	8.86103	7.43842	3.0478	7.34399	5.5364
							ID=gene:Zm00001d027366	0.00789372	0.00148223	0.00811067	0.00472166	0.000628981	0.0171825	0.00691564	0.000831734	0.00949975		ID=gene:Zm00001d027366	4.28336	14.0048	10.3683	5.90586	12.9749	9.9461	6.66962	14.7007	11.7065
							ID=gene:Zm00001d027367	0.00125832	0.0071142	NA	0.00055022	0.00406737	NA	0.000580527	0.00778169	NA		ID=gene:Zm00001d027367	15.4558	6.37161	4.13459	12.1898	8.86383	4.79805	12.6571	9.96111	4.84486
							ID=gene:Zm00001d027368	0.00297732	0.0208332	0.0667324	0.00155683	NA	0.0757759	0.00230275	NA	0.0680025		ID=gene:Zm00001d027368	8.27608	NA	6.82624	10.7418	NA	12.8192	11.3348	NA	6.05688
							ID=gene:Zm00001d027369	0.0204347	0.0176035	NA	0.0308037	0.0119346	NA	0.0251467	0.0153231	NA		ID=gene:Zm00001d027369	6.50513	7.08823	NA	4.97392	7.9086	NA	4.39378	10.4956	NA
							ID=gene:Zm00001d027370	NA	0.00679516	0.0521695	NA	0.00926645	0.0586434	NA	0.00477594	0.0617146		ID=gene:Zm00001d027370	NA	2.13836	3.69586	NA	0.63908	3.93314	NA	2.5256	4.90188
							ID=gene:Zm00001d027371	0.0201956	0.0030331	0.0457916	0.0163715	0.00235315	0.0452625	0.0236637	0.00332785	0.0320658		ID=gene:Zm00001d027371	0.68377	1.07329	11.8647	1.06463	0.341653	14.1685	NA	0.3466	14.5128
							ID=gene:Zm00001d027373	0.00565266	0.00238225	0.0021231	0.0051157	0.0036427	0.00189418	0.00676557	0.00335287	0.00733131		ID=gene:Zm00001d027373	2.87648	1.08801	3.03453	2.05558	0.918114	2.63753	3.25761	1.21239	3.87196
							ID=gene:Zm00001d027374	0.027949	0.0019045	0.00178932	0.0386631	0.00210142	0.00189418	0.0165828	0.00341026	0.00468582		ID=gene:Zm00001d027374	10.6487	6.20919	3.05803	12.3551	2.36937	2.63753	11.2057	7.43563	3.87196
							ID=gene:Zm00001d027375	0.173625	NA	0.0381284	0.213245	NA	0.0413007	0.0706992	NA	0.0226992		ID=gene:Zm00001d027375	16.2473	4.83133	17.7228	25.5618	NA	31.7706	19.4911	NA	17.8151
							ID=gene:Zm00001d027376	NA	0.0086877	0.0421627	NA	0.0091663	0.0427427	NA	0.00907909	0.0283307		ID=gene:Zm00001d027376	NA	1.82781	17.7228	NA	2.56643	31.7706	NA	2.94918	17.8151
							ID=gene:Zm00001d027379	NA	NA	NA	NA	NA	NA	NA	NA	NA		ID=gene:Zm00001d027379	NA	NA	5.77956	NA	NA	7.90701	NA	NA	10.391
							ID=gene:Zm00001d027380	NA	NA	NA	NA	NA	NA	NA	NA	NA		ID=gene:Zm00001d027380	0.643413	NA	NA	NA	NA	NA	NA	NA	NA
							ID=gene:Zm00001d027383	0.028253	0.0016877	0.000405844	0.0245001	0.00260539	0.000578703	0.032368	0.00175012	0.00278564		ID=gene:Zm00001d027383	4.58403	0.201629	0.302735	7.46893	0.220556	2.65017	5.89793	0.377494	2.54751
							ID=gene:Zm00001d027384	0.00196303	NA	0.00371999	0.0014275	0.000455373	0.00571946	0.00329755	0.00123021	0.00418111		ID=gene:Zm00001d027384	0.145734	0.461461	0.955551	NA	1.96309	1.52027	0.879561	2.4253	0.645011
							ID=gene:Zm00001d027385	0.0053191	0.00198621	NA	NA	0.00300661	NA	NA	0.00249903	NA		ID=gene:Zm00001d027385	0.717131	2.40329	0.320263	NA	1.87266	0.513895	NA	NA	1.37798
							ID=gene:Zm00001d027386	NA	0.00172041	0.000448028	NA	NA	0.000936328	NA	0.00686218	NA		ID=gene:Zm00001d027386	0.96409	0.146076	1.89627	NA	NA	0.922463	NA	NA	NA
							ID=gene:Zm00001d027387	NA	NA	NA	NA	NA	NA	NA	NA	NA		ID=gene:Zm00001d027387	0.33235	8.89889	3.44	0.461231	4.87566	3.74676	0.703648	4.40978	3.84936
							ID=gene:Zm00001d027388	NA	0.00426561	0.00110563	NA	0.0025584	0.000363372	0.0208332	0.0027241	0.0123501		ID=gene:Zm00001d027388	3.18337	1.53556	0.0888624	3.9967	1.02054	NA	3.05399	3.18573	0.732967
							ID=gene:Zm00001d027389	NA	NA	0.000959974	NA	NA	0.000342935	NA	0.00326797	0.00686195		ID=gene:Zm00001d027389	2.92117	16.2295	0.0888624	1.68559	15.3017	NA	2.75838	11.9489	0.732967
							ID=gene:Zm00001d027391	0.00314225	0.0205228	0.0265953	0.00277777	0.0242494	0.0134084	0.00113378	0.0312763	0.017306		ID=gene:Zm00001d027391	0.402683	2.38208	0.918058	1.0348	4.73578	1.91129	1.09179	2.52288	NA
							ID=gene:Zm00001d027392	NA	0.0086624	0.0209254	NA	0.0092394	0.0270025	NA	0.0100829	0.0139541		ID=gene:Zm00001d027392	4.19852	1.32899	4.47655	7.60373	1.3257	5.02339	4.52478	1.11847	2.32103
							ID=gene:Zm00001d027393	0.0718103	0.00195282	0.0139397	0.0887912	NA	0.0140919	0.0711289	0.00177921	0.0150196		ID=gene:Zm00001d027393	16.7709	NA	2.0676	25.0191	0.790607	3.16304	21.7535	NA	2.90498
							ID=gene:Zm00001d027394	0.0078259	NA	0.0172491	0.0210733	NA	0.0186706	0.0180534	NA	0.00573034		ID=gene:Zm00001d027394	3.42409	3.24774	2.95086	1.02779	NA	5.79916	NA	NA	0.760945
							ID=gene:Zm00001d027395	0.000863351	0.0122444	0.00820532	0.0232636	0.0201973	0.0104222	0.0130567	0.0128274	0.0101169		ID=gene:Zm00001d027395	3.90244	2.09811	2.20843	0.513895	2.77197	3.25987	NA	2.02454	0.79403
							ID=gene:Zm00001d027399	0.0254073	0.00506387	0.070696	0.0155173	0.000678425	0.0728962	0.0204177	0.0053843	0.0483177		ID=gene:Zm00001d027399	2.75738	1.51027	5.52656	3.38661	2.37892	5.85674	5.31881	0.989008	7.01444
							ID=gene:Zm00001d027400	0.0126667	0.00272874	0.0469257	0.0139484	0.00233645	0.045272	0.0116592	0.00404334	0.0429015		ID=gene:Zm00001d027400	1.09656	0.323111	6.29064	NA	NA	8.38618	1.58806	0.837677	7.36627
							ID=gene:Zm00001d027401	NA	0.00416602	NA	NA	0.00247436	NA	NA	0.0098499	0.00909082		ID=gene:Zm00001d027401	9.86402	1.74518	3.64634	24.4839	3.5677	2.75022	9.90463	3.95049	5.90033
							ID=gene:Zm00001d027402	NA	0.00203773	0.0119098	NA	0.00182599	0.0050911	NA	0.00339118	0.0206743		ID=gene:Zm00001d027402	3.64634	0.877141	3.8004	2.75022	1.68683	9.51569	5.90033	2.44135	5.98937
							ID=gene:Zm00001d027403	NA	0.00173705	0.0414204	NA	NA	0.0234668	NA	0.00318557	0.0401414		ID=gene:Zm00001d027403	7.03366	0.563632	7.33674	16.0622	1.54437	10.4775	15.8878	0.265858	6.43398
							ID=gene:Zm00001d027404	NA	0.00469091	NA	NA	NA	NA	NA	0.00342606	NA		ID=gene:Zm00001d027404	9.22111	2.70178	5.88208	16.3451	3.43425	7.05477	12.1253	3.24341	7.45531
							ID=gene:Zm00001d027405	NA	NA	NA	NA	NA	NA	NA	NA	NA		ID=gene:Zm00001d027405	7.4429	4.20764	9.25618	10.1584	5.48596	14.9755	9.7228	2.9047	14.0862
							ID=gene:Zm00001d027406	NA	NA	NA	NA	NA	NA	NA	NA	NA		ID=gene:Zm00001d027406	6.98105	0.134129	0.255924	8.68836	NA	NA	5.2209	NA	NA
							ID=gene:Zm00001d027407	NA	0.0232425	NA	NA	0.0222084	NA	NA	0.0253406	NA		ID=gene:Zm00001d027407	NA	NA	0.530568	NA	NA	NA	NA	NA	NA
							ID=gene:Zm00001d027408	0.0625218	NA	NA	0.053977	NA	NA	0.0424526	NA	NA		ID=gene:Zm00001d027408	0.255924	NA	NA	0.589351	NA	NA	NA	NA	NA
							ID=gene:Zm00001d027409	0.00134096	NA	0.0015064	0.00268239	NA	0.00145618	0.00161735	NA	0.00324777		ID=gene:Zm00001d027409	0.390995	0.156398	0.95239	NA	1.00507	NA	NA	NA	NA
							ID=gene:Zm00001d027411	0.00186426	NA	0.0094174	0.00261839	0.00476189	NA	0.00163815	0.00297618	0.000394944		ID=gene:Zm00001d027411	0.149289	1.64855	NA	0.846653	0.316531	NA	1.651	0.327679	NA
							ID=gene:Zm00001d027412	0.155348	0.00465916	0.00125671	0.166229	0.00601864	0.00289725	0.157611	0.00546097	0.00172128		ID=gene:Zm00001d027412	6.55715	5.66661	0.149289	11.0743	5.40394	0.846653	7.07363	5.02437	1.651
							ID=gene:Zm00001d027414	0.0123107	0.0072169	0.0166541	0.0144513	0.0107143	0.0113205	0.0166746	0.0160111	0.0135727		ID=gene:Zm00001d027414	NA	NA	NA	NA	NA	NA	NA	NA	0.703648
							ID=gene:Zm00001d027415	0.0565126	0.000914061	0.000754675	0.0632514	0.00107136	0.00150973	0.0714195	0.0067085	0.00372304		ID=gene:Zm00001d027415	17.3212	3.56625	11.2596	21.5679	2.26931	9.75232	24.8941	3.12766	10.4052
							ID=gene:Zm00001d027416	NA	0.00209218	0.000487329	0.00294117	0.00136312	0.00238095	0.000854699	0.00766855	0.00245901		ID=gene:Zm00001d027416	2.04237	3.58599	10.9657	2.82288	2.15738	10.931	1.4073	1.06418	11.6796
							ID=gene:Zm00001d027417	0.00562562	0.00329861	0.0554342	0.0152805	NA	0.0632301	0.0102769	0.0211569	0.0573157		ID=gene:Zm00001d027417	0.968256	NA	3.65786	NA	NA	4.23854	NA	NA	3.76007
							ID=gene:Zm00001d027419	NA	NA	NA	NA	NA	NA	NA	0.0028409	NA		ID=gene:Zm00001d027419	3.36001	1.16929	10.5707	2.75022	0.795598	6.34954	2.82993	0.475726	15.5597
							ID=gene:Zm00001d027421	NA	0.00189089	NA	NA	NA	NA	NA	NA	NA		ID=gene:Zm00001d027421	4.17749	11.3168	0.222071	1.02779	8.8116	NA	4.40265	10.6054	0.645011
							ID=gene:Zm00001d027422	NA	0.00247662	0.0036656	NA	0.00142194	NA	0.00132275	0.00124188	NA		ID=gene:Zm00001d027422	0.170616	14.7516	1.61679	0.385421	19.5676	2.87272	0.703648	16.0136	0.703648
							ID=gene:Zm00001d027423	0.00318891	NA	0.00312628	NA	NA	0.00116281	0.00397255	0.00246303	0.00152032		ID=gene:Zm00001d027423	1.56477	1.72343	12.1216	NA	2.70312	16.8583	0.79403	3.10849	12.2359
							ID=gene:Zm00001d027424	0.0183206	0.0149368	0.00798461	0.0118824	0.0151271	0.0102519	0.0178367	0.00688469	0.0113027		ID=gene:Zm00001d027424	NA	0.145145	NA	NA	NA	NA	NA	NA	NA
							ID=gene:Zm00001d027425	0.747016	0.0128025	0.0298926	0.857134	0.0106664	0.0243199	0.708326	0.0114918	0.0525321		ID=gene:Zm00001d027425	NA	1.24984	20.3825	NA	1.16496	17.7678	NA	1.01066	20.9355
							ID=gene:Zm00001d027427	NA	0.00063374	0.00297618	NA	0.000955209	NA	NA	0.00168432	NA		ID=gene:Zm00001d027427	11.3726	3.42543	2.66601	9.73162	4.645	2.03417	9.43096	4.07051	0.703648
							ID=gene:Zm00001d027428	0.053607	0.00100608	0.00206207	0.0423093	NA	NA	0.0421962	0.0029606	0.00208201		ID=gene:Zm00001d027428	15.3698	11.6835	3.44038	21.2215	10.6264	1.66418	18.859	6.96159	2.05231
							ID=gene:Zm00001d027429	0.0932911	0.00116119	0.00416665	0.0791677	0.00363356	NA	0.0849186	0.00172945	0.00454541		ID=gene:Zm00001d027429	25.6347	0.534363	NA	28.8218	5.41918	NA	27.5634	0.764835	NA
							ID=gene:Zm00001d027430	0.000710099	0.013042	0.00827755	NA	0.0212729	0.00633322	0.00206684	0.00159546	0.00897416		ID=gene:Zm00001d027430	NA	1.64848	7.74957	0.563727	2.17527	7.88383	NA	0.752103	5.4194
							ID=gene:Zm00001d027431	NA	NA	0.0997419	NA	NA	0.115905	NA	0.00537629	0.122393		ID=gene:Zm00001d027431	0.464058	0.837042	11.8257	0.614975	0.233958	13.7132	3.49377	0.293187	9.25019
							ID=gene:Zm00001d027434	0.13792	NA	0.0100523	0.153448	NA	0.00894748	0.1382	NA	0.0123194		ID=gene:Zm00001d027434	9.88558	2.39537	4.89308	15.2345	1.52749	7.96987	7.74258	4.41369	5.84412
							ID=gene:Zm00001d027435	NA	0.00308101	NA	NA	NA	NA	NA	0.00143678	NA		ID=gene:Zm00001d027435	1.36396	5.85502	0.858275	1.79651	5.43107	2.20649	0.79403	7.41045	2.06522
							ID=gene:Zm00001d027436	NA	0.0416665	NA	NA	NA	NA	NA	0.0104166	NA		ID=gene:Zm00001d027436	3.47735	2.84603	1.79073	5.08342	4.61798	1.84776	2.87808	2.43573	2.81702
							ID=gene:Zm00001d027437	NA	NA	NA	NA	NA	NA	NA	NA	NA		ID=gene:Zm00001d027437	2.31827	NA	2.86767	1.12887	NA	2.94223	3.80122	NA	3.75522
							ID=gene:Zm00001d027439	0.00378786	0.00314581	0.00452637	NA	0.00855197	0.00769229	0.00999995	0.00335875	0.00509608		ID=gene:Zm00001d027439	2.86583	7.23194	1.21861	9.48593	3.35882	2.74739	5.34194	9.82951	2.05231
							ID=gene:Zm00001d027440	NA	NA	NA	NA	NA	NA	NA	NA	NA		ID=gene:Zm00001d027440	4.56065	8.42464	1.34128	2.01275	5.66167	NA	3.66969	3.90977	NA
							ID=gene:Zm00001d027441	NA	0.00297464	0.000165344	NA	0.000688077	0.00482549	NA	0.00222259	0.00142857		ID=gene:Zm00001d027441	4.54008	1.92972	31.6498	5.1817	2.2724	37.2162	5.13562	4.5086	40.4634
							ID=gene:Zm00001d027442	NA	0.000494042	0.00202848	NA	0.00478105	0.00029976	NA	0.000999999	0.00281664		ID=gene:Zm00001d027442	1.11115	43.9028	0.21554	1.07621	52.33	NA	0.79403	61.19	NA
							ID=gene:Zm00001d027443	0.0980936	NA	NA	0.120428	NA	NA	0.0866473	NA	NA		ID=gene:Zm00001d027443	14.159	1.549	4.55136	20.9498	NA	6.39835	18.1158	0.79033	3.13952
							ID=gene:Zm00001d027444	0.0530032	0.00406113	0.0380809	0.0500453	0.00288036	0.0305539	0.0574332	0.00735919	NA		ID=gene:Zm00001d027444	20.9742	0.504695	5.90049	28.5314	0.705009	8.27456	15.2404	0.38083	10.7691
							ID=gene:Zm00001d027445	0.0474566	0.0186888	0.00916781	0.0220869	0.0166398	0.00493431	0.0143606	0.0209981	0.0281559		ID=gene:Zm00001d027445	9.62613	2.32918	1.62553	13.1091	2.63098	2.99942	11.0136	2.32712	2.14511
							ID=gene:Zm00001d027446	0.0982817	0.00412898	0.000514344	0.11299	0.00341139	0.00291468	0.109938	0.00427933	0.000484496		ID=gene:Zm00001d027446	10.0652	4.6564	0.732504	12.9297	4.39837	3.01103	8.61567	3.58278	1.41645
							ID=gene:Zm00001d027447	0.0268569	0.00412232	0.00353021	0.0274592	0.0017599	0.00303176	0.0319272	0.00312553	0.00253814		ID=gene:Zm00001d027447	4.59191	1.80989	1.7626	2.13525	3.28682	1.77159	0.703648	2.30211	3.20301
							ID=gene:Zm00001d027448	NA	0.000896912	0.0936527	NA	0.000181554	0.098323	NA	0.00225721	0.100456		ID=gene:Zm00001d027448	8.28863	0.94942	3.44893	18.6717	0.877683	1.84493	14.2917	0.903994	1.49768
							ID=gene:Zm00001d027449	0.101855	0.000309406	0.0579311	0.112053	0.000726743	0.0731327	0.113517	0.0108856	0.0708944		ID=gene:Zm00001d027449	3.92525	2.71289	5.48831	1.84493	2.2658	2.00713	1.49768	3.93977	5.37745
							ID=gene:Zm00001d027450	0.040619	0.00261505	0.052235	0.06168	0.00129089	0.0595609	0.0561416	0.00384646	0.0535803		ID=gene:Zm00001d027450	8.19483	0.26177	5.48831	11.7345	0.676965	2.00713	5.25398	0.438079	5.37745
							ID=gene:Zm00001d027451	NA	0.000268324	0.0297685	NA	0.00242123	0.0377001	NA	0.0005005	0.0323689		ID=gene:Zm00001d027451	5.04309	1.15586	8.27658	3.22727	0.482334	11.7345	3.57796	0.945745	5.81642
							ID=gene:Zm00001d027453	0.108706	NA	0.0413805	0.108311	NA	0.0227742	0.128471	NA	NA		ID=gene:Zm00001d027453	2.60007	NA	2.40033	2.37744	NA	2.77164	3.23582	NA	1.49768
							ID=gene:Zm00001d027454	NA	NA	0.0025	NA	NA	NA	NA	NA	0.00593749		ID=gene:Zm00001d027454	4.13592	6.32562	2.47544	7.37977	10.5483	2.3648	6.83585	1.4814	1.82476
							ID=gene:Zm00001d027455	NA	0.00191727	0.0036111	NA	0.00213491	0.00454545	NA	0.00362752	0.00740905		ID=gene:Zm00001d027455	2.44405	4.52472	5.11199	5.10342	4.24864	11.771	2.83881	5.61228	6.87861
							ID=gene:Zm00001d027456	0.0475899	NA	0.0296447	0.0510407	NA	0.0763491	0.0442006	NA	0.0420628		ID=gene:Zm00001d027456	4.97172	40.1932	20.821	6.71748	62.9069	22.6575	5.89791	73.0484	18.9281
							ID=gene:Zm00001d027457	NA	NA	0.0311255	NA	NA	0.0351335	NA	NA	0.0336189		ID=gene:Zm00001d027457	5.85316	2.34226	3.60568	4.66788	NA	3.03524	5.24402	0.308618	4.89865
							ID=gene:Zm00001d027458	NA	0.000499563	NA	NA	0.0108596	NA	NA	0.00252707	NA		ID=gene:Zm00001d027458	0.477596	0.799257	3.61616	0.513895	2.84999	3.40455	0.694776	1.31348	0.850242
							ID=gene:Zm00001d027459	0.0274259	0.00451986	NA	0.025028	NA	NA	0.035825	0.00510707	NA		ID=gene:Zm00001d027459	7.26419	0.117994	0.477596	5.90201	0.181945	0.513895	2.96227	0.41636	0.694776
							ID=gene:Zm00001d027460	0.0368289	0.0055713	0.00209367	0.0271579	0.0043368	0.00076923	0.035243	0.00776547	0.00494902		ID=gene:Zm00001d027460	0.229001	0.707194	1.46529	1.52027	1.00762	0.461231	NA	1.20175	2.98783
							ID=gene:Zm00001d027461	0.114203	NA	0.00114225	0.114167	NA	0.000720037	0.110596	NA	0.0026692		ID=gene:Zm00001d027461	12.1476	0.340571	0.418903	18.9848	NA	1.12887	10.6489	0.54449	NA
							ID=gene:Zm00001d027462	NA	0.000714104	NA	NA	0.00078806	NA	NA	0.00191091	NA		ID=gene:Zm00001d027462	0.966282	0.324854	0.287386	0.513895	0.660547	NA	0.645011	NA	0.762286
							ID=gene:Zm00001d027463	NA	0.00125647	0.00285498	0.00199999	0.00206391	0.000276243	NA	0.00238568	0.000990972		ID=gene:Zm00001d027463	9.79542	0.801221	3.32191	16.9071	0.32525	1.54798	14.8816	NA	2.1435
							ID=gene:Zm00001d027464	0.00163057	0.00266571	NA	0.002305	0.000255362	NA	0.00393964	0.000961508	NA		ID=gene:Zm00001d027464	0.967231	NA	5.74474	0.513895	NA	2.01906	NA	NA	4.37657
							ID=gene:Zm00001d027466	0.0358269	0.00441027	0.0111573	0.0230289	0.003042	0.0148376	0.022431	0.00440726	0.0170819		ID=gene:Zm00001d027466	11.2747	0.61053	0.39882	13.9751	0.576408	0.614975	7.94485	0.721282	3.08574
							ID=gene:Zm00001d027467	0.0354987	0.0152253	0.011058	0.0193044	0.0163843	0.00990896	0.0192304	0.0131193	0.0092149		ID=gene:Zm00001d027467	11.2107	NA	NA	13.9751	NA	NA	7.94485	0.318888	NA
							ID=gene:Zm00001d027468	0.0293783	0.000811419	0.0111724	0.0525238	0.00128714	0.0116045	0.0544508	0.00126625	0.0130812		ID=gene:Zm00001d027468	6.49775	3.16253	8.7379	8.06914	3.49825	9.10925	7.87653	4.32884	7.19035
							ID=gene:Zm00001d027469	0.0301383	0.000820425	0.0778376	0.0192284	0.0016753	0.130176	0.0335005	0.00373958	0.11472		ID=gene:Zm00001d027469	45.5895	1.61231	4.59144	54.5404	1.6694	8.16888	46.4078	1.37053	9.37581
							ID=gene:Zm00001d027470	0.145306	0.010744	0.0175079	0.143612	0.0125405	0.0254441	0.175986	0.0111911	0.0140408		ID=gene:Zm00001d027470	30.8304	3.73041	12.2137	31.2658	2.43167	13.6633	35.6912	6.00064	8.77869
							ID=gene:Zm00001d027471	0.121527	NA	0.017404	0.119309	NA	0.0141974	0.146046	0.00714284	0.0510471		ID=gene:Zm00001d027471	33.7141	12.4435	1.01077	32.057	6.96807	0.984965	41.9218	NA	3.22991
							ID=gene:Zm00001d027472	NA	0.0093054	0.0104727	NA	0.0104419	0.0105062	NA	0.00959516	0.0130487		ID=gene:Zm00001d027472	16.2678	3.05253	6.75743	23.5775	3.35085	2.99772	21.2706	3.33953	4.49304
							ID=gene:Zm00001d027474	NA	0.0102152	0.0198012	0.00227272	0.00964792	0.0102704	0.00157232	0.0122111	0.010595		ID=gene:Zm00001d027474	1.07756	2.22035	3.66061	4.08125	1.7691	7.57634	3.25923	2.72611	3.08574
							ID=gene:Zm00001d027475	NA	0.00722229	0.00823456	NA	0.00645077	0.0114254	NA	0.00840545	0.0102018		ID=gene:Zm00001d027475	16.2678	6.13487	1.76154	23.5775	4.55746	4.85142	21.2706	6.19917	0.703648
							ID=gene:Zm00001d027476	NA	NA	NA	NA	NA	NA	NA	NA	NA		ID=gene:Zm00001d027476	NA	NA	NA	NA	NA	NA	NA	NA	NA
							ID=gene:Zm00001d027477	0.00122869	NA	NA	NA	NA	NA	NA	NA	NA		ID=gene:Zm00001d027477	3.60329	NA	NA	3.3136	NA	NA	5.40783	NA	NA
							ID=gene:Zm00001d027478	0.00348521	0.011502	NA	0.00190852	0.0144023	NA	0.00141152	0.0123516	NA		ID=gene:Zm00001d027478	NA	2.27907	0.492116	0.513895	1.75172	0.385421	1.87882	2.22003	NA
							ID=gene:Zm00001d027479	NA	0.00257158	0.00693312	NA	0.000697311	0.00893237	NA	0.00154923	0.00656998		ID=gene:Zm00001d027479	8.06373	0.260164	0.854107	15.9432	1.29828	1.43462	10.0284	0.835032	0.850242
							ID=gene:Zm00001d027480	NA	0.0017472	0.00269274	NA	0.000774394	NA	NA	0.00212716	0.0039765		ID=gene:Zm00001d027480	3.83559	6.2566	13.3344	5.53485	5.52045	15.4409	5.15364	9.60428	21.6943
							ID=gene:Zm00001d027481	NA	0.00234703	0.00177545	NA	NA	0.00142045	NA	0.00313598	0.00196335		ID=gene:Zm00001d027481	0.758773	9.21605	6.00279	3.15706	10.9877	3.94751	0.586374	17.2561	5.93693
							ID=gene:Zm00001d027483	0.00193798	NA	NA	NA	NA	NA	0.00165016	NA	NA		ID=gene:Zm00001d027483	0.177725	1.9071	4.54149	0.589351	3.3015	5.47659	2.10207	3.246	10.8576
							ID=gene:Zm00001d027484	NA	0.000946356	0.00223213	NA	0.00170191	NA	NA	0.00562664	0.00225224		ID=gene:Zm00001d027484	0.8115	0.461304	0.10308	0.963553	0.583951	0.589351	NA	0.347849	2.19003
							ID=gene:Zm00001d027485	NA	0.00156649	0.00064935	NA	0.000279018	0.00770769	NA	0.000493651	0.0198461		ID=gene:Zm00001d027485	2.53445	0.421827	9.07176	4.04692	NA	7.50088	4.57454	0.610792	4.33514
							ID=gene:Zm00001d027486	NA	0.00277777	0.00205022	NA	0.00557872	0.000636131	NA	0.01673	0.000960785		ID=gene:Zm00001d027486	2.40645	8.88619	0.551689	3.00084	6.06888	NA	NA	5.11734	0.79403
							ID=gene:Zm00001d027487	0.0298347	0.00294381	0.0983363	0.0380536	0.00511543	0.12931	0.0342925	0.00122892	0.122724		ID=gene:Zm00001d027487	5.88093	3.77972	16.161	8.68734	4.11062	15.4208	4.49304	5.5395	15.1177
							ID=gene:Zm00001d027488	0.0794508	0.00133671	0.0109533	0.0828456	NA	0.0101652	0.0833735	0.00345118	0.0122807		ID=gene:Zm00001d027488	1.87373	83.5707	14.1556	4.12585	114.142	19.3635	NA	119.392	18.3011
							ID=gene:Zm00001d027489	0.0195746	NA	0.0306615	0.0127125	NA	0.023979	0.015594	NA	0.0106345		ID=gene:Zm00001d027489	1.40124	9.93854	3.15549	0.513895	18.2387	2.30655	1.37798	14.0838	3.55241
							ID=gene:Zm00001d027490	NA	0.00193633	NA	NA	NA	NA	NA	0.00523543	0.00416665		ID=gene:Zm00001d027490	5.30824	NA	4.10198	15.88	NA	2.51398	9.40487	NA	2.29171
							ID=gene:Zm00001d027492	NA	0.00576551	NA	NA	0.000997885	NA	NA	0.00172753	NA		ID=gene:Zm00001d027492	1.99928	0.259315	4.98726	1.22995	0.236529	2.29111	1.49768	NA	2.11095
							ID=gene:Zm00001d027493	NA	NA	0.00290633	NA	NA	0.00243902	NA	NA	0.00338023		ID=gene:Zm00001d027493	10.7114	23.2683	0.415348	12.3298	5.79861	0.512479	18.6957	5.37624	NA
							ID=gene:Zm00001d027494	0.0167391	0.0167902	0.0126668	0.00616742	0.0130372	0.0180003	0.0269922	0.0140685	0.0206498		ID=gene:Zm00001d027494	NA	NA	NA	0.663781	0.205887	NA	NA	NA	NA
							ID=gene:Zm00001d027495	0.0114834	0.0163074	0.0169146	0.0141944	0.0140115	0.0209496	0.0205188	0.0186181	0.0161962		ID=gene:Zm00001d027495	NA	NA	NA	NA	NA	0.513895	NA	NA	NA
							ID=gene:Zm00001d027496	0.0288259	NA	0.00347673	0.0284927	NA	0.00161728	0.024891	NA	0.00233918		ID=gene:Zm00001d027496	4.64966	NA	0.544021	4.95427	NA	0.513895	5.13428	NA	NA
							ID=gene:Zm00001d027497	0.00312499	0.00229419	0.0125313	0.0192307	0.00700187	0.0191113	0.0198412	0.0117716	0.0175865		ID=gene:Zm00001d027497	NA	NA	NA	NA	NA	NA	NA	NA	NA
							ID=gene:Zm00001d027498	0.0166901	0.00547918	0.00545893	0.0129189	0.0077763	0.00506753	0.0142056	0.00550922	0.00602317		ID=gene:Zm00001d027498	0.274645	0.250678	0.217427	1.07762	3.13903	NA	NA	1.88404	2.08109
							ID=gene:Zm00001d027499	NA	NA	0.0763132	NA	NA	0.0999348	NA	NA	0.0697527		ID=gene:Zm00001d027499	3.79997	3.79512	5.77195	3.48769	0.765774	5.53764	2.38209	3.27927	10.2132
							ID=gene:Zm00001d027500	NA	NA	0.0125881	NA	NA	0.013198	NA	NA	0.0123066		ID=gene:Zm00001d027500	1.77287	0.342904	3.02725	1.74385	NA	6.38433	0.703648	NA	1.46459
							ID=gene:Zm00001d027501	0.00892853	0.000679427	0.0206446	NA	NA	0.026137	NA	0.00361137	0.0421585		ID=gene:Zm00001d027501	9.19659	NA	2.87569	18.262	1.34804	2.15666	27.1782	NA	1.49768
							ID=gene:Zm00001d027502	NA	NA	0.000829843	NA	NA	NA	NA	0.00264548	0.00268199		ID=gene:Zm00001d027502	9.07981	1.6779	3.01924	18.0037	0.626701	3.34099	15.455	0.484165	2.92676
							ID=gene:Zm00001d027503	NA	0.00431435	NA	NA	0.00366262	NA	NA	0.00463327	0.000925924		ID=gene:Zm00001d027503	2.33781	0.927966	1.14299	2.12541	1.18333	1.49886	1.49768	1.20873	0.586374
							ID=gene:Zm00001d027504	0.00200682	0.00252525	0.0255066	0.000728862	NA	0.0358252	0.00256643	0.00207165	0.0251871		ID=gene:Zm00001d027504	NA	1.26003	11.0786	NA	2.28705	20.225	NA	2.10526	14.8124
							ID=gene:Zm00001d027505	0.0231789	0.0128515	NA	0.0178833	0.0145349	NA	0.0342792	0.0169961	0.00123457		ID=gene:Zm00001d027505	2.09197	0.798074	NA	3.76747	2.1962	0.563727	2.28928	0.389786	NA
							ID=gene:Zm00001d027506	0.000714284	0.00299572	0.00338314	0.00204081	0.00203104	0.00071826	NA	0.00263864	0.00319665		ID=gene:Zm00001d027506	2.06263	0.970146	1.55186	1.64276	0.951656	NA	1.15634	1.37723	0.926368
							ID=gene:Zm00001d027508	NA	0.00205366	NA	NA	0.0010839	NA	NA	0.00573985	NA		ID=gene:Zm00001d027508	2.35449	0.77936	2.34853	3.59128	0.230917	2.30655	5.87101	NA	3.69901
							ID=gene:Zm00001d027509	0.00973631	NA	0.00135308	0.00695546	NA	0.00121855	0.00416665	0.00819664	0.0055404		ID=gene:Zm00001d027509	0.668962	2.64871	10.4098	1.10325	4.50612	10.387	NA	7.1149	20.099
							ID=gene:Zm00001d027510	0.018605	0.000898654	0.00092322	0.0120193	0.00428577	0.0024213	0.0112547	0.00360851	0.00286742		ID=gene:Zm00001d027510	2.87188	7.07345	4.88702	8.31282	10.0263	6.52615	4.51993	10.4929	11.5279
							ID=gene:Zm00001d027511	0.00179419	NA	NA	0.000185529	NA	NA	0.00885765	NA	NA		ID=gene:Zm00001d027511	4.91434	24.2966	4.08361	3.48769	16.1123	7.01509	8.45672	28.1301	2.02703
							ID=gene:Zm00001d027512	NA	0.0272771	0.000571249	NA	0.0307751	0.000258264	NA	0.0283211	0.0112275		ID=gene:Zm00001d027512	6.66118	8.35123	6.66109	9.29177	11.4179	5.55799	9.2346	7.14538	11.4445
							ID=gene:Zm00001d027513	0.00524483	NA	0.00370389	0.00550256	NA	NA	0.00280236	NA	0.0035971		ID=gene:Zm00001d027513	0.0853079	NA	6.93583	NA	NA	10.4206	NA	NA	9.2346
							ID=gene:Zm00001d027514	0.0229638	0.00141249	0.0179479	0.0166336	0.00198888	0.0278199	0.0221074	0.00297085	0.0190898		ID=gene:Zm00001d027514	14.1945	2.62842	4.1614	21.72	3.06745	3.1016	11.6285	1.56681	3.2568
							ID=gene:Zm00001d027515	0.0220479	0.00756197	0.0228578	0.0203952	0.00935977	NA	0.0127453	0.00834743	0.00826438		ID=gene:Zm00001d027515	2.8437	0.668805	1.39059	2.59368	0.393378	1.71822	3.44967	0.924053	0.703648
							ID=gene:Zm00001d027516	NA	0.00388938	0.00881112	NA	0.00353944	0.00543924	NA	0.00598037	0.00534883		ID=gene:Zm00001d027516	4.04222	2.30636	8.05206	4.61762	1.95561	10.8359	5.75536	1.55506	13.506
							ID=gene:Zm00001d027517	0.0034722	0.0080665	0.0102219	NA	0.00678306	0.00690603	NA	0.00615556	0.00303986		ID=gene:Zm00001d027517	7.96576	3.92669	1.21414	9.62983	2.58211	0.513895	10.8724	5.89407	0.79403
							ID=gene:Zm00001d027518	0.0106253	NA	0.0104037	0.0366871	NA	0.0133116	0.0206224	NA	0.028458		ID=gene:Zm00001d027518	15.7301	30.0223	12.3185	16.0983	15.8455	12.4836	11.9607	28.47	9.67223
							ID=gene:Zm00001d027519	0.0615476	0.00166666	NA	0.0579882	NA	NA	0.0364426	0.00285714	NA		ID=gene:Zm00001d027519	11.3324	1.20772	0.666562	14.7497	1.09261	1.12887	7.25976	0.641191	NA
							ID=gene:Zm00001d027520	NA	NA	NA	NA	NA	NA	NA	NA	NA		ID=gene:Zm00001d027520	6.16658	6.59806	2.56702	8.75055	5.09799	3.76955	8.03064	2.5276	2.23441
							ID=gene:Zm00001d027522	NA	NA	0.191758	NA	NA	0.202227	NA	NA	0.194563		ID=gene:Zm00001d027522	1.93745	NA	15.7236	3.54386	NA	11.2845	1.7204	NA	11.5271
							ID=gene:Zm00001d027523	NA	0.0193434	NA	NA	0.0150192	NA	NA	0.0233657	NA		ID=gene:Zm00001d027523	1.17478	2.18163	12.1157	2.23633	2.57525	19.7567	1.4073	1.91853	13.881
							ID=gene:Zm00001d027524	NA	NA	NA	NA	0.0277777	NA	NA	NA	NA		ID=gene:Zm00001d027524	12.0304	2.7123	7.78739	19.7567	NA	9.69616	13.881	2.06242	9.39843
							ID=gene:Zm00001d027525	NA	NA	NA	NA	0.00362318	NA	NA	NA	NA		ID=gene:Zm00001d027525	8.47768	0.894878	1.37269	9.69616	0.781718	1.74385	9.39843	NA	1.34866
							ID=gene:Zm00001d027527	NA	0.00190734	0.0231021	NA	0.00190174	0.0220348	NA	0.00530558	0.0177186		ID=gene:Zm00001d027527	2.43805	1.39652	9.90954	3.89629	0.391007	19.0086	3.60728	0.863076	12.7416
							ID=gene:Zm00001d027528	0.0319864	0.00866333	0.0150807	NA	0.0235103	0.0105782	0.0156248	0.0212024	0.0147889		ID=gene:Zm00001d027528	7.77317	NA	NA	15.1228	NA	1.22995	6.84472	NA	NA
							ID=gene:Zm00001d027530	0.0283277	NA	0.0239898	0.0227009	NA	0.0416666	0.02652	NA	0.0156248		ID=gene:Zm00001d027530	2.11275	0.571377	7.77317	2.15666	1.18586	13.9726	0.703648	0.574284	6.28767
							ID=gene:Zm00001d027531	NA	NA	NA	NA	NA	NA	NA	NA	NA		ID=gene:Zm00001d027531	NA	NA	0.42654	NA	NA	NA	NA	NA	0.79403
							ID=gene:Zm00001d027532	NA	0.00151803	NA	NA	0.00344274	NA	NA	0.00139449	0.000811686		ID=gene:Zm00001d027532	2.48632	0.62236	4.86688	1.6926	0.560849	2.0984	NA	0.260611	2.50528
							ID=gene:Zm00001d027533	0.00360174	0.000531045	0.0494732	0.00396825	0.00403413	0.0447141	NA	0.00379675	0.0435861		ID=gene:Zm00001d027533	0.317286	5.35571	13.1124	NA	2.14859	11.836	0.703648	4.2257	11.4023
							ID=gene:Zm00001d027534	0.0387687	0.00102896	0.00034153	0.0340547	0.00215134	0.0036131	0.0400876	0.00266086	0.00519624		ID=gene:Zm00001d027534	15.5875	NA	6.63459	13.4573	NA	2.29391	12.106	NA	5.32902
							ID=gene:Zm00001d027535	0.0180023	0.00331546	0.0124504	0.0224117	0.00119482	0.00890159	0.0116861	0.00144229	0.00985422		ID=gene:Zm00001d027535	5.82375	6.25766	3.20996	7.7343	3.62883	5.21264	5.72416	4.99054	0.79403
							ID=gene:Zm00001d027536	NA	0.00988403	0.0141065	NA	0.0119081	0.0181739	NA	0.0114661	0.0141935		ID=gene:Zm00001d027536	3.40857	2.08395	5.56281	5.00655	3.01576	5.87989	1.4073	1.29207	6.0811
							ID=gene:Zm00001d027537	0.0868739	NA	NA	0.0801809	NA	NA	0.064728	NA	NA		ID=gene:Zm00001d027537	22.5304	0.837471	3.17174	23.6677	0.395857	6.7304	16.8812	1.74927	1.49768
							ID=gene:Zm00001d027538	0.00282244	0.00434744	0.00798394	0.00537757	0.00688997	0.00494638	0.00601851	0.00669376	0.0162805		ID=gene:Zm00001d027538	0.199052	NA	1.3314	1.23593	NA	4.47687	NA	NA	0.79403
							ID=gene:Zm00001d027539	0.00205555	NA	NA	0.00098039	NA	NA	0.00277777	NA	NA		ID=gene:Zm00001d027539	0.706122	0.84733	2.99902	1.12887	0.793982	3.18445	0.79403	0.908466	3.94594
							ID=gene:Zm00001d027540	NA	NA	0.00696161	NA	NA	0.00581513	NA	NA	0.0158674		ID=gene:Zm00001d027540	2.82235	0.18189	1.47868	4.53689	NA	0.513895	2.20133	NA	1.45572
							ID=gene:Zm00001d027541	0.00184689	0.000762552	0.00520831	0.0161781	NA	NA	0.000488281	0.00306764	NA		ID=gene:Zm00001d027541	3.70486	0.494526	2.99296	3.91491	NA	5.05079	7.88351	NA	2.99536
							ID=gene:Zm00001d027542	NA	0.00153632	0.00159148	NA	NA	0.00498292	NA	0.00104167	0.000669343		ID=gene:Zm00001d027542	1.69982	5.00192	3.61955	1.61714	4.02885	2.78604	4.34402	4.42572	7.88351
							ID=gene:Zm00001d027544	0.0883722	0.00398895	0.000833624	0.121434	0.00682648	0.00166666	0.137656	0.0056292	0.00135277		ID=gene:Zm00001d027544	8.86062	3.29806	1.95015	5.36249	3.24915	3.30832	11.7982	3.30695	2.20375
							ID=gene:Zm00001d027545	0.0121243	0.0141347	0.0147215	0.0227577	0.00913143	0.0104888	0.0191341	0.0136837	0.0113707		ID=gene:Zm00001d027545	NA	NA	0.242064	NA	NA	NA	NA	1.34581	NA
							ID=gene:Zm00001d027546	NA	NA	0.0123029	NA	NA	0.014044	NA	NA	0.0099827		ID=gene:Zm00001d027546	1.01766	0.436996	1.08638	2.33394	NA	5.39236	NA	NA	1.3804
							ID=gene:Zm00001d027548	NA	0.00694438	NA	NA	NA	NA	NA	NA	NA		ID=gene:Zm00001d027548	3.70614	3.54159	4.8791	6.57771	NA	7.64797	4.66518	NA	7.09542
							ID=gene:Zm00001d027549	NA	NA	NA	NA	NA	NA	NA	NA	NA		ID=gene:Zm00001d027549	1.88344	NA	3.86742	0.47107	NA	0.614975	1.43528	0.735213	2.81944
							ID=gene:Zm00001d027550	NA	NA	0.0560534	NA	NA	0.113913	NA	NA	0.0668105		ID=gene:Zm00001d027550	NA	4.90351	2.4114	NA	NA	1.59994	0.595522	NA	5.0439
							ID=gene:Zm00001d027551	0.0135468	0.0156132	0.0280073	0.00647082	0.0177584	0.0521311	0.0312156	0.0182979	0.0388605		ID=gene:Zm00001d027551	1.10115	0.100081	1.98799	1.71822	NA	1.12887	NA	NA	3.93113
							ID=gene:Zm00001d027554	0.028537	NA	0.000893489	0.0225113	NA	0.00158297	0.0438653	NA	0.00263557		ID=gene:Zm00001d027554	3.58663	0.328405	1.72264	8.25453	1.86194	6.4159	4.49061	NA	2.35464
							ID=gene:Zm00001d027555	0.00469738	0.000966007	0.0165904	0.00277777	0.00173401	0.034504	NA	0.00341171	0.0435896		ID=gene:Zm00001d027555	6.99013	1.72794	3.71571	13.0428	5.96349	9.69195	8.08553	2.90889	5.54608
							ID=gene:Zm00001d027556	NA	0.00164157	NA	NA	0.00315189	NA	NA	0.000967238	NA		ID=gene:Zm00001d027556	10.7929	1.49003	7.10138	14.2138	1.04511	13.0428	15.6947	2.79204	7.12608
							ID=gene:Zm00001d027557	NA	NA	NA	NA	NA	NA	NA	NA	NA		ID=gene:Zm00001d027557	4.65292	2.03498	4.06199	2.73058	NA	1.15308	3.05776	NA	5.79946
							ID=gene:Zm00001d027558	NA	0.00281035	NA	NA	0.0041178	NA	NA	0.00319363	NA		ID=gene:Zm00001d027558	3.98641	2.94799	0.937779	5.79321	3.29248	NA	2.79013	2.61026	NA
							ID=gene:Zm00001d027565	0.0263761	NA	0.0329402	0.0101981	NA	0.0239831	0.0138889	NA	0.0548201		ID=gene:Zm00001d027565	2.56894	2.14932	NA	3.35575	2.258	NA	4.98903	2.02389	NA
							ID=gene:Zm00001d027566	NA	0.0194358	NA	NA	0.0147403	NA	NA	0.0180507	NA		ID=gene:Zm00001d027566	NA	0.239667	NA	NA	NA	NA	NA	NA	NA
							ID=gene:Zm00001d027567	NA	NA	NA	NA	NA	NA	NA	NA	NA		ID=gene:Zm00001d027567	NA	NA	0.350069	NA	NA	NA	NA	NA	NA
							ID=gene:Zm00001d027568	NA	NA	NA	NA	NA	NA	NA	NA	NA		ID=gene:Zm00001d027568	4.13752	NA	0.350069	4.69453	NA	NA	7.01687	NA	NA
							ID=gene:Zm00001d027569	0.0165071	0.0159111	0.00881038	0.00448219	0.015804	0.0125421	0.0181034	0.0110111	0.0258407		ID=gene:Zm00001d027569	5.15734	0.333524	2.79874	12.7107	NA	3.38519	9.71527	NA	0.703648
							ID=gene:Zm00001d027570	0.040277	0.00176807	NA	0.0336252	0.00234715	NA	0.0333735	0.00170977	NA		ID=gene:Zm00001d027570	27.2083	0.753775	4.58034	31.579	0.261692	4.37087	25.0579	1.14986	3.19816
							ID=gene:Zm00001d027571	0.0280779	0.002202	NA	0.0375693	0.00333371	NA	0.0330838	0.00211464	NA		ID=gene:Zm00001d027571	21.5873	2.65491	4.26007	28.2835	2.0382	4.37087	24.645	3.28418	3.7259
							ID=gene:Zm00001d027572	0.0268064	0.00570344	0.010162	0.0228436	0.00876137	0.0120181	0.0317319	0.00597309	0.00217658		ID=gene:Zm00001d027572	4.99575	1.23913	4.96505	5.27266	1.65317	10.9563	4.7838	0.693129	10.654
							ID=gene:Zm00001d027573	0.0331531	0.00566224	0.00329057	0.0450408	0.00633981	0.0026455	0.0299202	0.00126426	0.00313051		ID=gene:Zm00001d027573	9.05412	9.55835	0.17417	8.1366	11.2996	1.07061	6.5709	15.0332	0.67433
							ID=gene:Zm00001d027576	0.0389651	0.00458099	0.015709	0.0223303	0.00271213	0.013422	0.0206446	0.006309	0.0172334		ID=gene:Zm00001d027576	5.04827	NA	1.50397	5.15187	NA	NA	2.20133	0.521333	1.7204
							ID=gene:Zm00001d027577	0.0122757	0.0176314	0.025218	0.0120222	0.0137853	0.0220116	0.0124069	0.0116929	0.0139097		ID=gene:Zm00001d027577	0.918058	0.0320009	1.12707	1.10746	0.185217	NA	1.05547	NA	NA
							ID=gene:Zm00001d027578	0.0268893	0.00162337	0.0273345	0.0156064	0.0010364	0.0258027	0.0165782	NA	0.0323903		ID=gene:Zm00001d027578	0.0853079	NA	0.877487	NA	0.33308	NA	NA	NA	1.527
							ID=gene:Zm00001d027580	0.0147061	0.000988177	0.000828885	0.0136663	0.00012219	0.00118203	0.0110812	0.00132665	0.00188113		ID=gene:Zm00001d027580	2.92067	1.01825	6.67394	3.70181	0.373683	3.99773	3.99219	1.01092	2.92838
							ID=gene:Zm00001d027581	0.000911985	0.000425169	0.000962951	NA	0.00177305	0.00204391	0.00106832	0.00119904	0.00778935		ID=gene:Zm00001d027581	1.89705	7.82746	0.847646	0.538103	5.47634	0.620956	1.45572	4.01148	NA
							ID=gene:Zm00001d027582	0.0194996	0.00178971	0.000541472	0.0187169	0.000930862	0.00084175	0.0169759	0.00387522	0.000863025		ID=gene:Zm00001d027582	12.9759	0.251893	6.75214	16.8344	0.488942	3.99773	12.716	NA	2.92838
							ID=gene:Zm00001d027583	NA	0.0323959	0.0367546	NA	0.0105069	0.0558244	NA	0.0171649	0.0278816		ID=gene:Zm00001d027583	1.03854	NA	1.4559	3.38661	NA	0.614975	1.58806	NA	NA
							ID=gene:Zm00001d027585	0.115247	0.00122154	0.00156913	0.117173	0.00345761	0.0236617	0.116307	0.00169824	0.00321036		ID=gene:Zm00001d027585	6.59927	0.496169	NA	6.09645	0.663209	NA	6.66128	0.447615	1.05871
							ID=gene:Zm00001d027587	NA	NA	0.0314903	NA	NA	0.0122024	NA	NA	0.015625		ID=gene:Zm00001d027587	5.89636	NA	4.56622	3.69834	NA	5.27125	5.28707	NA	6.59619
							ID=gene:Zm00001d027588	NA	0.00151237	NA	NA	0.00334205	0.0270268	NA	0.0022098	NA		ID=gene:Zm00001d027588	7.18005	1.18407	2.9227	9.80881	0.829392	2.41148	5.1636	0.77537	0.79403
							ID=gene:Zm00001d027589	NA	NA	NA	NA	NA	NA	NA	NA	NA		ID=gene:Zm00001d027589	4.51731	0.184586	NA	13.2085	NA	NA	10.6024	NA	NA
							ID=gene:Zm00001d027590	0.0145311	0.00277776	NA	0.0202995	NA	NA	0.0161048	0.00158227	NA		ID=gene:Zm00001d027590	0.505097	NA	4.55486	1.55712	NA	12.8234	NA	NA	10.3084
							ID=gene:Zm00001d027591	0.00432033	NA	NA	0.00148809	NA	NA	0.00573753	NA	NA		ID=gene:Zm00001d027591	0.143693	NA	NA	NA	NA	NA	NA	NA	NA
							ID=gene:Zm00001d027592	NA	NA	0.0219493	NA	NA	0.0196759	NA	0.0714279	0.00785335		ID=gene:Zm00001d027592	1.62939	NA	NA	4.21224	NA	NA	NA	NA	NA
							ID=gene:Zm00001d027593	0.0402557	0.00227272	NA	0.0248656	0.00520831	0.00208333	0.0286646	NA	NA		ID=gene:Zm00001d027593	19.7869	6.89657	5.71523	24.4511	3.65533	8.69753	13.0843	5.03061	5.04632
							ID=gene:Zm00001d027595	0.0139675	0.000453413	NA	0.0139958	0.00246529	0.00193797	0.0123989	0.000334592	NA		ID=gene:Zm00001d027595	5.39439	17.4903	0.117567	2.58491	20.797	0.461231	4.47529	35.3108	NA
							ID=gene:Zm00001d027596	0.0014059	0.00160547	NA	0.000507879	0.000807163	NA	0.00330868	0.00259254	NA		ID=gene:Zm00001d027596	NA	1.76156	0.223851	NA	1.12371	NA	NA	1.84285	NA
							ID=gene:Zm00001d027597	NA	NA	0.000388213	0.00223214	NA	0.0025757	0.00361769	NA	0.000781249		ID=gene:Zm00001d027597	0.0614614	13.0399	0.898231	0.102496	14.5679	1.91444	NA	38.4017	2.46143
							ID=gene:Zm00001d027598	0.0216388	0.00109028	NA	0.0107323	0.00209441	0.00354968	0.0347271	0.00159697	NA		ID=gene:Zm00001d027598	0.765291	0.532671	6.77006	2.28195	0.459989	8.44575	0.791605	1.26102	19.3375
							ID=gene:Zm00001d027599	NA	NA	NA	NA	NA	NA	NA	NA	NA		ID=gene:Zm00001d027599	0.74032	4.52733	4.41044	2.05133	4.20813	9.3943	NA	1.63284	6.98889
							ID=gene:Zm00001d027601	0.119997	NA	NA	0.0830519	NA	NA	0.0819349	0.00111856	NA		ID=gene:Zm00001d027601	2.33752	2.65665	3.26605	1.2612	0.766613	3.46207	4.80316	3.50799	1.49768
							ID=gene:Zm00001d027603	0.0041367	0.00901046	0.00166666	NA	0.00675618	NA	0.041975	0.00860911	0.000862067		ID=gene:Zm00001d027603	NA	0.091729	0.0853079	NA	NA	0.513895	NA	0.853796	NA
							ID=gene:Zm00001d027604	0.0391645	NA	NA	0.0515119	NA	NA	0.0497265	NA	NA		ID=gene:Zm00001d027604	0.0853079	NA	NA	NA	NA	NA	NA	NA	NA
							ID=gene:Zm00001d027605	NA	NA	0.00729581	NA	NA	NA	NA	NA	NA		ID=gene:Zm00001d027605	11.7005	NA	2.84264	18.7096	NA	3.90051	14.1981	NA	4.49304
							ID=gene:Zm00001d027606	0.0035756	0.0207499	0.006316	0.00804165	0.00872761	0.00960234	NA	0.0145817	0.00493826		ID=gene:Zm00001d027606	8.99973	0.643296	0.675713	22.2158	0.768719	2.15666	24.9408	1.98507	NA
							ID=gene:Zm00001d027607	0.00778898	0.00137655	0.011801	0.00671607	0.00121772	0.0245448	0.0121042	0.000499999	0.0247469		ID=gene:Zm00001d027607	8.46967	0.162491	0.505097	9.54974	0.921787	1.64276	9.26713	NA	NA
							ID=gene:Zm00001d027610	0.00280631	0.00153961	0.0112653	0.000677506	0.00197144	0.0214177	0.000394944	0.00432003	0.0137893		ID=gene:Zm00001d027610	1.22427	NA	4.80531	3.40172	NA	5.86584	1.91891	NA	4.02447
							ID=gene:Zm00001d027611	0.00163041	0.00320046	0.0208688	0.00186682	0.000287852	0.0218954	0.00321107	0.000340831	0.0166337		ID=gene:Zm00001d027611	1.22427	NA	NA	2.94049	0.614975	NA	1.91891	NA	NA
							ID=gene:Zm00001d027612	0.0337633	0.00235964	0.000919115	0.036226	0.000549624	NA	0.0410623	0.00335531	0.00624998		ID=gene:Zm00001d027612	10.1648	3.02911	4.00431	5.62998	2.09249	9.95693	6.73445	2.92613	5.37555
							ID=gene:Zm00001d027613	0.0450505	NA	0.0480049	0.046785	NA	0.0540466	0.0591747	NA	0.0638827		ID=gene:Zm00001d027613	10.6792	18.5593	9.53106	5.981	16.1878	5.60857	6.3506	14.5647	6.73445
							ID=gene:Zm00001d027615	0.00388153	0.0104338	0.0108152	0.00382563	0.016565	0.0179662	0.00992814	0.00940029	0.0095504		ID=gene:Zm00001d027615	3.30169	0.424646	NA	2.25774	1.39373	0.513895	2.87432	NA	NA
							ID=gene:Zm00001d027616	NA	0.00120161	0.00737845	NA	0.00115158	NA	0.00555554	0.00306124	0.00173611		ID=gene:Zm00001d027616	0.94902	2.08069	6.0347	1.69681	1.51206	8.47321	NA	0.89936	7.41603
							ID=gene:Zm00001d027618	0.00615588	0.000998607	0.0020716	NA	0.000454958	0.000974658	0.00170928	0.00402864	0.00260222		ID=gene:Zm00001d027618	6.0347	3.0492	NA	8.06638	5.14377	NA	7.41603	3.5618	NA
							ID=gene:Zm00001d027619	0.112647	0.000735695	0.0140678	0.117173	0.000809835	0.0112874	0.0972089	0.00191807	0.0258653		ID=gene:Zm00001d027619	17.2356	29.7824	6.98773	17.8794	24.0691	5.81742	12.5102	25.021	5.06624
							ID=gene:Zm00001d027620	0.085082	0.0358331	0.0120217	0.058647	0.0449344	0.0107591	0.13126	0.0415167	0.00751393		ID=gene:Zm00001d027620	1.85788	9.12898	3.04371	3.9549	11.1175	0.614975	0.703648	13.7888	0.760945
							ID=gene:Zm00001d027621	0.0146933	0.00119394	0.00142857	0.0137164	NA	NA	0.0104997	0.00430671	0.00202893		ID=gene:Zm00001d027621	3.04371	0.367397	10.9632	1.74385	NA	10.863	0.760945	NA	11.9376
							ID=gene:Zm00001d027622	0.0236164	0.00126119	0.00552218	0.0260571	0.00129907	0.000951503	0.0414486	0.00163851	0.00279117		ID=gene:Zm00001d027622	1.15894	0.519521	3.49896	1.02779	0.226385	3.71976	0.893284	0.422666	3.60862
							ID=gene:Zm00001d027623	0.00354856	0.00324675	0.00253559	0.00281275	NA	0.00675491	0.00254048	NA	0.00540841		ID=gene:Zm00001d027623	4.33976	NA	6.5095	2.41184	NA	4.47266	1.52189	NA	3.01957
							ID=gene:Zm00001d027624	0.0299801	0.000755987	0.000468164	0.0329653	0.00147679	0.000645994	0.040931	0.00248868	0.00147612		ID=gene:Zm00001d027624	3.75143	6.21364	8.90981	3.50001	7.30581	8.5624	0.727861	6.83752	9.73734
							ID=gene:Zm00001d027625	0.026371	0.00176711	0.00104166	0.0608045	0.00362361	0.00172413	0.0640234	0.00222485	0.00636916		ID=gene:Zm00001d027625	0.576957	15.7678	10.4788	0.706605	15.1775	10.6639	0.661692	16.2633	10.1483
							ID=gene:Zm00001d027626	NA	0.0032737	0.499995	NA	0.00416427	0.249998	NA	0.00408954	NA		ID=gene:Zm00001d027626	1.8759	0.612795	5.35309	1.02779	1.50454	11.2248	0.79403	1.24541	8.74667
							ID=gene:Zm00001d027627	0.0165095	NA	0.0207675	0.0119015	NA	0.0271693	0.0184871	0.00549445	0.0156913		ID=gene:Zm00001d027627	13.1976	0.12075	8.03843	17.1408	NA	11.1876	19.4198	0.500439	8.24798
							ID=gene:Zm00001d027628	0.0165441	NA	NA	0.0553025	NA	NA	NA	NA	NA		ID=gene:Zm00001d027628	11.6709	NA	2.59775	13.6016	NA	5.21787	24.6299	NA	5.93208
							ID=gene:Zm00001d027630	NA	0.00170579	NA	NA	0.000579802	NA	NA	0.00424324	NA		ID=gene:Zm00001d027630	6.76244	5.81543	1.00967	15.1699	5.76838	2.32127	15.3103	7.12594	5.24913
							ID=gene:Zm00001d027631	0.0146421	0.010315	NA	0.0127798	0.00916902	NA	0.0257727	0.0155253	NA		ID=gene:Zm00001d027631	0.156756	2.1726	10.3025	NA	1.14895	13.4078	NA	NA	8.56699
							ID=gene:Zm00001d027633	NA	0.00934541	NA	NA	0.0108879	NA	NA	0.0120089	NA		ID=gene:Zm00001d027633	2.37384	0.69866	0.716903	4.7668	0.566332	0.513895	3.39963	0.29348	NA
							ID=gene:Zm00001d027636	NA	NA	0.00110327	0.0123021	NA	0.00113181	0.00285049	0.0113635	0.00148521		ID=gene:Zm00001d027636	0.927541	NA	NA	1.1787	NA	NA	1.58806	NA	NA
							ID=gene:Zm00001d027637	0.0320319	0.00292868	NA	0.0167247	0.00786491	0.0130303	0.0147472	0.00853247	0.00339177		ID=gene:Zm00001d027637	3.57503	0.912592	0.0781989	2.30655	0.571124	NA	7.81924	1.20709	0.79403
							ID=gene:Zm00001d027638	0.00258969	NA	NA	NA	NA	NA	0.000744046	NA	NA		ID=gene:Zm00001d027638	14.6391	NA	7.43608	29.6283	NA	11.9651	20.3125	NA	10.0483
							ID=gene:Zm00001d027639	NA	0.00343714	NA	NA	NA	NA	NA	NA	NA		ID=gene:Zm00001d027639	4.0181	NA	4.83639	3.49544	NA	6.57071	0.703648	NA	5.72604
							ID=gene:Zm00001d027642	0.00890896	NA	NA	0.00940316	NA	NA	0.0238535	0.00396821	NA		ID=gene:Zm00001d027642	8.60743	NA	3.59766	8.32545	0.631824	6.05433	6.59726	NA	6.87513
							ID=gene:Zm00001d027643	NA	NA	0.00570503	NA	NA	0.00694964	NA	NA	0.00789261		ID=gene:Zm00001d027643	2.19456	0.206258	3.77647	2.69197	NA	4.20375	2.08029	NA	2.77883
							ID=gene:Zm00001d027645	0.00156818	0.00490194	NA	0.00378205	NA	NA	0.00304141	0.00443614	NA		ID=gene:Zm00001d027645	0.823934	0.0883604	0.484128	NA	NA	1.66556	NA	0.347849	NA
							ID=gene:Zm00001d027646	0.247143	0.012474	0.0576215	0.20502	0.0164418	0.0526481	0.307124	0.014116	0.0670365		ID=gene:Zm00001d027646	6.93274	0.980254	3.20095	7.91508	0.305507	2.87272	6.01088	0.504732	NA
							ID=gene:Zm00001d027647	NA	NA	0.0104098	NA	NA	0.0201998	NA	NA	0.000990097		ID=gene:Zm00001d027647	11.6946	NA	2.56602	14.0259	NA	2.34339	7.9489	NA	3.51824
							ID=gene:Zm00001d027648	0.0174173	0.000934504	0.0305543	0.0770389	0.000672042	0.0567372	0.00978292	0.00322087	0.0248432		ID=gene:Zm00001d027648	1.83522	0.475587	5.45718	1.54168	1.28273	3.85768	0.703648	2.35383	5.00705
							ID=gene:Zm00001d027649	0.00925923	0.0538183	0.045373	NA	0.0497094	0.0298572	0.00666664	0.0583974	0.0182254		ID=gene:Zm00001d027649	4.56512	7.23232	11.0448	7.21307	6.96581	14.0645	4.49304	10.3378	17.4154
							ID=gene:Zm00001d027651	0.0069047	NA	0.0085753	0.00393913	NA	0.00794883	0.0136777	NA	0.011485		ID=gene:Zm00001d027651	NA	NA	NA	NA	NA	NA	NA	NA	NA
							ID=gene:Zm00001d027652	NA	NA	NA	NA	0.00431033	NA	NA	0.00833331	NA		ID=gene:Zm00001d027652	3.37071	44.7868	1.04801	8.5985	41.2348	2.36024	4.52478	47.4123	1.58187
							ID=gene:Zm00001d027655	0.0110015	0.00207823	0.00191865	0.0142547	NA	0.00128087	0.00713907	0.000724636	0.00295593		ID=gene:Zm00001d027655	3.29122	1.33746	9.75233	1.02779	2.08015	9.43567	0.703648	3.71967	9.00811
							ID=gene:Zm00001d027656	NA	0.00831393	NA	NA	0.00337663	NA	NA	0.0189073	NA		ID=gene:Zm00001d027656	11.2954	7.73986	6.43725	12.2915	6.88346	13.7255	11.9131	9.35936	9.11707
							ID=gene:Zm00001d027657	0.0439634	0.0137975	0.021387	0.0521787	0.0076606	0.0133462	0.0142706	0.0133685	0.00641257		ID=gene:Zm00001d027657	3.79838	1.98047	3.69747	2.13525	3.63328	4.60078	2.15937	NA	2.05097
							ID=gene:Zm00001d027658	0.013622	NA	0.00670925	0.0211036	NA	0.00610697	0.0151025	NA	0.0193104		ID=gene:Zm00001d027658	1.57389	1.24767	1.7615	3.0672	NA	2.8513	2.23307	NA	2.11095
							ID=gene:Zm00001d027659	NA	0.00135869	0.00783118	NA	0.00628062	0.0141737	NA	0.00240383	0.0091462		ID=gene:Zm00001d027659	9.58202	1.84987	4.55081	9.22059	2.18772	7.76519	12.7569	4.27741	5.81238
							ID=gene:Zm00001d027662	NA	0.0218685	0.0186182	NA	0.0311065	0.0153837	NA	0.0226087	0.0121555		ID=gene:Zm00001d027662	NA	NA	NA	NA	NA	NA	NA	NA	NA
							ID=gene:Zm00001d027665	0.00220208	0.00880842	0.00949203	0.00180647	0.00910412	0.00253653	0.00253956	0.011007	0.011315		ID=gene:Zm00001d027665	2.89412	0.983724	7.00994	2.276	1.32167	6.16387	1.26609	1.13263	4.50729
							ID=gene:Zm00001d027667	0.00157932	0.0188454	0.0210681	0.00177305	0.0144081	0.0158158	0.00138889	0.0175838	0.0133651		ID=gene:Zm00001d027667	0.337677	11.4142	4.29705	0.685193	11.0935	5.7381	NA	8.62178	4.5541
							ID=gene:Zm00001d027671	0.00510203	0.00532954	0.00141867	NA	0.00606671	0.000915748	0.00453068	0.0070347	0.00099206		ID=gene:Zm00001d027671	1.35519	1.06345	NA	1.50445	1.5416	NA	NA	1.49718	0.760945
							ID=gene:Zm00001d027672	0.000378787	0.00186793	0.0216557	0.00267857	NA	0.0217774	0.00185185	0.00522864	0.0276974		ID=gene:Zm00001d027672	0.14218	1.52963	5.2197	1.07621	1.68948	5.13046	0.732967	NA	0.645011
							ID=gene:Zm00001d027673	NA	0.00320511	0.0427816	0.00450226	NA	0.056721	0.00429723	0.00277776	0.0779646		ID=gene:Zm00001d027673	8.82379	0.906041	8.12408	26.3087	NA	8.33458	23.8555	NA	3.95992
							ID=gene:Zm00001d027674	NA	NA	NA	NA	0.00493197	NA	0.00578944	0.0028404	NA		ID=gene:Zm00001d027674	0.415079	NA	8.82379	1.46057	NA	26.3087	NA	NA	23.8555
							ID=gene:Zm00001d027675	0.0346853	0.000391102	NA	0.0244053	0.000601936	NA	0.0405519	0.00244402	NA		ID=gene:Zm00001d027675	15.1969	0.353155	0.24526	19.0915	1.33857	0.538103	17.6596	0.456068	NA
							ID=gene:Zm00001d027676	NA	0.00130201	0.00543102	NA	0.000558035	NA	NA	0.00230651	0.00177247		ID=gene:Zm00001d027676	9.63667	0.276291	5.95771	16.3567	NA	5.37233	15.7969	NA	4.07638
							ID=gene:Zm00001d027677	0.0121963	0.00308998	0.0311865	0.0184155	0.00198891	0.0299133	0.0218655	0.00172316	0.0252923		ID=gene:Zm00001d027677	16.3818	0.622101	8.53147	10.9335	1.6231	11.7717	10.8883	1.21352	8.92986
							ID=gene:Zm00001d027678	NA	NA	NA	NA	NA	NA	NA	NA	NA		ID=gene:Zm00001d027678	8.11368	0.614614	1.15727	13.9887	NA	0.513895	10.409	NA	NA
							ID=gene:Zm00001d027679	NA	0.00264492	NA	NA	NA	NA	NA	NA	NA		ID=gene:Zm00001d027679	NA	NA	NA	NA	NA	NA	NA	NA	NA
							ID=gene:Zm00001d027680	0.103362	0.0154729	0.0352459	0.0942958	0.0191889	0.0245469	0.0777093	0.0160441	0.0489553		ID=gene:Zm00001d027680	8.3009	3.34095	0.274645	7.76236	3.26092	NA	6.69436	1.13947	NA
							ID=gene:Zm00001d027681	0.0412121	NA	0.0708002	0.0327204	NA	0.0789773	0.0421392	0.00378787	0.0776195		ID=gene:Zm00001d027681	2.2254	NA	28.9061	0.614975	NA	29.6621	3.66941	NA	42.0165
							ID=gene:Zm00001d027682	0.124836	0.0182953	0.0914478	0.125723	0.0173362	0.0953776	0.101312	0.016393	0.101265		ID=gene:Zm00001d027682	34.1048	1.56173	26.7064	34.4642	1.5391	26.129	32.2361	4.68657	37.7922
							ID=gene:Zm00001d027683	0.038883	0.00284196	0.0524597	0.0559749	0.00125118	0.0302156	0.0546492	0.00592352	0.0130823		ID=gene:Zm00001d027683	12.1312	1.51118	1.55964	12.4668	1.13755	0.513895	5.28464	1.11147	0.615692
							ID=gene:Zm00001d027684	0.161857	NA	0.00621251	0.174075	NA	0.00264003	0.161115	NA	0.000254842		ID=gene:Zm00001d027684	12.4018	2.01296	0.624321	17.764	NA	0.794343	7.71567	NA	NA
							ID=gene:Zm00001d027685	0.00333792	NA	0.0249123	0.00108208	NA	0.0286751	0.00176426	NA	0.0272383		ID=gene:Zm00001d027685	5.72589	NA	5.80457	2.15524	1.23509	6.01363	3.05399	NA	2.80949
							ID=gene:Zm00001d027686	0.0188216	NA	0.00151006	0.0191408	NA	0.00226465	0.0249034	NA	0.00263244		ID=gene:Zm00001d027686	10.3417	NA	NA	9.9622	NA	NA	8.85803	NA	NA
							ID=gene:Zm00001d027687	0.0215455	NA	0.00151006	0.0224325	NA	0.00226465	0.0243661	NA	0.00263244		ID=gene:Zm00001d027687	9.9393	NA	NA	8.8758	NA	NA	8.85803	NA	NA
							ID=gene:Zm00001d027688	0.0397859	0.00114052	0.00124026	0.0490441	0.00111612	0.00273561	0.0331094	0.00218095	0.00186809		ID=gene:Zm00001d027688	5.32369	1.06946	NA	2.82044	1.41661	NA	3.28854	1.25386	NA
							ID=gene:Zm00001d027690	0.01291	0.00686137	0.0160913	0.0129181	NA	0.0142893	0.0146697	0.00892856	0.0171194		ID=gene:Zm00001d027690	0.170616	2.38407	0.156756	NA	NA	NA	0.703648	NA	NA
							ID=gene:Zm00001d027691	0.0149189	0.010346	0.00844951	0.0142356	0.00930155	0.00398598	0.0209083	0.0101877	0.0117975		ID=gene:Zm00001d027691	NA	0.073449	0.156756	NA	0.17663	0.513895	NA	0.0803252	NA
							ID=gene:Zm00001d027694	NA	0.0038666	0.00237039	NA	0.0025834	0.00287723	NA	0.00198349	0.00401022		ID=gene:Zm00001d027694	3.67221	7.74923	0.768692	3.34311	9.77092	1.7649	0.79403	15.0883	2.94453
							ID=gene:Zm00001d027695	0.0128746	0.00268816	0.00199635	0.0102236	NA	0.00258924	0.00986634	0.00396824	0.00177709		ID=gene:Zm00001d027695	4.71813	0.331753	5.44573	5.24035	NA	8.13129	3.7563	NA	13.2405
							ID=gene:Zm00001d027696	0.00921479	0.0128331	0.00811639	0.00902653	0.0101897	0.00399389	0.00734339	0.0108436	0.00954747		ID=gene:Zm00001d027696	5.25934	NA	0.186835	4.1055	0.815706	NA	6.70083	NA	NA
							ID=gene:Zm00001d027697	0.00837852	0.015442	0.00742899	0.0323628	0.0218658	0.00501022	0.0296787	0.0146246	0.00678225		ID=gene:Zm00001d027697	NA	NA	NA	NA	NA	NA	NA	NA	NA
							ID=gene:Zm00001d027698	0.0071099	0.00678354	0.0608324	0.00503474	0.00570943	0.061976	0.00963133	0.00872425	0.0798613		ID=gene:Zm00001d027698	0.056872	0.265402	11.5811	0.513895	1.37039	11.7471	NA	NA	12.1353
							ID=gene:Zm00001d027699	0.0614739	0.00487249	0.0010333	0.0567149	0.00600182	NA	0.0731869	0.0129359	NA		ID=gene:Zm00001d027699	23.3077	2.63793	NA	25.2554	3.42775	NA	23.1183	2.56732	NA
							ID=gene:Zm00001d027700	0.0305483	NA	0.00195848	0.0325189	0.0125	0.00116822	0.0285532	0.00510503	0.00179211		ID=gene:Zm00001d027700	17.3444	NA	0.887327	18.1574	NA	2.3332	19.7972	NA	0.703648
							ID=gene:Zm00001d027701	0.03657	0.00150777	0.0182043	0.0332232	0.00124595	0.0120936	0.043927	0.00167456	0.0160797		ID=gene:Zm00001d027701	10.541	3.32262	4.50865	9.35706	2.65608	3.98017	7.63256	3.96071	1.43151
							ID=gene:Zm00001d027702	0.0171695	0.00730901	0.00169066	0.0256966	0.00303886	0.00371263	0.0275221	0.0135333	0.00460439		ID=gene:Zm00001d027702	1.73426	2.53104	0.156756	2.23633	1.05241	NA	2.37966	0.629201	1.24807
							ID=gene:Zm00001d027703	0.0384733	0.000989486	0.00183764	0.0479954	0.00315399	0.00182246	0.0380699	0.00480281	0.00433445		ID=gene:Zm00001d027703	10.8975	0.172259	NA	16.2616	NA	NA	14.0104	1.3636	NA
							ID=gene:Zm00001d027705	0.0297944	0.00856217	0.0140537	0.0166103	0.0176997	0.0154546	0.0506602	0.0124875	0.0112889		ID=gene:Zm00001d027705	0.510159	NA	0.593717	NA	NA	NA	NA	NA	NA
							ID=gene:Zm00001d027706	0.102676	0.00239333	0.00551065	0.129704	0.0030833	NA	0.0727688	0.00272134	0.00338685		ID=gene:Zm00001d027706	6.50443	0.788185	2.34742	11.6211	0.523053	4.75349	8.81931	1.36599	1.58806
							ID=gene:Zm00001d027707	0.099999	0.00172382	NA	NA	0.000126646	NA	NA	0.00414578	0.0051517		ID=gene:Zm00001d027707	1.42518	1.99761	1.69179	5.01462	2.19193	2.0496	2.93429	1.77052	0.79403
							ID=gene:Zm00001d027708	0.0273505	0.0366594	0.0216504	0.0197483	0.0221256	0.0152087	0.0201057	0.0269063	0.0156317		ID=gene:Zm00001d027708	6.95393	6.78395	2.64596	10.0532	10.0039	4.17993	12.0788	9.51487	6.95904
							ID=gene:Zm00001d027709	0.0584321	0.00188675	0.0133016	0.0525204	0.00266324	0.0175998	0.0962465	0.00286189	0.0131248		ID=gene:Zm00001d027709	6.50958	0.569468	8.12718	7.8284	0.650828	8.69158	6.12816	0.995594	5.11249
							ID=gene:Zm00001d027710	0.0169386	0.000781249	0.0396659	0.0235964	0.00624999	0.0563969	0.011349	0.000925925	0.0455728		ID=gene:Zm00001d027710	8.15927	NA	15.3572	5.09959	NA	16.6186	6.1642	NA	13.3581
							ID=gene:Zm00001d027711	0.0313485	0.00231359	0.0353919	0.03589	0.0119818	0.0535478	0.0285864	0.0133473	0.0498228		ID=gene:Zm00001d027711	12.7352	4.972	15.3572	10.6204	3.09816	17.2336	10.5448	5.32155	13.3874
							ID=gene:Zm00001d027713	0.0125464	0.0103034	0.0085731	0.0142759	0.00704471	0.00922824	0.00797588	0.00880947	0.0127493		ID=gene:Zm00001d027713	NA	NA	0.431043	NA	NA	NA	NA	NA	NA
							ID=gene:Zm00001d027714	0.0206037	0.00511932	NA	0.0147495	0.0037687	NA	0.0225951	0.00346638	NA		ID=gene:Zm00001d027714	0.991754	2.97255	5.72187	0.513895	2.43675	3.3652	NA	1.88149	3.84317
							ID=gene:Zm00001d027715	0.0803477	0.00724513	0.0677678	0.0954133	0.00766143	0.0618601	0.097772	0.00813675	0.0617035		ID=gene:Zm00001d027715	14.5887	1.72446	14.7644	15.1755	2.02738	19.5847	19.5147	1.1282	13.6561
							ID=gene:Zm00001d027717	0.00120329	NA	0.00378786	0.00152363	0.00961534	NA	0.00221735	NA	0.00925921		ID=gene:Zm00001d027717	9.89721	NA	2.82872	7.53914	NA	1.02779	10.3129	NA	0.79403
							ID=gene:Zm00001d027718	NA	NA	0.00164625	NA	NA	0.00142656	NA	0.0104166	0.00418359		ID=gene:Zm00001d027718	6.11679	0.135409	1.25372	10.1444	NA	0.513895	4.49304	NA	3.1277
							ID=gene:Zm00001d027719	NA	0.00213883	0.0144669	NA	0.00259088	0.0118326	NA	0.00152394	0.0135111		ID=gene:Zm00001d027719	4.52939	4.59453	NA	6.48435	2.08786	NA	4.46372	6.42068	NA
							ID=gene:Zm00001d027720	0.00301587	0.0138888	0.0079365	0.00174216	NA	0.00925068	0.00683582	NA	0.00992219		ID=gene:Zm00001d027720	3.09219	NA	6.29902	1.15028	NA	3.43156	2.55073	NA	5.45491
							ID=gene:Zm00001d027721	NA	0.00242968	0.00318455	NA	0.0010916	0.00119047	NA	0.0027869	0.00513138		ID=gene:Zm00001d027721	3.51082	1.62164	0.287386	2.77164	1.26568	NA	4.28538	1.80706	NA
							ID=gene:Zm00001d027722	NA	0.000373134	NA	NA	0.00376653	NA	NA	0.00612518	NA		ID=gene:Zm00001d027722	1.79454	2.18811	12.9236	2.84146	2.05732	11.2712	0.967517	2.38015	18.7339
							ID=gene:Zm00001d027723	NA	0.0043715	0.00160256	NA	0.00267776	NA	NA	0.00676367	0.00543375		ID=gene:Zm00001d027723	3.58408	15.522	2.08059	5.64152	16.5223	3.90893	1.46593	27.2954	1.78333
							ID=gene:Zm00001d027725	0.0240107	0.0269046	0.040218	0.00721234	0.0172821	0.0189301	0.0241008	0.00438594	0.0348815		ID=gene:Zm00001d027725	0.846201	0.106635	0.495011	NA	0.768719	2.4599	NA	NA	0.703648
							ID=gene:Zm00001d027726	0.0438984	0.00208159	0.023914	0.00975559	0.000700185	0.0253746	0.0177272	0.00367915	0.00934236		ID=gene:Zm00001d027726	0.420366	2.09338	7.82059	1.76805	2.21914	14.6423	0.703648	3.00479	11.5129
							ID=gene:Zm00001d027727	NA	NA	NA	NA	NA	NA	NA	NA	NA		ID=gene:Zm00001d027727	7.57933	5.01721	3.40083	8.65892	2.46042	3.93034	8.46908	3.26927	4.18478
							ID=gene:Zm00001d027728	0.0140175	0.00253584	NA	0.0165641	0.00228934	NA	0.00439759	0.00279604	NA		ID=gene:Zm00001d027728	13.5305	3.63295	10.5926	14.8957	4.21832	1.62733	13.269	1.31097	1.17813
							ID=gene:Zm00001d027729	NA	NA	0.00351901	NA	NA	0.00133386	NA	NA	0.00288064		ID=gene:Zm00001d027729	2.67565	12.995	3.86076	3.1841	2.00905	3.97072	5.19426	1.40567	2.54939
							ID=gene:Zm00001d027731	0.0536666	0.00303499	NA	0.0610165	0.00221399	0.00406503	0.0492199	0.0041335	NA		ID=gene:Zm00001d027731	1.15498	8.69512	8.57768	1.08605	7.37972	13.3685	2.05231	8.82183	5.49444
							ID=gene:Zm00001d027732	0.00287497	0.00370042	0.029666	NA	0.00213711	0.0467987	0.000483091	0.00338042	0.0373684		ID=gene:Zm00001d027732	0.620248	0.627901	17.7147	NA	0.620451	16.6628	2.16958	1.18485	20.5159
							ID=gene:Zm00001d027733	0.0387792	NA	NA	0.0598325	NA	NA	0.0438387	NA	NA		ID=gene:Zm00001d027733	11.1521	0.323496	1.25094	11.8827	1.59632	NA	13.0485	2.06317	0.850242
							ID=gene:Zm00001d027734	0.00139086	0.00150514	NA	0.00091248	0.00375392	NA	0.00220694	0.00437299	NA		ID=gene:Zm00001d027734	0.552712	4.72111	2.71749	NA	1.19523	5.74791	2.16958	4.10144	6.45309
							ID=gene:Zm00001d027735	NA	0.00716727	0.0379779	NA	0.0233085	0.0208583	NA	0.0171707	0.0252537		ID=gene:Zm00001d027735	0.883972	0.177725	1.33955	0.614975	NA	0.614975	2.20133	NA	NA
							ID=gene:Zm00001d027736	NA	0.0131944	0.0157001	NA	NA	0.0121182	NA	0.0111111	0.00930487		ID=gene:Zm00001d027736	1.9678	NA	1.77928	1.22995	NA	0.513895	NA	NA	0.79403
							ID=gene:Zm00001d027737	0.0153197	0.016252	0.0344987	0.00318468	0.0171942	0.00226672	0.00877184	0.0112337	0.00210084		ID=gene:Zm00001d027737	1.89595	2.67845	1.0423	1.22995	0.842451	0.614975	NA	1.30802	NA
							ID=gene:Zm00001d027738	0.042261	0.00373509	NA	0.00964588	0.00600079	NA	0.0113766	0.00713894	NA		ID=gene:Zm00001d027738	2.53137	2.6299	1.69708	1.12887	3.47544	1.62135	NA	3.13223	2.14269
							ID=gene:Zm00001d027739	0.0358615	NA	NA	0.0372534	NA	NA	0.0567583	NA	NA		ID=gene:Zm00001d027739	7.00823	0.829397	1.69708	2.9738	NA	1.62135	6.21531	NA	2.14269
							ID=gene:Zm00001d027740	0.00197275	NA	0.0606146	0.00350066	0.0128289	0.0425669	0.00330915	0.00362318	0.0378302		ID=gene:Zm00001d027740	4.58561	1.53808	8.17598	4.63907	NA	3.6144	3.5465	NA	3.37165
							ID=gene:Zm00001d027741	NA	0.00292912	0.0127664	0.00325126	0.00590745	0.00368405	0.00304254	0.0051627	0.0132775		ID=gene:Zm00001d027741	1.05157	5.37658	4.57734	NA	5.42157	3.73275	NA	4.68609	5.38819
							ID=gene:Zm00001d027742	0.0185006	NA	NA	0.0259741	NA	NA	0.0143175	NA	0.00601851		ID=gene:Zm00001d027742	9.52861	26.8519	5.55826	11.1083	28.9806	7.04878	7.70518	32.8631	9.61036
							ID=gene:Zm00001d027743	0.0970934	0.00202648	0.0744694	0.113877	0.00494166	0.0876933	0.0982105	0.00542275	0.107615		ID=gene:Zm00001d027743	11.2624	3.59091	9.41947	17.0366	2.88419	13.246	11.2501	2.3358	11.164
							ID=gene:Zm00001d027744	0.0664318	NA	0.00366713	0.0766665	NA	0.00391843	0.0903795	NA	0.00560429		ID=gene:Zm00001d027744	14.0222	NA	1.6079	17.6467	NA	2.99942	16.2031	NA	2.31592
							ID=gene:Zm00001d027745	0.0097154	0.00923195	0.0248595	0.011409	0.0112442	0.0289744	0.00857432	0.00942867	0.0139717		ID=gene:Zm00001d027745	2.47884	2.14739	0.761189	0.513895	1.1727	0.513895	0.79403	NA	0.703648
							ID=gene:Zm00001d027746	0.000864203	NA	0.0239244	0.000833666	NA	0.0277722	0.00314385	NA	0.0156292		ID=gene:Zm00001d027746	0.747263	NA	3.54051	0.556719	NA	1.74385	NA	NA	0.703648
							ID=gene:Zm00001d027747	0.00591495	NA	0.000959564	0.00298481	NA	0.000830793	0.0248932	NA	0.00316981		ID=gene:Zm00001d027747	NA	NA	0.747263	NA	NA	0.556719	NA	NA	NA
							ID=gene:Zm00001d027748	0.0404121	0.00208581	0.0784391	0.0522391	0.00184376	0.0963697	0.0390635	0.00380149	0.109002		ID=gene:Zm00001d027748	13.5788	0.611657	0.36534	14.3408	0.489875	NA	9.34381	0.824588	0.293187
							ID=gene:Zm00001d027749	0.208021	0.0339535	0.126196	0.20309	0.0310494	0.165209	0.293154	0.0375143	0.158149		ID=gene:Zm00001d027749	10.3709	7.7411	20.3707	18.5344	5.73305	18.8216	16.5089	5.07281	16.4978
							ID=gene:Zm00001d027751	0.0106223	0.00203338	0.00367643	0.0236237	0.0027807	0.00156448	0.00986525	0.00132223	0.000848206		ID=gene:Zm00001d027751	4.62291	0.0922248	0.368769	2.56947	NA	NA	2.23065	NA	0.79403
							ID=gene:Zm00001d027752	0.00657888	0.00253892	0.00890071	0.0166665	0.00460863	0.00927287	NA	0.00507842	0.0186057		ID=gene:Zm00001d027752	3.01683	0.650223	1.39632	4.01776	0.865548	1.12887	2.25996	1.04727	0.79403
							ID=gene:Zm00001d027753	0.0290862	0.0472176	0.017791	0.0327848	0.0375589	0.0157389	0.0191418	0.0348933	0.0196707		ID=gene:Zm00001d027753	11.227	2.33099	0.617583	13.1891	2.4456	1.07762	13.9474	2.98974	0.79403
							ID=gene:Zm00001d027754	0.0124971	0.0108948	0.17534	0.0178576	0.0108242	0.181052	0.0114534	0.0122802	0.125772		ID=gene:Zm00001d027754	0.255924	0.13054	4.85595	0.614975	0.0348167	2.7562	NA	NA	3.60862
							ID=gene:Zm00001d027755	0.121182	NA	0.00299769	0.125943	NA	0.00154321	0.0887506	0.00490191	0.00241967		ID=gene:Zm00001d027755	4.54897	2.65533	1.01934	2.79903	3.02865	3.69127	3.60862	2.26893	NA
							ID=gene:Zm00001d027756	0.00030525	0.00306157	0.000352112	NA	0.00329375	NA	0.00333104	0.00120831	0.00136986		ID=gene:Zm00001d027756	NA	7.48608	8.13953	NA	8.16899	4.14234	NA	8.55318	8.66357
							ID=gene:Zm00001d027757	0.00030048	0.00253837	0.0422687	0.000589622	0.000686812	0.0391642	0.0025422	0.000434027	0.054514		ID=gene:Zm00001d027757	8.19147	9.95289	11.2026	10.7288	6.94126	13.5097	6.42539	13.6209	10.9978
							ID=gene:Zm00001d027758	NA	0.00611927	NA	NA	0.00562408	0.0208331	NA	0.0157468	0.0249998		ID=gene:Zm00001d027758	8.5982	0.237033	1.07417	9.17632	NA	0.492483	8.60008	0.672599	1.46836
							ID=gene:Zm00001d027759	0.00208333	0.00134188	0.0228331	NA	0.000671534	0.0325333	0.00195312	0.00624246	0.0262221		ID=gene:Zm00001d027759	1.58363	NA	7.46276	NA	NA	9.38163	0.79403	NA	8.86771
							ID=gene:Zm00001d027760	0.0492183	0.00061881	0.0178527	0.0462017	NA	0.0139447	0.0155487	0.00416666	0.0285099		ID=gene:Zm00001d027760	3.56632	1.28969	11.5061	2.35882	1.02195	25.0412	2.16824	NA	11.3065
							ID=gene:Zm00001d027761	0.0131649	0.0117791	0.0141085	0.013542	0.00880915	0.0140336	0.0235739	0.0112326	0.0153703		ID=gene:Zm00001d027761	6.01828	0.301607	0.242064	15.5339	NA	NA	4.94922	NA	NA
							ID=gene:Zm00001d027762	0.014092	0.0128832	0.00934888	0.0132682	0.0122132	0.00741689	0.0148901	0.00968147	0.00834612		ID=gene:Zm00001d027762	0.170616	0.193526	0.737537	NA	NA	NA	NA	NA	NA
							ID=gene:Zm00001d027763	0.00238997	0.00334194	0.000862067	0.00368589	0.00132978	NA	NA	NA	NA		ID=gene:Zm00001d027763	NA	1.71349	8.22288	NA	NA	12.9248	0.645011	NA	8.10166
							ID=gene:Zm00001d027764	0.0775137	0.0103593	0.00958678	0.100504	0.0325977	0.0122565	0.0530693	0.0307689	0.0103279		ID=gene:Zm00001d027764	10.1091	NA	NA	14.8782	0.65884	NA	22.7672	NA	NA
							ID=gene:Zm00001d027766	0.0595235	NA	NA	0.0299018	NA	NA	NA	NA	NA		ID=gene:Zm00001d027766	1.39698	0.881819	11.0656	2.15666	0.993752	19.6001	NA	1.36728	9.82016
							ID=gene:Zm00001d027767	0.000638735	0.000729706	0.00163398	NA	0.00159483	NA	0.00112359	0.0035847	0.00759107		ID=gene:Zm00001d027767	4.76544	1.02904	0.338038	9.02077	1.46476	0.620956	4.21678	1.12903	NA
							ID=gene:Zm00001d027768	NA	0.00497542	0.00104635	NA	0.00654468	0.000953982	NA	0.00859165	0.00146654		ID=gene:Zm00001d027768	0.156756	4.64981	2.40496	0.966349	4.17809	2.77128	NA	3.759	3.00208
							ID=gene:Zm00001d027769	0.00469073	0.00414236	NA	0.000861866	0.00224376	NA	0.00201613	0.00826334	NA		ID=gene:Zm00001d027769	2.5206	3.28387	4.32351	0.743095	2.77128	5.19926	4.17134	4.19684	1.58806
							ID=gene:Zm00001d027771	0.000437062	0.00781991	0.0467147	0.00661944	0.0141843	0.00819664	NA	0.0138888	0.0285711		ID=gene:Zm00001d027771	0.156756	NA	4.77008	0.614975	NA	7.75079	NA	NA	5.28707
							ID=gene:Zm00001d027772	NA	0.00694443	0.0165322	NA	NA	NA	NA	NA	NA		ID=gene:Zm00001d027772	1.41315	NA	2.71209	0.999335	NA	1.64276	NA	NA	0.79403
							ID=gene:Zm00001d027773	NA	0.0164917	0.00808089	NA	0.0195699	0.0067147	NA	0.00807686	0.00597847		ID=gene:Zm00001d027773	2.00622	1.45174	NA	1.51323	1.80467	NA	NA	1.75582	NA
							ID=gene:Zm00001d027775	0.00550139	0.0135043	0.0325479	0.0064782	0.0108413	0.0291081	0.00741502	0.0128788	0.00834306		ID=gene:Zm00001d027775	NA	NA	0.624692	NA	NA	1.22995	NA	NA	NA
							ID=gene:Zm00001d027784	NA	NA	NA	NA	NA	NA	NA	NA	NA		ID=gene:Zm00001d027784	NA	NA	1.42298	NA	NA	1.74385	NA	NA	0.79403
							ID=gene:Zm00001d027787	0.00183367	0.00509709	0.0156675	0.00309254	NA	0.0176323	0.00549347	0.00335637	0.015283		ID=gene:Zm00001d027787	2.7012	NA	8.22847	1.94884	NA	7.17414	2.9534	NA	5.4194
							ID=gene:Zm00001d027788	0.0339656	0.00593105	0.020591	0.0380404	0.00758154	0.0142107	0.0260277	0.00974746	0.0287691		ID=gene:Zm00001d027788	2.537	0.487257	5.28319	2.01275	0.628456	4.4144	2.02541	0.368886	3.19386
							ID=gene:Zm00001d027789	0.0152954	0.010194	0.0261922	0.0162481	0.0141834	0.0266261	0.0207264	0.0132956	0.0354802		ID=gene:Zm00001d027789	0.368769	0.98675	1.38345	NA	NA	3.33536	NA	0.608812	2.07652
							ID=gene:Zm00001d027790	0.00694923	0.00265473	0.00824449	0.0119046	NA	0.00798469	0.0172412	0.00284155	0.00617201		ID=gene:Zm00001d027790	0.659055	1.52004	1.09409	1.26332	0.635944	1.12745	NA	1.54126	1.67117
							ID=gene:Zm00001d027791	0.0344559	0.0052492	0.00106574	0.0400191	0.00682891	0.00484371	0.0263773	0.00713579	0.00195349		ID=gene:Zm00001d027791	1.32673	NA	3.71053	1.12887	NA	4.12447	1.527	NA	3.48624
							ID=gene:Zm00001d027792	0.0288068	NA	NA	0.0204829	NA	NA	0.0128538	0.00238095	NA		ID=gene:Zm00001d027792	0.0853079	NA	3.95807	NA	NA	4.67733	0.79403	NA	3.79826
							ID=gene:Zm00001d027794	NA	NA	NA	NA	NA	NA	NA	NA	NA		ID=gene:Zm00001d027794	0.367049	NA	0.334123	1.11344	NA	NA	NA	NA	NA
							ID=gene:Zm00001d027795	NA	NA	NA	NA	NA	NA	NA	NA	NA		ID=gene:Zm00001d027795	NA	NA	6.30236	0.706605	NA	10.2718	NA	NA	7.30763
							ID=gene:Zm00001d027797	NA	NA	NA	NA	NA	NA	NA	NA	NA		ID=gene:Zm00001d027797	3.61873	NA	0.516709	5.18804	NA	1.32756	5.9614	NA	NA
							ID=gene:Zm00001d027798	NA	NA	NA	NA	NA	NA	NA	NA	NA		ID=gene:Zm00001d027798	1.57909	NA	0.41268	3.28553	NA	0.492483	NA	NA	1.4073
							ID=gene:Zm00001d027799	0.0339009	0.00360779	0.004119	0.035868	0.00559346	0.00355009	0.0219092	0.00708769	0.00311011		ID=gene:Zm00001d027799	12.2785	1.08947	0.900004	13.2354	1.02353	3.73763	9.66793	1.66459	NA
							ID=gene:Zm00001d027800	0.0765332	0.00103316	0.00198867	0.100167	0.00135275	0.00364849	0.0757299	0.00429712	0.00158526		ID=gene:Zm00001d027800	6.7893	1.69042	1.0837	9.57221	1.55749	0.513895	11.7326	1.63718	0.694776
							ID=gene:Zm00001d027801	0.0146901	0.00412243	NA	0.0190396	0.00259586	NA	NA	0.00526414	NA		ID=gene:Zm00001d027801	5.75946	1.27063	4.29134	3.92893	0.972977	9.18017	7.48329	1.07548	5.58617
							ID=gene:Zm00001d027802	0.0358873	0.00336311	0.00537927	0.0417827	0.000584123	0.00615618	0.0287297	0.00235773	0.00851599		ID=gene:Zm00001d027802	17.5466	4.91233	3.88677	20.2084	4.83866	2.43852	13.6623	7.49461	1.31934
							ID=gene:Zm00001d027803	NA	0.00151972	NA	NA	0.0011203	NA	0.00928536	0.00371532	NA		ID=gene:Zm00001d027803	0.977193	0.901113	12.666	2.16682	0.173582	23.688	3.72913	0.911983	15.6148
							ID=gene:Zm00001d027804	0.0239293	NA	NA	0.0370152	NA	NA	0.0350263	NA	NA		ID=gene:Zm00001d027804	0.228871	1.38302	4.87838	NA	0.527086	10.4435	NA	2.20035	10.1169
							ID=gene:Zm00001d027805	NA	0.00207054	0.0191795	NA	0.00203817	0.0298674	NA	0.00364642	0.0254617		ID=gene:Zm00001d027805	13.5328	0.148889	5.41307	16.1138	NA	4.195	17.85	NA	4.71065
							ID=gene:Zm00001d027807	0.0259013	0.00684593	0.0471984	0.0258444	0.00621875	0.0473442	0.020948	0.00782937	0.0333231		ID=gene:Zm00001d027807	1.99418	1.52074	4.7484	3.28553	1.74009	3.76361	0.703648	2.37883	5.98586
							ID=gene:Zm00001d027808	0.00478669	0.00255343	0.00983844	0.00629628	0.00311517	0.00688841	0.0073004	0.00403385	0.015242		ID=gene:Zm00001d027808	10.4293	6.22373	6.58998	8.13069	6.83819	6.59385	6.01518	4.15414	5.96382
							ID=gene:Zm00001d027809	0.030459	0.00116068	0.0721564	0.0317464	0.0022151	0.0879453	0.0465357	0.00229474	0.0597504		ID=gene:Zm00001d027809	8.32471	0.843206	19.7879	7.6227	0.0442403	20.7858	11.0919	NA	20.7512
							ID=gene:Zm00001d027810	NA	NA	0.00646285	NA	NA	0.0152606	NA	NA	0.0176349		ID=gene:Zm00001d027810	10.8229	6.90867	2.63907	19.6286	1.65784	2.13525	15.5637	1.17644	0.703648
							ID=gene:Zm00001d027811	0.0232433	0.013636	0.00173611	0.0236187	0.00996389	0.00925924	0.0250948	0.0142851	NA		ID=gene:Zm00001d027811	11.1182	1.56709	0.431079	8.45216	1.81182	NA	5.92237	2.05846	NA
							ID=gene:Zm00001d027812	0.00288098	NA	0.00260416	0.00686769	NA	0.00119047	NA	NA	0.00331341		ID=gene:Zm00001d027812	0.831442	NA	7.31082	NA	NA	12.6959	0.703648	NA	6.67177
							ID=gene:Zm00001d027813	NA	0.00223214	NA	NA	0.00137362	NA	NA	0.00204081	NA		ID=gene:Zm00001d027813	5.92078	2.86229	4.86558	11.507	2.16856	6.23791	6.67177	1.90716	3.54488
							ID=gene:Zm00001d027815	NA	0.00205896	NA	NA	0.00236905	NA	0.00129199	0.00178109	NA		ID=gene:Zm00001d027815	0.276576	0.437736	3.16896	NA	0.258239	2.11384	NA	NA	5.1636
							ID=gene:Zm00001d027816	0.000313283	0.00109193	0.0762971	NA	NA	0.0765169	0.00144927	0.00243839	0.11992		ID=gene:Zm00001d027816	NA	1.48935	0.929389	NA	1.80643	1.74385	NA	0.341634	1.49768
							ID=gene:Zm00001d027819	0.0113484	0.018475	0.0118047	0.0122033	0.0223908	0.0113824	0.0150988	0.0423535	0.0168292		ID=gene:Zm00001d027819	NA	0.390995	0.356398	NA	2.56947	NA	NA	NA	NA
							ID=gene:Zm00001d027820	0.010161	0.0055168	0.00994054	0.0130395	0.0100642	0.00453595	0.0221854	0.0157607	0.0120745		ID=gene:Zm00001d027820	NA	NA	0.800169	NA	NA	NA	NA	NA	NA
							ID=gene:Zm00001d027821	0.00571197	0.0082118	0.00720361	0.00928456	0.00549751	0.0039801	0.0117212	0.00850789	0.00458489		ID=gene:Zm00001d027821	0.137162	1.34697	3.66804	NA	NA	1.74385	NA	NA	2.81459
							ID=gene:Zm00001d027823	0.00682881	0.00324167	0.0188844	0.0105565	0.00415392	0.0314157	0.00730003	0.00533044	0.0268009		ID=gene:Zm00001d027823	1.62668	1.3873	2.80366	1.72243	1.78332	3.34379	0.703648	2.7062	1.49768
							ID=gene:Zm00001d027824	NA	NA	0.012362	0.0185185	NA	0.0127681	NA	NA	0.0231179		ID=gene:Zm00001d027824	6.09711	2.93439	0.156756	9.79688	1.11895	1.03901	9.85729	0.863076	1.29002
							ID=gene:Zm00001d027826	0.00118006	0.00255991	0.00246402	0.004364	0.00270892	0.00346628	0.00162504	0.00439548	0.00279706		ID=gene:Zm00001d027826	1.31525	2.57404	0.557044	1.08605	2.49169	NA	3.19816	3.85097	NA
							ID=gene:Zm00001d027827	0.00243116	0.00139054	0.036696	0.000914909	0.00238255	0.0629904	0.00169645	0.00371791	0.047237		ID=gene:Zm00001d027827	2.6826	1.09613	8.29687	1.89865	1.07798	6.15226	3.54892	3.16778	7.21833
							ID=gene:Zm00001d027831	0.0125717	NA	NA	0.00981681	NA	NA	0.0100161	NA	NA		ID=gene:Zm00001d027831	19.2695	NA	0.803696	25.5288	NA	1.12887	16.9363	NA	NA
							ID=gene:Zm00001d027832	NA	NA	0.0169159	NA	NA	0.009236	NA	NA	0.00959219		ID=gene:Zm00001d027832	9.35407	0.998211	14.9536	9.22155	NA	20.5233	8.31551	NA	15.4144
							ID=gene:Zm00001d027833	NA	NA	0.0290269	NA	NA	0.0405675	NA	NA	0.0303228		ID=gene:Zm00001d027833	9.35407	NA	20.4864	9.22155	NA	20.6543	8.31551	NA	17.8928
							ID=gene:Zm00001d027834	0.0191281	NA	NA	0.025603	NA	NA	0.0289509	NA	NA		ID=gene:Zm00001d027834	12.3582	0.1154	0.0781989	27.9315	NA	1.15626	58.3801	0.232996	NA
							ID=gene:Zm00001d027835	NA	0.00162487	0.00171734	NA	0.00139594	0.00138889	NA	0.00104851	0.00698241		ID=gene:Zm00001d027835	NA	1.39319	0.475403	NA	1.99718	NA	NA	1.75834	NA
							ID=gene:Zm00001d027837	0.000132275	0.000922083	0.00168077	0.000913881	0.00220458	0.00358468	0.00236046	0.00194905	0.00240889		ID=gene:Zm00001d027837	NA	0.487951	0.368769	0.449658	NA	NA	NA	1.02676	NA
							ID=gene:Zm00001d027838	0.0134399	0.000212585	0.000257949	0.0281998	0.000986127	0.00101626	0.00955548	0.00298263	0.0011945		ID=gene:Zm00001d027838	9.85657	NA	NA	6.62227	0.548363	NA	4.94841	NA	NA
							ID=gene:Zm00001d027839	0.0668731	0.0154315	0.0178571	0.0534651	0.0166787	NA	0.0297788	0.013254	0.00471696		ID=gene:Zm00001d027839	8.89133	0.523762	2.49588	8.65152	0.33174	3.23849	12.5923	0.984806	1.58806
							ID=gene:Zm00001d027840	0.00342462	NA	0.0259963	NA	NA	0.0130745	0.0086206	NA	0.0230133		ID=gene:Zm00001d027840	2.05062	NA	1.64678	3.23849	NA	1.62135	1.58806	NA	NA
							ID=gene:Zm00001d027841	NA	0.0103528	0.00586048	NA	0.00244024	0.0109394	NA	0.00872671	0.00208333		ID=gene:Zm00001d027841	7.15542	6.03799	7.5372	6.4738	5.6026	6.16001	11.0941	8.01579	5.81614
							ID=gene:Zm00001d027842	0.017997	0.00685254	NA	0.0317407	0.00914034	NA	0.0160417	0.00870155	NA		ID=gene:Zm00001d027842	13.0225	1.28578	3.84226	20.5784	0.987243	5.68611	18.5402	0.842458	2.32479
							ID=gene:Zm00001d027843	0.0129883	0.00288395	0.0157492	0.00252524	0.00189394	0.0154265	0.0223466	0.00262921	0.0163501		ID=gene:Zm00001d027843	6.06914	0.315314	0.715528	9.78988	NA	NA	8.24476	NA	0.703648
							ID=gene:Zm00001d027844	0.00147664	NA	NA	0.0013229	NA	0.00373132	0.00208116	NA	0.00714282		ID=gene:Zm00001d027844	0.339638	9.77594	1.1937	2.07766	14.9983	1.02779	NA	12.1553	1.63002
							ID=gene:Zm00001d027845	NA	0.00132976	NA	0.00373132	0.00157715	NA	0.00714282	0.00381207	NA		ID=gene:Zm00001d027845	6.92676	0.747833	NA	10.6632	0.873968	NA	8.93845	NA	NA
							ID=gene:Zm00001d027846	0.0332889	0.00129434	NA	0.0314072	0.00925925	NA	0.0221038	NA	NA		ID=gene:Zm00001d027846	5.23735	14.4667	2.06562	3.74818	13.9965	3.2764	5.03773	11.0013	1.4073
							ID=gene:Zm00001d027847	0.0156249	0.00244723	NA	0.035539	NA	NA	0.0312498	0.00282652	NA		ID=gene:Zm00001d027847	5.39886	1.31377	3.26462	8.0839	1.35796	3.24271	6.16501	1.08578	3.65705
							ID=gene:Zm00001d027848	NA	0.00263618	NA	NA	NA	NA	NA	0.00116299	NA		ID=gene:Zm00001d027848	2.90411	0.874612	2.05843	2.81726	NA	2.43569	1.78844	1.03478	0.79403
							ID=gene:Zm00001d027849	0.0173981	0.00566931	NA	0.00938789	0.00905717	NA	0.00658934	0.017271	NA		ID=gene:Zm00001d027849	0.516417	0.090882	3.43573	2.28195	NA	2.81726	NA	NA	2.69732
							ID=gene:Zm00001d027850	0.0315542	0.00528253	0.0209157	0.020458	0.00199443	0.0141296	0.0295818	0.00916948	0.0156363		ID=gene:Zm00001d027850	7.85479	3.77195	3.50298	8.49987	4.47935	2.25774	6.78474	5.70971	7.48839
							ID=gene:Zm00001d027851	0.0396551	0.00139285	0.0240029	0.0499737	0.000568181	0.0473841	0.0499682	0.00131579	0.0334402		ID=gene:Zm00001d027851	25.8644	4.82169	1.29904	23.9776	6.27456	NA	19.6562	9.45644	2.24975
							ID=gene:Zm00001d027852	0.0428569	0.00678918	0.0031994	0.0769963	NA	0.00215517	0.0416665	0.00187077	0.00626398		ID=gene:Zm00001d027852	2.06421	0.795707	1.85394	1.12887	NA	1.12887	NA	NA	NA
							ID=gene:Zm00001d027853	NA	NA	0.0034381	NA	NA	0.00446428	NA	NA	0.00537319		ID=gene:Zm00001d027853	4.16741	0.137827	17.1655	5.09361	NA	14.7304	3.1277	NA	21.9245
							ID=gene:Zm00001d027854	NA	0.00231799	0.00173196	NA	0.00185261	0.00624998	0.066964	0.00234184	0.00873519		ID=gene:Zm00001d027854	1.13887	15.9103	1.24658	0.492483	12.9746	0.492483	0.79403	19.2399	1.7204
							ID=gene:Zm00001d027855	0.0158305	0.000746836	0.020644	0.0171924	0.00234005	0.0194663	0.00972323	0.00955691	0.0176849		ID=gene:Zm00001d027855	11.8587	NA	5.94356	11.347	NA	3.20866	13.8444	NA	7.75683
							ID=gene:Zm00001d027856	0.00225587	0.000415282	0.0023349	0.000718065	0.00238095	0.00285961	0.00467415	0.00185742	0.00655134		ID=gene:Zm00001d027856	1.9043	6.06985	2.13918	5.17222	13.4309	2.42203	2.923	2.14745	3.29474
							ID=gene:Zm00001d027858	0.0526092	NA	0.0666393	0.0517155	0.0054945	0.0717809	0.0424989	0.00320513	0.0678208		ID=gene:Zm00001d027858	16.958	NA	9.0166	12.9259	NA	12.2189	12.8954	NA	10.9058
							ID=gene:Zm00001d027859	0.0563115	0.000147754	0.0275436	0.053518	0.00119048	0.0326633	0.0513031	0.0050688	0.0263939		ID=gene:Zm00001d027859	23.3496	0.656798	14.2206	19.2518	NA	15.7175	10.073	NA	21.2739
							ID=gene:Zm00001d027860	0.0470297	0.00717574	0.00549376	0.0443514	0.00856972	0.00709217	0.0348584	0.0054749	0.01154		ID=gene:Zm00001d027860	0.65155	0.0842819	0.359953	NA	NA	0.614975	NA	NA	0.79403
							ID=gene:Zm00001d027861	0.0124999	0.000871323	0.0148187	0.0576917	0.000811154	0.0136879	NA	0.00310542	0.0140387		ID=gene:Zm00001d027861	1.96481	4.25954	3.46229	2.1935	3.69378	3.22727	2.20133	3.61228	4.25257
							ID=gene:Zm00001d027862	NA	0.0168833	0.0327569	NA	0.0229408	0.0312404	NA	0.0188581	0.0315553		ID=gene:Zm00001d027862	0.374516	3.89275	13.4241	0.614975	3.6669	14.5863	NA	3.06463	12.6727
							ID=gene:Zm00001d027863	0.136071	0.00415304	NA	0.10945	NA	NA	0.0717156	0.00181159	NA		ID=gene:Zm00001d027863	16.5611	0.735216	6.84774	12.2856	1.29627	10.4972	14.0582	3.036	7.6339
							ID=gene:Zm00001d027864	NA	NA	0.0242382	NA	NA	0.0306858	NA	NA	0.0263212		ID=gene:Zm00001d027864	5.5695	NA	1.34407	4.90126	NA	3.97455	5.66148	NA	2.11095
							ID=gene:Zm00001d027866	0.110114	NA	NA	0.118055	NA	NA	0.0523253	NA	NA		ID=gene:Zm00001d027866	4.6279	0.572176	8.75651	6.531	NA	11.3168	3.66969	NA	11.0031
							ID=gene:Zm00001d027867	0.0406914	0.0352755	NA	0.0289372	0.051803	NA	0.0294138	0.0351642	0.0119046		ID=gene:Zm00001d027867	4.5465	0.65315	3.37581	6.07575	NA	4.24377	6.73874	NA	4.57427
							ID=gene:Zm00001d027868	0.00198423	0.000901222	0.0217305	NA	0.00129051	0.0169962	0.00653797	0.00250357	0.0191684		ID=gene:Zm00001d027868	7.8006	0.655241	2.96688	13.5896	0.480187	2.00009	13.5391	0.297389	1.4073
							ID=gene:Zm00001d027869	0.0936762	0.00808888	0.0568909	0.0959865	0.0105569	0.0373263	0.0841118	0.0144281	0.039599		ID=gene:Zm00001d027869	8.40524	1.53189	0.372176	8.97901	1.17765	1.64135	9.90812	2.38656	0.79403
							ID=gene:Zm00001d027870	NA	NA	0.000642053	NA	NA	0.000204499	NA	NA	0.00350003		ID=gene:Zm00001d027870	1.11658	0.443729	4.27228	1.69681	NA	0.899316	2.60936	NA	1.93369
							ID=gene:Zm00001d027871	0.00399175	0.000848682	NA	0.00412158	0.000195925	NA	0.00194487	0.00373509	NA		ID=gene:Zm00001d027871	17.9587	2.84441	0.61171	25.1237	0.93949	NA	32.2127	2.47686	0.615692
							ID=gene:Zm00001d027872	NA	0.00651962	NA	NA	0.00293079	0.00480768	NA	0.0104445	0.00168918		ID=gene:Zm00001d027872	17.2682	1.39361	1.72055	24.163	0.605878	1.48867	33.2368	1.0799	NA
							ID=gene:Zm00001d027873	NA	NA	NA	NA	NA	0.00274725	NA	NA	0.00419105		ID=gene:Zm00001d027873	3.13255	NA	1.72055	3.46033	NA	0.492483	2.11095	NA	NA
							ID=gene:Zm00001d027874	0.0266842	0.0054517	NA	0.0472733	0.00648944	NA	0.0457556	0.00172571	NA		ID=gene:Zm00001d027874	2.63346	0.9574	1.18553	4.61656	1.47615	2.0496	6.81783	3.00557	0.79403
							ID=gene:Zm00001d027875	NA	NA	0.00289507	NA	NA	0.00120773	0.00370369	NA	0.00225042		ID=gene:Zm00001d027875	6.94804	0.60223	1.53839	17.0591	3.37988	1.77789	13.2992	1.05547	2.21801
							ID=gene:Zm00001d027876	0.128308	0.00433075	NA	0.112689	0.00278079	NA	0.0666272	0.00632895	NA		ID=gene:Zm00001d027876	8.59888	1.99454	0.25215	9.66105	2.07298	NA	7.57903	3.24981	NA
							ID=gene:Zm00001d027877	0.00248492	NA	NA	0.00617057	NA	NA	0.0149963	NA	NA		ID=gene:Zm00001d027877	1.36558	0.717886	3.07216	NA	1.06767	2.25388	1.61495	NA	NA
							ID=gene:Zm00001d027878	0.00938064	0.0018504	0.0387663	NA	0.00529663	0.0517535	0.00691833	0.00233955	0.0381282		ID=gene:Zm00001d027878	7.85152	NA	9.51264	8.49604	NA	10.228	7.19306	NA	4.58099
							ID=gene:Zm00001d027879	0.0270707	0.000894036	0.0625294	0.0314768	0.00171526	0.0289498	0.0213657	0.00268062	0.0440149		ID=gene:Zm00001d027879	2.97057	6.92732	2.58011	5.41232	8.84754	3.1939	2.9074	11.1769	2.23065
							ID=gene:Zm00001d027880	0.0179047	0.00193392	0.00135981	0.0399945	0.00201799	0.00357142	0.0292258	0.00515053	0.00200792		ID=gene:Zm00001d027880	3.16407	1.10683	4.30387	4.00159	0.636697	4.47266	3.7563	0.114975	2.58004
							ID=gene:Zm00001d027881	0.00229636	NA	0.0150156	NA	NA	0.00450407	0.00193713	NA	0.0117283		ID=gene:Zm00001d027881	3.67205	14.3439	9.4727	4.74755	6.89734	6.64266	5.33951	21.6852	14.3861
							ID=gene:Zm00001d027882	0.076616	NA	0.0557821	0.0423696	NA	0.0280128	0.0383855	NA	0.0549426		ID=gene:Zm00001d027882	6.61568	NA	22.6029	6.888	NA	24.1534	5.87101	NA	42.6679
							ID=gene:Zm00001d027883	0.0222116	NA	0.00145012	0.0104424	NA	0.0061077	0.0177325	NA	0.00288857		ID=gene:Zm00001d027883	4.50835	NA	13.1423	7.20324	1.47209	22.7199	8.99709	5.1256	24.0454
							ID=gene:Zm00001d027884	0.0106146	0.00404811	NA	0.0498902	0.0027366	NA	0.0484485	0.00387641	NA		ID=gene:Zm00001d027884	6.89494	11.5176	4.50835	9.41323	16.4805	7.67431	1.82852	17.5092	10.5101
							ID=gene:Zm00001d027885	NA	NA	0.00127551	NA	NA	NA	NA	NA	NA		ID=gene:Zm00001d027885	10.0665	10.128	2.21037	9.33353	15.4773	2.49504	11.4531	9.36493	2.99051
							ID=gene:Zm00001d027886	NA	0.00350727	NA	NA	0.000888254	NA	NA	0.00164747	NA		ID=gene:Zm00001d027886	7.53039	0.848332	10.9121	7.3001	1.02811	14.8438	8.0137	1.10918	8.33944
							ID=gene:Zm00001d027887	NA	0.00177487	0.0503605	NA	0.00183968	0.0815646	NA	0.00360615	0.0226641		ID=gene:Zm00001d027887	5.52033	1.81743	6.99228	7.67816	2.89428	12.5667	5.83416	2.7803	7.98062
							ID=gene:Zm00001d027888	NA	0.00429046	NA	NA	0.00372545	NA	NA	0.026541	NA		ID=gene:Zm00001d027888	8.56951	0.514134	5.52033	7.44649	NA	7.67816	9.48206	0.722504	5.83416
							ID=gene:Zm00001d027889	0.0181078	0.00446426	0.013042	0.0186004	0.0373474	0.0157407	0.0200407	0.0169047	0.0345238		ID=gene:Zm00001d027889	0.274645	NA	0.580099	0.513895	NA	0.486855	NA	NA	0.703648
							ID=gene:Zm00001d027890	0.00475996	NA	NA	0.00692275	NA	NA	0.00190034	NA	NA		ID=gene:Zm00001d027890	3.98795	5.57183	1.57252	6.25688	2.49015	0.513895	5.06811	1.54477	0.67433
							ID=gene:Zm00001d027892	NA	0.00290843	0.0281186	NA	0.000650683	0.0296286	NA	0.00972596	0.0379948		ID=gene:Zm00001d027892	3.28625	1.4903	22.3029	6.78586	0.156132	19.2996	2.89691	1.31931	18.2955
							ID=gene:Zm00001d027893	0.0680348	0.00590521	NA	0.056873	0.00587558	NA	0.0267577	0.00481569	NA		ID=gene:Zm00001d027893	1.40338	1.41204	5.1867	1.12887	1.52278	6.1414	3.14195	0.507434	6.3923
							ID=gene:Zm00001d027894	0.0201232	NA	0.00512395	0.0192543	NA	0.0149674	0.0219267	NA	0.01143		ID=gene:Zm00001d027894	5.50701	18.3515	4.63189	4.90897	18.984	8.74765	2.54428	30.5937	5.13724
							ID=gene:Zm00001d027895	0.129778	0.00797607	0.00268182	0.130848	0.00548697	0.00178189	0.167963	0.0151353	0.00190774		ID=gene:Zm00001d027895	18.8243	5.67077	4.56437	25.1949	6.86201	4.66537	17.0081	7.09894	8.11242
							ID=gene:Zm00001d027896	0.055239	0.00245701	0.00518531	0.058536	0.00178676	0.00382384	0.0509334	0.00208554	0.0140044		ID=gene:Zm00001d027896	0.523459	4.08977	6.95165	1.85689	3.6629	8.54166	2.29171	7.1081	4.333
							ID=gene:Zm00001d027897	0.0132012	0.00331222	0.0280198	0.0148024	NA	0.0242143	0.0120946	0.000400641	0.0184438		ID=gene:Zm00001d027897	5.39668	NA	1.8389	7.54336	NA	1.62135	4.49304	NA	3.72322
							ID=gene:Zm00001d027898	NA	0.00423804	0.0299012	NA	0.0041783	0.0643367	NA	0.00570206	0.0328631		ID=gene:Zm00001d027898	0.647416	1.74623	0.0781989	0.614975	2.99893	0.47107	0.703648	NA	NA
							ID=gene:Zm00001d027899	NA	NA	NA	NA	NA	NA	NA	NA	NA		ID=gene:Zm00001d027899	0.352253	0.489863	2.29901	1.51429	NA	0.513895	NA	NA	NA
							ID=gene:Zm00001d027900	0.0284773	NA	0.0892916	0.0406464	NA	0.0970209	0.033075	NA	0.0739832		ID=gene:Zm00001d027900	11.422	1.89648	6.56445	4.82406	NA	10.5238	8.37225	NA	3.72832
							ID=gene:Zm00001d027901	0.0611765	NA	NA	0.0596509	NA	NA	0.0727636	NA	0.00133689		ID=gene:Zm00001d027901	4.73073	8.13288	1.92476	8.7916	12.0079	1.54168	4.75771	3.18592	1.65934
							ID=gene:Zm00001d027902	NA	NA	NA	NA	NA	NA	NA	NA	NA		ID=gene:Zm00001d027902	2.85167	NA	7.85889	1.74385	NA	8.26893	2.29171	NA	9.88527
							ID=gene:Zm00001d027903	NA	0.000887058	0.00108391	NA	NA	0.00154914	NA	0.00188687	0.00217382		ID=gene:Zm00001d027903	8.53497	NA	NA	8.26893	NA	NA	9.88527	NA	NA
							ID=gene:Zm00001d027904	NA	0.00436988	NA	NA	0.00246374	NA	NA	0.00676008	NA		ID=gene:Zm00001d027904	0.438711	24.8119	4.10202	0.614975	24.5826	3.18445	NA	19.5049	6.91332
							ID=gene:Zm00001d027907	NA	0.000568151	NA	NA	NA	NA	NA	0.000610609	NA		ID=gene:Zm00001d027907	14.938	3.78863	0.191943	24.8057	0.78843	0.449658	26.6524	0.354128	NA
							ID=gene:Zm00001d027908	NA	NA	0.0370823	NA	NA	0.0396612	NA	NA	0.0464561		ID=gene:Zm00001d027908	1.03283	0.169486	3.74011	NA	NA	3.28553	1.49768	NA	3.75764
							ID=gene:Zm00001d027911	0.00790583	0.00689244	0.0182758	0.0138949	0.00840711	0.0241562	0.0125269	0.0104577	0.0199434		ID=gene:Zm00001d027911	NA	NA	0.391711	NA	NA	0.449658	NA	NA	NA
							ID=gene:Zm00001d027912	0.00638516	0.00741477	0.0139557	0.00873077	0.00991509	0.0367983	0.0352928	0.00955852	0.0111981		ID=gene:Zm00001d027912	NA	NA	NA	NA	NA	NA	NA	NA	NA
							ID=gene:Zm00001d027914	0.0134317	0.011594	0.00750188	0.0204779	0.00775859	0.0116662	0.0174608	0.0134719	0.0169219		ID=gene:Zm00001d027914	NA	0.240519	NA	NA	NA	NA	NA	NA	NA
							ID=gene:Zm00001d027915	0.0101656	0.0149623	0.00802917	0.0151489	0.00809664	0.00975811	0.0111832	0.0125563	0.0107509		ID=gene:Zm00001d027915	0.0853079	0.0722459	NA	NA	NA	NA	NA	NA	NA
							ID=gene:Zm00001d027916	0.0122185	0.00565871	0.00759969	0.0119671	0.00491006	0.0129986	0.0160317	0.0109815	0.00827885		ID=gene:Zm00001d027916	2.04141	2.20253	3.78206	2.30056	2.25368	4.80329	2.05124	4.37421	2.29171
							ID=gene:Zm00001d027918	0.0419658	0.00197371	0.00084129	0.0608369	0.00235182	0.00634506	0.0580569	0.00268046	0.00177407		ID=gene:Zm00001d027918	18.6637	0.819629	0.706045	16.2556	1.26692	0.614975	19.4018	1.09282	NA
							ID=gene:Zm00001d027919	0.0249716	0.00714232	0.00262197	0.0264215	0.00521381	0.0027195	0.0197028	0.00905889	0.00663927		ID=gene:Zm00001d027919	0.872414	0.202431	2.48095	1.02779	0.0982591	2.57892	NA	0.134284	2.23307
							ID=gene:Zm00001d027920	0.00117233	NA	0.0109294	0.00300671	NA	0.00916048	0.00211829	NA	0.0121423		ID=gene:Zm00001d027920	0.522842	0.200918	0.274645	1.08605	0.0190331	NA	NA	0.314129	NA
							ID=gene:Zm00001d027921	0.0283092	0.00621571	0.0086346	0.0213572	0.00559235	0.00806611	0.0169783	0.00655642	0.00798347		ID=gene:Zm00001d027921	4.17427	3.75439	11.1384	4.6952	3.12635	8.57953	5.69295	3.51667	6.64353
							ID=gene:Zm00001d027922	0.0305	0.00164431	0.00546383	0.0475878	0.00136612	0.0110436	0.0248365	0.00126262	0.00692897		ID=gene:Zm00001d027922	4.26048	0.107425	17.3337	4.21114	0.420598	16.1113	5.83282	NA	19.4531
							ID=gene:Zm00001d027924	NA	0.144579	0.0153482	0.0833325	0.193691	0.0153356	0.0384612	0.187698	0.0102989		ID=gene:Zm00001d027924	4.67739	3.16317	3.09882	3.82785	4.18162	4.03599	3.83781	1.67624	4.78703
							ID=gene:Zm00001d027925	0.00285612	NA	0.000694443	0.00596471	NA	0.0012987	0.00491555	NA	0.00482983		ID=gene:Zm00001d027925	4.41898	NA	NA	5.15888	NA	0.563727	2.25862	0.781832	NA
							ID=gene:Zm00001d027927	NA	NA	0.0106497	NA	NA	0.00480768	NA	NA	0.00416666		ID=gene:Zm00001d027927	12.5217	NA	0.242064	20.067	0.540942	NA	21.1585	NA	NA
							ID=gene:Zm00001d027928	NA	NA	NA	NA	NA	NA	NA	NA	0.0099999		ID=gene:Zm00001d027928	0.263033	NA	2.8782	1.02779	NA	2.62773	1.55498	NA	2.99536
							ID=gene:Zm00001d027929	NA	NA	0.062612	NA	NA	0.061156	NA	NA	0.0703276		ID=gene:Zm00001d027929	8.54916	13.6632	13.6819	17.118	10.9916	17.1644	16.0089	12.048	19.3265
							ID=gene:Zm00001d027930	0.0104166	0.0455012	0.0659719	0.051339	0.00859912	0.0421026	NA	0.0321881	0.00568179		ID=gene:Zm00001d027930	NA	NA	NA	1.22995	NA	0.614975	NA	NA	NA
							ID=gene:Zm00001d027931	0.0138888	0.0141384	0.0119145	0.0738633	0.00982445	0.00487804	NA	0.0115394	0.0119596		ID=gene:Zm00001d027931	NA	NA	0.869885	1.22995	NA	NA	NA	NA	0.703648
							ID=gene:Zm00001d027932	NA	NA	0.00380657	NA	NA	0.00520832	NA	NA	0.00539835		ID=gene:Zm00001d027932	8.8704	0.546265	4.91466	8.80735	NA	4.71661	18.7592	NA	3.60862
							ID=gene:Zm00001d027933	NA	NA	0.215461	NA	NA	0.305082	NA	NA	0.232638		ID=gene:Zm00001d027933	3.68355	0.861973	8.98561	3.90051	0.244038	11.7303	2.02299	NA	3.57931
							ID=gene:Zm00001d027934	0.142776	0.00285538	0.0222808	0.20275	0.00068207	0.0256755	0.154761	0.00229857	0.0145332		ID=gene:Zm00001d027934	8.00963	3.03936	18.1494	11.7815	2.59173	19.9332	3.57931	1.35975	18.4248
							ID=gene:Zm00001d027935	NA	NA	NA	NA	NA	NA	NA	NA	NA		ID=gene:Zm00001d027935	0.79764	0.231763	NA	NA	NA	NA	NA	NA	NA
							ID=gene:Zm00001d027936	0.0176752	0.0020991	0.0999372	0.0178502	0.00506737	0.0409355	0.0098812	0.00363276	0.20982		ID=gene:Zm00001d027936	24.3579	2.34654	9.24765	24.1317	1.70966	12.2397	20.3271	2.69749	10.0246
							ID=gene:Zm00001d027937	0.0883238	0.00204973	0.171627	0.0329748	0.00241623	0.171342	0.231617	0.00415602	0.219184		ID=gene:Zm00001d027937	9.50357	0.526807	20.9611	12.2397	0.40913	35.8683	10.0246	NA	28.6135
							ID=gene:Zm00001d027938	0.00836791	0.000165079	0.0521739	0.0227235	0.00151515	0.0479819	0.00870293	0.00709084	0.0538668		ID=gene:Zm00001d027938	5.23246	11.1059	19.6894	8.63609	3.33046	17.117	3.02468	2.4178	23.7748
							ID=gene:Zm00001d027939	NA	0.0271438	0.0431966	NA	0.0314944	0.0315656	NA	0.0252804	0.0466355		ID=gene:Zm00001d027939	5.92523	2.53226	25.0458	9.98011	2.26388	18.8444	11.979	1.61041	24.3741
							ID=gene:Zm00001d027940	NA	NA	NA	NA	NA	NA	NA	NA	NA		ID=gene:Zm00001d027940	NA	NA	0.0853079	NA	NA	NA	NA	NA	NA
							ID=gene:Zm00001d027941	NA	0.00851198	NA	NA	0.00205384	NA	NA	0.00282477	NA		ID=gene:Zm00001d027941	2.20581	1.86252	0.447468	1.06042	1.38571	NA	2.81459	NA	NA
							ID=gene:Zm00001d027943	NA	0.00362983	NA	NA	0.00506388	NA	NA	0.00411719	NA		ID=gene:Zm00001d027943	2.2512	2.18519	7.34683	4.43581	1.35008	2.30056	1.46836	1.33486	7.27831
							ID=gene:Zm00001d027944	NA	0.00208333	NA	NA	NA	NA	NA	NA	NA		ID=gene:Zm00001d027944	0.74499	5.40378	0.714637	0.513895	NA	1.44513	1.49768	NA	NA
							ID=gene:Zm00001d027945	0.00925923	0.0150409	0.0274875	0.0208333	0.0142434	0.00807179	0.0135836	0.0144635	0.00362318		ID=gene:Zm00001d027945	1.08807	0.654716	0.441706	1.8193	NA	0.513895	0.595522	0.512277	NA
							ID=gene:Zm00001d027946	NA	0.00555554	NA	NA	NA	NA	NA	0.0121315	NA		ID=gene:Zm00001d027946	20.2457	2.06143	3.17206	32.1188	0.619481	6.1832	22.838	NA	4.25849
							ID=gene:Zm00001d027947	0.00462714	0.00518291	0.0196363	0.00547383	0.00119904	0.00388812	0.00619097	0.00472239	0.0112662		ID=gene:Zm00001d027947	5.50647	9.10503	4.09056	5.59385	20.0587	1.72243	4.3147	18.6675	0.703648
							ID=gene:Zm00001d027948	0.00450676	0.00117371	0.0032051	0.00823925	0.00420167	NA	0.00212016	NA	NA		ID=gene:Zm00001d027948	12.3442	NA	8.79988	15.6319	NA	12.4744	10.8525	NA	8.01128
							ID=gene:Zm00001d027949	0.0118054	0.0664916	0.00271738	NA	0.0568599	0.00660828	NA	0.0485631	NA		ID=gene:Zm00001d027949	1.49551	5.47484	2.91282	0.614975	5.23395	3.18445	NA	4.78884	NA
							ID=gene:Zm00001d027950	NA	0.00221345	NA	NA	0.0018018	0.00325082	NA	0.00520126	0.0047162		ID=gene:Zm00001d027950	2.39538	1.54395	0.0817534	3.0879	1.64802	NA	2.29171	2.34058	NA
							ID=gene:Zm00001d027951	NA	0.026538	0.0198578	NA	0.0218122	0.0113636	0.0192306	0.0241553	0.0168268		ID=gene:Zm00001d027951	NA	0.0740948	NA	NA	NA	NA	NA	NA	NA
							ID=gene:Zm00001d027954	NA	NA	NA	NA	NA	NA	0.00290696	0.022727	NA		ID=gene:Zm00001d027954	NA	0.227701	NA	NA	NA	NA	NA	0.321656	NA
							ID=gene:Zm00001d027955	NA	NA	NA	NA	NA	NA	NA	NA	NA		ID=gene:Zm00001d027955	NA	NA	NA	NA	NA	NA	NA	NA	NA
							ID=gene:Zm00001d027956	NA	NA	NA	NA	NA	NA	NA	NA	NA		ID=gene:Zm00001d027956	NA	NA	NA	NA	NA	NA	NA	NA	NA
							ID=gene:Zm00001d027957	NA	0.0114784	NA	NA	0.00867678	NA	NA	0.00622858	NA		ID=gene:Zm00001d027957	2.55755	0.576669	NA	6.17262	0.484476	NA	1.58806	0.438314	NA
							ID=gene:Zm00001d027958	0.0357141	NA	NA	0.0812496	NA	NA	0.0833325	NA	NA		ID=gene:Zm00001d027958	0.245618	0.210209	5.45537	0.614975	NA	3.15316	1.58806	NA	1.527
							ID=gene:Zm00001d027962	0.0115083	0.00389802	NA	0.00155038	0.008059	NA	0.0272981	0.00679489	NA		ID=gene:Zm00001d027962	2.38462	1.01778	4.75308	2.75022	1.87551	4.00335	0.736733	2.06265	1.49768
							ID=gene:Zm00001d027963	NA	0.00221907	NA	NA	0.00200639	NA	NA	0.00108049	NA		ID=gene:Zm00001d027963	6.67342	1.12913	1.62688	5.60924	2.39321	1.62135	5.48987	2.40382	2.61932
							ID=gene:Zm00001d027965	0.00859956	NA	0.00321437	0.00694441	NA	0.00624999	0.0169514	NA	NA		ID=gene:Zm00001d027965	0.242064	3.40789	3.08693	NA	0.592956	1.88881	NA	1.89444	2.40817
							ID=gene:Zm00001d027966	0.0016741	0.0123004	NA	NA	0.00863452	0.0312497	NA	0.000792613	NA		ID=gene:Zm00001d027966	0.156756	1.14457	2.41166	0.153744	0.907355	0.385421	0.703648	0.844134	3.04404
							ID=gene:Zm00001d027967	0.0109789	0.00322656	NA	NA	0.00582038	NA	0.00439814	0.00296616	NA		ID=gene:Zm00001d027967	1.60282	0.853904	3.67498	1.12887	NA	4.9353	2.20133	0.953935	2.11095
							ID=gene:Zm00001d027968	0.00381354	0.0281306	0.0150824	0.0165153	0.0402319	0.0159203	0.00840678	0.0184564	0.0180946		ID=gene:Zm00001d027968	1.49739	7.63814	NA	0.513895	12.6835	NA	0.79403	11.3355	0.79403
							ID=gene:Zm00001d027969	0.0233537	0.0117603	0.00748298	0.0298533	0.0120734	0.00971349	0.048918	0.0121849	0.0222222		ID=gene:Zm00001d027969	1.5797	0.739053	3.19603	0.614975	0.864997	2.21492	0.79403	0.752778	3.04914
							ID=gene:Zm00001d027971	0.00255839	0.00738659	0.0209261	0.00211281	0.00410701	0.0197759	0.00769045	0.00503126	0.0179498		ID=gene:Zm00001d027971	1.65503	1.13369	3.09143	1.72243	1.30062	3.84784	NA	1.92715	2.81944
							ID=gene:Zm00001d027973	0.0308072	0.00241881	NA	0.0504901	0.00493474	NA	0.121869	NA	NA		ID=gene:Zm00001d027973	12.227	0.295446	0.634353	18.6703	NA	NA	15.9992	NA	NA
							ID=gene:Zm00001d027974	0.00840324	0.0130562	0.0318264	0.02595	0.0109465	0.0222911	0.0137282	0.0112605	0.0505954		ID=gene:Zm00001d027974	NA	0.0391922	NA	NA	1.29432	NA	NA	0.337773	NA
							ID=gene:Zm00001d027975	NA	0.000556165	NA	NA	0.00119048	0.00245098	NA	0.00629901	NA		ID=gene:Zm00001d027975	5.35408	0.190333	NA	7.80522	NA	NA	3.76517	1.32338	NA
							ID=gene:Zm00001d027976	0.159411	0.000534187	NA	0.174197	0.00429893	NA	0.158021	0.00173611	NA		ID=gene:Zm00001d027976	7.70445	6.60189	1.52451	15.2832	4.23014	1.12887	16.5726	4.87709	1.527
							ID=gene:Zm00001d027978	0.000458715	0.00416666	0.0142443	NA	0.00166666	0.00784312	NA	0.00192307	0.0284955		ID=gene:Zm00001d027978	1.96139	0.202702	0.415746	1.8193	NA	0.835079	0.703648	1.75724	1.49768
							ID=gene:Zm00001d027979	0.0390934	0.00132275	0.0603474	0.0443142	NA	0.0611085	0.0606259	NA	0.104253		ID=gene:Zm00001d027979	7.79833	NA	21.0646	3.85768	NA	26.0083	5.13805	NA	17.8115
							ID=gene:Zm00001d027980	0.00831348	0.0118773	0.0347884	0.00888662	0.0122156	0.0272939	0.00744816	0.013932	0.0228338		ID=gene:Zm00001d027980	NA	0.0168013	0.363507	NA	NA	2.15666	NA	0.069133	0.827115
							ID=gene:Zm00001d027981	0.00910748	0.0139989	0.0113671	0.00457421	0.00925925	0.0099764	0.00961839	0.0054878	0.0111319		ID=gene:Zm00001d027981	5.19338	NA	0.0746444	4.2431	2.38894	NA	2.22554	NA	NA
							ID=gene:Zm00001d027982	0.0541718	0.032761	0.0677645	0.0539044	0.0355719	0.0827199	0.0561927	0.0370272	0.0864831		ID=gene:Zm00001d027982	12.4366	4.64263	9.23976	15.0895	5.98519	6.50261	12.8284	6.23081	2.35035
							ID=gene:Zm00001d027983	0.00680323	NA	0.0216801	0.00998113	NA	0.0213176	0.0066982	NA	0.0287176		ID=gene:Zm00001d027983	1.55688	NA	22.3655	0.640599	NA	19.7946	0.79403	NA	23.355
							ID=gene:Zm00001d027984	0.010496	0.00578051	0.02405	0.00742056	0.00513211	0.0121859	0.0164951	0.00613747	0.0114363		ID=gene:Zm00001d027984	0.0853079	0.853079	0.625017	0.614975	NA	1.22995	NA	NA	NA
							ID=gene:Zm00001d027986	0.000946967	0.0147164	0.0138262	0.00510203	0.0166172	0.0228993	NA	0.0150615	0.0125968		ID=gene:Zm00001d027986	2.11765	18.3626	2.14192	2.38586	14.4781	1.84493	NA	17.1318	0.557055
							ID=gene:Zm00001d027987	0.00887016	0.000658524	0.0136637	0.010994	NA	0.0187685	0.00729796	0.000617283	0.0186465		ID=gene:Zm00001d027987	10.6973	0.373313	2.85527	9.13625	NA	1.51429	7.9427	NA	NA
							ID=gene:Zm00001d027988	0.112041	NA	0.0130649	0.0993205	NA	0.0170383	0.119461	NA	0.017475		ID=gene:Zm00001d027988	4.14459	3.24436	2.2064	2.38621	NA	1.51429	4.41019	NA	NA
							ID=gene:Zm00001d027989	0.00955941	0.0141072	0.0225519	0.0130143	0.0130849	0.0207086	0.0115811	0.0156448	0.0253277		ID=gene:Zm00001d027989	NA	NA	4.18593	NA	NA	3.87626	0.791605	NA	NA
							ID=gene:Zm00001d027990	0.0175515	0.0203366	0.0176865	0.0107221	0.00916024	0.0187053	0.0174819	0.03415	0.0162924		ID=gene:Zm00001d027990	2.42765	8.98345	0.374171	2.64631	3.92901	0.614975	NA	NA	NA
							ID=gene:Zm00001d027991	0.101106	0.00233857	0.0416194	0.129012	0.00079365	0.0416558	0.0947593	0.00122549	0.0223066		ID=gene:Zm00001d027991	9.96476	1.28083	5.04701	6.12593	NA	4.46002	10.1478	1.28484	2.37724
							ID=gene:Zm00001d027992	0.0227339	NA	0.00143353	0.0222275	NA	0.000467289	0.0187591	NA	0.0012603		ID=gene:Zm00001d027992	5.61176	1.53704	3.85574	5.52749	3.41653	2.29356	4.45108	NA	2.93834
							ID=gene:Zm00001d027993	0.00754069	0.0121869	0.0115556	0.009623	0.00757362	0.0151025	0.0240414	0.0120189	0.00839587		ID=gene:Zm00001d027993	0.0853079	0.0684292	NA	NA	NA	NA	0.760945	NA	NA
							ID=gene:Zm00001d027994	0.0171668	0.00706016	0.0739169	0.0146061	NA	0.0775474	0.0170442	NA	0.0734426		ID=gene:Zm00001d027994	0.981451	NA	13.4348	0.563727	NA	15.2741	0.694776	NA	11.667
							ID=gene:Zm00001d027995	NA	0.00771908	0.0146947	NA	0.0081286	0.021857	NA	0.00992077	0.0192852		ID=gene:Zm00001d027995	6.17745	5.48966	1.40998	4.04094	7.88007	2.69197	5.19668	5.5621	3.66458
							ID=gene:Zm00001d027996	0.101245	NA	NA	0.0928292	NA	NA	0.0745054	0.0035143	NA		ID=gene:Zm00001d027996	18.7055	3.21255	14.4137	22.6157	2.71722	33.7707	23.2756	3.29928	17.4767
							ID=gene:Zm00001d027997	0.13853	0.0189623	0.0185731	0.114993	0.0206782	0.0208584	0.172189	0.0175557	0.0267428		ID=gene:Zm00001d027997	13.5882	3.09666	3.79528	12.7791	3.02609	8.37036	17.5388	1.40114	3.14304
							ID=gene:Zm00001d027998	NA	NA	0.0038559	NA	NA	NA	NA	NA	0.00427769		ID=gene:Zm00001d027998	1.3577	1.42112	4.24645	1.12887	NA	2.23353	3.96772	NA	1.57138
							ID=gene:Zm00001d027999	0.0250977	0.000686646	0.0138888	0.0237561	0.000527162	0.0354371	0.0256819	0.00231246	0.0158729		ID=gene:Zm00001d027999	17.0384	17.3911	4.18997	20.1821	17.183	7.05441	19.036	14.7021	4.09602
							ID=gene:Zm00001d028000	0.0108532	0.0118108	0.0101066	0.0112674	0.0112272	0.0117925	0.0146279	0.0127655	0.0131976		ID=gene:Zm00001d028000	2.13512	0.245971	0.156756	0.513895	0.303019	1.54168	2.20133	0.0696517	NA
							ID=gene:Zm00001d028001	0.012211	0.00976275	0.0119606	0.00426711	0.0115346	0.013435	0.0166667	0.0106481	0.0124624		ID=gene:Zm00001d028001	0.313512	1.40126	1.24897	1.10325	0.912647	NA	NA	0.882256	1.4073
							ID=gene:Zm00001d028002	NA	0.000602267	0.00333625	NA	0.000144592	0.00394447	NA	0.00372232	0.0102301		ID=gene:Zm00001d028002	7.29653	NA	22.5588	9.86537	1.37488	49.2495	8.75744	NA	42.6126
							ID=gene:Zm00001d028003	NA	NA	0.000643383	NA	NA	0.00035461	NA	NA	0.0044312		ID=gene:Zm00001d028003	7.01044	NA	14.9869	11.0953	NA	28.3401	8.75744	NA	22.6825
							ID=gene:Zm00001d028004	NA	NA	NA	NA	NA	NA	NA	NA	NA		ID=gene:Zm00001d028004	3.91987	0.375857	7.92122	9.06331	0.325854	11.4071	2.81459	NA	9.51838
							ID=gene:Zm00001d028005	NA	0.00189574	0.00492291	NA	0.00689055	NA	NA	0.00481239	0.00270219		ID=gene:Zm00001d028005	1.1375	1.79504	15.0655	2.13104	0.962449	11.7727	1.09179	1.31531	12.7639
							ID=gene:Zm00001d028006	0.101491	0.00318931	NA	0.107306	0.0010216	NA	0.0900603	0.00288991	NA		ID=gene:Zm00001d028006	9.60916	2.13742	1.1375	10.0303	1.06974	2.13104	10.6034	1.85197	1.09179
							ID=gene:Zm00001d028007	0.0322921	0.00849837	0.0109208	0.0258963	0.00794253	0.0147253	0.070076	0.00964533	0.00742999		ID=gene:Zm00001d028007	3.87271	1.221	2.58138	8.43952	0.905125	0.513895	2.99536	0.592861	NA
							ID=gene:Zm00001d028008	NA	0.00674765	0.0289857	NA	NA	0.0268855	NA	NA	0.0624099		ID=gene:Zm00001d028008	1.30877	0.500522	6.06371	0.513895	0.253567	10.1834	0.694776	NA	4.40265
							ID=gene:Zm00001d028009	NA	0.000499447	0.00416665	NA	0.00146816	NA	NA	0.00211421	NA		ID=gene:Zm00001d028009	0.170616	0.695215	2.5679	0.513895	0.450853	2.27915	NA	0.600638	0.79403
							ID=gene:Zm00001d028010	NA	0.00206088	0.051803	NA	0.00320367	0.0567966	NA	0.0063165	0.0506017		ID=gene:Zm00001d028010	3.35731	1.11142	2.83123	3.48769	0.618837	2.62631	10.1386	1.16082	2.90498
							ID=gene:Zm00001d028011	0.00310132	NA	0.10656	0.000961538	NA	0.106476	NA	NA	0.134341		ID=gene:Zm00001d028011	0.217427	2.16695	18.5269	NA	1.04097	20.1343	NA	NA	19.7915
							ID=gene:Zm00001d028012	0.0137629	0.00313584	0.00424399	0.0360059	0.00168156	0.000739098	0.00639148	0.000606809	0.00140964		ID=gene:Zm00001d028012	NA	2.00298	1.12038	NA	1.51436	1.84493	2.11095	1.62533	1.12488
							ID=gene:Zm00001d028013	0.0448415	0.00591433	0.00583171	0.0630066	0.00488663	0.00185185	0.0436469	0.00682865	0.0004649		ID=gene:Zm00001d028013	20.7535	2.30283	1.12038	14.0628	2.59157	1.84493	12.3228	3.72892	1.12488
							ID=gene:Zm00001d028014	0.0101413	0.00382674	0.0149266	0.00648936	NA	0.0206569	0.00722081	NA	0.0201811		ID=gene:Zm00001d028014	NA	NA	0.0817534	NA	NA	NA	NA	NA	0.79403
							ID=gene:Zm00001d028015	0.0270799	NA	0.00129709	0.0296992	NA	NA	0.033915	NA	0.00252757		ID=gene:Zm00001d028015	3.96143	NA	1.40474	7.68797	NA	3.04228	4.49304	NA	0.703648
							ID=gene:Zm00001d028016	0.000694443	0.00662316	NA	NA	0.0093566	NA	0.00387143	0.0265271	NA		ID=gene:Zm00001d028016	1.40474	0.114881	NA	3.04228	0.160092	1.02779	0.703648	NA	NA
							ID=gene:Zm00001d028017	0.00470119	NA	NA	NA	NA	NA	0.00123762	NA	NA		ID=gene:Zm00001d028017	NA	0.292259	1.37095	NA	NA	2.48383	NA	NA	2.05473
							ID=gene:Zm00001d028018	0.033506	0.00375196	NA	0.040033	0.00226993	NA	0.0278365	0.00415964	NA		ID=gene:Zm00001d028018	11.4474	0.893513	0.0817534	13.3067	0.610739	NA	11.4419	1.93033	0.827115
							ID=gene:Zm00001d028019	0.0252681	0.00390624	0.0585023	0.030565	0.00595237	0.040137	0.0169644	0.0535712	0.0485886		ID=gene:Zm00001d028019	6.93228	1.66481	3.29477	8.92705	2.65398	1.12887	10.7969	1.71301	2.90498
							ID=gene:Zm00001d028020	0.083933	0.00162262	0.0155487	0.0709443	0.00171165	0.0099616	0.0869895	0.00457275	0.00171232		ID=gene:Zm00001d028020	16.2684	1.7687	1.89042	17.2866	2.78839	1.7751	17.279	3.11905	1.88582
							ID=gene:Zm00001d028021	0.0130188	0.0144071	0.00525502	0.0143813	0.00938226	0.00385707	0.00858705	0.0127569	0.00742324		ID=gene:Zm00001d028021	1.88069	0.207752	2.12813	2.05838	0.551983	2.87204	3.08574	NA	6.06335
							ID=gene:Zm00001d028022	0.0331506	0.00103646	0.0214641	0.0547096	0.00190499	0.021263	0.0291864	0.00201649	0.0338981		ID=gene:Zm00001d028022	11.7243	2.06726	12.5998	19.9146	1.51543	11.8868	19.3612	2.73597	9.37475
							ID=gene:Zm00001d028024	0.0773888	0.00267378	NA	0.0733337	0.00407832	0.0053191	0.0811114	0.00399495	0.00375936		ID=gene:Zm00001d028024	22.1321	5.29479	1.35149	36.8214	4.59285	0.535307	41.995	6.68637	1.7298
							ID=gene:Zm00001d028025	0.00198776	NA	0.0410587	0.00380904	0.000422654	0.0533609	0.00281609	0.00143282	0.0512006		ID=gene:Zm00001d028025	6.19468	2.23629	1.18414	5.5036	3.07871	1.3953	2.90498	2.9843	2.43345
							ID=gene:Zm00001d028026	0.0591429	0.0131443	NA	0.0351848	0.00629876	0.000420875	0.0142856	0.00910417	0.00151168		ID=gene:Zm00001d028026	7.09196	0.973093	0.387356	16.8326	1.63859	NA	7.66511	1.0741	NA
							ID=gene:Zm00001d028028	NA	NA	NA	NA	NA	NA	NA	NA	NA		ID=gene:Zm00001d028028	NA	NA	NA	NA	NA	NA	NA	NA	NA
							ID=gene:Zm00001d028030	NA	NA	0.0101214	NA	NA	0.00385584	NA	NA	0.00903052		ID=gene:Zm00001d028030	NA	NA	NA	NA	NA	NA	NA	NA	NA
							ID=gene:Zm00001d028031	0.0285201	0.00520566	0.0244574	0.0276397	0.0101004	0.01669	0.02451	0.00382135	0.015867		ID=gene:Zm00001d028031	NA	0.46903	NA	NA	NA	NA	NA	0.560879	NA
							ID=gene:Zm00001d028032	0.00449382	0.0234593	NA	0.000905796	0.0242027	NA	0.000478926	0.0223916	NA		ID=gene:Zm00001d028032	3.95062	NA	0.0853079	2.96643	0.31864	NA	0.703648	0.396326	0.732967
							ID=gene:Zm00001d028033	0.0323324	NA	0.00386535	0.0334964	NA	0.000776396	0.0295379	NA	0.000410508		ID=gene:Zm00001d028033	NA	0.949257	3.49115	NA	1.76404	3.03524	NA	0.809516	0.703648
							ID=gene:Zm00001d028034	NA	0.00231332	0.0148447	NA	0.000475943	0.0125997	NA	0.00161001	0.013449		ID=gene:Zm00001d028034	0.889699	2.34513	1.98067	1.55712	2.98293	0.614975	0.760945	3.15172	NA
							ID=gene:Zm00001d028035	0.00269905	0.00229483	0.0357142	0.00462961	0.00174246	0.0354337	NA	0.00230472	0.0269443		ID=gene:Zm00001d028035	0.797885	1.26469	0.792114	1.72243	0.602917	1.96395	NA	1.13526	2.08405
							ID=gene:Zm00001d028036	0.00279842	0.00226672	0.0368742	0.00199809	0.00416666	0.0432861	0.00335527	NA	0.0440889		ID=gene:Zm00001d028036	0.255924	NA	11.168	NA	NA	10.7724	NA	NA	6.79738
							ID=gene:Zm00001d028038	0.153135	0.00436262	0.0112564	0.218575	0.00318541	0.005291	0.193912	0.00605844	0.00131348		ID=gene:Zm00001d028038	16.8173	1.72985	5.28657	22.7174	0.669209	3.4649	19.7474	0.808846	4.54037
							ID=gene:Zm00001d028039	0.00775581	0.00295154	0.0145299	0.00857323	0.00217083	0.0394688	0.00604501	0.00247981	0.00973817		ID=gene:Zm00001d028039	6.41654	NA	1.3166	5.81742	0.296476	4.61656	8.5904	NA	3.60862
							ID=gene:Zm00001d028040	NA	0.00223536	0.00916665	NA	0.00249017	0.0232804	NA	0.00187628	0.00586921		ID=gene:Zm00001d028040	3.44024	0.956836	1.3166	5.17119	1.17146	4.61656	1.58806	2.36668	3.60862
							ID=gene:Zm00001d028041	NA	NA	0.0113542	NA	NA	0.00763727	NA	NA	0.0106231		ID=gene:Zm00001d028041	NA	NA	0.327372	0.513895	NA	0.513895	NA	NA	NA
							ID=gene:Zm00001d028042	NA	0.00946409	0.00692837	NA	0.0108715	0.024025	NA	0.00749968	0.00268994		ID=gene:Zm00001d028042	NA	0.817036	0.473684	0.513895	0.537798	NA	NA	NA	1.49768
							ID=gene:Zm00001d028043	0.0237203	NA	NA	0.0198947	NA	NA	0.0218528	NA	NA		ID=gene:Zm00001d028043	11.6091	5.7304	1.01292	10.9054	1.63141	NA	7.57016	NA	0.727861
							ID=gene:Zm00001d028045	0.0782153	0.0078697	0.0131911	0.076515	0.00780054	0.0199587	0.0739341	0.0103719	0.017356		ID=gene:Zm00001d028045	9.4681	1.46424	0.706045	8.72733	1.91176	NA	11.0015	1.60667	0.703648
							ID=gene:Zm00001d028046	0.0119464	0.0101994	0.00297942	0.00618491	0.00899562	0.0046948	0.009124	0.0128164	0.00539139		ID=gene:Zm00001d028046	0.450674	0.818107	1.32813	NA	1.07743	1.97273	NA	1.01261	2.37724
							ID=gene:Zm00001d028047	0.00947184	0.00114736	0.0169452	0.00201266	0.00169185	0.0132072	0.00784942	0.00629742	0.0164347		ID=gene:Zm00001d028047	0.781448	0.374267	1.16543	1.79368	NA	1.85303	1.58806	NA	0.79403
							ID=gene:Zm00001d028050	0.0392088	0.00233611	0.00505706	0.0293845	0.00199125	0.0183749	0.0377549	0.00335551	0.00458638		ID=gene:Zm00001d028050	11.847	0.980747	0.896808	9.28444	1.06224	0.871215	3.84668	0.213812	0.703648
							ID=gene:Zm00001d028051	0.000579212	0.000412541	NA	0.00142045	NA	NA	0.0029886	0.00624663	0.00909056		ID=gene:Zm00001d028051	0.718864	NA	0.0853079	0.409984	NA	1.72243	NA	NA	NA
							ID=gene:Zm00001d028053	0.0217002	0.0298346	0.0193373	0.0234332	0.0169521	0.0131948	0.0171485	0.0304611	0.019282		ID=gene:Zm00001d028053	2.92722	4.32159	7.7888	4.43617	4.40609	8.93402	1.58806	4.53141	2.22554
							ID=gene:Zm00001d028054	0.0423223	0.00512498	0.00490584	0.0546988	0.00630275	0.0034024	0.0273336	0.0042995	0.00944395		ID=gene:Zm00001d028054	11.9215	7.51052	2.5851	9.19171	8.04276	1.02496	9.39438	5.96248	1.28492
							ID=gene:Zm00001d028055	NA	0.00441193	0.00326338	0.00277777	0.00310184	0.00289684	NA	0.00832672	0.000511239		ID=gene:Zm00001d028055	8.75352	3.83574	7.58214	12.7868	0.482035	7.37698	5.61119	2.5845	7.7676
							ID=gene:Zm00001d028056	0.0054029	NA	NA	0.0038773	0.00277777	NA	0.00941355	NA	NA		ID=gene:Zm00001d028056	3.53173	17.2054	1.8666	0.738883	18.3709	2.28057	2.0421	15.5268	2.29171
							ID=gene:Zm00001d028057	NA	NA	NA	NA	NA	0.00462961	NA	NA	NA		ID=gene:Zm00001d028057	NA	0.252569	21.5181	NA	0.307721	21.0178	NA	NA	23.1516
							ID=gene:Zm00001d028059	0.0121019	0.0113902	0.00426113	0.0077691	0.00934092	0.00434207	0.015858	0.00983837	0.00474639		ID=gene:Zm00001d028059	NA	NA	NA	NA	NA	NA	NA	NA	NA
							ID=gene:Zm00001d028060	NA	0.00937699	0.0155115	NA	0.00999995	0.00589789	NA	0.0074763	0.0145007		ID=gene:Zm00001d028060	NA	NA	NA	NA	NA	NA	NA	NA	NA
							ID=gene:Zm00001d028061	0.0117117	NA	0.0222777	0.0185184	NA	0.0355902	0.00954666	NA	0.0122626		ID=gene:Zm00001d028061	NA	NA	2.88128	NA	NA	0.942141	NA	NA	0.79403
							ID=gene:Zm00001d028062	NA	0.0199913	0.0119802	NA	0.0207026	0.00775874	NA	0.0199462	0.0103929		ID=gene:Zm00001d028062	1.39176	11.5547	9.30266	2.04433	7.90742	14.8354	NA	18.2593	11.3682
							ID=gene:Zm00001d028063	NA	NA	0.0252118	NA	NA	0.0148103	NA	NA	0.0269084		ID=gene:Zm00001d028063	0.398104	1.45998	0.316708	NA	NA	NA	NA	NA	NA
							ID=gene:Zm00001d028064	0.215859	NA	NA	0.194749	NA	NA	0.15354	NA	NA		ID=gene:Zm00001d028064	5.14018	15.5396	10.6938	6.56051	13.2234	20.2688	1.87667	6.00789	12.178
							ID=gene:Zm00001d028066	NA	0.0486545	NA	NA	0.0322064	NA	NA	0.0526723	NA		ID=gene:Zm00001d028066	0.0853079	3.24143	4.79694	NA	3.29658	5.87146	NA	1.12809	4.49546
							ID=gene:Zm00001d028068	0.0302502	NA	0.0183325	0.012195	NA	0.0167443	0.00763351	NA	0.0238769		ID=gene:Zm00001d028068	0.170616	NA	NA	NA	NA	0.385421	NA	NA	NA
							ID=gene:Zm00001d028069	NA	0.0245714	NA	NA	0.0136634	NA	NA	0.0128205	NA		ID=gene:Zm00001d028069	NA	0.223749	NA	NA	NA	0.385421	NA	NA	NA
							ID=gene:Zm00001d028070	0.019494	0.0400673	NA	0.00208333	0.0516244	NA	NA	0.0234562	NA		ID=gene:Zm00001d028070	5.30168	0.166762	NA	6.02938	NA	0.513895	6.03914	NA	NA
							ID=gene:Zm00001d028071	NA	0.000470311	0.0016259	NA	0.000578703	NA	NA	0.00194133	NA		ID=gene:Zm00001d028071	3.98449	3.5968	1.43733	4.01911	4.17298	0.614975	4.22917	4.51029	3.99462
							ID=gene:Zm00001d028072	0.00112366	NA	0.0190553	0.000703234	0.00102459	0.0428417	0.0020877	0.00189393	0.0261725		ID=gene:Zm00001d028072	5.69221	0.47237	4.16764	5.54362	0.569422	4.09077	9.7341	0.735213	5.2833
							ID=gene:Zm00001d028073	0.00152956	0.00298975	NA	0.000436028	0.00319839	0.00581392	0.00336305	0.00238336	0.00568179		ID=gene:Zm00001d028073	NA	1.59325	1.19058	NA	1.93555	0.563727	NA	1.91382	0.79403
							ID=gene:Zm00001d028074	0.136722	NA	0.122425	0.121492	NA	0.139478	0.135351	NA	0.109446		ID=gene:Zm00001d028074	9.53244	4.51717	19.4354	10.7285	4.7302	15.6382	11.6347	4.0563	14.9308
							ID=gene:Zm00001d028075	0.0275027	0.00139863	0.0714584	0.0110131	0.000490167	0.0831843	0.0228201	0.00211264	0.083835		ID=gene:Zm00001d028075	5.88745	1.52014	10.3861	7.78905	2.11064	6.12912	9.83229	1.84266	10.2543
							ID=gene:Zm00001d028076	NA	0.0092143	0.0116907	NA	0.0107461	0.00975076	NA	0.0215698	0.0266797		ID=gene:Zm00001d028076	NA	NA	NA	NA	NA	NA	NA	NA	NA
							ID=gene:Zm00001d028077	0.0137873	0.00613183	0.029989	0.032088	0.00632786	0.00123456	0.0340298	0.00835905	0.00996164		ID=gene:Zm00001d028077	10.7913	0.836891	NA	23.7098	0.484806	NA	17.3247	NA	NA
							ID=gene:Zm00001d028079	0.0069919	NA	NA	0.00929205	NA	NA	NA	NA	NA		ID=gene:Zm00001d028079	NA	NA	NA	NA	NA	NA	NA	NA	NA
							ID=gene:Zm00001d028080	0.00448567	0.0118882	NA	0.00847449	0.0129608	NA	NA	NA	NA		ID=gene:Zm00001d028080	NA	NA	NA	NA	NA	NA	NA	NA	NA
							ID=gene:Zm00001d028081	NA	NA	NA	NA	NA	NA	NA	NA	NA		ID=gene:Zm00001d028081	NA	NA	NA	NA	NA	NA	NA	NA	NA
							ID=gene:Zm00001d028082	0.0197317	NA	NA	0.0141928	NA	NA	0.0232454	NA	NA		ID=gene:Zm00001d028082	NA	NA	NA	NA	NA	NA	NA	NA	NA
							ID=gene:Zm00001d028083	0.0117957	0.00239311	0.00841543	0.0110582	0.00142045	0.00970502	0.0369095	0.00341963	0.0151661		ID=gene:Zm00001d028083	NA	0.0675648	NA	NA	NA	NA	NA	NA	NA
							ID=gene:Zm00001d028084	NA	0.0150479	0.00755425	NA	0.0141331	0.00401605	NA	0.00969474	0.00650351		ID=gene:Zm00001d028084	8.63117	2.42186	3.11827	27.9705	3.65159	3.95455	12.6445	4.35171	2.38209
							ID=gene:Zm00001d028085	NA	0.00446355	0.030125	0.00722788	NA	0.016165	0.00277777	0.00227766	0.0239923		ID=gene:Zm00001d028085	1.94177	NA	10.8723	3.80081	NA	14.5258	1.46459	NA	10.4211
							ID=gene:Zm00001d028086	0.0134567	0.0249213	0.013333	0.00691694	0.0109728	0.0131221	0.0291416	0.0227142	0.0253057		ID=gene:Zm00001d028086	2.2195	0.356195	0.234597	1.61714	0.288721	0.513895	0.79403	0.33191	NA
							ID=gene:Zm00001d028088	0.0771654	0.0353056	0.0580219	0.0809093	0.0254484	0.0325655	0.0569998	0.0378294	0.00543473		ID=gene:Zm00001d028088	26.1356	1.71087	5.51005	34.8206	2.46973	7.93125	20.2873	2.82797	12.3058
							ID=gene:Zm00001d028089	0.0559254	0.00290151	0.081384	0.063021	0.00087646	0.0425113	0.0675592	0.00125664	0.0227396		ID=gene:Zm00001d028089	12.3969	0.964361	8.01073	16.6793	0.867297	10.4459	16.5514	0.388317	13.8035
							ID=gene:Zm00001d028090	0.0840174	0.0257719	0.0116221	0.0887394	0.0242804	0.0132036	0.0986107	0.0274603	0.0128021		ID=gene:Zm00001d028090	19.8475	4.21225	0.156756	26.3397	2.90328	NA	22.9657	4.17911	NA
							ID=gene:Zm00001d028091	0.00611779	0.00567435	0.00884318	0.0116119	0.00756463	0.0120586	0.0106626	0.0100103	0.0127613		ID=gene:Zm00001d028091	NA	0.102781	NA	NA	NA	NA	NA	NA	NA
							ID=gene:Zm00001d028092	NA	0.000359195	NA	NA	NA	NA	NA	0.00254671	NA		ID=gene:Zm00001d028092	0.395266	3.36886	0.993461	NA	1.6621	0.614975	1.58806	2.64132	1.4073
							ID=gene:Zm00001d028093	0.0247294	0.00263126	NA	0.0194804	0.00266841	NA	0.0141509	0.00515125	NA		ID=gene:Zm00001d028093	6.76111	2.40461	1.98546	5.89638	0.736134	3.29254	4.6165	2.34219	4.40265
							ID=gene:Zm00001d028094	NA	NA	0.0099767	NA	NA	0.00601654	NA	NA	0.0144368		ID=gene:Zm00001d028094	15.0825	20.28	5.97767	18.9574	18.2772	8.63641	15.2761	17.0457	6.61043
							ID=gene:Zm00001d028096	0.0012693	0.0029962	0.0140155	0.00083039	0.00195808	0.00767059	0.00225968	0.00426048	0.00421455		ID=gene:Zm00001d028096	1.9264	0.404866	4.03502	1.30615	0.311348	8.87233	1.38955	NA	7.07927
							ID=gene:Zm00001d028097	0.00278692	0.0011774	NA	0.00263798	0.000644583	NA	0.00253179	0.00236071	NA		ID=gene:Zm00001d028097	0.819442	2.55018	3.7211	NA	1.33016	5.71878	NA	3.97815	3.69901
							ID=gene:Zm00001d028098	NA	0.0144704	NA	NA	0.012052	NA	NA	0.0169682	NA		ID=gene:Zm00001d028098	4.6616	0.814903	4.94194	8.11274	0.787263	6.68092	2.29171	0.7184	6.06576
							ID=gene:Zm00001d028100	0.000262605	0.00984376	0.0449166	NA	0.0111904	0.0816958	0.000947865	0.0157429	0.0395382		ID=gene:Zm00001d028100	1.04112	0.474548	13.2751	NA	0.371752	18.6882	NA	0.441008	14.013
							ID=gene:Zm00001d028102	0.00895202	0.00122476	NA	0.00506396	0.00262762	NA	0.00580312	0.000626076	NA		ID=gene:Zm00001d028102	NA	2.27237	0.276364	NA	0.962869	1.54168	NA	1.16941	0.615692
							ID=gene:Zm00001d028103	NA	NA	0.000490282	NA	NA	0.000391236	NA	NA	0.00179401		ID=gene:Zm00001d028103	0.740052	0.107764	0.515989	NA	0.241302	2.03696	NA	NA	NA
							ID=gene:Zm00001d028104	0.00163302	0.000690221	0.00110714	0.00128205	0.00229079	NA	0.00228167	0.000996294	0.00164535		ID=gene:Zm00001d028104	0.365764	0.480428	NA	NA	1.21248	0.538103	NA	NA	NA
							ID=gene:Zm00001d028105	0.00150219	0.00158597	0.0846412	0.0029822	0.00062266	0.0876195	NA	0.00162702	0.093222		ID=gene:Zm00001d028105	NA	2.61687	7.05405	NA	1.46976	3.53441	NA	0.943299	9.76638
							ID=gene:Zm00001d028107	0.0768201	0.0014983	0.01289	0.0726857	0.000604348	0.0148526	0.0342023	0.0029686	0.0151382		ID=gene:Zm00001d028107	2.38048	0.246903	1.64251	NA	NA	1.02779	2.11095	NA	1.49768
							ID=gene:Zm00001d028108	0.0129364	0.00956096	0.0193225	0.012546	0.0130119	0.0200163	0.0129253	0.0115378	0.0689951		ID=gene:Zm00001d028108	NA	NA	NA	1.22995	NA	NA	NA	NA	NA
							ID=gene:Zm00001d028109	0.10383	0.00273018	0.00157191	0.0965328	0.000381684	0.00334788	0.0804467	0.00287603	0.00197904		ID=gene:Zm00001d028109	6.69526	1.64804	0.588823	8.86356	2.84266	0.513895	7.06153	1.3981	NA
							ID=gene:Zm00001d028110	0.00147291	0.00328049	0.00146616	0.00227452	0.00615312	0.00029274	NA	0.00633975	0.00291947		ID=gene:Zm00001d028110	7.43831	0.877992	1.09439	5.58822	1.72533	2.11033	7.04699	0.562919	1.12326
							ID=gene:Zm00001d028111	NA	0.000756211	0.00179811	NA	0.000767824	0.00126262	NA	0.00753997	NA		ID=gene:Zm00001d028111	10.4319	1.17362	7.80708	11.4877	1.6492	5.58822	6.05178	1.70146	5.84493
							ID=gene:Zm00001d028112	0.0237813	0.00180629	0.000776394	0.0128167	0.00641025	NA	0.0342364	NA	NA		ID=gene:Zm00001d028112	2.51369	1.65851	3.29615	2.15666	4.37627	4.82753	2.99536	4.4876	6.7304
							ID=gene:Zm00001d028113	NA	0.00847836	NA	NA	0.0160556	NA	NA	0.0101574	NA		ID=gene:Zm00001d028113	0.968435	0.226203	2.60515	1.0492	0.5149	2.25774	0.79403	0.220087	2.92542
							ID=gene:Zm00001d028114	0.00114155	0.00125129	0.0216879	0.00354609	0.00177867	0.0122209	0.00101626	0.00369236	0.028393		ID=gene:Zm00001d028114	2.04927	0.571959	7.42978	4.05563	0.93527	5.23154	1.49768	0.604034	4.21949
							ID=gene:Zm00001d028115	0.0107773	0.0989415	0.000480281	0.00397727	0.0833331	0.00244326	0.0137616	0.13658	0.00245533		ID=gene:Zm00001d028115	12.9748	8.10809	0.493059	10.7551	8.49115	0.406833	8.12587	10.4287	1.45572
							ID=gene:Zm00001d028116	NA	0.0262346	0.0234664	NA	0.00865384	0.0166666	NA	0.0272449	0.0310633		ID=gene:Zm00001d028116	8.60176	15.5768	2.98335	8.39627	7.86274	2.87272	7.42222	2.34549	4.2437
							ID=gene:Zm00001d028117	NA	0.00159045	NA	NA	0.000696428	NA	NA	0.000678569	NA		ID=gene:Zm00001d028117	3.51325	2.7381	1.583	3.49965	3.14557	NA	3.57554	2.12494	2.40656
							ID=gene:Zm00001d028118	0.10574	NA	NA	0.13817	NA	NA	0.187965	NA	NA		ID=gene:Zm00001d028118	10.0284	0.350886	3.29327	9.40095	NA	6.89433	11.9591	NA	4.68482
							ID=gene:Zm00001d028119	0.104339	NA	0.0372378	0.122023	0.00362317	0.0247543	0.182788	NA	0.0328336		ID=gene:Zm00001d028119	9.65961	0.287932	6.8794	9.40095	NA	4.00859	11.9591	NA	3.08574
							ID=gene:Zm00001d028120	0.0833446	NA	0.00923312	0.0934907	NA	0.00574669	0.0942263	NA	0.00957679		ID=gene:Zm00001d028120	9.92009	NA	0.0853079	9.46062	NA	NA	7.65867	NA	NA
							ID=gene:Zm00001d028122	0.0201383	0.00188919	0.133646	0.0360632	0.000910585	0.367981	0.02461	0.00473309	0.381114		ID=gene:Zm00001d028122	20.7285	0.0897978	0.774661	20.7574	0.495863	1.22995	16.5909	0.841008	0.703648
							ID=gene:Zm00001d028125	0.0138762	0.00029036	NA	0.00675674	0.00285714	NA	NA	0.00127187	NA		ID=gene:Zm00001d028125	4.22405	0.54323	0.242064	2.04992	0.944041	0.513895	4.4075	NA	NA
							ID=gene:Zm00001d028127	0.00611976	NA	0.00108939	0.00511461	NA	0.00407366	0.00176055	NA	0.00284175		ID=gene:Zm00001d028127	0.206161	5.4051	4.01487	NA	7.64773	5.63557	NA	4.30007	5.08022
							ID=gene:Zm00001d028128	NA	0.000705116	0.126067	NA	0.00143875	0.112742	NA	0.00231002	0.0439331		ID=gene:Zm00001d028128	5.705	2.46338	1.37393	6.8743	3.32441	NA	6.37024	0.729321	NA
							ID=gene:Zm00001d028129	NA	NA	0.000429553	NA	NA	NA	NA	NA	0.00712354		ID=gene:Zm00001d028129	2.95394	0.289875	0.599116	2.15666	NA	2.27108	5.07941	NA	NA
							ID=gene:Zm00001d028130	0.0197697	0.000215517	0.000737461	0.0252923	0.00310558	NA	0.043289	0.0068069	0.00222221		ID=gene:Zm00001d028130	16.97	0.513648	NA	22.9622	1.10951	NA	16.0761	0.594831	NA
							ID=gene:Zm00001d028137	NA	0.0146754	0.005915	NA	0.0196332	0.0134723	NA	0.0328621	0.0215632		ID=gene:Zm00001d028137	0.291942	0.153654	0.451421	NA	NA	NA	NA	NA	NA
							ID=gene:Zm00001d028138	NA	0.0149134	NA	NA	NA	NA	NA	NA	NA		ID=gene:Zm00001d028138	6.24847	0.192739	NA	5.73598	NA	0.513895	5.87101	NA	NA
							ID=gene:Zm00001d028139	NA	0.0113636	0.00135314	NA	NA	NA	0.0119047	NA	0.00256574		ID=gene:Zm00001d028139	1.47167	1.21108	1.99006	0.614975	0.308136	2.13525	1.38955	NA	2.29171
							ID=gene:Zm00001d028140	0.0097627	0.0138588	0.00437567	0.00682643	0.0117152	0.027796	0.0105371	0.0125768	0.00602386		ID=gene:Zm00001d028140	4.37257	0.0280618	6.24176	10.229	NA	11.9013	5.53855	0.231463	10.5728
							ID=gene:Zm00001d028141	0.0122823	NA	NA	0.0121392	NA	NA	0.00909008	NA	NA		ID=gene:Zm00001d028141	0.156756	NA	NA	NA	NA	0.614975	NA	NA	NA
							ID=gene:Zm00001d028142	0.138888	0.00323471	0.0133381	0.0222221	0.00617377	0.0113773	NA	0.00613742	0.0104844		ID=gene:Zm00001d028142	1.90205	NA	0.156756	1.68138	NA	NA	0.760945	NA	NA
							ID=gene:Zm00001d028143	NA	0.00166724	NA	0.00833329	0.00196337	NA	NA	0.00232583	NA		ID=gene:Zm00001d028143	9.22263	1.03824	9.44753	16.092	0.721991	3.70291	12.6958	0.994424	8.76067
							ID=gene:Zm00001d028144	0.0233395	NA	0.00148809	0.0173905	NA	0.00255102	0.00865798	NA	0.00295908		ID=gene:Zm00001d028144	3.03121	11.545	2.43489	2.96435	5.71623	0.614975	2.81459	10.5255	0.791605
							ID=gene:Zm00001d028150	0.0116504	0.0147485	0.00763605	0.00941101	0.0150609	0.0105514	0.0107522	0.0140068	0.0116542		ID=gene:Zm00001d028150	0.469442	2.61625	0.0853079	NA	4.48449	NA	NA	3.30115	NA
							ID=gene:Zm00001d028151	0.00162301	0.00158867	0.0158585	NA	0.00145772	0.0178238	0.00250615	0.00458371	0.0216748		ID=gene:Zm00001d028151	NA	14.4698	0.668604	NA	19.1966	0.406833	NA	13.4686	0.527736
							ID=gene:Zm00001d028152	0.0957856	0.00193022	0.0323981	0.0931203	0.000609755	0.0445941	0.10285	0.00161552	0.0708646		ID=gene:Zm00001d028152	28.7419	2.23463	2.42982	23.7526	2.45616	0.449658	19.9489	3.21661	0.938198
							ID=gene:Zm00001d028153	0.0169779	0.00773301	0.00416666	0.0300405	0.00224611	NA	0.0182811	0.00394477	0.00664205		ID=gene:Zm00001d028153	2.19457	5.15178	2.27719	0.614975	4.16099	2.16402	NA	7.01135	1.39842
							ID=gene:Zm00001d028154	0.146859	NA	0.0904404	0.157615	NA	0.120364	0.15204	NA	0.0617978		ID=gene:Zm00001d028154	24.2601	0.809027	4.49873	22.0253	NA	4.74893	27.9502	NA	4.58342
							ID=gene:Zm00001d028156	0.00815981	0.0101026	0.0102014	0.0119459	0.00390704	0.012073	0.00832424	0.0112197	0.0479216		ID=gene:Zm00001d028156	NA	NA	NA	NA	NA	0.513895	NA	NA	NA
							ID=gene:Zm00001d028159	0.00189393	NA	0.00277681	NA	NA	0.00624997	NA	NA	0.00227272		ID=gene:Zm00001d028159	2.48076	4.63778	0.403171	1.91691	NA	NA	2.20133	NA	NA
							ID=gene:Zm00001d028160	NA	0.0565164	NA	NA	0.0777583	NA	NA	0.110923	NA		ID=gene:Zm00001d028160	0.731551	0.976128	8.19284	NA	0.232983	9.1496	0.79403	0.37713	4.06885
							ID=gene:Zm00001d028161	NA	NA	0.0269986	0.000757574	NA	0.035509	NA	0.00454543	0.0378341		ID=gene:Zm00001d028161	3.26834	5.01748	3.97547	1.74385	6.46131	2.10364	3.07282	4.57692	7.01687
							ID=gene:Zm00001d028162	0.0162333	0.0115482	0.00853494	0.0142953	0.0070816	0.00627964	0.03984	0.0082894	0.00771837		ID=gene:Zm00001d028162	15.2889	1.00806	0.969837	15.0836	1.55653	1.64276	10.3054	1.03717	NA
							ID=gene:Zm00001d028164	NA	0.00153381	0.00236378	NA	0.00265732	0.00557789	NA	0.00212533	0.00143678		ID=gene:Zm00001d028164	4.30658	5.05596	1.42993	2.66631	1.91148	1.74385	1.58806	2.56875	2.29171
							ID=gene:Zm00001d028165	0.0328874	NA	0.0109408	0.0218288	0.00240383	0.0133045	0.035164	0.00227272	0.00826818		ID=gene:Zm00001d028165	7.8883	0.0754937	6.11948	10.3336	NA	3.89102	9.48557	NA	6.58624
							ID=gene:Zm00001d028167	0.00328944	0.00520831	NA	NA	NA	NA	NA	NA	NA		ID=gene:Zm00001d028167	2.393	0.918485	6.59361	3.70779	0.443013	10.6976	4.40265	NA	3.78939
							ID=gene:Zm00001d028168	0.0104577	0.0134568	0.00801189	0.00906051	0.0118785	0.00763341	0.0109314	0.0155468	0.0184677		ID=gene:Zm00001d028168	NA	NA	0.445261	NA	NA	2.15666	NA	0.364234	NA
							ID=gene:Zm00001d028169	0.153874	0.00438621	0.00411414	0.170165	0.00567822	NA	0.177626	0.00429446	0.0201372		ID=gene:Zm00001d028169	13.6318	NA	1.411	17.2087	NA	0.614975	18.5722	NA	1.49768
							ID=gene:Zm00001d028170	0.00201612	NA	NA	NA	NA	NA	0.00181159	NA	NA		ID=gene:Zm00001d028170	8.20736	0.449354	4.32587	11.281	NA	1.02779	19.9577	NA	2.99536
							ID=gene:Zm00001d028171	0.00202486	0.0032836	NA	0.0130642	0.00198084	NA	0.00253069	0.0031584	0.00649344		ID=gene:Zm00001d028171	0.274645	1.55462	1.99957	0.513895	NA	2.21492	NA	0.902307	1.62114
							ID=gene:Zm00001d028172	NA	0.0338459	0.00270976	NA	0.0372624	0.000765197	NA	0.0283119	0.00285115		ID=gene:Zm00001d028172	NA	9.43841	1.02827	NA	14.4577	NA	NA	18.8417	1.45572
							ID=gene:Zm00001d028173	NA	0.00281245	0.0177219	NA	0.00277162	0.0137805	NA	0.0037155	0.0301586		ID=gene:Zm00001d028173	6.70282	2.00011	5.36154	10.3035	1.21025	10.1156	11.1874	2.04214	5.06435
							ID=gene:Zm00001d028174	0.0630328	0.00577679	0.00420473	0.08757	0.00755306	0.00366432	0.0664328	0.00907635	0.0090115		ID=gene:Zm00001d028174	5.97641	5.2072	1.69083	3.97596	1.58887	1.72243	4.40265	3.95991	1.46836
							ID=gene:Zm00001d028175	NA	NA	0.00325908	NA	0.00119047	0.00625207	NA	0.00701128	0.0041169		ID=gene:Zm00001d028175	2.33568	NA	1.89699	4.61624	NA	1.72243	4.89597	NA	1.46836
							ID=gene:Zm00001d028176	NA	NA	NA	NA	NA	NA	NA	NA	0.00216449		ID=gene:Zm00001d028176	NA	NA	2.33568	NA	NA	4.61624	NA	NA	4.89597
							ID=gene:Zm00001d028177	NA	0.00341555	0.0130103	NA	0.00351056	0.0131405	NA	0.00472309	0.0193519		ID=gene:Zm00001d028177	2.23349	1.23661	1.91518	2.17595	1.32132	4.60219	4.87418	1.64961	2.90498
							ID=gene:Zm00001d028178	0.00359366	0.0340066	0.0156658	0.00273576	0.0347351	NA	0.00731582	0.0253257	0.0534718		ID=gene:Zm00001d028178	3.34701	0.35829	NA	1.16327	0.518151	NA	1.38955	0.983168	NA
							ID=gene:Zm00001d028179	0.00158227	0.00942722	0.0165093	0.014423	0.00485755	0.0345502	0.00872503	0.00610566	0.0198633		ID=gene:Zm00001d028179	NA	NA	0.643413	NA	NA	NA	NA	NA	NA
							ID=gene:Zm00001d028180	0.0159896	0.00193177	0.0224298	0.0168203	0.00141111	0.0186559	0.0482307	0.00291117	0.0303432		ID=gene:Zm00001d028180	4.67946	4.56904	10.3972	3.84646	3.34063	15.2002	1.49768	4.6221	7.30763
							ID=gene:Zm00001d028181	0.0185968	0.000587797	0.0371292	0.00990413	0.000948382	0.0356365	0.0086125	0.00177046	0.0467035		ID=gene:Zm00001d028181	14.0579	7.28688	4.65793	11.1936	6.01454	7.06952	8.48791	3.17014	2.29171
							ID=gene:Zm00001d028182	NA	NA	0.00230281	NA	0.00531233	0.00144071	NA	0.00152427	0.005677		ID=gene:Zm00001d028182	0.156756	1.4306	2.72018	NA	NA	0.614975	NA	1.55046	4.53069
							ID=gene:Zm00001d028183	0.055321	0.00224339	0.00215565	0.0784904	0.00230406	0.00191217	0.0680979	0.00383614	0.00829187		ID=gene:Zm00001d028183	21.3344	1.97127	1.90954	38.3419	0.9468	0.614975	42.648	2.32027	1.58806
							ID=gene:Zm00001d028184	0.056856	0.0084201	0.00636862	0.0643878	0.0130062	0.00785708	0.059148	0.0114099	0.00696193		ID=gene:Zm00001d028184	21.641	2.01856	1.16687	38.3419	2.70982	NA	43.5276	0.451153	NA
							ID=gene:Zm00001d028185	0.00144485	0.00307626	0.0224048	0.0032386	0.00253215	0.0276573	0.00607749	0.00643077	0.0245211		ID=gene:Zm00001d028185	3.88631	0.180213	4.02334	4.70465	NA	2.84185	2.7444	NA	0.79403
							ID=gene:Zm00001d028186	0.00130829	0.027912	0.0374529	0.00216317	0.027856	0.0459728	0.00626613	0.0228969	0.0322126		ID=gene:Zm00001d028186	1.62301	5.02826	4.86113	3.32096	6.29715	5.61873	1.58806	6.44588	2.0932
							ID=gene:Zm00001d028187	0.0803407	0.00235844	0.00185698	0.0732117	0.000247035	0.000825325	0.0624319	0.00420565	0.00297537		ID=gene:Zm00001d028187	19.4829	2.91151	1.11192	21.3798	1.5294	0.877904	18.3831	2.21219	0.760945
							ID=gene:Zm00001d028188	NA	0.00148016	0.00232049	NA	0.0023039	0.000743508	NA	0.00246938	0.00478942		ID=gene:Zm00001d028188	1.14518	0.976311	2.87202	2.67055	1.1724	1.03901	1.49768	0.63202	1.45572
							ID=gene:Zm00001d028189	0.00197717	0.00144003	NA	0.00347464	0.00498037	NA	0.0137381	0.00393749	NA		ID=gene:Zm00001d028189	17.1521	0.804475	3.15789	17.7948	NA	7.53564	17.5146	NA	5.13805
							ID=gene:Zm00001d028191	0.0193939	0.00540507	NA	0.0237333	0.00507561	NA	0.0115876	0.00554746	NA		ID=gene:Zm00001d028191	7.53485	1.36474	0.909776	5.83458	1.23933	NA	10.7495	0.736843	NA
							ID=gene:Zm00001d028193	0.00312498	0.0013856	0.0672685	0.0127799	0.000702703	0.0913226	0.00462961	0.00169067	0.0359307		ID=gene:Zm00001d028193	8.439	6.31843	7.2597	12.5131	4.40352	12.571	9.49768	8.76832	2.29171
							ID=gene:Zm00001d028194	0.00114567	0.00660755	0.0853061	NA	0.00433663	0.107888	0.00168706	0.0104818	0.0373034		ID=gene:Zm00001d028194	24.8079	1.13337	7.2597	45.1002	0.928187	11.956	41.3847	1.64775	2.29171
							ID=gene:Zm00001d028195	NA	0.00114343	0.00022831	NA	NA	NA	NA	0.00166474	0.0031422		ID=gene:Zm00001d028195	9.5869	2.19336	23.0903	12.6426	1.78944	44.2156	16.0799	1.86064	39.6966
							ID=gene:Zm00001d028196	NA	NA	0.00254752	NA	NA	NA	0.00447793	NA	0.00407678		ID=gene:Zm00001d028196	11.8331	NA	0.263201	13.1565	NA	NA	18.2812	NA	NA
							ID=gene:Zm00001d028197	NA	0.00486705	NA	NA	0.0047559	NA	NA	0.0138175	NA		ID=gene:Zm00001d028197	8.11854	0.969562	11.8331	13.7318	0.848242	13.1565	10.5728	NA	18.2812
							ID=gene:Zm00001d028198	NA	0.0145302	NA	NA	0.0129786	NA	NA	0.0140574	NA		ID=gene:Zm00001d028198	NA	0.118292	NA	NA	0.108255	NA	NA	0.179947	NA
							ID=gene:Zm00001d028199	NA	0.00359527	NA	NA	0.00117962	NA	NA	0.00585918	NA		ID=gene:Zm00001d028199	0.997269	2.2045	1.03279	1.62135	2.57418	NA	0.79403	1.20378	1.37798
							ID=gene:Zm00001d028200	NA	0.0151571	NA	NA	0.0371793	NA	NA	0.0136363	NA		ID=gene:Zm00001d028200	0.997269	NA	0.106635	1.62135	NA	NA	0.79403	NA	NA
							ID=gene:Zm00001d028201	0.0746218	0.0025925	0.0427314	0.07433	0.003686	0.0198525	0.0796413	0.00548685	0.0176079		ID=gene:Zm00001d028201	17.0235	6.38599	0.170616	23.4982	6.08444	0.513895	19.3001	5.04372	NA
							ID=gene:Zm00001d028202	0.0170507	0.02879	NA	0.0204413	0.0345199	NA	0.0187106	0.0250548	NA		ID=gene:Zm00001d028202	NA	0.435434	3.4878	NA	NA	9.25319	NA	NA	6.76134
							ID=gene:Zm00001d028203	NA	0.0044628	NA	NA	0.00473893	NA	NA	0.00497993	0.00183823		ID=gene:Zm00001d028203	4.92093	1.3425	1.24515	4.6345	2.10604	1.12887	6.17148	2.05692	2.99536
							ID=gene:Zm00001d028204	NA	0.0126224	NA	NA	0.00717661	NA	NA	0.00869259	0.00169491		ID=gene:Zm00001d028204	8.46399	1.70998	10.3957	11.9609	1.22808	14.7747	11.0575	1.99073	26.6553
							ID=gene:Zm00001d028205	0.0133414	0.000371824	0.00251082	0.00857192	0.000517966	NA	0.0129334	0.0055596	NA		ID=gene:Zm00001d028205	3.36818	0.846386	9.75164	3.89629	2.50946	12.3028	2.29171	2.30082	24.1253
							ID=gene:Zm00001d028206	0.020144	0.00814213	0.0136215	0.014692	0.0105174	0.00907766	0.0190505	0.0015674	0.0125411		ID=gene:Zm00001d028206	NA	0.386314	3.21142	NA	NA	3.89629	NA	NA	2.29171
							ID=gene:Zm00001d028207	0.0496013	0.0116743	NA	0.0330846	0.0118607	NA	0.0294814	0.013069	NA		ID=gene:Zm00001d028207	9.06941	1.60074	2.65738	8.5743	1.41594	4.43263	8.91505	2.69546	3.83458
							ID=gene:Zm00001d028208	NA	0.0125455	0.0147407	NA	0.0079676	0.00963552	NA	0.0378799	0.0325411		ID=gene:Zm00001d028208	6.61983	1.82402	3.32898	9.99554	0.546012	4.55024	8.07719	3.16799	2.08405
							ID=gene:Zm00001d028210	0.0633114	0.00219892	NA	0.0256409	0.00112512	NA	0.0289854	0.00210025	NA		ID=gene:Zm00001d028210	8.63522	0.285553	6.80275	22.9035	0.629537	11.3063	19.0919	0.406302	14.1292
							ID=gene:Zm00001d028211	0.0241633	0.00288584	NA	0.0448705	0.00707111	NA	0.0256274	0.00288708	NA		ID=gene:Zm00001d028211	0.672516	2.1871	7.70276	2.25774	1.61376	6.53556	2.99536	2.4307	9.24051
							ID=gene:Zm00001d028212	0.0117406	0.020359	0.0154293	0.0246439	0.00265957	NA	0.010961	0.020351	0.00694441		ID=gene:Zm00001d028212	NA	0.223937	NA	NA	NA	NA	NA	NA	NA
							ID=gene:Zm00001d028213	0.00141112	0.00210886	0.00974118	0.00168074	0.00284579	0.0131123	0.00236444	0.00426251	0.00943923		ID=gene:Zm00001d028213	0.530129	4.9704	4.50323	NA	5.72119	1.94427	0.661692	8.39151	2.84391
							ID=gene:Zm00001d028214	NA	0.00119381	0.000850251	NA	0.00381539	NA	0.000416666	0.00238108	0.00182959		ID=gene:Zm00001d028214	2.08281	0.513847	3.15323	2.8678	0.284672	2.29143	2.61421	0.789214	3.1371
							ID=gene:Zm00001d028215	0.00140589	NA	NA	0.00189394	NA	NA	0.00157563	NA	NA		ID=gene:Zm00001d028215	0.706597	NA	NA	0.492483	NA	NA	NA	NA	NA
							ID=gene:Zm00001d028216	0.00292798	0.00159274	NA	0.000408496	NA	0.0416663	0.00135135	0.00101214	NA		ID=gene:Zm00001d028216	0.205984	1.35865	NA	NA	1.0989	0.614975	NA	0.590873	NA
							ID=gene:Zm00001d028217	NA	0.000958701	NA	NA	0.00196524	0.0129521	NA	0.0069497	0.00396824		ID=gene:Zm00001d028217	11.7857	1.14573	3.63976	18.1399	1.07568	2.91554	12.3897	1.17128	6.23765
							ID=gene:Zm00001d028218	0.00725597	0.00543398	0.000375375	0.00689142	0.00389329	0.00462962	0.00107564	0.00505649	0.000840334		ID=gene:Zm00001d028218	3.42672	1.22416	NA	2.76636	1.01023	NA	5.39628	1.65802	NA
							ID=gene:Zm00001d028219	NA	0.0115275	0.0167201	0.00447712	0.00667584	0.0129388	NA	0.0131323	0.0121201		ID=gene:Zm00001d028219	0.507857	2.24037	1.3301	0.513895	3.23913	1.47147	4.28566	2.20828	NA
							ID=gene:Zm00001d028220	0.019877	0.00285989	0.00347221	0.0180367	0.00282692	NA	0.0339162	0.00404559	0.00249999		ID=gene:Zm00001d028220	10.6765	1.57296	6.34087	24.078	0.892592	8.2633	18.5617	1.02998	13.5173
							ID=gene:Zm00001d028221	0.0345016	0.00228413	NA	0.0363172	0.00231481	NA	0.0185139	0.0044306	NA		ID=gene:Zm00001d028221	7.91319	16.2302	1.18593	9.45602	16.6673	1.59081	15.6855	22.0844	1.96435
							ID=gene:Zm00001d028222	0.00212549	NA	0.0494946	0.00201265	NA	0.0554996	0.00435213	NA	0.0748018		ID=gene:Zm00001d028222	NA	NA	3.10121	NA	NA	4.09672	NA	NA	1.23138
							ID=gene:Zm00001d028225	NA	0.0157456	0.0661077	NA	0.0183515	0.064486	NA	0.0142578	0.0768974		ID=gene:Zm00001d028225	2.00205	5.45382	30.485	NA	4.78698	32.1698	NA	4.43026	26.9695
							ID=gene:Zm00001d028226	0.0395883	NA	0.0474181	0.052149	NA	0.04723	0.0452844	NA	0.0569166		ID=gene:Zm00001d028226	18.8848	0.226461	30.6038	21.7361	NA	32.6837	17.3868	NA	26.9695
							ID=gene:Zm00001d028227	0.0752983	0.00198074	0.00142042	0.0687478	0.0016093	0.00126492	0.0770634	0.00401988	0.0024557		ID=gene:Zm00001d028227	18.4863	8.97558	0.946073	24.7208	5.17912	NA	15.4507	5.2084	NA
							ID=gene:Zm00001d028228	0.000694443	0.00403359	0.00467324	NA	0.00369389	0.00128205	0.00130056	0.0072968	0.00693005		ID=gene:Zm00001d028228	1.42532	1.50355	7.86599	3.70181	1.54869	5.09255	2.32479	2.27096	3.25088
							ID=gene:Zm00001d028229	NA	0.00244591	0.00179924	NA	0.00170031	0.00166113	NA	0.00250194	0.00173739		ID=gene:Zm00001d028229	0.903559	2.479	6.73819	2.35882	3.81316	16.35	NA	3.01038	23.6342
							ID=gene:Zm00001d028230	NA	0.00118401	0.0026083	NA	0.00311117	NA	NA	0.00518573	0.00412499		ID=gene:Zm00001d028230	3.89859	4.49254	1.90096	4.05425	8.43132	5.41515	3.08574	11.1296	4.9866
							ID=gene:Zm00001d028231	NA	0.00280473	0.00459438	NA	NA	NA	NA	NA	0.0112963		ID=gene:Zm00001d028231	3.83741	1.16183	1.10089	4.59168	0.622312	1.71822	5.1012	NA	2.29171
							ID=gene:Zm00001d028232	0.0193188	0.00897585	0.020336	0.0180907	0.00991783	0.0132196	0.0184588	0.00928803	0.0216998		ID=gene:Zm00001d028232	0.665049	6.25955	2.11098	2.65827	6.92294	4.05952	0.703648	7.77618	3.55565
							ID=gene:Zm00001d028233	0.00526079	0.0223068	0.0135221	0.00598538	0.020823	0.0140038	0.00732282	0.0172394	0.0186611		ID=gene:Zm00001d028233	9.55579	0.391321	NA	11.2617	0.923282	NA	14.3944	NA	0.703648
							ID=gene:Zm00001d028235	0.0322812	0.00274174	0.0756888	0.0207157	0.00249145	0.0899452	0.00944026	0.00355305	0.0837817		ID=gene:Zm00001d028235	6.28046	0.844826	25.1132	4.72047	1.97327	31.906	6.54158	2.61407	33.1805
							ID=gene:Zm00001d028237	0.0109797	0.00133478	NA	0.0179292	0.000606677	NA	0.0220576	0.0038981	NA		ID=gene:Zm00001d028237	11.3099	1.82714	4.82353	15.5441	0.98405	10.2451	10.1075	0.866792	6.87513
							ID=gene:Zm00001d028238	NA	0.00446873	NA	NA	0.00389032	NA	NA	0.00591624	NA		ID=gene:Zm00001d028238	5.00196	1.11047	1.48269	4.84718	0.924739	2.00292	8.74156	0.782217	0.703648
							ID=gene:Zm00001d028240	0.00827205	NA	NA	0.00423815	0.00396825	NA	0.0431033	0.000816993	NA		ID=gene:Zm00001d028240	0.200523	25.7679	9.49549	NA	23.3916	17.2855	0.79403	22.9422	15.3415
							ID=gene:Zm00001d028241	0.00075301	NA	NA	0.00471697	NA	NA	NA	NA	NA		ID=gene:Zm00001d028241	2.31818	31.9626	8.08482	1.64276	17.5356	15.5746	3.00289	23.8714	14.4889
							ID=gene:Zm00001d028243	NA	NA	NA	NA	NA	NA	NA	NA	NA		ID=gene:Zm00001d028243	4.32731	0.381498	18.6589	5.91216	0.213154	25.3807	2.99536	0.610253	28.9228
							ID=gene:Zm00001d028244	0.0203085	0.0098416	0.0504538	0.0100668	0.00746453	0.0497356	0.0147714	0.00705505	0.0614739		ID=gene:Zm00001d028244	3.34516	4.62326	2.19202	1.02779	4.28845	2.87272	0.703648	4.04784	0.79403
							ID=gene:Zm00001d028245	0.050825	0.00157203	0.00127941	0.0540798	0.00217289	0.0119782	0.0629744	0.00272918	0.00140527		ID=gene:Zm00001d028245	2.34079	17.0624	2.00651	3.61581	11.9999	2.28336	1.48881	12.9645	2.32237
							ID=gene:Zm00001d028248	NA	0.00188098	NA	NA	NA	NA	0.00442473	0.000727801	NA		ID=gene:Zm00001d028248	3.48784	NA	1.80398	4.42141	0.368024	1.51181	4.51725	NA	0.703648
							ID=gene:Zm00001d028249	NA	NA	NA	NA	NA	NA	NA	NA	NA		ID=gene:Zm00001d028249	0.430094	2.06903	0.732943	2.00677	3.0731	2.15666	NA	1.22351	NA
							ID=gene:Zm00001d028250	NA	0.00937107	0.0139038	NA	0.00906536	0.00887838	NA	0.0169763	0.0123434		ID=gene:Zm00001d028250	NA	0.637011	NA	NA	NA	NA	NA	NA	NA
							ID=gene:Zm00001d028252	NA	0.000830896	0.0239575	NA	0.000440916	0.0165078	NA	0.000705821	0.0258066		ID=gene:Zm00001d028252	3.03343	1.6462	4.4101	2.74424	2.76651	7.22359	2.96227	1.21543	6.95017
							ID=gene:Zm00001d028254	0.00143973	NA	NA	0.00130645	NA	NA	0.00124912	NA	NA		ID=gene:Zm00001d028254	4.74698	0.487107	0.327372	7.94283	1.39716	NA	4.19661	0.336444	NA
							ID=gene:Zm00001d028255	NA	0.00786719	0.0287172	NA	0.00435413	0.0366321	NA	0.00916832	0.0332443		ID=gene:Zm00001d028255	0.327372	0.100465	0.891212	NA	0.214207	1.54168	NA	NA	NA
							ID=gene:Zm00001d028256	0.00297618	0.00630137	0.000510204	NA	0.00626358	0.00840824	NA	0.0100097	0.00298914		ID=gene:Zm00001d028256	9.20904	1.2845	2.29494	5.00375	1.35064	1.64241	4.92152	0.985598	NA
							ID=gene:Zm00001d028257	0.00142877	NA	0.00745358	0.000688704	0.00987653	0.00813425	0.0076715	0.00126262	0.00375041		ID=gene:Zm00001d028257	3.91215	2.82668	0.665639	4.00159	2.15229	0.942141	3.29312	NA	NA
							ID=gene:Zm00001d028258	0.0191667	NA	NA	0.012088	NA	NA	0.0111725	NA	NA		ID=gene:Zm00001d028258	8.1776	12.2652	2.3925	11.9181	10.4729	3.62391	10.3482	5.95651	1.2607
							ID=gene:Zm00001d028260	NA	0.00140283	0.00575992	NA	NA	NA	NA	0.00131504	NA		ID=gene:Zm00001d028260	NA	4.73041	6.69858	NA	3.03484	11.3712	NA	3.63818	7.79262
							ID=gene:Zm00001d028261	0.00882869	0.00301389	0.184534	0.00789129	0.00505144	0.103986	0.0144995	0.00645601	0.15465		ID=gene:Zm00001d028261	7.257	1.53775	4.21898	6.08137	1.41423	3.87909	7.03489	1.98016	5.14047
							ID=gene:Zm00001d028262	0.0145387	0.00213479	0.000595237	0.0137577	0.00204835	0.00536858	0.0132813	0.00431198	0.00247524		ID=gene:Zm00001d028262	3.93142	1.0968	2.4917	4.33753	1.34217	4.00859	NA	1.16863	NA
							ID=gene:Zm00001d028263	0.0109211	0.00183983	0.00887581	0.0184758	0.00274634	0.0182839	0.0311816	0.0035803	0.0225508		ID=gene:Zm00001d028263	5.80406	1.29473	1.60559	5.43023	0.878935	0.963553	5.37745	NA	0.703648
							ID=gene:Zm00001d028264	NA	0.00898882	0.0109523	NA	0.00569244	0.0652167	NA	0.00940036	0.0558725		ID=gene:Zm00001d028264	3.46342	1.088	7.53226	3.81486	0.594898	6.46085	5.64534	0.841747	9.59398
							ID=gene:Zm00001d028265	0.0257746	0.000781264	NA	0.0219153	0.00111045	NA	0.0276065	0.000942124	NA		ID=gene:Zm00001d028265	10.6229	2.24129	3.01485	11.2276	1.1403	3.77801	12.9185	1.03887	NA
							ID=gene:Zm00001d028266	NA	NA	0.00173714	NA	NA	0.000904158	NA	NA	0.00326108		ID=gene:Zm00001d028266	2.86313	0.771072	4.68761	3.50033	0.561395	4.64781	3.63284	NA	2.66989
							ID=gene:Zm00001d028267	0.00417367	0.00085352	NA	NA	NA	NA	0.00223214	0.00187898	NA		ID=gene:Zm00001d028267	NA	6.94485	4.83957	NA	7.10345	4.99289	NA	9.25747	7.30763
							ID=gene:Zm00001d028268	0.013134	0.00850671	0.0094464	0.00969278	0.00720952	0.0100504	0.0111496	0.0115317	0.00991474		ID=gene:Zm00001d028268	0.156756	NA	0.0853079	NA	NA	NA	NA	NA	NA
							ID=gene:Zm00001d028269	0.136889	0.0104372	0.0154638	0.142643	0.00575434	0.0117494	0.124823	0.00846847	0.0131581		ID=gene:Zm00001d028269	12.4193	0.32263	NA	15.4806	0.306006	NA	13.6628	0.142863	NA
							ID=gene:Zm00001d028270	0.025865	0.00720652	0.00324551	0.0267469	0.00757687	0.00885986	0.030571	0.00905247	0.0105263		ID=gene:Zm00001d028270	NA	0.0467441	0.679625	NA	NA	0.899316	NA	NA	NA
							ID=gene:Zm00001d028271	NA	NA	0.0182291	NA	NA	NA	NA	NA	NA		ID=gene:Zm00001d028271	0.274645	NA	NA	0.614975	NA	NA	NA	NA	NA
							ID=gene:Zm00001d028272	NA	0.0104555	0.134298	NA	0.0103806	0.133328	NA	0.0127727	0.141789		ID=gene:Zm00001d028272	18.877	4.53954	13.7553	28.4699	4.39659	16.9569	24.908	3.80808	12.7894
							ID=gene:Zm00001d028273	NA	NA	0.192155	0.00285714	NA	0.190615	0.0016129	NA	0.198172		ID=gene:Zm00001d028273	3.44653	9.7577	5.28959	6.65073	9.90603	5.70615	1.49768	10.306	4.94062
							ID=gene:Zm00001d028274	0.0141272	0.000865787	0.0501285	0.0146036	0.00228865	0.0487943	0.0110546	0.00359956	0.0493178		ID=gene:Zm00001d028274	1.5144	NA	4.17052	2.38377	NA	6.2927	2.80438	NA	4.46748
							ID=gene:Zm00001d028275	0.07247	0.00388818	0.0160341	0.0668353	0.000490196	0.0179223	0.0646104	0.00122952	0.0172195		ID=gene:Zm00001d028275	10.5685	NA	3.4946	13.9266	0.757892	4.65765	16.5102	NA	4.59901
							ID=gene:Zm00001d028276	0.0227856	0.0123048	0.0380816	0.0203262	0.00947393	0.0171295	0.0252435	0.00885089	0.0236832		ID=gene:Zm00001d028276	2.00653	0.743794	1.34064	1.02779	0.886026	1.84917	1.4073	NA	0.79403
							ID=gene:Zm00001d028277	0.0165488	0.0103814	0.0125794	0.0179875	0.0120578	0.0164619	0.0170703	0.0108263	0.0150634		ID=gene:Zm00001d028277	0.685734	0.0789209	0.0781989	NA	NA	NA	NA	NA	NA
							ID=gene:Zm00001d028278	0.0173494	0.00403224	0.0883524	0.0593979	NA	0.0999466	0.0221174	NA	0.110098		ID=gene:Zm00001d028278	0.368769	0.356681	12.9172	NA	NA	19.5552	0.703648	NA	14.4265
							ID=gene:Zm00001d028279	0.046261	0.00168145	0.0167936	0.0590463	0.00459741	0.0112745	0.052123	0.00485277	0.015306		ID=gene:Zm00001d028279	3.86899	1.56215	12.8086	2.96258	2.19439	13.571	4.33648	1.76206	7.29259
							ID=gene:Zm00001d028280	0.0397113	0.0116868	0.0162848	0.0365914	0.00620106	0.0154067	0.0294211	0.0176738	0.0121119		ID=gene:Zm00001d028280	24.121	3.30336	3.83779	26.7886	4.75702	2.67055	33.1646	1.85942	1.37798
							ID=gene:Zm00001d028281	0.0126654	0.00626647	0.068504	0.0150105	0.00929329	0.0646055	0.0123095	0.0102362	0.0587641		ID=gene:Zm00001d028281	NA	0.473933	15.969	1.22995	NA	23.481	NA	NA	11.0763
							ID=gene:Zm00001d028282	0.0841954	NA	0.0472375	0.0794037	NA	0.0533832	0.071393	0.00176056	0.0613662		ID=gene:Zm00001d028282	16.5452	6.15541	9.50016	23.481	NA	13.3737	10.2823	NA	6.99723
							ID=gene:Zm00001d028284	0.0869488	0.00134748	0.00617204	0.0836892	0.00120382	0.00867046	0.08727	0.00278571	0.00410231		ID=gene:Zm00001d028284	2.18512	0.704762	7.09436	4.35016	0.312487	5.58188	2.93429	NA	2.19245
							ID=gene:Zm00001d028285	0.0713702	0.00625928	0.091182	0.0706214	0.00680614	0.0858125	0.0420181	0.0078781	0.0984653		ID=gene:Zm00001d028285	4.68277	1.98315	6.10973	4.49584	1.58504	7.17305	4.10462	1.9837	7.98896
							ID=gene:Zm00001d028286	0.0293915	NA	0.125967	0.033214	NA	0.13281	0.0132782	NA	0.135676		ID=gene:Zm00001d028286	10.7697	NA	21.375	15.9744	NA	23.0808	4.48793	NA	23.6476
							ID=gene:Zm00001d028287	0.0223933	0.00223213	0.169768	0.0449324	NA	0.17719	0.0172388	NA	0.163556		ID=gene:Zm00001d028287	3.39002	0.578279	26.4136	6.40429	NA	25.4884	0.67433	NA	30.126
							ID=gene:Zm00001d028288	0.0060294	NA	0.0881209	0.0208333	NA	0.0978106	NA	NA	0.0877094		ID=gene:Zm00001d028288	2.16488	NA	3.23442	1.74385	NA	6.40429	3.78939	NA	0.908879
							ID=gene:Zm00001d028293	0.0133882	0.00518921	0.010858	0.0102455	0.00556479	0.0118003	0.015756	0.00571395	0.0178495		ID=gene:Zm00001d028293	2.81092	1.52949	7.6552	2.05558	1.66452	3.44207	1.96435	2.14791	4.40131
							ID=gene:Zm00001d028294	0.0111479	0.00249094	0.0304945	0.0222881	NA	0.0396351	0.0063276	0.00314789	0.0322887		ID=gene:Zm00001d028294	2.90176	3.96268	9.35719	2.13104	6.68456	5.26279	2.30811	7.08053	7.45746
							ID=gene:Zm00001d028295	NA	0.0130013	NA	NA	0.0120899	0.00741682	NA	0.0191627	0.0267856		ID=gene:Zm00001d028295	3.4626	0.79337	9.8852	7.04213	0.802927	8.17801	3.87977	0.464345	8.36393
							ID=gene:Zm00001d028296	NA	0.00581036	0.00123922	NA	0.0082073	0.00163398	NA	0.00772564	NA		ID=gene:Zm00001d028296	2.98335	8.53311	1.49651	2.25774	3.65836	0.204992	3.0107	5.78493	0.595522
							ID=gene:Zm00001d028297	0.0018058	0.00157828	NA	0.000559856	0.00116452	NA	0.0021076	0.00648418	NA		ID=gene:Zm00001d028297	0.483063	0.581901	2.16136	NA	0.562395	2.75022	NA	0.360054	2.29171
							ID=gene:Zm00001d028298	0.0502513	0.00768266	NA	0.0671018	0.0123193	NA	0.0279387	0.00834302	NA		ID=gene:Zm00001d028298	12.3805	5.7477	7.03455	15.1724	4.90367	11.267	15.0386	6.54859	11.472
							ID=gene:Zm00001d028299	0.0351888	0.024228	0.0555211	0.0773694	0.0291565	0.0550497	0.065967	0.0270769	0.0686669		ID=gene:Zm00001d028299	5.47193	12.3137	1.82035	6.43696	11.4817	1.0004	6.76053	15.5715	2.20133
							ID=gene:Zm00001d028302	0.0124561	0.0122802	0.00963376	0.00877754	0.0156347	0.0120237	0.015974	0.0144905	0.0131186		ID=gene:Zm00001d028302	NA	0.0701083	NA	NA	0.0912779	1.12887	NA	NA	0.595522
							ID=gene:Zm00001d028303	NA	NA	0.0237988	NA	NA	0.0231417	NA	0.00357141	0.0213047		ID=gene:Zm00001d028303	9.32779	3.15349	11.6487	15.2833	2.92246	7.22783	23.2686	0.621912	6.30381
							ID=gene:Zm00001d028304	0.00208332	0.00595236	0.0312497	0.00510202	NA	NA	0.0170454	NA	NA		ID=gene:Zm00001d028304	0.188388	6.02867	10.7635	1.02779	4.06284	7.07473	NA	2.92997	5.148
							ID=gene:Zm00001d028305	NA	NA	0.000822366	NA	NA	0.00142045	NA	NA	0.00561796		ID=gene:Zm00001d028305	2.41275	NA	1.78708	3.38661	NA	2.70952	0.351824	NA	0.893284
							ID=gene:Zm00001d028307	0.0346698	0.000174155	NA	0.0408657	0.00514227	NA	0.0510489	0.00334937	NA		ID=gene:Zm00001d028307	12.5833	2.75228	4.38594	14.6852	1.84882	8.33207	17.7371	1.89397	4.6762
							ID=gene:Zm00001d028308	NA	0.00034674	0.0123423	0.00694443	NA	0.0141371	0.00297618	0.00259312	0.0125688		ID=gene:Zm00001d028308	7.5897	0.883485	1.01869	10.0405	NA	1.84493	10.2011	4.21048	0.827115
							ID=gene:Zm00001d028309	NA	0.00144464	0.000672041	NA	NA	0.00121654	NA	0.00559223	0.00177304		ID=gene:Zm00001d028309	1.12257	1.38747	5.6005	4.19044	2.38235	2.00677	1.37287	0.703373	2.82993
							ID=gene:Zm00001d028311	NA	0.00590851	0.00160513	NA	NA	NA	NA	NA	0.00152855		ID=gene:Zm00001d028311	0.248197	1.90908	1.10899	0.47107	1.97981	NA	3.88111	1.60916	1.2607
							ID=gene:Zm00001d028312	0.00483965	0.0228003	0.0100758	0.00802905	0.0205887	0.00956672	0.00830818	0.0174931	0.0132568		ID=gene:Zm00001d028312	0.579741	4.86509	NA	0.535307	4.07296	NA	NA	2.10054	NA
							ID=gene:Zm00001d028313	NA	0.00686987	0.00821956	NA	0.00943245	0.0164229	NA	0.00945475	0.0124148		ID=gene:Zm00001d028313	1.19574	NA	1.86693	3.18445	NA	3.13175	3.69901	NA	4.40131
							ID=gene:Zm00001d028314	0.0262932	0.000694444	0.0236408	0.0368275	NA	0.0189881	0.0299187	0.00329161	0.020997		ID=gene:Zm00001d028314	1.87277	0.861959	0.349289	0.492483	NA	NA	3.40339	1.77527	NA
							ID=gene:Zm00001d028315	0.008482	0.00340759	0.00570485	0.00896648	0.00277415	0.00831053	0.01072	0.0219868	0.00825255		ID=gene:Zm00001d028315	0.510159	NA	NA	NA	NA	1.02496	NA	NA	NA
							ID=gene:Zm00001d028317	0.0130781	0.000172652	0.14614	0.00179425	0.00275512	0.155476	0.00957076	0.00184906	0.163225		ID=gene:Zm00001d028317	2.87671	1.92761	2.29576	1.52728	0.511804	3.21145	2.23307	2.18656	0.67433
							ID=gene:Zm00001d028318	NA	NA	NA	NA	NA	NA	NA	NA	NA		ID=gene:Zm00001d028318	NA	0.908262	7.82753	0.614975	0.917874	13.7314	NA	1.17132	12.1861
							ID=gene:Zm00001d028319	NA	0.000358262	0.0152343	NA	0.000641025	0.0127961	NA	0.00112687	0.0106498		ID=gene:Zm00001d028319	8.67963	1.53196	18.6593	15.2959	2.84907	10.5726	10.6586	1.60018	12.7155
							ID=gene:Zm00001d028320	0.022794	0.00934191	0.00838759	0.0125996	0.0103842	0.013007	0.0110921	0.0143996	0.0136891		ID=gene:Zm00001d028320	8.62099	NA	NA	6.52537	NA	NA	7.30467	NA	NA
							ID=gene:Zm00001d028323	NA	NA	NA	NA	NA	NA	NA	NA	NA		ID=gene:Zm00001d028323	0.921744	4.25958	0.866859	0.614975	6.12896	0.685193	0.79403	4.52992	0.79403
							ID=gene:Zm00001d028325	0.0226878	0.0359189	0.00881598	0.024109	0.0436017	0.0221344	0.0313732	0.0369219	0.0179076		ID=gene:Zm00001d028325	1.54824	3.94298	1.14936	1.71681	5.27241	1.54168	2.87189	3.3597	1.58806
							ID=gene:Zm00001d028326	NA	NA	0.0551018	NA	NA	0.0617168	NA	NA	0.060707		ID=gene:Zm00001d028326	NA	NA	4.33213	NA	NA	7.16915	NA	NA	2.97491
							ID=gene:Zm00001d028327	0.0141166	0.00473135	0.0134846	0.0160737	0.00685978	0.0106324	0.0138737	0.0168567	0.014072		ID=gene:Zm00001d028327	2.27093	NA	0.368769	3.22129	NA	NA	0.703648	NA	NA
							ID=gene:Zm00001d028328	NA	0.00972827	NA	NA	0.00581766	NA	NA	0.0111228	NA		ID=gene:Zm00001d028328	0.287785	1.35449	NA	0.614975	NA	0.614975	0.703648	0.882256	NA
							ID=gene:Zm00001d028330	NA	0.00606777	NA	NA	0.00405093	NA	0.00287355	0.012332	0.0217389		ID=gene:Zm00001d028330	7.68389	0.786408	4.67529	8.79263	0.372211	2.38409	8.22621	0.395205	2.5806
							ID=gene:Zm00001d028331	NA	NA	0.000746964	NA	NA	0.00388527	NA	0.00198412	0.00308459		ID=gene:Zm00001d028331	0.736497	6.95263	2.25469	NA	8.56692	NA	NA	7.06172	1.34866
							ID=gene:Zm00001d028332	0.0306641	0.00455987	NA	0.0236795	0.00704483	NA	0.0237599	0.00578401	0.00357139		ID=gene:Zm00001d028332	12.1105	1.83052	7.8801	25.2539	0.88163	9.35636	29.2351	1.1702	8.22621
							ID=gene:Zm00001d028333	0.0458254	0.0100407	0.0303959	0.0277165	0.0158525	0.017061	0.084611	0.0280628	0.0220464		ID=gene:Zm00001d028333	1.96271	0.230562	12.5744	2.23212	NA	27.0989	0.79403	NA	30.6424
							ID=gene:Zm00001d028335	NA	0.015369	NA	NA	0.014675	NA	NA	0.0169348	NA		ID=gene:Zm00001d028335	NA	NA	0.348509	NA	NA	NA	NA	NA	NA
							ID=gene:Zm00001d028336	0.0257174	0.0179804	0.0250292	0.0188062	0.0195206	0.0254038	0.0201966	0.0192018	0.0225833		ID=gene:Zm00001d028336	NA	0.0820712	0.422086	0.513895	NA	NA	1.4073	NA	NA
							ID=gene:Zm00001d028337	0.00668461	0.0174398	0.0290253	0.0148696	0.0179972	0.018583	0.00931371	0.018679	0.0197367		ID=gene:Zm00001d028337	NA	0.783492	0.81929	NA	1.33258	NA	NA	1.04652	NA
							ID=gene:Zm00001d028338	0.0233211	0.00710988	0.0807765	0.0153582	0.0113016	0.101602	0.0204934	0.00658507	0.0837235		ID=gene:Zm00001d028338	4.44439	4.15709	3.80258	2.17945	1.89443	2.77164	2.92919	0.668923	3.48624
							ID=gene:Zm00001d028339	0.0864354	0.00645672	0.00370966	0.0825669	0.00692526	0.00270562	0.0793034	0.00927402	0.0127486		ID=gene:Zm00001d028339	22.2758	2.14984	4.27259	23.0491	2.20985	1.08605	18.2863	2.52591	2.29171
							ID=gene:Zm00001d028340	0.0093322	0.0136152	0.00636379	0.0108218	0.00825559	0.00566115	0.011756	0.0169933	0.00809991		ID=gene:Zm00001d028340	NA	0.26126	0.170616	1.02779	NA	NA	NA	NA	NA
							ID=gene:Zm00001d028341	0.0204846	0.0152092	0.0249157	0.0308183	0.01543	0.0191874	0.0298486	0.0133848	0.0147849		ID=gene:Zm00001d028341	2.5513	0.633434	NA	4.18237	0.939441	NA	2.02299	0.536802	NA
							ID=gene:Zm00001d028343	0.0100839	0.0151505	0.0126447	0.00646186	0.0206598	0.00535148	0.0134728	0.0216384	0.0119602		ID=gene:Zm00001d028343	1.48608	0.823067	NA	2.30198	NA	0.614975	2.33609	1.01799	NA
							ID=gene:Zm00001d028344	0.00290767	0.00120309	0.00991092	0.00401353	0.00785137	0.0158167	0.00353214	0.00360245	0.0136581		ID=gene:Zm00001d028344	0.263201	4.10249	1.06759	0.299772	4.03151	NA	NA	7.47597	2.95474
							ID=gene:Zm00001d028347	0.0267064	NA	0.0918608	0.0286564	NA	0.0864526	0.038138	NA	0.100254		ID=gene:Zm00001d028347	0.590982	NA	2.87765	2.61612	NA	3.98017	0.703648	NA	4.81312
							ID=gene:Zm00001d028348	NA	0.00554155	0.0259716	NA	NA	0.0302296	0.0357141	0.00294116	0.029978		ID=gene:Zm00001d028348	11.3971	1.96973	17.212	14.1923	NA	13.5478	10.7135	0.33191	13.4909
							ID=gene:Zm00001d028349	0.0156903	NA	NA	0.0136023	0.00624997	NA	0.0187521	0.00431032	NA		ID=gene:Zm00001d028349	5.97213	0.532237	21.2176	4.81872	0.984167	21.1786	3.84802	NA	19.3474
							ID=gene:Zm00001d028351	0.0224657	0.0120751	0.0176181	0.0319007	0.0127059	0.00438594	0.0346471	0.0142525	0.00892853		ID=gene:Zm00001d028351	0.918058	0.0446638	2.02436	1.76947	NA	0.614975	NA	NA	0.79403
							ID=gene:Zm00001d028352	0.198451	0.0020994	0.0101365	0.186317	0.00216322	0.021969	0.174256	0.00675166	0.00786696		ID=gene:Zm00001d028352	34.873	2.36912	7.11945	33.0233	1.27918	5.47903	27.8397	1.70997	2.29171
							ID=gene:Zm00001d028354	0.0592727	0.00720735	0.0127125	0.0793206	0.00633032	0.0248943	0.0677741	0.0104089	0.0165765		ID=gene:Zm00001d028354	1.74119	1.80892	2.33577	3.28553	1.2373	2.30757	1.49768	1.89477	2.22554
							ID=gene:Zm00001d028355	0.0801241	0.00597048	0.0433871	0.0922037	0.00762132	0.0541118	0.075553	0.00700521	0.0393143		ID=gene:Zm00001d028355	12.4957	2.04817	0.294316	20.1663	2.25455	NA	7.1831	2.87653	NA
							ID=gene:Zm00001d028356	0.0154126	NA	0.0183357	0.00959757	NA	0.022484	0.00984405	NA	0.0113476		ID=gene:Zm00001d028356	18.8017	NA	5.22624	18.3848	NA	3.33253	19.2318	NA	3.2014
							ID=gene:Zm00001d028357	0.0599408	NA	0.0357986	0.073458	0.00416666	0.0438436	0.0497189	0.00138889	0.0473327		ID=gene:Zm00001d028357	2.13319	0.194924	16.892	2.40975	2.62473	11.5502	0.703648	NA	11.316
							ID=gene:Zm00001d028358	0.0132396	0.0085907	0.0373974	0.0200974	0.00769044	0.0333867	0.0245655	0.0106693	0.0320353		ID=gene:Zm00001d028358	15.2481	0.727917	1.44212	8.85619	0.962803	2.52665	11.5209	0.607443	1.49768
							ID=gene:Zm00001d028359	0.0183381	0.00144564	0.0169716	0.014529	0.0017957	0.0133432	0.0183586	0.00280241	0.0578385		ID=gene:Zm00001d028359	3.00515	3.92439	2.25817	4.45124	3.5676	2.44833	2.29171	6.85383	3.55241
							ID=gene:Zm00001d028360	0.000658166	0.00633256	0.00268014	0.00073972	0.00419549	0.00320305	0.00320648	0.0326747	0.00301061		ID=gene:Zm00001d028360	4.13338	4.51535	3.42548	3.86819	4.40091	3.09983	7.32754	4.13466	2.99536
							ID=gene:Zm00001d028361	0.00254673	0.000823809	0.0185313	0.00263938	NA	0.0175963	0.00297708	0.00213147	0.0232924		ID=gene:Zm00001d028361	NA	0.857999	6.37397	NA	0.61683	7.91685	NA	NA	3.05265
							ID=gene:Zm00001d028362	0.0221234	NA	0.0188342	0.0181105	NA	0.0172746	0.0309235	NA	0.0147939		ID=gene:Zm00001d028362	4.30218	2.37305	1.37126	8.05898	1.385	0.513895	3.61509	2.26095	0.760945
							ID=gene:Zm00001d028363	0.00159269	0.000777557	0.0244876	NA	0.000896215	0.0189616	0.00299424	0.00163918	0.00960793		ID=gene:Zm00001d028363	1.24178	3.02105	3.24911	1.08605	3.17441	3.57791	0.703648	2.48866	2.62524
							ID=gene:Zm00001d028365	NA	0.00540841	NA	0.0416663	0.00634859	NA	NA	0.0141338	NA		ID=gene:Zm00001d028365	15.4138	0.745395	NA	21.7241	NA	NA	28.2017	0.710756	NA
							ID=gene:Zm00001d028366	NA	0.0922547	NA	NA	0.0722932	NA	0.011111	0.0945936	NA		ID=gene:Zm00001d028366	11.3201	2.49508	5.04529	32.3098	3.0079	7.74099	18.5537	2.88913	4.24423
							ID=gene:Zm00001d028367	NA	0.000451749	NA	NA	0.00101626	NA	NA	NA	NA		ID=gene:Zm00001d028367	3.40293	0.344609	4.87552	1.64276	NA	6.39658	4.195	NA	2.90498
							ID=gene:Zm00001d028368	NA	0.00597323	0.00425343	NA	0.00715652	0.00629134	NA	0.00771425	0.00696401		ID=gene:Zm00001d028368	2.91663	2.41794	9.06528	3.82084	2.10363	11.5134	0.79403	3.74507	10.1271
							ID=gene:Zm00001d028369	0.0575782	0.00240951	0.0183782	0.0622377	0.00160607	0.0212148	0.0683445	0.00251804	0.0206216		ID=gene:Zm00001d028369	0.614029	1.41998	2.9163	1.08183	0.550067	3.82505	NA	NA	2.33905
							ID=gene:Zm00001d028370	0.0186728	0.000854388	0.0148055	0.0226198	0.000331125	0.0153789	0.0190915	0.00279025	0.0171145		ID=gene:Zm00001d028370	2.57826	3.49454	4.69314	3.82505	3.47347	7.06071	2.33905	2.62873	8.59874
							ID=gene:Zm00001d028371	0.00112811	NA	0.0118104	0.000742992	NA	0.0270357	0.00158642	NA	0.0236882		ID=gene:Zm00001d028371	1.15216	2.99686	16.2052	NA	1.3626	12.7949	NA	7.55178	12.5258
							ID=gene:Zm00001d028372	0.0476757	0.00140704	0.00100382	0.0575322	0.00113388	0.00594664	0.0583338	0.00345976	0.00440965		ID=gene:Zm00001d028372	1.57806	0.544689	NA	1.47745	0.25156	0.563727	0.67433	1.0538	2.18358
							ID=gene:Zm00001d028373	0.0176946	0.00177385	0.00197481	0.0120359	0.00119654	0.0187217	0.0228918	0.00614511	0.0106631		ID=gene:Zm00001d028373	5.28433	0.587651	6.64512	5.32812	0.207886	5.10557	4.37576	0.226983	6.30811
							ID=gene:Zm00001d028374	0.0967639	NA	0.02595	0.0834369	NA	0.0381518	0.0804255	NA	0.0185997		ID=gene:Zm00001d028374	24.1812	1.32797	17.2105	21.9712	NA	14.4489	23.6167	NA	9.81695
							ID=gene:Zm00001d028375	0.0040088	0.00618839	0.0347188	0.002983	0.00642995	0.036215	0.00786755	0.0109972	0.037428		ID=gene:Zm00001d028375	0.770785	7.5064	10.3222	NA	5.06804	7.6834	NA	7.15524	15.781
							ID=gene:Zm00001d028377	0.00191188	0.000724637	0.0178118	0.00304858	NA	0.0133845	0.00538248	0.00300544	0.0177292		ID=gene:Zm00001d028377	10.3288	0.160301	1.08074	8.67573	NA	0.640599	10.1569	NA	1.4073
							ID=gene:Zm00001d028378	0.0218755	0.00913741	0.0153137	0.0146926	0.00297619	0.0171007	0.0169228	0.00287356	0.0117357		ID=gene:Zm00001d028378	NA	NA	NA	NA	NA	NA	NA	NA	NA
							ID=gene:Zm00001d028379	NA	NA	0.0227944	NA	NA	0.00267598	NA	NA	0.0163495		ID=gene:Zm00001d028379	NA	NA	1.18861	NA	NA	1.12887	NA	NA	0.727861
							ID=gene:Zm00001d028380	NA	0.0107966	0.00579088	NA	0.0106946	0.00498018	NA	0.0126509	0.00253195		ID=gene:Zm00001d028380	NA	2.31306	3.37957	NA	2.05949	4.54287	NA	3.00228	3.69658
							ID=gene:Zm00001d028382	NA	0.0186907	0.0216486	NA	0.0138108	0.0517128	NA	0.0118091	0.0225478		ID=gene:Zm00001d028382	NA	0.0276096	NA	0.589351	NA	NA	NA	0.240615	NA
							ID=gene:Zm00001d028384	NA	0.00288531	0.0290243	NA	0.00253846	0.0166651	NA	0.00110616	0.0122558		ID=gene:Zm00001d028384	0.844287	1.75556	0.902904	1.052	1.75712	0.614975	2.75462	1.19407	1.43904
							ID=gene:Zm00001d028385	0.0112072	0.00028667	0.00869774	0.0150293	0.00172585	0.0297086	0.00942149	0.00236955	0.0104155		ID=gene:Zm00001d028385	1.41947	0.986323	6.54056	1.66839	2.7919	6.06488	0.79403	1.30227	13.602
							ID=gene:Zm00001d028386	0.000668567	0.000368439	0.0195895	0.00238095	NA	0.0129127	0.00179334	0.00571899	0.00808575		ID=gene:Zm00001d028386	5.58789	5.13321	0.660036	7.97546	5.95624	2.95415	5.08856	7.10114	0.732967
							ID=gene:Zm00001d028388	NA	0.00146764	0.0118467	NA	0.00056561	0.00981137	NA	0.00186049	0.00656242		ID=gene:Zm00001d028388	20.0434	0.13063	0.961724	35.8742	NA	1.12887	25.0756	NA	2.22931
							ID=gene:Zm00001d028389	0.00245097	NA	0.00167667	NA	NA	0.0131372	0.0141093	NA	0.00326796		ID=gene:Zm00001d028389	2.21297	6.28013	10.4437	2.28163	5.18266	12.2105	0.879561	6.21011	4.12157
							ID=gene:Zm00001d028390	0.00978799	NA	0.0354165	0.0125395	NA	NA	0.0136642	NA	0.0208332		ID=gene:Zm00001d028390	0.628048	NA	NA	NA	NA	NA	NA	NA	NA
							ID=gene:Zm00001d028391	0.0442077	NA	0.0100381	0.0325766	NA	NA	0.0436025	NA	0.00213829		ID=gene:Zm00001d028391	7.2541	6.20669	3.48971	9.52627	0.392709	3.25987	11.3243	4.9134	5.88259
							ID=gene:Zm00001d028392	NA	0.000772457	NA	NA	NA	NA	NA	0.00320591	NA		ID=gene:Zm00001d028392	5.16043	5.93236	4.25486	8.80211	8.39413	6.90067	9.72146	12.3343	3.8709
							ID=gene:Zm00001d028393	0.0135059	0.0150016	NA	0.00746266	0.00726731	NA	0.0328982	0.0131797	NA		ID=gene:Zm00001d028393	NA	NA	NA	NA	NA	NA	NA	NA	NA
							ID=gene:Zm00001d028394	0.0140645	0.0183909	NA	0.00556626	0.005597	NA	0.0136224	0.0435229	NA		ID=gene:Zm00001d028394	NA	NA	NA	NA	NA	NA	NA	NA	NA
							ID=gene:Zm00001d028395	0.00480764	NA	0.0201865	0.0208331	NA	0.0062794	0.0108695	NA	0.0326917		ID=gene:Zm00001d028395	NA	NA	NA	NA	NA	NA	NA	NA	NA
							ID=gene:Zm00001d028396	0.0157238	0.00425137	0.00761826	0.0151699	0.00813595	0.00640926	0.0156788	0.0075595	0.00644465		ID=gene:Zm00001d028396	11.1018	2.41554	11.9215	10.5432	1.70099	8.00986	8.17589	1.56248	6.21343
							ID=gene:Zm00001d028397	0.125666	0.00220255	NA	0.126718	0.00160211	NA	0.116105	0.00274618	0.012195		ID=gene:Zm00001d028397	9.33744	6.32421	9.61743	5.26841	8.01178	21.7367	6.0811	8.88833	19.04
							ID=gene:Zm00001d028398	NA	NA	0.0114919	NA	NA	0.0104785	0.0166666	NA	0.0580894		ID=gene:Zm00001d028398	6.04577	1.14755	7.22893	10.6969	0.835043	5.87044	6.71749	NA	3.10348
							ID=gene:Zm00001d028399	NA	NA	NA	NA	NA	NA	NA	NA	NA		ID=gene:Zm00001d028399	7.38564	13.2611	7.88324	15.9267	23.4161	10.0293	14.2984	14.1485	11.1132
							ID=gene:Zm00001d028400	NA	NA	NA	NA	NA	NA	0.00221238	0.0238093	NA		ID=gene:Zm00001d028400	7.33883	4.37193	7.06089	11.8563	4.9178	7.94807	6.50554	4.77493	13.9544
							ID=gene:Zm00001d028401	0.00357141	NA	NA	0.00602407	NA	NA	0.0149253	NA	NA		ID=gene:Zm00001d028401	3.6728	0.105321	13.3165	2.48627	NA	12.9041	0.703648	NA	11.5384
							ID=gene:Zm00001d028402	NA	NA	NA	NA	NA	NA	NA	NA	NA		ID=gene:Zm00001d028402	NA	NA	6.48684	NA	NA	4.83843	NA	NA	3.48248
							ID=gene:Zm00001d028404	NA	NA	NA	NA	0.0312499	NA	NA	NA	NA		ID=gene:Zm00001d028404	0.327372	5.13255	2.30978	0.492483	NA	5.98521	1.49768	NA	1.93503
							ID=gene:Zm00001d028405	NA	NA	NA	NA	NA	NA	NA	NA	NA		ID=gene:Zm00001d028405	5.0587	0.495488	10.3439	5.77282	NA	23.1622	3.0704	NA	15.1328
							ID=gene:Zm00001d028406	0.0084072	NA	0.00478064	0.00618692	NA	0.00448404	0.0118263	NA	0.0109896		ID=gene:Zm00001d028406	9.73313	11.7261	13.8618	11.7573	7.441	14.5637	6.90174	1.72377	7.37407
							ID=gene:Zm00001d028408	0.0097786	NA	0.0477992	0.0132447	0.00230414	0.0670892	0.00715382	0.00151975	0.026696		ID=gene:Zm00001d028408	NA	15.542	3.39474	NA	7.72835	4.19288	0.79403	6.26037	3.11506
							ID=gene:Zm00001d028409	0.0275544	0.00994796	0.0249015	0.0398138	0.0103441	0.041822	0.0178827	0.0130237	0.0261182		ID=gene:Zm00001d028409	10.0069	0.762412	7.89898	9.22371	0.295342	6.6669	2.84876	0.664364	5.71957
							ID=gene:Zm00001d028410	0.115053	0.000679976	0.00894848	0.127735	0.000254065	0.0100299	0.158654	0.00360121	0.0174097		ID=gene:Zm00001d028410	27.1698	0.258044	7.11864	35.2109	NA	2.86535	35.4663	NA	2.90498
							ID=gene:Zm00001d028412	0.117442	0.00168629	0.0167373	0.112804	0.00205191	0.0276826	0.109179	0.0043962	0.0180265		ID=gene:Zm00001d028412	10.4404	4.88501	19.2573	13.8307	3.9188	19.5861	8.9936	4.35493	15.3657
							ID=gene:Zm00001d028413	0.00016801	0.00220765	0.0403587	0.00146199	0.000946969	0.0391716	NA	0.00244788	0.0878196		ID=gene:Zm00001d028413	NA	NA	8.64242	NA	NA	8.95834	NA	NA	5.15875
							ID=gene:Zm00001d028414	0.00102537	0.00101111	0.00531402	0.00168566	0.00129776	0.0104775	0.000636186	0.000797944	0.00717926		ID=gene:Zm00001d028414	2.8902	1.26482	NA	0.492483	0.135712	NA	NA	1.2691	NA
							ID=gene:Zm00001d028415	NA	0.00245133	0.0139131	NA	0.00482092	0.00900733	NA	0.00202743	0.0244073		ID=gene:Zm00001d028415	0.438152	2.46424	2.22297	0.385421	1.52671	2.28513	0.820923	1.09562	3.44967
							ID=gene:Zm00001d028416	NA	0.000290697	0.0016662	NA	0.00304877	0.00211768	NA	0.000296911	0.00188257		ID=gene:Zm00001d028416	1.71804	0.466004	1.58515	3.90051	0.424706	0.538103	1.58806	0.544836	0.79403
							ID=gene:Zm00001d028417	0.120441	0.00355868	0.00151461	0.112173	0.00314829	0.00176226	0.123145	0.00736058	0.00197894		ID=gene:Zm00001d028417	38.7191	3.02206	1.15492	44.7193	2.48666	0.538103	42.8568	3.36188	0.79403
							ID=gene:Zm00001d028419	NA	0.0510953	0.0155152	NA	0.0491463	0.0181385	NA	0.0623748	0.0176751		ID=gene:Zm00001d028419	2.4348	3.41943	4.60028	3.39259	4.61714	3.12474	2.17201	4.93766	6.2796
							ID=gene:Zm00001d028422	NA	0.00390009	NA	NA	0.00414355	NA	0.0262721	0.00408516	0.0261751		ID=gene:Zm00001d028422	5.10162	1.57107	1.16642	7.09511	0.638162	0.513895	4.50191	1.81759	1.49768
							ID=gene:Zm00001d028423	0.024511	0.00160256	0.00321535	0.0656097	0.0208333	0.00145937	0.0431051	0.00606683	0.00441133		ID=gene:Zm00001d028423	4.98217	2.04891	3.68271	4.37614	0.943549	2.65615	4.49304	1.42033	4.24342
							ID=gene:Zm00001d028424	0.00489203	0.00190556	0.0133825	0.00499999	0.000961497	0.0126619	0.00757285	0.00329816	0.0104638		ID=gene:Zm00001d028424	1.8068	4.97684	8.92783	0.868065	5.3633	6.3959	0.661692	8.83656	6.84204
							ID=gene:Zm00001d028425	0.0172399	0.000930059	0.00679148	0.0201345	0.000872325	0.0109714	0.0267532	0.00181481	0.0138232		ID=gene:Zm00001d028425	17.0172	0.569964	3.15196	18.2518	2.09661	3.68985	19.0058	0.808997	0.79403
							ID=gene:Zm00001d028426	0.0395605	0.0115194	0.0488392	0.0420276	0.0123049	0.0279147	0.0565029	0.0110501	0.0256496		ID=gene:Zm00001d028426	1.80547	2.0919	14.0357	0.513895	1.40619	12.4348	NA	1.28557	13.2836
							ID=gene:Zm00001d028427	0.0622826	0.0011659	0.000838922	0.054554	0.00294117	NA	0.0540956	0.000960486	NA		ID=gene:Zm00001d028427	35.8605	2.27227	0.51689	38.0977	1.93694	NA	38.9316	NA	NA
							ID=gene:Zm00001d028428	0.050958	0.0259324	NA	0.041959	0.0256777	NA	0.0425017	0.0314735	NA		ID=gene:Zm00001d028428	18.2703	3.4214	4.76236	21.5437	3.24486	6.38433	13.4659	2.79193	2.07275
							ID=gene:Zm00001d028429	0.0206594	0.0213146	0.0574069	0.0202978	0.022733	0.0479725	0.0257318	0.0270654	0.0590804		ID=gene:Zm00001d028429	18.5646	4.72944	12.592	11.5776	6.01739	15.3349	14.6489	4.89143	8.07477
							ID=gene:Zm00001d028431	0.0130159	0.0164241	0.0124071	0.00937083	0.0136258	0.0166157	0.00791925	0.0131225	0.0142435		ID=gene:Zm00001d028431	0.274645	0.0738721	8.39206	NA	0.122101	8.07406	NA	NA	7.43971
							ID=gene:Zm00001d028432	0.0033101	NA	0.0199271	NA	NA	0.0069395	NA	NA	0.0250588		ID=gene:Zm00001d028432	7.75015	64.9457	10.7541	11.4021	74.3279	15.1141	9.88823	86.2152	16.5049
							ID=gene:Zm00001d028433	0.0155428	0.00145366	0.00591288	0.010837	0.00296731	NA	0.0128512	0.00428361	NA		ID=gene:Zm00001d028433	1.72429	NA	0.41268	3.31395	NA	0.614975	2.32103	NA	NA
							ID=gene:Zm00001d028434	0.0118317	0.00791171	0.0144817	0.0169918	0.00145262	0.016166	0.0141447	0.0228382	0.0126566		ID=gene:Zm00001d028434	0.247067	NA	0.242064	2.15666	NA	NA	NA	NA	0.703648
							ID=gene:Zm00001d028436	0.00300105	0.00243965	0.000908379	0.0167557	0.00175234	0.000911534	0.00595386	0.00464101	0.00395953		ID=gene:Zm00001d028436	0.925834	7.25733	NA	NA	5.94015	2.24334	0.645011	7.88641	NA
							ID=gene:Zm00001d028437	0.00162238	0.00126136	0.000638443	0.000669496	0.000722637	0.000841022	0.00222718	0.00321108	0.0029611		ID=gene:Zm00001d028437	3.28431	NA	12.6613	3.19811	0.991454	7.38997	3.12446	NA	8.37763
							ID=gene:Zm00001d028438	0.00142081	0.00146632	0.00683722	0.000556074	0.000610473	NA	0.00205927	0.00856534	NA		ID=gene:Zm00001d028438	NA	2.54509	2.94985	NA	2.64203	2.97801	NA	2.2199	2.49451
							ID=gene:Zm00001d028439	0.0209809	0.00202067	0.00826678	0.0177778	0.0114207	0.00607536	0.0330457	0.00619264	0.0103688		ID=gene:Zm00001d028439	4.92998	1.76517	0.989906	7.82278	2.98212	0.513895	4.29319	2.38228	0.926368
							ID=gene:Zm00001d028440	0.0136911	NA	0.000751291	0.019086	NA	NA	0.00348432	NA	0.0047864		ID=gene:Zm00001d028440	4.65314	1.01411	3.91072	5.856	NA	7.99793	2.73955	NA	3.31248
							ID=gene:Zm00001d028441	NA	NA	NA	NA	NA	NA	NA	NA	NA		ID=gene:Zm00001d028441	NA	NA	6.41034	NA	1.31614	9.12397	NA	NA	5.19668
							ID=gene:Zm00001d028443	0.0126156	0.00235386	NA	0.0139863	0.00122125	NA	0.0202448	0.00335532	NA		ID=gene:Zm00001d028443	6.92913	0.591704	5.63602	4.17674	0.472962	7.36855	2.19245	2.27737	7.94
							ID=gene:Zm00001d028445	NA	NA	0.0170867	NA	NA	0.0152535	NA	NA	0.0211026		ID=gene:Zm00001d028445	0.8115	NA	2.71514	NA	0.988259	0.614975	2.38209	NA	2.99536
							ID=gene:Zm00001d028447	NA	NA	NA	NA	NA	NA	NA	NA	NA		ID=gene:Zm00001d028447	10.1195	NA	6.76065	20.9975	NA	8.39001	14.8834	0.827115	9.8468
							ID=gene:Zm00001d028450	0.0137205	0.00178731	0.0105928	0.0243553	0.00662363	0.00853884	0.0234539	0.0112873	0.0134795		ID=gene:Zm00001d028450	7.5242	4.14446	3.35464	10.1897	1.44497	2.81446	9.311	NA	1.2556
							ID=gene:Zm00001d028451	0.00157166	NA	0.0799784	0.00117924	NA	0.105788	0.00204429	NA	0.0884146		ID=gene:Zm00001d028451	0.163288	0.149289	20.5944	NA	NA	23.08	0.703648	NA	26.3315
							ID=gene:Zm00001d028452	NA	NA	NA	NA	NA	NA	0.0208331	0.00268816	NA		ID=gene:Zm00001d028452	6.87972	0.520614	12.6139	10.4793	0.530151	17.9327	8.13206	NA	12.2741
							ID=gene:Zm00001d028453	NA	0.00994738	0.0257117	NA	0.00436187	0.0364714	NA	0.00917209	0.0166827		ID=gene:Zm00001d028453	0.0817534	0.39772	0.484128	NA	0.956899	NA	NA	0.620864	NA
							ID=gene:Zm00001d028454	0.0383261	0.0208333	0.000391236	0.015796	NA	0.0149177	0.034679	NA	0.00104822		ID=gene:Zm00001d028454	0.313512	0.255577	0.337066	NA	NA	0.47107	1.4073	NA	NA
							ID=gene:Zm00001d028455	0.0208333	0.00159744	0.000934032	NA	0.00418144	0.00187577	NA	0.000688021	0.00211894		ID=gene:Zm00001d028455	0.240242	0.512673	1.00637	NA	0.466406	4.04197	NA	NA	1.83982
							ID=gene:Zm00001d028456	NA	0.000731416	NA	NA	NA	NA	NA	0.00367076	NA		ID=gene:Zm00001d028456	11.1034	3.07332	3.398	13.6286	2.45542	5.35686	10.6817	2.70991	0.959453
							ID=gene:Zm00001d028457	0.00290696	0.0100023	NA	NA	0.0142471	NA	0.00473136	0.0126495	NA		ID=gene:Zm00001d028457	6.07583	1.346	6.31627	10.2297	1.04394	5.65982	6.10531	NA	4.52155
							ID=gene:Zm00001d028458	0.0153641	NA	0.000810061	0.0333333	NA	0.00732859	NA	NA	0.00510046		ID=gene:Zm00001d028458	6.65706	3.5621	1.47835	6.68761	NA	0.513895	7.48382	NA	NA
							ID=gene:Zm00001d028461	NA	NA	NA	NA	NA	NA	NA	NA	NA		ID=gene:Zm00001d028461	NA	NA	NA	NA	NA	NA	NA	NA	NA
							ID=gene:Zm00001d028463	0.0151817	0.00365685	0.00528418	0.0228158	0.00311759	NA	0.0114913	0.00462565	0.00349647		ID=gene:Zm00001d028463	1.4163	0.970183	6.08319	0.513895	0.922554	8.92043	1.55498	1.20059	6.58864
							ID=gene:Zm00001d028464	0.00195219	0.0116678	0.0112486	0.000981963	0.010506	NA	0.00416904	0.0109997	NA		ID=gene:Zm00001d028464	5.91165	1.59707	3.4458	9.69127	1.62735	4.69623	6.58864	1.006	4.39378
							ID=gene:Zm00001d028465	0.0562195	NA	NA	0.101084	NA	NA	0.109956	NA	NA		ID=gene:Zm00001d028465	4.40417	2.35152	1.32406	5.64329	NA	0.513895	4.41799	NA	NA
							ID=gene:Zm00001d028467	0.0133858	NA	NA	0.0355072	NA	NA	0.00389804	NA	NA		ID=gene:Zm00001d028467	0.0853079	1.94429	NA	NA	3.47366	NA	NA	3.05184	0.79403
							ID=gene:Zm00001d028469	NA	NA	NA	NA	NA	NA	NA	NA	NA		ID=gene:Zm00001d028469	5.43656	1.5876	6.52412	8.3395	1.44135	13.299	7.05023	NA	8.64501
							ID=gene:Zm00001d028470	NA	NA	NA	NA	NA	NA	NA	NA	NA		ID=gene:Zm00001d028470	0.224292	NA	1.44683	NA	NA	2.60632	NA	NA	1.4073
							ID=gene:Zm00001d028471	0.00741278	0.00185072	0.000641779	0.00698895	NA	0.00358695	0.00144927	NA	0.00134915		ID=gene:Zm00001d028471	9.39746	43.1441	4.62315	8.30404	45.6135	6.99786	7.19897	67.3884	3.57958
							ID=gene:Zm00001d028472	0.0106366	0.00315853	0.0026544	0.00693932	0.00453213	NA	0.00719904	0.00113261	NA		ID=gene:Zm00001d028472	1.91372	5.81882	39.9412	2.8513	9.79456	47.3135	0.703648	8.92385	57.5097
							ID=gene:Zm00001d028473	NA	0.0148775	NA	NA	0.0083283	NA	NA	0.00935396	NA		ID=gene:Zm00001d028473	2.99718	2.36521	0.239087	5.54083	2.7582	0.513895	2.95097	1.19601	NA
							ID=gene:Zm00001d028474	NA	0.0013253	0.0575631	NA	0.00230014	0.0401729	NA	0.00219642	0.0577498		ID=gene:Zm00001d028474	1.98875	7.70058	15.5481	2.25774	5.24877	14.0523	0.79403	2.50839	15.5489
							ID=gene:Zm00001d028475	0.0421918	0.00184232	0.0393625	0.0455301	0.00314533	0.0333191	0.0437291	0.00431054	0.0281785		ID=gene:Zm00001d028475	11.4566	2.30783	8.25315	19.1561	1.14673	8.17061	8.98607	3.56925	4.69584
							ID=gene:Zm00001d028477	0.0530703	0.00733004	0.0342997	0.0621669	0.0062848	0.0451793	0.0639903	0.00876283	0.0489218		ID=gene:Zm00001d028477	8.16187	2.24152	4.76451	14.6648	1.8561	6.5173	13.8678	1.67019	4.24476
							ID=gene:Zm00001d028480	0.00644529	0.0106432	0.00767202	0.00869587	0.0164726	0.00531448	0.0101856	0.0115845	0.00892667		ID=gene:Zm00001d028480	NA	NA	NA	NA	NA	NA	NA	2.34549	NA
							ID=gene:Zm00001d028481	0.0113821	0.00204427	NA	0.021583	0.00158799	0.00166666	0.0195958	0.00313428	0.000766869		ID=gene:Zm00001d028481	2.93047	3.61653	0.608936	2.14123	2.9957	NA	2.99536	4.56381	NA
							ID=gene:Zm00001d028482	NA	0.00033557	NA	NA	NA	NA	0.0360655	NA	0.00138889		ID=gene:Zm00001d028482	NA	0.329631	1.86694	NA	0.535566	0.513895	NA	0.703648	1.49768
							ID=gene:Zm00001d028484	NA	0.000973165	NA	NA	NA	NA	NA	0.00283834	NA		ID=gene:Zm00001d028484	4.95661	2.01167	3.96493	7.48407	3.28253	4.33473	3.34476	3.89753	2.99912
							ID=gene:Zm00001d028485	0.0993622	0.011493	0.0175341	0.199999	0.00944603	0.047807	0.124583	0.0141493	0.0932235		ID=gene:Zm00001d028485	6.30948	0.345371	2.64661	11.8184	0.266182	4.48986	12.8761	0.329329	2.99536
							ID=gene:Zm00001d028486	0.00416547	0.00219298	0.0308137	0.010138	0.00204735	0.0218166	0.0040248	0.0027027	0.0191987		ID=gene:Zm00001d028486	0.539384	0.614992	7.59664	0.513895	0.97837	8.69013	0.79403	0.122535	8.02796
							ID=gene:Zm00001d028488	0.011038	0.00866324	0.0124013	0.00977018	0.0100585	0.0114764	0.0169938	0.00555677	0.0171185		ID=gene:Zm00001d028488	NA	NA	NA	NA	NA	NA	NA	NA	NA
							ID=gene:Zm00001d028489	0.0146105	0.0172291	0.0142946	0.0104857	0.0158566	0.0110905	0.0195443	0.0165175	0.0144334		ID=gene:Zm00001d028489	NA	0.1476	0.359953	NA	NA	NA	NA	0.484165	NA
							ID=gene:Zm00001d028490	0.0391754	0.00303796	0.0123244	0.0246457	0.0025902	0.00986297	0.0396972	0.00275193	0.0139738		ID=gene:Zm00001d028490	2.45241	1.11896	7.29581	1.79368	1.39406	3.16304	1.49768	1.15518	3.73237
							ID=gene:Zm00001d028493	NA	0.00470133	0.0125088	NA	0.00127806	0.0132455	NA	0.00364122	0.0148798		ID=gene:Zm00001d028493	5.47628	0.388644	1.14615	9.88887	0.751929	1.12887	10.2245	0.45572	2.11095
							ID=gene:Zm00001d028494	0.0143425	0.00208333	0.0293807	0.0185194	NA	0.0247163	0.0143893	0.0121031	0.0272446		ID=gene:Zm00001d028494	NA	NA	NA	NA	NA	NA	NA	NA	NA
							ID=gene:Zm00001d028495	NA	0.00821758	NA	NA	NA	NA	NA	0.00177305	NA		ID=gene:Zm00001d028495	4.89589	NA	0.330926	6.26531	NA	1.74385	3.01957	NA	NA
							ID=gene:Zm00001d028496	NA	0.0449403	NA	NA	0.0285225	NA	NA	0.00684929	NA		ID=gene:Zm00001d028496	3.79772	0.26392	NA	2.25774	NA	NA	3.69901	NA	NA
							ID=gene:Zm00001d028497	NA	0.000651	NA	NA	NA	NA	NA	0.00488721	NA		ID=gene:Zm00001d028497	0.41268	NA	6.70504	1.02779	NA	8.42338	1.49768	NA	9.59612
							ID=gene:Zm00001d028498	NA	0.00632126	0.0444388	NA	0.00796846	0.0512725	NA	0.0294599	0.0501862		ID=gene:Zm00001d028498	NA	0.165006	0.431401	NA	NA	0.535307	NA	NA	NA
							ID=gene:Zm00001d028499	NA	0.00528152	0.0199686	NA	0.00895378	0.0261967	NA	0.0156925	0.0427		ID=gene:Zm00001d028499	NA	0.129642	0.588157	0.614975	NA	0.535307	NA	NA	NA
							ID=gene:Zm00001d028500	NA	NA	NA	NA	NA	NA	NA	NA	NA		ID=gene:Zm00001d028500	1.24089	0.662363	NA	1.1787	0.968803	NA	1.58806	0.441128	NA
							ID=gene:Zm00001d028501	NA	NA	NA	NA	NA	NA	NA	NA	NA		ID=gene:Zm00001d028501	1.19467	NA	1.24089	0.614975	1.22995	1.6926	NA	NA	2.38209
							ID=gene:Zm00001d028502	0.0114163	NA	NA	0.00476254	NA	NA	0.0136373	NA	NA		ID=gene:Zm00001d028502	NA	NA	0.661495	NA	NA	0.563727	NA	NA	0.703648
							ID=gene:Zm00001d028503	0.00780091	NA	NA	0.0347961	NA	NA	0.0207005	NA	NA		ID=gene:Zm00001d028503	4.52042	3.68945	0.985312	5.34709	4.64972	0.563727	6.12305	4.95122	0.703648
							ID=gene:Zm00001d028504	0.00595232	NA	0.0163116	NA	NA	0.00779973	NA	NA	0.0141051		ID=gene:Zm00001d028504	0.274645	0.125247	NA	NA	NA	0.614975	NA	NA	NA
							ID=gene:Zm00001d028505	NA	NA	NA	NA	NA	NA	NA	0.00321728	NA		ID=gene:Zm00001d028505	1.31464	5.95069	2.41508	0.614975	9.61879	2.94676	0.79403	8.26279	1.29002
							ID=gene:Zm00001d028508	0.0248979	NA	0.00275057	0.0176441	NA	0.000406503	0.0136363	NA	0.000764525		ID=gene:Zm00001d028508	3.77861	NA	14.098	3.97738	NA	34.8012	3.48275	NA	52.3515
							ID=gene:Zm00001d028509	NA	0.0019084	0.0368913	NA	0.00025025	0.0482974	NA	0.00364983	0.0453517		ID=gene:Zm00001d028509	12.2001	1.70732	3.73349	34.2017	1.32466	5.17852	51.6185	3.81928	5.71421
							ID=gene:Zm00001d028510	0.00333541	NA	NA	0.0163078	NA	NA	0.0051874	NA	NA		ID=gene:Zm00001d028510	1.53925	4.40846	1.87555	0.957926	0.90157	1.88039	2.18358	7.15532	5.23247
							ID=gene:Zm00001d028511	0.0310454	0.00257222	NA	0.0265095	0.00312583	0.00682136	0.0358579	0.00436807	NA		ID=gene:Zm00001d028511	5.19549	0.702184	NA	9.34829	0.425173	NA	4.54146	0.940412	0.703648
							ID=gene:Zm00001d028512	NA	0.00140119	0.00756698	NA	0.00191179	0.00575423	NA	0.00244097	0.00440468		ID=gene:Zm00001d028512	4.73016	0.220177	5.38005	3.46486	NA	5.30876	2.29171	NA	5.4767
							ID=gene:Zm00001d028513	0.00480768	0.00177213	0.00443352	NA	0.00145892	0.0109169	NA	0.00259922	0.0195527		ID=gene:Zm00001d028513	1.90242	0.307693	2.22084	1.52027	0.59938	4.82721	0.79403	NA	1.33226
							ID=gene:Zm00001d028514	0.0267672	0.00652517	0.0437689	0.0391617	0.00392288	0.0495126	0.0433219	0.00489515	0.0542441		ID=gene:Zm00001d028514	6.60476	1.13593	12.6415	4.89492	0.76308	14.834	7.28559	1.30421	8.21787
							ID=gene:Zm00001d028515	0.0115142	0.00120136	NA	0.0265728	0.000992062	NA	0.01486	0.00320898	NA		ID=gene:Zm00001d028515	1.45238	0.978374	1.92708	1.71822	1.45419	2.05558	1.4073	1.69471	0.703648
							ID=gene:Zm00001d028517	NA	NA	0.0345567	NA	NA	0.0188759	NA	NA	0.0158197		ID=gene:Zm00001d028517	NA	NA	0.71	NA	NA	NA	NA	NA	NA
							ID=gene:Zm00001d028518	NA	NA	NA	NA	NA	NA	NA	NA	NA		ID=gene:Zm00001d028518	NA	NA	0.150225	NA	NA	NA	NA	NA	NA
							ID=gene:Zm00001d028519	NA	NA	NA	NA	NA	NA	NA	NA	NA		ID=gene:Zm00001d028519	NA	0.0600598	NA	NA	NA	NA	NA	NA	NA
							ID=gene:Zm00001d028520	NA	NA	0.0169107	NA	NA	0.0115696	NA	0.0312497	0.0098351		ID=gene:Zm00001d028520	NA	NA	0.137162	NA	NA	NA	NA	NA	NA
							ID=gene:Zm00001d028521	0.0154692	NA	NA	0.00870302	NA	NA	0.00907422	NA	NA		ID=gene:Zm00001d028521	0.137162	NA	1.20807	NA	NA	NA	NA	NA	NA
							ID=gene:Zm00001d028522	NA	0.00127072	NA	NA	0.000331565	NA	NA	0.00151537	0.00475356		ID=gene:Zm00001d028522	5.27387	1.49507	1.99636	6.54965	2.22331	NA	4.49304	0.724732	1.31934
							ID=gene:Zm00001d028523	0.0494228	0.011394	0.00946092	0.0554128	0.00978233	0.010134	0.0456971	0.0388747	0.0105533		ID=gene:Zm00001d028523	18.087	NA	NA	18.3874	1.34062	0.513895	11.7178	NA	NA
							ID=gene:Zm00001d028524	0.00151967	0.00416666	0.0724014	0.00189394	NA	0.0774572	0.0025641	0.00460317	0.0551331		ID=gene:Zm00001d028524	1.77363	1.70677	16.9633	1.00638	NA	10.2417	2.34901	NA	10.7952
							ID=gene:Zm00001d028525	0.00500819	0.00396301	0.00196785	0.00340134	0.00305828	0.014378	NA	0.00660926	0.0020485		ID=gene:Zm00001d028525	NA	NA	NA	NA	0.183028	NA	NA	NA	NA
							ID=gene:Zm00001d028526	0.0240497	NA	0.0280092	0.0347844	NA	0.0998831	0.0378456	NA	0.0369744		ID=gene:Zm00001d028526	8.51577	NA	11.8481	9.99451	NA	10.0535	10.0755	NA	10.9265
							ID=gene:Zm00001d028527	0.0270789	0.0117981	0.00967715	0.0249997	0.0103303	0.00912697	0.0466469	0.0122577	0.00956796		ID=gene:Zm00001d028527	21.077	NA	0.423411	19.7292	NA	NA	16.1616	NA	0.703648
							ID=gene:Zm00001d028528	0.0265114	0.00643184	0.0351306	0.0266567	0.00666896	0.037637	0.0420076	0.00872284	0.0245787		ID=gene:Zm00001d028528	20.871	1.40141	8.73452	19.7078	1.76707	11.5401	15.5661	1.27088	7.91339
							ID=gene:Zm00001d028529	0.103411	0.00326281	0.0470209	0.109305	NA	0.0283813	0.121735	0.00231617	0.0215544		ID=gene:Zm00001d028529	15.5936	1.72669	3.17707	14.6648	1.34894	2.316	20.1307	3.20195	2.69732
							ID=gene:Zm00001d028530	0.0643549	0.00231313	NA	0.0645042	0.0059627	NA	0.0740861	0.00527126	NA		ID=gene:Zm00001d028530	5.24728	0.44672	0.0817534	6.22811	NA	NA	10.1456	NA	NA
							ID=gene:Zm00001d028531	0.216032	0.00236077	0.0210487	0.23229	0.0011508	0.021539	0.215415	0.00301545	0.0225174		ID=gene:Zm00001d028531	11.5175	3.57888	7.4854	6.19548	3.83026	7.21131	11.2248	2.03492	5.16737
							ID=gene:Zm00001d028532	0.12143	0.00716146	NA	0.12487	0.00679485	NA	0.14159	0.00924976	NA		ID=gene:Zm00001d028532	14.6633	2.75404	2.0718	10.9458	2.23102	NA	20.9834	2.25744	4.36904
							ID=gene:Zm00001d028533	0.000578703	0.000643614	0.0669174	0.000706214	0.000392182	0.04241	0.00170068	0.000936331	0.0576663		ID=gene:Zm00001d028533	3.20168	5.30389	10.7199	2.12679	5.41236	3.78399	6.35679	7.22893	7.42222
							ID=gene:Zm00001d028534	0.0238967	0.00855665	0.0111425	0.0354849	0.00662351	0.00937427	0.0421963	0.00826173	0.00985756		ID=gene:Zm00001d028534	14.2337	1.14592	4.04628	12.1175	2.20676	3.02646	14.6013	0.883028	5.38632
							ID=gene:Zm00001d028535	0.0361303	0.0117591	0.00970104	0.037476	0.00124513	0.000595238	0.0490049	0.00408484	0.00594617		ID=gene:Zm00001d028535	9.66931	1.69386	10.1893	14.4984	0.479546	8.12991	12.8048	2.72733	12.9145
							ID=gene:Zm00001d028536	0.0168037	0.00193066	0.0164456	0.0238722	0.00366107	0.00123974	0.00475912	0.00296994	0.00547841		ID=gene:Zm00001d028536	8.7901	9.36348	3.67194	8.57362	8.35651	2.47186	11.6613	8.46893	2.72557
							ID=gene:Zm00001d028537	0.0147011	NA	0.00567541	0.016393	NA	0.0153374	0.0204719	0.00649344	0.0152977		ID=gene:Zm00001d028537	3.62545	2.5401	0.705834	5.22209	0.830779	0.614975	2.99536	NA	NA
							ID=gene:Zm00001d028538	0.0223141	0.00259553	0.0355917	0.0223495	0.00259776	0.0350132	0.019034	0.00427547	0.0363925		ID=gene:Zm00001d028538	2.36782	3.12832	6.95958	3.00717	2.88449	9.19982	0.827115	2.46181	6.78474
							ID=gene:Zm00001d028539	NA	0.0011785	0.000889121	NA	0.00120087	0.00193511	NA	0.00180097	0.00123496		ID=gene:Zm00001d028539	3.40976	1.55714	1.6829	5.59873	1.45114	3.38236	2.11337	1.94103	3.01714
							ID=gene:Zm00001d028540	0.0321918	0.000845769	0.00116574	0.0475079	0.0015015	0.00272762	0.0548033	0.00137411	0.00167831		ID=gene:Zm00001d028540	2.11601	1.96922	0.878418	6.13998	3.3364	1.03059	3.31544	3.01098	1.93531
							ID=gene:Zm00001d028541	0.00769915	0.0342129	NA	0.00956718	0.00666666	NA	0.0052452	0.023085	NA		ID=gene:Zm00001d028541	4.59764	NA	NA	4.11565	2.19634	NA	4.41153	NA	NA
							ID=gene:Zm00001d028542	0.0353398	0.00412718	NA	0.0215394	0.00331775	0.000641025	0.0241393	0.00444365	0.00555555		ID=gene:Zm00001d028542	4.25433	6.77414	0.48729	4.73063	6.03443	1.35807	4.41153	5.84806	1.46593
							ID=gene:Zm00001d028543	NA	0.000711565	NA	NA	0.000929721	NA	NA	0.00152724	NA		ID=gene:Zm00001d028543	6.32536	2.76195	2.68834	14.1172	1.12888	2.46241	16.5194	1.03367	3.62396
							ID=gene:Zm00001d028546	0.0425453	0.00248397	NA	0.0217121	0.00227051	NA	0.0723124	0.00396056	NA		ID=gene:Zm00001d028546	0.769655	1.5211	0.795008	2.26896	0.682961	1.61431	3.78939	1.61558	0.703648
							ID=gene:Zm00001d028547	NA	NA	NA	0.00188723	NA	NA	0.00361065	NA	NA		ID=gene:Zm00001d028547	1.69457	NA	2.02936	1.01339	NA	2.05696	0.36393	NA	2.61179
							ID=gene:Zm00001d028548	0.0628649	NA	NA	0.0142856	NA	0.00119047	0.0093457	NA	0.00205567		ID=gene:Zm00001d028548	2.06345	0.677422	1.61216	3.90751	1.70736	0.563727	2.58247	1.13802	NA
							ID=gene:Zm00001d028549	0.0207632	0.00117714	NA	0.0410409	0.00298546	0.00497438	0.021017	0.00112617	NA		ID=gene:Zm00001d028549	4.32342	2.41659	6.51731	9.1703	1.02624	7.16462	5.24511	1.44868	8.60923
							ID=gene:Zm00001d028550	NA	0.0013681	NA	0.00994873	0.000626566	NA	NA	0.00548719	NA		ID=gene:Zm00001d028550	9.70496	1.47803	3.57684	18.6032	1.43905	2.19527	21.7671	1.49121	4.40265
							ID=gene:Zm00001d028552	NA	0.00605045	NA	NA	0.00544713	NA	0.0138888	0.00569439	NA		ID=gene:Zm00001d028552	3.35528	NA	NA	4.28593	NA	NA	0.703648	NA	NA
							ID=gene:Zm00001d028554	NA	NA	NA	NA	NA	NA	NA	0.0035748	NA		ID=gene:Zm00001d028554	3.73302	1.09431	0.634353	2.04995	0.717778	2.67055	2.28552	1.09553	NA
							ID=gene:Zm00001d028555	NA	NA	NA	NA	NA	NA	0.00227272	NA	NA		ID=gene:Zm00001d028555	NA	8.28632	3.73302	NA	7.32266	2.04995	NA	10.9793	2.28552
							ID=gene:Zm00001d028556	NA	NA	NA	NA	NA	NA	NA	NA	NA		ID=gene:Zm00001d028556	7.79462	NA	4.1244	6.27585	NA	5.03957	10.2516	NA	2.90498
							ID=gene:Zm00001d028557	NA	NA	NA	NA	NA	NA	NA	NA	NA		ID=gene:Zm00001d028557	3.8898	3.79011	7.42637	3.41822	NA	6.27585	2.90498	7.29607	8.50057
							ID=gene:Zm00001d028558	0.0161576	0.00234706	0.0688657	0.0103777	0.00195542	0.108217	0.0113691	0.00808676	0.122565		ID=gene:Zm00001d028558	1.16216	1.02585	25.4614	0.513895	1.78442	29.5851	NA	1.06242	41.5197
							ID=gene:Zm00001d028560	NA	0.00562226	NA	NA	0.00600604	NA	NA	0.00561357	NA		ID=gene:Zm00001d028560	3.34233	1.38991	1.96423	3.79942	1.18677	1.64135	2.20133	1.21806	NA
							ID=gene:Zm00001d028561	NA	NA	0.00113636	NA	NA	NA	NA	0.00193798	0.00172413		ID=gene:Zm00001d028561	5.88391	3.18058	31.7708	6.11896	NA	31.4663	4.60763	NA	29.3712
							ID=gene:Zm00001d028562	NA	0.00173611	NA	NA	NA	NA	NA	0.00219298	0.00136612		ID=gene:Zm00001d028562	3.23022	49.4465	6.8086	6.61668	46.3105	6.11896	5.41187	50.5349	4.60763
							ID=gene:Zm00001d028563	NA	0.00568179	0.055218	NA	NA	0.0650799	NA	0.027857	0.0333556		ID=gene:Zm00001d028563	16.0161	4.96855	1.09809	12.2761	10.5999	1.19909	19.1637	8.05634	0.703648
							ID=gene:Zm00001d028564	0.0142016	NA	NA	0.00984845	NA	NA	0.0282115	NA	NA		ID=gene:Zm00001d028564	3.1622	0.85975	8.12182	4.27648	1.60592	8.80035	3.78939	NA	12.4796
							ID=gene:Zm00001d028565	0.00293107	NA	0.0108613	NA	NA	0.0228286	0.00419062	NA	0.0170954		ID=gene:Zm00001d028565	0.642733	1.5091	14.0504	NA	0.291817	11.7356	NA	1.99339	6.42324
							ID=gene:Zm00001d028566	0.0189305	0.00427882	0.0198512	0.0209756	0.00200683	0.0365719	0.0255652	0.0065748	0.0265772		ID=gene:Zm00001d028566	7.50895	2.69587	19.6365	5.23755	5.80822	19.7833	6.40037	5.57767	14.6349
							ID=gene:Zm00001d028567	0.0205612	0.00605171	0.0135624	0.00205286	0.00400589	0.0134155	0.0144933	0.00495695	0.0153135		ID=gene:Zm00001d028567	19.9248	21.3646	2.09751	16.8043	22.7991	3.28691	13.4156	21.9245	5.04632
							ID=gene:Zm00001d028568	0.00223214	0.0086731	0.00176143	NA	0.00971117	0.00578403	NA	0.00826062	0.00554603		ID=gene:Zm00001d028568	9.55085	1.55797	6.11322	12.2334	2.46511	4.38	5.534	2.08472	7.11021
							ID=gene:Zm00001d028569	0.0297574	0.00109881	0.000211864	0.0406267	0.00341761	0.00338732	0.0339354	0.00212964	0.000943395		ID=gene:Zm00001d028569	28.7289	3.11237	6.30459	30.2974	2.42016	6.28566	23.9096	5.1434	8.85346
							ID=gene:Zm00001d028570	0.000243664	0.00217388	0.030676	0.00231377	0.000718472	0.0388255	0.000952379	0.00182035	0.0347481		ID=gene:Zm00001d028570	7.57449	3.22339	28.7289	15.3198	3.12015	30.2974	24.3125	8.51944	23.9096
							ID=gene:Zm00001d028571	NA	0.000845215	0.00454541	NA	0.00240284	NA	NA	0.000857602	NA		ID=gene:Zm00001d028571	5.30243	1.44489	7.76395	5.23405	2.37215	13.5054	6.10531	3.30951	25.9366
							ID=gene:Zm00001d028572	0.00116279	0.000696708	NA	0.00232558	0.00125275	NA	0.00227272	0.0079989	NA		ID=gene:Zm00001d028572	3.48204	1.71785	7.10853	3.78502	1.19903	10.3283	2.90498	1.45945	5.56949
							ID=gene:Zm00001d028574	0.000933273	NA	NA	0.000505361	0.00235848	NA	0.00319029	0.0015625	NA		ID=gene:Zm00001d028574	0.156398	3.71016	0.378827	0.513895	6.3748	0.589351	NA	3.26295	0.67433
							ID=gene:Zm00001d028575	0.0263809	0.00355891	NA	0.0185504	0.00181425	NA	0.0190077	0.00609481	NA		ID=gene:Zm00001d028575	6.71052	4.29227	1.7666	5.17608	3.84973	2.72039	4.49061	3.98622	1.58806
							ID=gene:Zm00001d028576	0.00581995	0.0239728	0.0467115	0.00703436	0.0242133	0.0483848	0.00218316	0.0262142	0.0865883		ID=gene:Zm00001d028576	2.45846	6.87691	1.79837	2.69614	6.20683	4.12829	2.15937	8.43029	NA
							ID=gene:Zm00001d028577	NA	NA	0.0460432	NA	NA	0.051827	NA	NA	0.0412477		ID=gene:Zm00001d028577	2.10637	0.674577	12.3136	1.71822	NA	16.1169	3.87977	NA	18.5125
							ID=gene:Zm00001d028579	0.0202739	0.0012394	0.0135646	0.0211494	0.000774638	0.00581392	0.0158148	0.00345083	NA		ID=gene:Zm00001d028579	4.15328	2.08268	8.5147	7.74941	1.39228	11.5857	3.78939	2.25342	16.8448
							ID=gene:Zm00001d028580	0.000742099	NA	0.00157307	0.000295858	NA	0.00148922	0.00261315	NA	0.00720047		ID=gene:Zm00001d028580	2.80501	3.73601	2.59737	2.58105	1.96993	2.19736	2.70002	1.7204	3.95615
							ID=gene:Zm00001d028582	0.0139411	0.00168761	0.0144484	0.00910462	0.00383909	0.0111032	0.00746773	0.00605017	0.0355624		ID=gene:Zm00001d028582	0.356398	0.621931	2.1822	NA	NA	2.03417	1.49768	NA	NA
							ID=gene:Zm00001d028584	0.032013	NA	0.0495128	0.0129664	NA	0.0538267	0.018962	NA	0.0403529		ID=gene:Zm00001d028584	6.0863	NA	16.7001	8.27137	NA	14.0263	3.46956	NA	5.8148
							ID=gene:Zm00001d028585	NA	0.00129198	0.0327999	NA	0.001695	0.061374	NA	0.00109056	0.0377801		ID=gene:Zm00001d028585	3.38523	26.4595	10.4953	1.5357	28.2683	11.599	0.79403	31.0545	7.73022
							ID=gene:Zm00001d028586	0.0329161	0.00272663	0.0204779	0.0319185	0.00154202	0.0119916	0.0334666	0.00281284	0.033414		ID=gene:Zm00001d028586	3.86907	0.223935	2.55909	2.64914	1.20295	1.02779	1.49768	0.467076	2.78528
							ID=gene:Zm00001d028587	0.0109774	0.00198412	0.000287773	0.00699408	0.00641024	0.000605983	0.0187387	0.00280042	0.00569922		ID=gene:Zm00001d028587	2.55349	0.216815	0.428108	1.59152	NA	NA	3.3808	NA	NA
							ID=gene:Zm00001d028588	0.000928421	0.0012666	0.0197035	NA	0.000242142	0.0125092	0.00285409	0.000766063	0.0312028		ID=gene:Zm00001d028588	0.589795	0.856123	1.96005	NA	0.492212	0.513895	1.2607	1.45097	0.67433
							ID=gene:Zm00001d028590	NA	NA	NA	NA	NA	NA	NA	NA	NA		ID=gene:Zm00001d028590	1.73049	2.86275	0.727372	1.76947	2.39614	0.599544	1.46593	NA	2.24975
							ID=gene:Zm00001d028591	NA	NA	0.0261472	NA	NA	0.00877189	NA	NA	0.0842818		ID=gene:Zm00001d028591	10.434	NA	8.18888	15.496	0.891268	14.7989	21.2822	NA	5.9665
							ID=gene:Zm00001d028592	NA	NA	NA	NA	NA	NA	NA	NA	NA		ID=gene:Zm00001d028592	NA	NA	0.313512	NA	NA	NA	NA	NA	NA
							ID=gene:Zm00001d028593	NA	0.00835607	0.00661756	NA	0.00815659	0.0108644	0.00561213	0.0077822	0.0133952		ID=gene:Zm00001d028593	10.3482	0.509433	8.1167	15.6444	0.841264	7.17198	11.3684	1.40907	7.14114
							ID=gene:Zm00001d028594	0.00479713	NA	NA	0.00416665	NA	NA	NA	NA	NA		ID=gene:Zm00001d028594	NA	NA	0.274645	NA	NA	NA	NA	NA	NA
							ID=gene:Zm00001d028595	0.0131944	0.0627954	0.00293133	NA	0.0352017	0.00489795	0.0124999	0.0802286	NA		ID=gene:Zm00001d028595	0.0853079	0.606244	7.67881	NA	NA	8.24083	NA	NA	14.5873
							ID=gene:Zm00001d028596	0.0210939	0.00606381	0.00481418	0.0183394	0.00609283	NA	0.0278042	0.00845772	0.0306512		ID=gene:Zm00001d028596	7.7188	1.69814	6.22891	8.24083	1.14566	4.87004	13.7933	1.121	5.13428
							ID=gene:Zm00001d028597	0.0050595	0.0195374	NA	NA	0.00992234	NA	0.0922884	0.012013	0.0142856		ID=gene:Zm00001d028597	8.8026	1.12931	0.287737	11.6313	0.990699	NA	8.76712	0.579201	NA
							ID=gene:Zm00001d028598	NA	NA	0.000199362	0.0499995	NA	0.000688704	0.266664	NA	0.0177277		ID=gene:Zm00001d028598	4.58525	0.957954	1.25855	0.513895	3.56871	1.00917	1.86161	1.54395	1.12326
							ID=gene:Zm00001d028599	0.0526131	0.00132275	NA	0.0597748	NA	NA	0.0578053	NA	NA		ID=gene:Zm00001d028599	1.8513	0.0510826	2.67712	2.12927	NA	3.93735	0.79403	NA	3.04914
							ID=gene:Zm00001d028601	0.0215034	0.00152273	0.0133	0.0379481	0.000861901	0.011221	0.0342317	0.000511514	0.0127028		ID=gene:Zm00001d028601	15.7021	36.5252	17.7907	14.3548	35.7426	9.79476	7.60809	55.3335	8.90054
							ID=gene:Zm00001d028603	0.0110131	0.0034257	0.0322484	0.0174907	0.00235951	0.00675672	0.0103018	0.00342267	0.0140872		ID=gene:Zm00001d028603	3.24901	3.32111	0.872158	4.36559	2.13757	1.54168	4.29453	1.93637	0.820923
							ID=gene:Zm00001d028604	0.0128256	0.0148046	0.023667	0.0122607	0.0167758	0.028011	0.013777	0.00936114	0.0059263		ID=gene:Zm00001d028604	NA	0.371826	0.0853079	NA	NA	NA	NA	NA	NA
							ID=gene:Zm00001d028605	0.0144488	0.00591944	NA	0.025929	0.00347222	0.0624994	0.00628642	0.0104684	NA		ID=gene:Zm00001d028605	0.327372	NA	1.61438	NA	NA	1.74385	NA	NA	1.48881
							ID=gene:Zm00001d028606	0.0719896	0.000778512	0.0628916	0.0476808	0.00135251	0.0649806	0.0524693	0.00535335	0.0658402		ID=gene:Zm00001d028606	1.13532	2.24293	2.68915	1.22995	2.02051	3.66674	NA	1.83319	1.58806
							ID=gene:Zm00001d028608	0.000771604	0.00244807	0.0652421	0.00341177	0.00279528	0.0500434	NA	0.00257157	0.0778017		ID=gene:Zm00001d028608	NA	7.85146	21.6544	NA	12.0097	28.9459	NA	12.0837	16.3093
							ID=gene:Zm00001d028609	NA	NA	0.00375379	NA	NA	0.0039894	NA	NA	0.00129199		ID=gene:Zm00001d028609	0.0853079	0.559559	NA	0.449658	NA	NA	NA	NA	NA
							ID=gene:Zm00001d028611	NA	0.00197742	0.0303804	NA	NA	0.0457662	NA	0.00795212	0.0362029		ID=gene:Zm00001d028611	4.7019	0.0738344	6.4845	7.05225	NA	4.90511	9.51891	NA	1.49525
							ID=gene:Zm00001d028612	0.0511415	0.00715115	0.00144422	0.0672189	0.0151776	0.000671503	0.0752989	0.0104332	0.00240473		ID=gene:Zm00001d028612	5.19959	1.58555	4.09297	4.0058	1.81082	7.67746	0.703648	1.71629	8.50916
							ID=gene:Zm00001d028613	0.00938036	0.00136697	0.000708126	0.0162619	0.00125138	0.00144927	0.0108908	0.00323619	0.00449552		ID=gene:Zm00001d028613	6.28684	6.12404	2.46701	7.53037	10.2377	2.31285	6.33877	9.28426	2.91278
							ID=gene:Zm00001d028615	0.013112	0.0014348	0.0495505	0.0135322	0.00184577	0.0493918	0.0141036	0.000820132	0.0478306		ID=gene:Zm00001d028615	9.11262	NA	11.6507	8.0632	NA	10.4007	8.12453	NA	11.9526
							ID=gene:Zm00001d028616	0.0045272	0.00191251	0.00970203	0.00724581	NA	0.0310581	0.0169303	0.00334497	0.00898071		ID=gene:Zm00001d028616	2.8906	0.337559	3.21161	2.05838	0.749791	3.49052	2.75596	NA	0.760945
							ID=gene:Zm00001d028617	0.0108404	0.00612048	0.0153796	0.0124343	0.00802911	0.0268528	0.0161347	0.0100713	0.00939062		ID=gene:Zm00001d028617	0.255924	NA	2.83646	NA	NA	3.87488	0.79403	NA	1.4073
							ID=gene:Zm00001d028618	0.0160938	0.012008	0.0186371	0.0134956	0.00986512	0.0325432	0.0160599	0.0104346	0.0123409		ID=gene:Zm00001d028618	0.274645	0.454236	2.83646	NA	0.232025	3.87488	NA	0.349128	1.4073
							ID=gene:Zm00001d028619	0.0316833	0.00262383	0.0133815	0.0371771	0.000756828	0.0180337	0.0448999	0.00191661	0.0166444		ID=gene:Zm00001d028619	2.94256	1.45339	2.12802	2.82745	1.41901	4.02579	4.16085	1.51632	2.75838
							ID=gene:Zm00001d028620	0.108053	0.00228402	0.00150387	0.0894573	0.0013232	0.000925624	0.0271405	0.00697195	0.00221266		ID=gene:Zm00001d028620	8.88024	13.063	2.64978	8.6838	7.55749	1.67717	9.60472	8.04052	0.762286
							ID=gene:Zm00001d028621	0.00827565	0.0167205	0.0486078	0.00471696	0.0204961	0.0384172	NA	0.0149274	0.0198294		ID=gene:Zm00001d028621	2.22652	0.226107	7.79261	1.64276	0.156603	8.25555	NA	0.29416	7.60405
							ID=gene:Zm00001d028622	0.0655405	0.00313496	0.0308087	0.0722058	0.00138232	0.0373355	0.080217	0.00421193	0.0560963		ID=gene:Zm00001d028622	15.521	1.37332	3.43987	17.0313	1.40862	6.23055	13.5278	NA	3.02844
							ID=gene:Zm00001d028623	0.0622005	0.00094117	0.0725765	0.0650013	0.0011112	0.0725906	0.0753721	0.00195517	0.093389		ID=gene:Zm00001d028623	11.8435	6.31185	11.382	15.9793	2.87209	12.9252	11.6807	5.28423	10.1424
							ID=gene:Zm00001d028624	0.0566491	0.0255624	0.0341801	0.0608831	0.0466178	0.0246436	0.0664191	0.0136799	0.0187337		ID=gene:Zm00001d028624	15.7465	4.59748	4.37158	28.2751	6.44477	2.77164	20.3846	22.2536	2.86678
							ID=gene:Zm00001d028625	NA	0.00223286	0.0392794	0.000980389	0.00167674	0.0408109	0.00102249	0.000896346	0.0261707		ID=gene:Zm00001d028625	0.463593	3.61106	0.314309	NA	3.46028	NA	0.727861	2.16744	0.996835
							ID=gene:Zm00001d028627	NA	0.0138526	0.0569184	NA	0.00237806	0.0122527	NA	0.00702027	0.0066918		ID=gene:Zm00001d028627	0.0853079	0.265277	0.0853079	NA	0.411512	NA	NA	0.211553	NA
							ID=gene:Zm00001d028630	0.0173663	0.000806984	0.00197734	0.0161479	NA	0.00110177	0.00868325	0.00667476	0.00253878		ID=gene:Zm00001d028630	1.6804	46.558	5.51096	1.04322	38.4646	4.82718	2.25486	76.2527	4.00672
							ID=gene:Zm00001d028631	NA	0.00273056	0.000282861	NA	0.00125167	NA	0.0134233	0.00334913	0.00709756		ID=gene:Zm00001d028631	5.44128	3.59199	37.8375	8.12219	2.89452	29.4661	5.99314	3.17857	61.6219
							ID=gene:Zm00001d028632	0.00404785	0.00163398	NA	0.0241153	0.00878575	NA	0.00145348	0.0089789	NA		ID=gene:Zm00001d028632	3.32678	0.617003	6.0895	5.00375	NA	8.12219	2.99536	NA	8.08849
							ID=gene:Zm00001d028633	NA	0.0147366	0.0177491	NA	0.00869452	0.00490194	NA	0.0160616	0.0300106		ID=gene:Zm00001d028633	9.71373	0.15043	0.286088	16.6224	0.209889	0.153744	9.1176	NA	NA
							ID=gene:Zm00001d028635	NA	NA	0.0197153	NA	NA	0.00531912	NA	NA	0.0281877		ID=gene:Zm00001d028635	NA	3.24631	0.286088	NA	4.72617	NA	NA	NA	NA
							ID=gene:Zm00001d028639	0.072222	0.011757	NA	NA	0.0194529	NA	0.0696312	0.00780696	NA		ID=gene:Zm00001d028639	1.67775	1.83715	5.69089	0.614975	2.14291	3.77837	0.79403	2.18109	3.46203
							ID=gene:Zm00001d028640	NA	0.00845319	0.00740738	0.00160256	0.0117323	NA	0.00367646	0.0126838	0.00256409		ID=gene:Zm00001d028640	1.0816	1.0703	5.64735	1.61714	1.68746	6.70198	0.79403	0.863076	3.78939
							ID=gene:Zm00001d028641	NA	0.00323387	NA	0.0018315	0.000996986	NA	0.000850339	0.00975201	NA		ID=gene:Zm00001d028641	0.52945	2.12925	3.22327	1.50587	2.70133	4.54532	NA	1.94372	2.90498
							ID=gene:Zm00001d028642	NA	NA	0.0034762	NA	0.00387596	0.000767543	NA	NA	0.0120763		ID=gene:Zm00001d028642	8.38134	62.001	1.68912	15.0506	120.462	3.08896	19.6016	129.717	1.55498
							ID=gene:Zm00001d028643	NA	0.00366564	0.000882862	NA	0.00513024	NA	NA	0.00395041	0.000806451		ID=gene:Zm00001d028643	9.81788	20.82	4.28433	19.0346	15.5674	4.57724	17.4527	17.943	1.80135
							ID=gene:Zm00001d028645	0.0161877	0.00997135	0.0124999	0.0171131	0.0146336	0.0217389	0.00945388	0.0146332	NA		ID=gene:Zm00001d028645	0.348509	0.596306	NA	2.15666	NA	NA	0.79403	NA	NA
							ID=gene:Zm00001d028646	0.031197	0.0125226	0.0170362	0.0444214	0.0138401	0.0192079	0.0345789	0.0148033	0.0111396		ID=gene:Zm00001d028646	9.09957	0.465465	0.348509	7.27483	0.597063	2.15666	14.7557	NA	0.79403
							ID=gene:Zm00001d028647	NA	NA	0.0820806	NA	NA	0.0845253	NA	NA	0.0574967		ID=gene:Zm00001d028647	4.40044	0.712528	13.6407	2.89975	NA	14.0281	5.77553	1.54806	6.81272
							ID=gene:Zm00001d028649	NA	0.00132835	0.0657542	NA	0.00183574	0.0823416	NA	0.00250231	0.0800511		ID=gene:Zm00001d028649	2.31208	1.62921	5.95506	0.513895	1.51157	4.44424	2.96604	0.488749	11.3394
							ID=gene:Zm00001d028651	0.111784	NA	0.0141398	0.111402	0.00169491	0.0196289	0.10221	0.00283378	0.0127384		ID=gene:Zm00001d028651	16.4134	2.54375	3.41504	20.6998	1.00666	2.15666	20.9836	NA	2.14511
							ID=gene:Zm00001d028652	0.00942297	NA	0.0310116	0.00438596	NA	0.0362165	0.0109347	NA	0.034137		ID=gene:Zm00001d028652	2.96048	NA	6.33874	3.52737	NA	7.67289	4.40265	NA	2.72664
							ID=gene:Zm00001d028653	NA	0.00170468	0.0182224	NA	0.00244268	0.0120671	NA	0.00418538	0.039534		ID=gene:Zm00001d028653	5.88388	0.703675	2.62129	13.3934	0.494094	4.03496	12.797	NA	NA
							ID=gene:Zm00001d028654	0.0104166	0.001507	0.0235661	NA	0.00390266	0.0310907	0.0128205	0.00127976	0.0365039		ID=gene:Zm00001d028654	10.2368	0.885393	1.6099	20.525	0.71748	3.64356	4.86933	1.89652	2.58247
							ID=gene:Zm00001d028655	0.0513025	0.000683876	0.00624997	0.0434553	0.00167302	NA	0.0286868	0.000871937	NA		ID=gene:Zm00001d028655	11.2829	4.67634	5.66437	15.515	4.29036	6.38603	14.3011	6.01552	10.863
							ID=gene:Zm00001d028656	0.0362308	0.00152476	0.0228674	0.0421052	0.000545542	0.04234	0.0484279	0.00130254	0.0208537		ID=gene:Zm00001d028656	8.30939	4.52886	1.52907	11.1813	2.9569	1.70102	10.2199	5.02983	2.29171
							ID=gene:Zm00001d028657	0.0391012	0.0513003	0.0223646	0.048609	0.0535521	0.0224786	0.0614303	0.0536024	0.0293486		ID=gene:Zm00001d028657	10.4518	0.704217	0.39882	12.4916	2.17417	NA	13.7828	NA	NA
							ID=gene:Zm00001d028658	0.0195576	0.00191245	0.000234962	0.0175549	0.00176934	0.00781695	0.0158874	0.00375351	NA		ID=gene:Zm00001d028658	2.51667	NA	0.32084	1.74385	NA	0.614975	0.703648	NA	NA
							ID=gene:Zm00001d028659	0.0261183	0.01741	0.0193397	0.0280235	0.0152316	0.0158016	0.0104518	0.0154018	0.0194954		ID=gene:Zm00001d028659	2.53065	0.305562	2.4651	2.55118	NA	2.64037	1.49768	NA	3.94728
							ID=gene:Zm00001d028660	0.0675864	0.00695854	0.0664963	0.0801731	0.00731363	0.0556194	0.0700496	0.00786474	0.0336999		ID=gene:Zm00001d028660	5.33502	1.30429	5.06993	8.34333	1.11836	3.82084	8.04168	1.58668	2.20133
							ID=gene:Zm00001d028661	0.0454115	0.00294628	0.0631913	0.0502547	0.000482625	0.0571286	0.0544123	0.00104043	0.035792		ID=gene:Zm00001d028661	19.8697	1.03976	5.15484	19.5106	NA	4.23082	9.63108	NA	2.59834
							ID=gene:Zm00001d028662	NA	0.00857762	0.0111115	NA	0.0069118	0.017413	NA	0.00982478	0.0131925		ID=gene:Zm00001d028662	9.2099	2.90236	3.8499	14.3984	1.63442	5.31372	7.64952	1.44288	4.43197
							ID=gene:Zm00001d028664	0.00125505	NA	0.0238095	0.00929789	0.0006435	0.0183333	0.00391197	0.00284697	0.00119047		ID=gene:Zm00001d028664	NA	0.109822	1.4165	NA	NA	NA	NA	NA	NA
							ID=gene:Zm00001d028665	0.0336647	0.00215595	0.00397559	0.0364734	NA	0.001202	0.0293403	0.00487173	0.003303		ID=gene:Zm00001d028665	3.38322	1.63772	1.8288	2.59089	NA	2.35882	2.31592	NA	1.58806
							ID=gene:Zm00001d028667	0.00753715	0.00213675	0.0130586	0.00689263	NA	0.0156688	0.0252609	0.00450449	0.0170333		ID=gene:Zm00001d028667	0.562327	NA	8.70678	NA	NA	8.04143	NA	NA	7.08976
							ID=gene:Zm00001d028668	0.0179698	0.00255998	0.0167915	0.0191465	0.00527208	0.0182876	0.0191622	0.00828312	0.0243151		ID=gene:Zm00001d028668	12.407	2.48463	6.21313	18.0563	0.431694	7.16919	6.57466	2.99692	5.75374
							ID=gene:Zm00001d028669	0.0353295	0.0131496	0.0447398	0.0278351	0.015751	0.0516713	0.0396038	0.0110265	0.0502827		ID=gene:Zm00001d028669	18.9707	0.487715	26.913	21.3485	0.443718	23.6593	24.3058	0.269134	25.5794
							ID=gene:Zm00001d028670	0.0651525	0.000515749	0.00135912	0.064602	0.00156385	0.00260161	0.0698037	0.00128055	0.00118809		ID=gene:Zm00001d028670	3.22665	36.5374	9.92759	2.03417	32.2973	12.4274	2.90498	36.8571	10.2282
							ID=gene:Zm00001d028671	0.0768377	0.0056285	0.000561197	0.0852141	0.00464968	0.00138103	0.0677713	0.00301057	0.00132389		ID=gene:Zm00001d028671	10.9612	2.78441	36.4075	13.2077	3.13894	33.0304	11.8488	4.05379	37.5089
							ID=gene:Zm00001d028672	0.0656756	0.00997124	0.0329372	0.0720602	0.00843535	0.0364784	0.0405091	0.0106436	0.0341233		ID=gene:Zm00001d028672	16.9594	0.866232	1.44074	18.1002	1.06547	1.74385	12.819	0.446106	1.49768
							ID=gene:Zm00001d028673	0.0658074	0.0264992	0.065074	0.0451853	0.0268239	0.0706926	0.0837916	0.0329655	0.0350407		ID=gene:Zm00001d028673	0.0853079	NA	17.1229	NA	NA	18.7152	NA	NA	12.819
							ID=gene:Zm00001d028675	0.0519115	0.0223954	0.00181419	0.0457451	0.0257576	0.00104889	0.0580507	0.0378225	0.00285714		ID=gene:Zm00001d028675	0.702274	1.65981	1.19626	NA	1.69623	NA	NA	NA	1.49768
							ID=gene:Zm00001d028676	NA	0.0016821	0.00144944	NA	0.000548245	0.00137975	NA	0.00401521	0.00377545		ID=gene:Zm00001d028676	1.40822	1.52646	1.47207	2.35882	NA	1.21417	1.49768	1.32902	3.08493
							ID=gene:Zm00001d028678	0.0193325	0.0125161	0.0102829	0.0090295	0.0131622	0.0148452	0.0136153	0.0101191	0.0163224		ID=gene:Zm00001d028678	NA	0.441248	0.0853079	0.614975	NA	NA	NA	NA	NA
							ID=gene:Zm00001d028679	0.0178293	0.000840728	NA	0.0097559	0.00226001	NA	0.0109005	0.000388198	NA		ID=gene:Zm00001d028679	3.65995	11.1158	3.63784	6.07681	12.6527	7.67289	1.49768	17.1964	3.79477
							ID=gene:Zm00001d028680	NA	NA	0.00679914	NA	NA	0.00354608	NA	NA	0.00219297		ID=gene:Zm00001d028680	5.36436	0.882228	2.72015	9.05414	1.01423	2.25774	5.54664	0.951401	3.15191
							ID=gene:Zm00001d028685	0.000989991	NA	NA	0.00284527	NA	NA	0.00186638	NA	NA		ID=gene:Zm00001d028685	0.647416	NA	0.0781989	NA	1.00228	NA	NA	NA	NA
							ID=gene:Zm00001d028686	NA	NA	0.00206459	NA	NA	0.00396825	0.00499998	NA	0.00202151		ID=gene:Zm00001d028686	3.79153	5.00273	3.81976	4.36315	10.2379	2.82288	5.66336	6.58143	2.39903
							ID=gene:Zm00001d028687	NA	0.00245298	NA	NA	0.00563504	NA	NA	0.00387327	NA		ID=gene:Zm00001d028687	1.20736	2.75021	5.70926	1.51429	2.04016	12.109	NA	0.557117	6.40441
							ID=gene:Zm00001d028688	NA	NA	NA	NA	NA	NA	NA	NA	0.0113636		ID=gene:Zm00001d028688	2.863	NA	1.40582	2.25774	NA	2.08365	4.74884	NA	0.703648
							ID=gene:Zm00001d028689	0.00321509	NA	0.00221672	0.00320972	NA	NA	0.00181933	NA	0.00434148		ID=gene:Zm00001d028689	2.88201	0.874259	6.25297	1.64276	2.34618	7.06775	2.11095	NA	11.7299
							ID=gene:Zm00001d028690	0.0966969	0.00156085	0.00152597	0.101791	0.0013123	NA	0.109251	0.00322376	0.00205858		ID=gene:Zm00001d028690	8.12263	4.24	3.08494	11.2645	5.07206	4.20835	10.959	5.90437	5.94876
							ID=gene:Zm00001d028691	0.0830381	0.00425827	0.0183655	0.0892883	0.00549638	0.0217597	0.075559	0.00890709	0.01056		ID=gene:Zm00001d028691	14.5605	2.30784	9.01647	21.2622	1.52006	9.36234	12.1573	1.85714	6.85091
							ID=gene:Zm00001d028692	0.0324583	0.00661019	0.0350603	0.0340215	0.00818304	0.0335345	0.0361841	0.00726154	0.0612353		ID=gene:Zm00001d028692	6.78473	7.15701	0.0853079	11.9592	9.74855	NA	9.06918	9.21156	NA
							ID=gene:Zm00001d028693	0.0132656	0.000782041	NA	0.0164766	NA	NA	0.0187628	0.00279078	NA		ID=gene:Zm00001d028693	9.49587	7.3001	0.539384	6.61247	6.03038	NA	4.39997	3.36431	NA
							ID=gene:Zm00001d028694	0.00833329	0.00352417	0.0422211	NA	0.000863609	0.0343626	0.0073529	0.00121335	0.0549729		ID=gene:Zm00001d028694	8.00147	1.2949	9.30538	7.96597	1.59283	9.52907	7.38618	1.44088	5.63646
							ID=gene:Zm00001d028695	0.0226797	0.0026778	0.00191109	0.0128595	0.0151682	0.0018458	0.0183694	0.00263471	0.00198392		ID=gene:Zm00001d028695	2.58884	2.46422	2.26455	3.30553	0.473259	3.75869	1.58806	1.5922	4.04896
							ID=gene:Zm00001d028696	0.15003	0.00154547	0.0036317	0.144626	0.0015419	0.00328203	0.14449	0.00181365	0.00888854		ID=gene:Zm00001d028696	6.73924	2.27322	3.40254	9.88324	3.77591	0.792255	6.95608	4.05518	0.760945
							ID=gene:Zm00001d028697	NA	0.00311425	0.00841832	NA	0.00170068	0.00836971	NA	0.000677838	0.00994377		ID=gene:Zm00001d028697	5.20303	0.561817	1.55191	12.2807	NA	2.99174	8.36795	NA	2.08163
							ID=gene:Zm00001d028698	0.0248085	0.00430207	0.026444	0.0230368	0.00608265	0.0344217	0.0285396	0.0195975	0.0191408		ID=gene:Zm00001d028698	10.0615	1.57015	1.82871	11.0511	1.54843	3.77203	7.61158	1.2193	2.84391
							ID=gene:Zm00001d028699	0.0503589	0.00243019	NA	0.0523911	0.00278743	NA	0.0528669	0.00464039	NA		ID=gene:Zm00001d028699	0.473644	1.27022	2.48529	1.22995	0.794174	2.35882	2.99536	1.56297	NA
							ID=gene:Zm00001d028701	0.0284016	0.000658269	0.0217392	0.0239348	0.000930661	0.0190629	0.0441206	0.00467229	0.014292		ID=gene:Zm00001d028701	3.04325	2.44232	1.87161	NA	2.60183	3.28553	2.87942	2.9097	5.21202
							ID=gene:Zm00001d028702	0.00756371	NA	0.00208333	0.00908076	NA	0.0162037	0.00715088	0.0113635	NA		ID=gene:Zm00001d028702	1.6093	28.4235	1.2184	1.63993	16.2462	2.60876	2.90229	24.7079	1.05871
							ID=gene:Zm00001d028704	0.00540105	0.0123918	0.00677908	0.00199999	0.0125241	0.0125	0.0199467	0.0103787	NA		ID=gene:Zm00001d028704	3.38884	2.61252	11.6369	3.49965	4.45417	12.5067	2.42405	3.07329	16.9608
							ID=gene:Zm00001d028705	NA	0.00417439	0.00339349	NA	0.0142857	0.00173611	NA	NA	NA		ID=gene:Zm00001d028705	14.8256	1.01132	NA	20.5321	3.63335	0.0512479	23.9282	1.1707	NA
							ID=gene:Zm00001d028707	NA	0.0168007	0.0015349	NA	0.0169337	NA	NA	0.0134048	0.000984521		ID=gene:Zm00001d028707	5.11181	7.05414	4.16104	11.3403	7.7634	6.96066	10.9375	7.18509	9.81291
							ID=gene:Zm00001d028708	NA	NA	0.13989	NA	NA	0.139543	NA	NA	0.130286		ID=gene:Zm00001d028708	9.12135	NA	6.12761	11.9753	12.7408	6.58752	11.5855	9.55777	6.96576
							ID=gene:Zm00001d028709	0.202931	0.00888207	0.00464248	0.244035	0.00785632	0.00788546	0.289727	0.0103718	0.0121017		ID=gene:Zm00001d028709	8.03269	10.2512	2.90183	11.7226	13.0523	3.73975	9.75642	19.7757	5.44817
							ID=gene:Zm00001d028710	0.00541028	0.00527905	0.0162428	0.00411697	0.0130415	0.0168637	0.00333117	0.0146182	0.0302166		ID=gene:Zm00001d028710	11.2481	0.441678	3.99176	14.7634	0.533698	3.811	22.8592	0.725411	8.28566
							ID=gene:Zm00001d028711	NA	NA	0.0171842	0.00531912	0.00148809	0.0167591	NA	0.00892855	0.0295561		ID=gene:Zm00001d028711	5.80119	2.29031	2.4326	1.10183	0.638283	3.34977	3.1952	2.56171	6.33367
							ID=gene:Zm00001d028712	0.0269402	0.00236984	NA	0.0143112	0.00500371	NA	0.0184825	0.00334775	NA		ID=gene:Zm00001d028712	7.3407	2.93119	6.22116	9.25351	2.42164	8.64589	10.4136	2.82538	8.69961
							ID=gene:Zm00001d028713	NA	0.0051515	0.0015625	NA	0.00285977	0.00694443	NA	0.00521315	NA		ID=gene:Zm00001d028713	9.62078	2.68542	0.36949	10.1061	1.26088	NA	11.1737	2.09144	NA
							ID=gene:Zm00001d028714	NA	0.00694438	0.00465217	NA	0.0135134	0.00544386	0.00595235	NA	0.00482138		ID=gene:Zm00001d028714	NA	0.119388	2.27415	NA	0.430326	1.07727	NA	NA	1.39089
							ID=gene:Zm00001d028715	0.0249872	0.0013187	0.0159095	0.0130387	0.000648453	0.0129598	0.0279019	0.003347	0.0107749		ID=gene:Zm00001d028715	13.9926	1.03048	1.66318	17.7366	0.315372	1.5357	11.55	0.916188	1.61738
							ID=gene:Zm00001d028718	NA	0.000801809	0.0153774	NA	0.0092811	0.0162031	NA	0.000578703	0.0120542		ID=gene:Zm00001d028718	2.79235	4.62642	3.30838	7.39492	0.889538	1.74385	5.05547	1.80461	2.20133
							ID=gene:Zm00001d028719	NA	0.00745223	0.00624994	NA	0.00658663	NA	NA	0.00651031	NA		ID=gene:Zm00001d028719	NA	0.83094	0.794223	NA	NA	2.1282	NA	2.30154	3.45854
							ID=gene:Zm00001d028720	0.0527974	0.00446427	0.00794952	0.0497259	0.000796176	0.00729125	0.0436676	0.000512294	0.00763495		ID=gene:Zm00001d028720	15.3045	0.519928	1.00416	22.675	1.22275	1.12887	17.8336	2.69856	2.61421
							ID=gene:Zm00001d028721	0.0282471	0.00170067	0.0642006	0.0343538	NA	0.0768502	0.0411635	0.00462961	0.0350751		ID=gene:Zm00001d028721	20.1577	NA	8.22842	17.2623	NA	5.79601	18.1481	NA	8.79967
							ID=gene:Zm00001d028722	0.038831	0.0120192	0.0325343	0.0437537	0.00624998	0.03103	0.054005	0.00145348	0.0384071		ID=gene:Zm00001d028722	20.1577	NA	0.249173	17.2623	NA	NA	18.1481	NA	NA
							ID=gene:Zm00001d028725	NA	0.000625928	NA	NA	NA	0.00595236	NA	0.00533129	0.00078247		ID=gene:Zm00001d028725	9.66974	4.04523	1.72434	13.5131	3.69689	3.33816	6.79362	2.01747	0.615692
							ID=gene:Zm00001d028726	0.0108498	0.0045086	0.0475261	0.0170929	0.00895507	0.0790351	0.00897256	0.0121429	0.0360422		ID=gene:Zm00001d028726	3.26424	0.86863	7.18929	6.81856	1.0324	5.9357	1.49768	1.65245	8.63423
							ID=gene:Zm00001d028727	NA	0.00187438	NA	NA	NA	NA	NA	0.00298559	NA		ID=gene:Zm00001d028727	9.19377	3.91271	15.9864	17.8783	3.24709	21.1273	13.2916	5.58352	16.6302
							ID=gene:Zm00001d028728	NA	0.00365414	0.00171598	NA	0.00449065	0.0010068	NA	0.00765207	0.00700726		ID=gene:Zm00001d028728	6.55123	1.45137	2.72856	10.4526	1.22565	1.58132	7.36601	1.1384	1.52323
							ID=gene:Zm00001d028730	NA	0.0247824	0.000474432	NA	0.0194888	0.0013422	NA	0.0349018	0.00395447		ID=gene:Zm00001d028730	2.19505	2.27625	1.88872	1.08605	2.48541	2.50591	0.992537	2.26669	3.07578
							ID=gene:Zm00001d028731	0.0104894	0.00021815	0.0421837	0.00347164	0.000645994	0.0328497	0.00422979	0.00623926	0.0557423		ID=gene:Zm00001d028731	7.18349	2.57335	1.85774	6.29443	2.91543	3.88716	6.30864	3.23612	2.14269
							ID=gene:Zm00001d028732	NA	0.0245358	NA	NA	0.0150867	NA	NA	0.0226977	NA		ID=gene:Zm00001d028732	8.58515	0.126198	0.937408	16.0745	0.879204	0.513895	13.5598	0.377884	2.29171
							ID=gene:Zm00001d028733	NA	0.0165161	NA	NA	0.00772797	NA	NA	0.0167596	NA		ID=gene:Zm00001d028733	8.58515	1.51834	4.84177	16.0745	1.87325	7.67431	13.032	3.21518	4.6738
							ID=gene:Zm00001d028735	0.0129188	0.0217877	0.0286036	0.00490194	0.0187064	0.028413	0.00257731	0.0160264	0.0235494		ID=gene:Zm00001d028735	0.539384	1.05633	6.16578	1.12887	NA	4.93318	NA	1.3797	7.1371
							ID=gene:Zm00001d028736	0.0289078	0.00178571	0.0032385	0.0244088	NA	0.00370416	0.0201694	0.00770269	0.00736998		ID=gene:Zm00001d028736	6.14445	2.29924	0.307379	4.93318	1.37258	0.999335	7.1371	NA	1.52189
							ID=gene:Zm00001d028737	NA	NA	NA	NA	NA	NA	NA	NA	NA		ID=gene:Zm00001d028737	1.68178	1.25623	1.83188	2.74424	4.78183	3.51721	0.703648	NA	2.28928
							ID=gene:Zm00001d028738	0.00726225	0.00435515	0.0209061	0.00970623	0.0199537	0.00793008	0.00887103	0.0128052	0.0228415		ID=gene:Zm00001d028738	NA	NA	NA	NA	NA	NA	NA	NA	NA
							ID=gene:Zm00001d028739	0.0242879	NA	0.00462962	0.02009	NA	0.00462962	0.0186833	NA	0.0152116		ID=gene:Zm00001d028739	0.368769	NA	0.156756	1.56589	NA	0.513895	NA	NA	NA
							ID=gene:Zm00001d028740	0.050145	NA	0.0205565	0.067236	NA	0.00635427	0.0445401	NA	0.00783642		ID=gene:Zm00001d028740	0.327372	NA	1.06067	0.513895	NA	1.10746	NA	NA	NA
							ID=gene:Zm00001d028741	0.00240384	NA	NA	NA	NA	NA	NA	NA	NA		ID=gene:Zm00001d028741	0.650213	NA	1.32096	NA	NA	NA	NA	NA	NA
							ID=gene:Zm00001d028742	NA	0.00206288	NA	0.00113379	0.00109399	NA	0.00223214	0.00531774	NA		ID=gene:Zm00001d028742	8.82473	22.0659	2.03894	5.56185	26.9072	1.59994	5.70182	27.9673	3.90424
							ID=gene:Zm00001d028743	0.0797966	0.0189729	NA	0.0442305	0.0174154	NA	0.0131578	0.00579571	NA		ID=gene:Zm00001d028743	7.85505	0.339044	0.0853079	13.1692	NA	NA	10.3057	NA	NA
							ID=gene:Zm00001d028744	0.00248842	0.00405405	0.0108196	NA	0.00277073	0.0074098	NA	0.00441864	0.0123868		ID=gene:Zm00001d028744	4.94815	8.48861	1.64945	9.46342	9.58691	3.16725	7.36869	9.7462	1.10443
							ID=gene:Zm00001d028745	0.00555554	0.0013044	0.0211365	0.00643223	NA	0.0204588	NA	0.00293792	0.0336125		ID=gene:Zm00001d028745	1.2891	37.8846	10.5748	1.46269	29.1232	12.3046	4.43197	26.7764	8.71305
							ID=gene:Zm00001d028746	0.0299815	0.0130966	0.00544113	0.0528495	0.0143018	0.0044141	0.0371577	0.015896	0.0101022		ID=gene:Zm00001d028746	4.4733	18.4759	31.2364	4.30978	21.4223	26.379	NA	15.9787	25.3129
							ID=gene:Zm00001d028747	0.0341537	0.0098621	0.0190194	0.0376447	0.00674081	0.0119803	0.0465101	0.00330368	0.0125582		ID=gene:Zm00001d028747	10.3043	0.865774	0.45147	23.9587	NA	1.54168	30.5639	3.89138	NA
							ID=gene:Zm00001d028748	0.0334663	0.00991462	0.0484504	0.0334713	0.00961781	0.0469803	0.0454223	0.0147706	0.05157		ID=gene:Zm00001d028748	10.2104	0.672043	26.7922	24.4726	0.374418	23.455	31.3579	NA	32.9782
							ID=gene:Zm00001d028749	0.0577643	0.00820833	0.0134082	0.0697236	0.00755341	0.0219025	0.0674078	0.00464603	0.00877653		ID=gene:Zm00001d028749	26.7922	1.15903	0.444939	23.455	0.713653	0.513895	32.9782	0.685382	NA
							ID=gene:Zm00001d028750	NA	0.00302402	0.0503275	NA	0.00219298	0.0652057	NA	0.00187801	0.0564901		ID=gene:Zm00001d028750	1.71258	8.97101	35.8742	0.449658	4.11782	40.1459	NA	0.282212	38.9388
							ID=gene:Zm00001d028751	0.00337836	0.00191749	0.00274436	NA	0.000534759	0.00816665	NA	0.00225719	0.00135135		ID=gene:Zm00001d028751	2.51773	0.549874	6.6611	1.6754	NA	12.7317	1.4073	1.28477	14.4455
							ID=gene:Zm00001d028752	NA	0.00164348	0.00966372	NA	0.00216234	0.0120107	0.00476189	0.00109524	0.0142486		ID=gene:Zm00001d028752	2.37669	3.53636	2.38722	5.63802	1.55763	1.61714	4.36985	1.88515	3.08574
							ID=gene:Zm00001d028753	0.0293872	0.00126469	NA	0.0180598	0.00138889	0.00499998	0.0111576	0.00169956	NA		ID=gene:Zm00001d028753	1.9874	1.73564	NA	1.49182	1.98395	0.717471	4.41557	2.56528	0.926368
							ID=gene:Zm00001d028754	NA	NA	NA	NA	NA	NA	NA	NA	NA		ID=gene:Zm00001d028754	2.51918	1.21767	5.88536	2.77164	2.40852	10.9345	2.14026	NA	8.39942
							ID=gene:Zm00001d028755	0.0197714	0.00247629	0.0294622	0.0186603	0.000237417	0.0179733	0.0197689	0.00283239	0.0326535		ID=gene:Zm00001d028755	4.26704	5.1509	2.31388	3.24271	5.28606	0.513895	4.49304	5.79756	0.79403
							ID=gene:Zm00001d028756	0.0365286	NA	0.00120057	0.0286602	NA	0.000634546	0.0250892	0.00151515	0.00430612		ID=gene:Zm00001d028756	2.28672	37.7336	1.40366	NA	54.5431	1.02637	1.42264	81.7587	0.183444
							ID=gene:Zm00001d028757	0.0291683	0.00332079	NA	0.0201523	0.00461191	0.00347221	0.0250357	0.00574036	NA		ID=gene:Zm00001d028757	2.28672	10.1193	2.41485	NA	13.867	2.9538	1.42264	20.2237	1.58806
							ID=gene:Zm00001d028759	0.010035	0.00133657	0.000307881	0.00913412	0.00199994	0.00100603	0.0207801	0.00220969	0.0015562		ID=gene:Zm00001d028759	4.48041	0.215237	2.63228	5.68371	0.224357	3.41503	6.11848	0.106724	2.17443
							ID=gene:Zm00001d028760	0.0398162	0.02067	0.0696668	0.0295269	0.0478542	0.0730581	0.0235086	0.0180438	0.0799234		ID=gene:Zm00001d028760	3.84005	2.70887	6.53478	7.77606	7.86574	6.54437	9.63485	2.13227	8.2273
							ID=gene:Zm00001d028761	0.104996	0.000764568	0.00106669	0.105195	0.000909469	0.00101323	0.0826572	0.00282069	0.00348621		ID=gene:Zm00001d028761	16.8825	0.318025	1.48642	18.7363	0.604582	0.589351	26.5547	NA	1.34355
							ID=gene:Zm00001d028762	0.00124572	0.00676498	0.0775084	0.000394823	0.00570357	0.0873311	0.00281415	0.00789418	0.0684636		ID=gene:Zm00001d028762	0.598669	1.37024	4.00687	NA	1.57499	3.90649	NA	1.39863	3.66484
							ID=gene:Zm00001d028763	0.0028788	0.0153069	0.00918141	0.00227599	0.0125448	0.00571415	0.00468643	0.0148324	0.00942257		ID=gene:Zm00001d028763	1.59397	0.13063	0.636347	1.82072	NA	0.513895	1.45572	0.586374	1.7298
							ID=gene:Zm00001d028765	0.0225005	0.0130196	0.0110069	0.0271646	0.0108911	0.0110437	0.0138667	0.0141974	0.0135218		ID=gene:Zm00001d028765	0.650578	1.13969	0.0853079	0.614975	2.64077	NA	1.4073	0.446576	NA
							ID=gene:Zm00001d028766	0.0143391	0.00753353	0.0105093	0.0153453	0.0121419	0.0060074	0.0186141	0.00901319	0.0231217		ID=gene:Zm00001d028766	NA	2.35177	1.5865	0.492483	2.68735	1.39109	NA	3.70508	1.49768
							ID=gene:Zm00001d028767	0.023357	0.0150558	0.00176352	0.0301547	0.0270099	0.000558035	0.0217525	0.00548701	0.00188288		ID=gene:Zm00001d028767	9.34546	2.18846	1.33461	9.00919	2.47065	NA	6.85306	1.35317	1.15796
							ID=gene:Zm00001d028768	0.00533688	NA	0.00143288	0.0082643	NA	0.00424954	0.00345664	NA	0.000223613		ID=gene:Zm00001d028768	1.78566	1.549	2.27125	1.28474	NA	7.20603	0.703648	3.04057	4.34159
							ID=gene:Zm00001d028769	0.0283437	NA	0.00190126	0.0564767	NA	0.000998429	0.0267382	NA	0.00614097		ID=gene:Zm00001d028769	2.91458	0.181901	9.90501	2.25176	NA	6.29479	4.49169	0.332357	6.43641
							ID=gene:Zm00001d028770	NA	0.00201505	NA	NA	0.00106119	NA	NA	0.00707606	NA		ID=gene:Zm00001d028770	1.23416	9.1371	0.475994	3.23849	3.989	1.35807	2.14269	6.56304	0.727861
							ID=gene:Zm00001d028771	0.0355596	0.0064091	NA	0.0530004	0.00957012	NA	0.0977901	0.0127522	NA		ID=gene:Zm00001d028771	10.2011	1.04759	0.368769	24.5111	0.840591	NA	29.7989	0.435696	0.645011
							ID=gene:Zm00001d028772	0.0207282	0.0261542	0.0269501	0.0134427	0.0286882	0.0271819	0.0103853	0.0313467	0.0158459		ID=gene:Zm00001d028772	0.255924	0.998433	0.885679	1.49744	0.349278	0.535307	0.67433	0.499041	NA
							ID=gene:Zm00001d028773	0.0247395	0.00465531	0.00350995	0.0209546	0.00297283	NA	0.0213726	0.00844311	0.0071743		ID=gene:Zm00001d028773	11.7648	1.32709	0.479429	11.46	1.22001	0.589351	13.5057	0.605705	0.628607
							ID=gene:Zm00001d028774	NA	0.00390373	0.00220427	NA	0.00369464	NA	NA	0.00774835	0.00353223		ID=gene:Zm00001d028774	3.3832	1.18222	0.478824	7.40048	0.599568	1.70944	4.87875	0.374171	NA
							ID=gene:Zm00001d028775	0.0123036	0.000300252	NA	0.0290076	0.000992062	NA	0.0310377	0.000558035	NA		ID=gene:Zm00001d028775	1.16951	4.92412	2.36295	0.513895	5.28681	5.19682	NA	8.67511	4.2437
							ID=gene:Zm00001d028776	NA	NA	NA	NA	NA	NA	NA	NA	NA		ID=gene:Zm00001d028776	NA	11.971	2.60655	NA	14.7377	3.06263	NA	10.7801	2.17201
							ID=gene:Zm00001d028777	NA	NA	NA	0.00271738	NA	NA	0.00390624	NA	NA		ID=gene:Zm00001d028777	0.43561	NA	13.2273	0.614975	NA	17.1784	NA	NA	12.5654
							ID=gene:Zm00001d028778	NA	0.00154781	0.0181922	NA	0.00268817	0.0153617	0.00520832	NA	0.00761256		ID=gene:Zm00001d028778	NA	0.495011	0.67578	NA	0.698836	0.385421	NA	NA	NA
							ID=gene:Zm00001d028779	0.0895156	NA	0.021547	0.116078	0.0151515	0.0115466	0.081094	0.0103174	0.0081411		ID=gene:Zm00001d028779	7.8979	0.552462	0.67578	13.2846	0.428246	NA	7.54703	NA	NA
							ID=gene:Zm00001d028780	0.0733296	0.00098522	0.0999489	0.0753575	0.00157828	0.136186	0.104754	0.00223214	0.104772		ID=gene:Zm00001d028780	4.36681	0.86698	6.97472	4.92829	NA	15.054	2.20133	2.03597	7.54703
							ID=gene:Zm00001d028782	0.0611579	0.00170644	0.00129728	0.0502073	0.00103678	NA	0.111224	0.003675	0.006333		ID=gene:Zm00001d028782	17.3321	1.56125	5.51837	18.2957	1.35896	3.84823	19.5042	0.755465	5.1063
							ID=gene:Zm00001d028783	0.00347219	0.000152625	NA	NA	0.00169248	NA	NA	0.00395985	NA		ID=gene:Zm00001d028783	2.72186	1.87917	0.494794	4.8058	1.4602	NA	2.39096	0.494944	0.703648
							ID=gene:Zm00001d028784	NA	0.00188538	0.116396	NA	0.00140891	0.167181	NA	0.00248031	0.0781242		ID=gene:Zm00001d028784	10.1693	1.65127	4.00524	14.0691	1.22095	3.54846	20.6541	2.49471	6.0811
							ID=gene:Zm00001d028785	NA	NA	0.07685	NA	0.00735292	0.108994	0.0071193	NA	0.0520832		ID=gene:Zm00001d028785	0.455334	0.328142	4.00524	0.513895	1.58422	3.54846	NA	NA	6.0811
							ID=gene:Zm00001d028786	NA	NA	NA	0.00980389	NA	NA	NA	0.00355966	0.0624994		ID=gene:Zm00001d028786	0.721483	2.28736	3.02788	1.69224	1.6836	1.71298	NA	NA	3.17612
							ID=gene:Zm00001d028787	0.0318179	0.0012409	0.0581327	0.0119046	0.000408496	0.0297196	0.0312497	0.00332589	0.0635272		ID=gene:Zm00001d028787	6.23158	3.75913	7.11902	4.65592	1.12326	9.34195	6.90068	1.58321	7.5699
							ID=gene:Zm00001d028788	NA	0.0114391	0.0302286	0.00505049	0.00795637	0.0172694	0.00833331	0.00969861	0.0262926		ID=gene:Zm00001d028788	NA	NA	0.229001	NA	0.222013	NA	NA	NA	0.79403
							ID=gene:Zm00001d028789	0.00480587	0.0180067	NA	0.00659441	0.0112445	0.012195	0.00161186	0.0128176	NA		ID=gene:Zm00001d028789	NA	NA	NA	NA	NA	NA	NA	NA	NA
							ID=gene:Zm00001d028791	NA	0.0161942	NA	NA	0.0214675	0.00609753	NA	0.0316717	0.0124999		ID=gene:Zm00001d028791	0.156398	NA	NA	0.513895	NA	NA	NA	NA	NA
							ID=gene:Zm00001d028793	NA	NA	NA	NA	NA	NA	NA	NA	NA		ID=gene:Zm00001d028793	1.81491	9.46213	2.3395	1.76947	0.753646	2.57999	3.97015	3.50897	1.23138
							ID=gene:Zm00001d028794	NA	0.00154532	NA	NA	0.0172307	NA	0.0124999	0.00537633	NA		ID=gene:Zm00001d028794	2.21331	NA	NA	1.66418	NA	NA	3.78939	NA	NA
							ID=gene:Zm00001d028795	0.0243054	NA	0.0125244	0.0340276	NA	0.00469482	NA	NA	0.0117171		ID=gene:Zm00001d028795	NA	NA	0.503515	NA	NA	1.84493	NA	NA	0.703648
							ID=gene:Zm00001d028796	NA	0.00246788	0.00123621	NA	0.000241312	0.00122481	NA	0.00232411	0.00695809		ID=gene:Zm00001d028796	9.04516	1.06703	1.84869	17.2469	1.08008	0.975126	11.5936	0.438783	3.08574
							ID=gene:Zm00001d028797	0.00234817	0.00833331	0.0633832	0.00139664	NA	0.061879	0.0101349	0.0101078	0.0672914		ID=gene:Zm00001d028797	0.954396	NA	3.53392	0.513895	0.33174	5.33262	2.38209	NA	3.89939
							ID=gene:Zm00001d028798	0.00926611	NA	0.00426922	0.00780938	NA	0.0127751	0.0164096	NA	0.0142558		ID=gene:Zm00001d028798	5.6619	NA	2.34133	3.73901	NA	1.12887	5.01592	NA	2.25754
							ID=gene:Zm00001d028799	0.0320398	0.0955903	0.00240992	0.0331568	0.16008	0.00203671	0.027789	0.0412794	0.00264998		ID=gene:Zm00001d028799	0.549289	1.72923	1.248	0.513895	1.88145	0.513895	NA	1.17275	0.79403
							ID=gene:Zm00001d028801	0.0285616	0.000658185	0.0144482	0.0212626	0.00103534	0.0102301	0.0249222	0.00365699	0.00625682		ID=gene:Zm00001d028801	5.9733	7.51183	3.21599	6.29691	9.101	1.66839	2.20133	8.70706	4.41799
							ID=gene:Zm00001d028802	0.0198367	0.00382924	0.0220134	0.0231842	0.006595	0.0306226	0.0170427	0.00791165	0.0377131		ID=gene:Zm00001d028802	2.686	0.471666	4.02395	2.3332	0.908921	0.513895	2.96604	0.642015	3.28425
							ID=gene:Zm00001d028803	0.0168528	0.0031454	0.0144345	0.018398	0.00313828	0.0183475	0.0155678	0.00217656	0.0119468		ID=gene:Zm00001d028803	20.4876	1.89388	1.00337	16.9531	1.2809	3.41082	9.82663	1.94232	1.58806
							ID=gene:Zm00001d028804	0.000927076	0.0085062	0.0652625	0.0012838	0.00840191	0.0789689	0.0028391	0.00550668	0.0660604		ID=gene:Zm00001d028804	NA	2.00792	9.29015	NA	1.40741	10.0959	NA	1.83649	10.9962
							ID=gene:Zm00001d028806	0.0873163	NA	NA	0.133977	NA	NA	0.0827378	NA	NA		ID=gene:Zm00001d028806	7.6479	15.2256	0.0195945	11.3797	27.9742	0.539165	14.8261	24.9853	NA
							ID=gene:Zm00001d028807	NA	0.00152313	0.00149127	NA	0.00244146	0.00268665	NA	0.00434782	0.00229153		ID=gene:Zm00001d028807	5.51398	4.08035	1.35265	6.10134	3.46457	NA	2.23307	NA	NA
							ID=gene:Zm00001d028808	0.00254142	NA	NA	0.00248464	NA	NA	0.00344179	NA	NA		ID=gene:Zm00001d028808	5.30302	0.39524	3.19121	1.54168	NA	NA	3.35605	2.43681	2.38209
							ID=gene:Zm00001d028809	0.000560075	NA	NA	0.000714285	NA	NA	0.00202155	NA	NA		ID=gene:Zm00001d028809	0.392212	NA	5.43655	NA	0.906873	7.83364	NA	NA	3.36897
							ID=gene:Zm00001d028810	0.0233251	0.0155121	0.00404669	0.0357949	0.0137225	0.000298685	0.0192972	0.0128766	0.0061658		ID=gene:Zm00001d028810	1.56614	3.60578	0.362559	0.513895	2.21068	0.47107	0.732967	3.82893	0.760945
							ID=gene:Zm00001d028811	NA	0.00299982	0.00418329	NA	0.00202756	0.000496031	NA	0.00635701	0.00588695		ID=gene:Zm00001d028811	0.823766	NA	2.29844	1.5357	NA	3.33922	2.5849	NA	1.64051
							ID=gene:Zm00001d028812	NA	0.000854507	NA	NA	0.00268695	NA	NA	0.00407685	NA		ID=gene:Zm00001d028812	4.68833	2.57302	1.00562	9.25004	3.23203	2.54208	8.71493	3.82812	0.703648
							ID=gene:Zm00001d028813	NA	0.00176012	NA	NA	0.00138811	NA	NA	0.00208027	NA		ID=gene:Zm00001d028813	3.38784	0.499675	1.72271	2.35882	0.413926	3.36099	3.08574	NA	NA
							ID=gene:Zm00001d028814	0.0141873	NA	NA	0.0328032	NA	0.0499995	0.0827946	NA	NA		ID=gene:Zm00001d028814	2.48953	NA	2.24913	1.12887	NA	1.02779	1.49768	NA	1.49768
							ID=gene:Zm00001d028815	NA	NA	NA	NA	NA	NA	NA	NA	NA		ID=gene:Zm00001d028815	7.21561	0.799776	7.74995	7.83577	NA	7.30502	5.9614	NA	2.17443
							ID=gene:Zm00001d028816	NA	NA	0.0198117	NA	NA	0.0294634	NA	NA	0.0147336		ID=gene:Zm00001d028816	3.43586	2.89402	2.36901	2.7074	NA	1.12887	4.22674	1.62047	0.703648
							ID=gene:Zm00001d028818	NA	0.00718387	0.000735293	NA	0.0057929	NA	NA	0.0083752	0.00135501		ID=gene:Zm00001d028818	6.8331	2.02592	0.0639809	7.82242	1.99593	0.920728	6.50473	2.49955	NA
							ID=gene:Zm00001d028819	NA	NA	0.00163378	NA	NA	0.00139629	NA	0.00135501	0.000566188		ID=gene:Zm00001d028819	4.74453	0.0752717	2.70652	9.17455	NA	2.99733	10.3692	NA	4.15198
							ID=gene:Zm00001d028820	0.0289402	0.00641738	NA	0.0276898	NA	NA	0.023982	0.0156249	NA		ID=gene:Zm00001d028820	3.06502	5.53294	4.42898	7.21764	5.50448	8.61783	4.43574	9.79057	8.73322
							ID=gene:Zm00001d028821	0.0478262	0.0024059	0.0135374	0.0645572	0.0015015	0.012544	0.0570626	0.00243744	0.0131955		ID=gene:Zm00001d028821	4.69509	0.384585	5.84904	1.54168	NA	6.93468	NA	NA	7.36869
							ID=gene:Zm00001d028822	0.0151276	0.00219472	0.0223097	0.0202803	0.00153435	0.0305092	0.013622	0.00404751	0.0272174		ID=gene:Zm00001d028822	0.730326	NA	0.807208	0.513895	NA	0.513895	3.36897	NA	0.694776
							ID=gene:Zm00001d028823	0.0669108	0.00238461	0.00320938	0.0750622	0.000438596	0.00145412	0.067838	0.00328466	0.00759395		ID=gene:Zm00001d028823	5.87479	NA	6.84889	5.15187	0.694116	7.6083	0.703648	NA	7.50507
							ID=gene:Zm00001d028824	0.0532542	NA	0.0515613	0.034188	NA	0.0629172	0.0161267	NA	0.0670159		ID=gene:Zm00001d028824	1.52847	4.74479	3.55365	0.691847	3.18612	6.61212	NA	2.77674	5.83176
							ID=gene:Zm00001d028825	0.0316867	0.00156249	0.0171159	0.0172652	0.00303454	0.0144571	0.0213919	0.00620964	0.017615		ID=gene:Zm00001d028825	9.76997	0.573512	5.93491	8.47778	0.526129	4.80085	5.17894	0.448532	6.35224
							ID=gene:Zm00001d028826	0.0535652	0.000313562	0.0030092	0.0720961	0.000368188	0.00163945	0.0677462	0.000484261	0.00246312		ID=gene:Zm00001d028826	1.26048	1.56578	1.75442	3.65552	0.614975	1.10325	2.20133	NA	NA
							ID=gene:Zm00001d028827	0.00330374	0.00326662	0.0146055	0.00344686	0.00247389	0.0187098	0.00145832	0.009167	0.018876		ID=gene:Zm00001d028827	0.955438	1.14284	3.68632	1.10325	1.18059	5.24173	NA	0.720426	5.77446
							ID=gene:Zm00001d028828	0.0168742	0.000504032	0.00192266	0.0121185	NA	0.0063891	0.0355088	0.00350832	0.00318253		ID=gene:Zm00001d028828	1.75298	NA	NA	2.35882	NA	NA	2.25996	NA	NA
							ID=gene:Zm00001d028829	0.00188006	0.000493495	0.0137275	0.000829186	0.000420875	0.0118222	0.00131192	0.00172549	0.0174592		ID=gene:Zm00001d028829	0.655179	0.11585	2.7462	NA	0.33308	1.54168	NA	NA	0.703648
							ID=gene:Zm00001d028830	0.00621058	0.00237156	0.0533358	0.0129029	0.00269544	0.0663445	0.00744883	0.0027594	0.0497763		ID=gene:Zm00001d028830	4.57366	0.490271	20.8162	4.38878	0.551018	23.7979	3.69901	NA	22.1685
							ID=gene:Zm00001d028831	0.0198294	0.00650929	0.00548901	0.0165558	0.00369469	0.0136742	0.0170883	0.00588523	0.00709001		ID=gene:Zm00001d028831	NA	0.732492	3.84849	1.12887	1.14054	3.25991	NA	0.710756	2.99536
							ID=gene:Zm00001d028832	0.0138953	0.0113149	0.00985804	0.0109642	0.0118565	0.00761498	0.0169085	0.012826	0.00731281		ID=gene:Zm00001d028832	NA	0.0124902	2.23917	NA	0.0751308	3.60739	NA	NA	2.28256
							ID=gene:Zm00001d028834	0.366282	NA	0.00318469	0.422596	0.00297619	0.000580208	0.408748	NA	0.000258264		ID=gene:Zm00001d028834	6.31396	6.71769	1.34297	7.93472	3.25372	NA	2.81459	11.3878	0.557055
							ID=gene:Zm00001d028835	NA	0.00100557	0.0257269	NA	0.00122396	0.0224171	NA	0.000392464	0.00920481		ID=gene:Zm00001d028835	3.9248	NA	5.92049	5.11502	NA	3.88437	3.87977	1.29771	2.20133
							ID=gene:Zm00001d028836	0.0156642	0.00183666	0.0018324	0.0115792	0.0013925	0.00198659	0.0184641	0.00295887	0.00118306		ID=gene:Zm00001d028836	6.62964	2.29744	1.13325	6.67561	NA	0.513895	1.4073	4.46154	0.79403
							ID=gene:Zm00001d028837	0.00259383	0.00367646	0.0103722	0.00240278	NA	0.0153492	0.00463737	NA	0.0010989		ID=gene:Zm00001d028837	6.5084	2.02543	0.516709	5.76086	NA	1.64276	4.25363	NA	0.703648
							ID=gene:Zm00001d028838	0.0011758	NA	0.028762	0.000961538	0.0277777	0.0271525	0.0042138	NA	0.0224851		ID=gene:Zm00001d028838	0.458888	NA	18.7106	2.09522	NA	22.8499	0.703648	NA	27.4343
							ID=gene:Zm00001d028839	0.0525631	0.00157342	0.014988	0.0470603	0.0016835	0.0098472	0.0664604	0.00509259	0.00980893		ID=gene:Zm00001d028839	26.0352	2.02119	0.757466	31.5934	NA	1.72243	32.7604	NA	1.40972
							ID=gene:Zm00001d028840	0.0437865	0.00167297	0.00125373	0.0393327	0.00047298	0.00377993	0.0641697	0.00438818	0.00452372		ID=gene:Zm00001d028840	26.4701	0.255523	0.645345	31.5934	0.214123	NA	32.7604	NA	NA
							ID=gene:Zm00001d028841	0.00154646	NA	0.00327908	0.00252686	NA	0.00350746	0.00160782	0.0312498	0.0132514		ID=gene:Zm00001d028841	0.293932	0.512178	6.37503	NA	NA	4.84859	NA	NA	8.16164
							ID=gene:Zm00001d028842	0.0912059	0.0412528	0.0157114	0.105283	0.0396547	0.0138345	0.0958196	0.0362946	0.0149805		ID=gene:Zm00001d028842	2.65164	8.59554	0.183096	3.96895	8.75988	NA	2.1158	6.85178	NA
							ID=gene:Zm00001d028845	NA	NA	0.0136898	NA	NA	0.00730306	NA	NA	0.00869417		ID=gene:Zm00001d028845	NA	NA	NA	NA	NA	NA	NA	NA	NA
							ID=gene:Zm00001d028849	NA	0.0113635	0.0137962	NA	0.0217389	0.0130831	NA	0.0199998	0.0117608		ID=gene:Zm00001d028849	NA	NA	NA	NA	NA	NA	NA	NA	NA
							ID=gene:Zm00001d028850	NA	NA	NA	NA	NA	NA	NA	NA	NA		ID=gene:Zm00001d028850	NA	NA	NA	NA	NA	NA	NA	NA	NA
							ID=gene:Zm00001d028854	0.0753204	0.0359919	0.00692274	0.0764798	0.0315809	0.00475295	0.0827149	0.0347131	0.0216758		ID=gene:Zm00001d028854	7.83475	4.43519	NA	7.72485	3.13957	NA	9.02964	3.47283	NA
							ID=gene:Zm00001d028855	0.0658522	0.00577181	NA	0.06005	0.00151057	NA	0.0636264	0.00719606	NA		ID=gene:Zm00001d028855	5.16612	NA	NA	4.99497	NA	NA	2.99778	NA	NA
							ID=gene:Zm00001d028856	0.0150641	0.013952	0.0596806	0.0115978	0.0257131	0.0556399	0.0137426	0.0143357	0.0646291		ID=gene:Zm00001d028856	NA	NA	5.16612	NA	NA	4.99497	0.79403	NA	2.99778
							ID=gene:Zm00001d028859	0.0105853	0.0092531	0.0672872	0.0105943	0.00983961	0.0758366	0.0123891	0.00907973	0.0756429		ID=gene:Zm00001d028859	NA	NA	7.94577	NA	6.98623	5.13467	NA	NA	2.87566
							ID=gene:Zm00001d028861	0.00541917	0.0119544	0.0114368	0.00700323	0.00968069	0.00718414	0.00836289	0.0147334	0.00851087		ID=gene:Zm00001d028861	NA	0.223426	NA	NA	NA	NA	NA	NA	NA
							ID=gene:Zm00001d028862	0.055697	0.00115741	0.0717585	0.0712289	NA	0.0450363	0.0773549	0.00237366	0.055555		ID=gene:Zm00001d028862	19.0655	0.209008	0.844081	29.7658	NA	0.513895	14.0558	NA	0.79403
							ID=gene:Zm00001d028863	0.0124816	0.0181889	0.130254	0.0178108	0.0262055	0.160334	0.023065	0.0192422	0.155164		ID=gene:Zm00001d028863	2.4686	1.16754	3.52443	1.74385	2.11651	6.55666	1.58806	0.934505	2.75596
							ID=gene:Zm00001d028865	NA	NA	NA	NA	NA	NA	NA	NA	NA		ID=gene:Zm00001d028865	0.300449	NA	NA	1.12887	NA	NA	2.29171	NA	NA
							ID=gene:Zm00001d028866	0.0343048	0.00185221	NA	0.0216325	0.00105485	NA	0.0367179	0.00266076	NA		ID=gene:Zm00001d028866	17.2885	1.11984	10.103	18.843	1.68891	15.7842	17.6098	0.482027	12.992
							ID=gene:Zm00001d028867	0.0149017	0.00373562	0.00102459	0.0196714	NA	NA	0.0123634	0.00134408	NA		ID=gene:Zm00001d028867	1.77229	9.97382	1.86274	3.09632	9.46433	3.04614	NA	8.23944	1.46459
							ID=gene:Zm00001d028868	0.0863492	0.000715149	0.0152997	0.0839954	0.000329606	0.0367718	0.0531939	0.00389046	0.0295693		ID=gene:Zm00001d028868	6.77387	2.26732	1.47036	9.95728	3.86181	2.998	6.45496	2.34316	0.615692
							ID=gene:Zm00001d028870	0.0127757	NA	0.0181623	NA	NA	0.0155165	NA	NA	0.0222281		ID=gene:Zm00001d028870	2.58448	NA	7.03415	5.64683	NA	5.92023	2.92919	NA	2.20133
							ID=gene:Zm00001d028871	NA	NA	0.0203256	NA	NA	0.00200803	NA	0.0104166	0.019776		ID=gene:Zm00001d028871	0.549289	NA	NA	0.492483	NA	NA	NA	NA	NA
							ID=gene:Zm00001d028872	0.0153238	0.00317968	0.0180617	0.0110646	0.00668737	0.0327887	0.00910024	0.00580799	0.0332421		ID=gene:Zm00001d028872	NA	NA	6.24951	NA	NA	8.59925	NA	NA	9.18081
							ID=gene:Zm00001d028873	0.0195689	NA	NA	0.0348718	NA	NA	0.0341298	NA	NA		ID=gene:Zm00001d028873	6.82153	NA	0.620891	9.43433	1.24642	0.513895	9.18081	NA	NA
							ID=gene:Zm00001d028874	0.0116815	0.0031015	0.0126237	0.016495	NA	0.0174578	0.00799998	0.00388678	0.0166784		ID=gene:Zm00001d028874	NA	NA	16.695	NA	NA	14.491	NA	NA	10.324
							ID=gene:Zm00001d028875	0.000485713	0.009474	0.0164201	0.000738174	0.0102927	0.00801779	0.00233012	0.0108549	0.0163804		ID=gene:Zm00001d028875	2.5846	0.884646	3.01262	3.32237	0.977858	0.513895	NA	0.397659	0.703648
							ID=gene:Zm00001d028876	0.0193997	0.0104012	0.00994497	0.0126149	0.00992016	0.0179706	0.0196258	0.015006	0.00957797		ID=gene:Zm00001d028876	NA	0.180993	NA	NA	NA	0.614975	NA	NA	NA
							ID=gene:Zm00001d028877	0.00918786	0.00973449	0.0124672	0.0149484	0.00609525	0.00821477	0.0139371	0.00908756	0.00999828		ID=gene:Zm00001d028877	0.150225	NA	NA	0.614975	NA	NA	NA	NA	NA
							ID=gene:Zm00001d028878	0.00979047	0.00921401	0.026416	0.0063241	0.00731304	0.0236722	0.0115028	0.0106748	0.03579		ID=gene:Zm00001d028878	NA	NA	5.26525	NA	NA	4.01355	NA	NA	3.61105
							ID=gene:Zm00001d028879	NA	NA	NA	NA	NA	NA	0.00140056	NA	NA		ID=gene:Zm00001d028879	0.242064	NA	1.46908	0.513895	NA	2.62773	0.703648	NA	1.49768
							ID=gene:Zm00001d028880	NA	0.00245949	0.00175	0.0135134	NA	0.00208333	NA	0.00406746	NA		ID=gene:Zm00001d028880	9.64021	29.7974	5.80543	9.41812	26.8015	9.28334	7.13253	35.1925	9.90652
							ID=gene:Zm00001d028881	0.0134214	0.0142872	0.0175993	0.0162639	0.00854755	0.0152373	0.014998	0.0200421	0.0154184		ID=gene:Zm00001d028881	2.11076	NA	1.27146	1.5357	NA	0.513895	2.29171	NA	2.20133
							ID=gene:Zm00001d028882	NA	NA	NA	NA	NA	NA	NA	NA	NA		ID=gene:Zm00001d028882	NA	NA	NA	NA	NA	NA	NA	NA	NA
							ID=gene:Zm00001d028883	NA	NA	NA	NA	NA	NA	NA	NA	NA		ID=gene:Zm00001d028883	NA	NA	NA	NA	NA	NA	NA	NA	NA
							ID=gene:Zm00001d028884	NA	NA	0.00527217	NA	NA	0.00348837	NA	NA	0.00253848		ID=gene:Zm00001d028884	NA	NA	0.554153	NA	NA	2.0043	NA	NA	NA
							ID=gene:Zm00001d028885	NA	0.0027791	0.000720245	NA	0.00146175	0.00248089	NA	0.00215903	0.00312691		ID=gene:Zm00001d028885	0.124407	1.65461	1.36686	0.896839	1.83277	0.47107	NA	1.21325	4.22836
							ID=gene:Zm00001d028886	0.0108498	0.00727118	0.0063294	0.0103134	0.011941	0.0089456	0.01208	0.00741822	0.00587008		ID=gene:Zm00001d028886	0.156756	0.14459	NA	NA	NA	NA	NA	1.34581	NA
							ID=gene:Zm00001d028887	0.0110785	0.00582024	0.0121963	0.019943	0.00463118	0.0119979	NA	0.00674287	0.010127		ID=gene:Zm00001d028887	0.490659	2.0832	0.680203	0.513895	2.53864	1.02779	NA	2.3344	0.703648
							ID=gene:Zm00001d028888	0.0182654	0.00852608	0.0405486	0.0305867	0.0144192	0.0547044	0.0429783	0.0352966	0.0447421		ID=gene:Zm00001d028888	5.21927	4.77012	17.2756	0.984965	5.95928	15.0218	1.36534	5.87452	19.0822
							ID=gene:Zm00001d028889	0.01457	0.0289884	0.0365081	0.0116965	0.0266623	0.0427094	0.0166078	0.0339534	0.0351106		ID=gene:Zm00001d028889	1.48576	4.21698	4.57288	1.20433	2.85752	5.97888	0.79403	3.22124	8.3728
							ID=gene:Zm00001d028890	0.0749161	0.00756355	0.00493292	0.077187	0.00644796	0.00688316	0.0705599	0.00590932	0.00533804		ID=gene:Zm00001d028890	9.56458	4.04791	NA	9.13172	2.66877	0.513895	12.022	1.99517	NA
							ID=gene:Zm00001d028894	0.0356793	0.00129258	0.0241567	0.038546	0.00229838	0.0236302	0.0234257	0.00306919	0.0310337		ID=gene:Zm00001d028894	2.16747	6.63823	5.42298	2.58593	6.04739	6.01434	0.762286	7.35717	3.76007
							ID=gene:Zm00001d028895	0.0207452	0.0234539	0.0235372	0.0223171	0.0268433	0.0244951	0.0262627	0.0138292	0.0250829		ID=gene:Zm00001d028895	26.4148	2.75411	5.78625	19.7324	1.5738	6.01434	14.2836	0.404785	3.76007
							ID=gene:Zm00001d028896	0.0180465	0.00387865	0.00480898	0.0220883	0.0026497	0.00591189	0.0221996	0.00261162	0.00591917		ID=gene:Zm00001d028896	11.1299	2.42409	1.6554	10.0096	2.51296	1.02779	12.592	3.90611	0.79403
							ID=gene:Zm00001d028898	0.0648809	0.0342276	0.0680607	0.0834677	0.0357	0.078554	0.0889551	0.0363718	0.0834108		ID=gene:Zm00001d028898	2.49233	2.89554	4.27088	4.70819	2.04059	8.8144	5.83793	2.48341	6.78125
							ID=gene:Zm00001d028899	0.021031	NA	0.107283	0.0153851	NA	0.120323	0.0156465	NA	0.107671		ID=gene:Zm00001d028899	8.00363	1.10075	18.9896	5.05358	NA	21.7034	8.32519	NA	11.9077
							ID=gene:Zm00001d028900	0.123008	0.00229526	0.0132335	0.135903	0.00175895	0.0158311	0.121482	0.00213463	0.016951		ID=gene:Zm00001d028900	18.9896	NA	6.13576	21.7034	NA	3.79942	11.9077	NA	1.3804
							ID=gene:Zm00001d028901	0.00187382	0.0109381	0.0135317	0.00108932	0.00893676	0.0218595	0.00373614	0.0127418	0.0267299		ID=gene:Zm00001d028901	0.533582	8.38327	1.33299	0.513895	8.67114	NA	0.850242	11.1772	2.1989
							ID=gene:Zm00001d028902	0.00183076	0.00587767	0.00204223	0.0115598	0.0097458	0.00214632	0.011106	0.00915196	0.00322236		ID=gene:Zm00001d028902	8.39538	1.02109	5.30038	12.0072	0.859343	6.94944	14.5098	1.07451	7.7302
							ID=gene:Zm00001d028903	0.0537891	0.00204026	0.0191594	0.0439604	0.00352215	0.00637754	0.0335843	0.00820426	0.00612106		ID=gene:Zm00001d028903	9.05141	1.28134	7.68661	13.0986	1.5343	12.3927	11.8563	2.13754	13.2784
							ID=gene:Zm00001d028904	NA	NA	0.00367645	NA	NA	0.00851367	NA	NA	NA		ID=gene:Zm00001d028904	0.0853079	NA	NA	NA	NA	NA	NA	NA	NA
							ID=gene:Zm00001d028905	0.0250335	0.00666779	0.00999383	0.0214234	0.00535296	0.0184258	0.02136	0.00585048	0.0101096		ID=gene:Zm00001d028905	1.89745	2.77497	7.24977	1.24191	2.33785	7.00348	2.20133	2.47287	6.12952
							ID=gene:Zm00001d028906	NA	0.0295888	0.00967057	NA	0.0172186	0.00294116	NA	0.0106566	0.00353772		ID=gene:Zm00001d028906	2.52404	3.16357	2.02681	4.82612	1.32924	1.8193	0.703648	3.70341	0.79403
							ID=gene:Zm00001d028907	0.0259981	0.00224221	0.00565021	0.0257126	0.00259116	0.0026455	0.0335699	0.00606339	0.004329		ID=gene:Zm00001d028907	6.61889	1.10847	5.10969	17.4382	0.921262	1.22995	11.653	1.91489	2.71023
							ID=gene:Zm00001d028909	0.0494967	0.0153466	0.0250345	0.0934205	0.0160572	0.0335904	0.065594	0.0129491	0.0404352		ID=gene:Zm00001d028909	3.97376	7.06819	6.23166	8.25665	8.3649	7.29274	5.97269	8.86916	4.98284
							ID=gene:Zm00001d028910	0.016832	0.00425117	0.00724998	0.00877718	0.00521848	0.00990955	NA	0.00504377	0.0295084		ID=gene:Zm00001d028910	3.39637	2.09378	5.02432	5.67245	2.01488	6.94834	2.81702	2.26491	4.95594
							ID=gene:Zm00001d028912	NA	NA	0.00128865	NA	NA	NA	NA	NA	0.010204		ID=gene:Zm00001d028912	1.76306	1.04012	0.81398	0.614975	NA	0.47107	NA	NA	NA
							ID=gene:Zm00001d028915	0.0245603	0.00907846	0.0013076	0.0179438	0.00850098	0.0165165	0.0208191	0.00997704	0.012386		ID=gene:Zm00001d028915	13.0951	1.8716	2.82633	30.4795	2.15784	2.63371	34.1669	1.98215	0.527736
							ID=gene:Zm00001d028916	NA	NA	0.0139289	NA	0.0833325	0.0113953	NA	NA	0.0179593		ID=gene:Zm00001d028916	0.721586	NA	12.5464	NA	NA	12.3783	NA	NA	11.5094
							ID=gene:Zm00001d028917	NA	NA	0.00772611	NA	NA	0.0175083	NA	NA	0.00692727		ID=gene:Zm00001d028917	2.59572	NA	9.67456	1.8095	NA	10.56	3.50669	NA	9.66283
							ID=gene:Zm00001d028918	0.00408431	0.0185107	NA	0.00989055	0.0173972	0.00255102	0.00378787	0.00870808	0.00382346		ID=gene:Zm00001d028918	6.97379	6.69174	NA	9.65684	5.55106	0.563727	7.52014	3.8845	NA
							ID=gene:Zm00001d028919	0.06749	NA	0.0164517	0.0710574	0.00520832	0.0154995	0.0818357	0.00285713	0.0108052		ID=gene:Zm00001d028919	11.7856	1.21428	3.24582	15.7442	1.6818	3.17355	11.6463	0.505972	3.22748
							ID=gene:Zm00001d028920	0.0558473	0.00198086	0.0239707	0.057155	0.0018345	0.0281295	0.0596783	0.00281899	0.0344991		ID=gene:Zm00001d028920	0.882948	0.724321	33.2719	1.74385	0.999767	28.9035	0.703648	2.23794	21.6015
							ID=gene:Zm00001d028921	NA	0.00489227	NA	NA	0.00320341	NA	NA	0.00443507	NA		ID=gene:Zm00001d028921	3.44984	1.02535	1.1135	6.60369	0.230446	1.00638	6.13839	0.972013	0.79403
							ID=gene:Zm00001d028922	0.0131519	NA	NA	0.0063537	NA	NA	0.00747127	NA	NA		ID=gene:Zm00001d028922	4.30087	0.795839	1.58958	3.3824	NA	NA	3.47629	5.0594	NA
							ID=gene:Zm00001d028923	0.099238	0.00358946	0.00177304	0.114571	0.00266926	NA	0.0527817	0.00644201	NA		ID=gene:Zm00001d028923	10.7024	2.98022	6.52285	11.6689	3.13907	6.6651	18.7638	2.00371	6.87298
							ID=gene:Zm00001d028924	NA	0.000885772	0.000896056	NA	0.00050505	0.00544057	0.0162914	NA	0.000469924		ID=gene:Zm00001d028924	2.49272	20.2388	13.2156	0.919313	18.7609	18.2417	2.26239	22.7647	15.9365
							ID=gene:Zm00001d028925	0.00117958	NA	0.0416064	0.00520161	NA	0.0143274	0.00041771	NA	0.0854829		ID=gene:Zm00001d028925	3.5031	109.961	7.73389	2.80112	142.344	11.3003	6.87108	142.886	7.41441
							ID=gene:Zm00001d028926	0.0162701	0.00625445	NA	0.0286754	0.00375565	NA	0.0202314	0.00634946	0.000744045		ID=gene:Zm00001d028926	3.61509	2.42858	3.44811	3.28553	2.48968	6.19512	2.78798	3.4467	7.40448
							ID=gene:Zm00001d028928	0.122698	0.00335229	0.0348084	0.150082	0.00139243	0.0405243	0.129497	0.00648881	0.0320071		ID=gene:Zm00001d028928	17.6374	NA	2.38296	21.6588	0.580165	4.37437	33.1988	NA	0.827115
							ID=gene:Zm00001d028929	0.0750678	0.00240814	0.0252664	0.0909421	0.000678308	0.0281182	0.0748993	NA	0.0306009		ID=gene:Zm00001d028929	17.6374	1.10212	0.942159	22.2738	1.20296	1.02779	32.429	1.76885	0.703648
							ID=gene:Zm00001d028930	0.0106379	0.000263713	NA	0.00613022	0.0101353	NA	0.0185186	0.000793649	NA		ID=gene:Zm00001d028930	5.88628	0.55597	5.4866	6.53347	NA	8.84069	8.58018	NA	4.49304
							ID=gene:Zm00001d028931	NA	NA	NA	NA	NA	NA	0.00185185	NA	NA		ID=gene:Zm00001d028931	1.60914	10.0944	1.41399	NA	6.90045	1.19909	NA	11.098	1.4073
							ID=gene:Zm00001d028935	0.00253793	0.00106629	0.00751962	0.0138889	0.000998007	NA	NA	0.00349572	0.0018149		ID=gene:Zm00001d028935	5.2902	0.812972	1.17881	9.5319	0.484806	2.01275	12.1509	NA	1.49768
							ID=gene:Zm00001d028936	0.0245653	0.00255284	0.00314595	0.020301	0.00174299	NA	0.0312268	0.00492292	0.000966082		ID=gene:Zm00001d028936	4.16996	1.8456	1.25701	7.97475	0.351525	2.01275	7.65382	1.37986	0.703648
							ID=gene:Zm00001d028941	0.00297618	NA	0.0275467	NA	NA	0.0511362	NA	NA	0.0253726		ID=gene:Zm00001d028941	0.79764	NA	2.4404	NA	3.45044	0.492483	NA	NA	4.89005
							ID=gene:Zm00001d028946	0.0141282	0.0104448	NA	0.0238994	0.00864334	NA	0.0133543	0.00809099	NA		ID=gene:Zm00001d028946	6.19897	0.966171	0.156756	7.59251	0.638672	NA	6.75004	1.15677	0.132338
							ID=gene:Zm00001d028947	NA	0.0028162	0.00173611	NA	0.00624036	NA	NA	0.00112612	0.00848655		ID=gene:Zm00001d028947	3.26172	NA	NA	8.4146	NA	NA	8.09923	NA	NA
							ID=gene:Zm00001d028948	0.000791137	0.0207973	0.012806	NA	0.0232581	0.00906574	0.00773192	0.0174863	0.0132223		ID=gene:Zm00001d028948	NA	4.90883	7.01458	NA	2.58845	5.26735	NA	4.88358	9.15392
							ID=gene:Zm00001d028949	0.107503	0.00130348	0.0584575	0.155165	0.00170523	0.0769031	0.117747	0.00291016	0.0662231		ID=gene:Zm00001d028949	18.7201	9.80241	20.5439	18.8869	6.82771	21.8972	27.4784	13.3921	15.6145
							ID=gene:Zm00001d028950	0.0339228	NA	0.00082122	0.0258883	0.0138889	0.00212754	0.0280606	0.00999998	0.000356125		ID=gene:Zm00001d028950	13.9185	17.6968	3.10114	14.9403	12.9966	2.07837	8.5097	10.4196	0.727861
							ID=gene:Zm00001d028951	0.0108576	0.000606546	0.0330385	0.0455412	0.0009818	0.0305851	0.0238781	0.000281531	0.0231657		ID=gene:Zm00001d028951	2.63464	2.49195	20.6817	4.6636	1.65805	19.4355	3.78939	1.94178	12.5261
							ID=gene:Zm00001d028952	0.0151935	0.00326397	0.0141426	0.0335975	0.00315926	0.0218895	0.0190816	0.00700502	0.0172295		ID=gene:Zm00001d028952	29.9309	1.656	2.89128	26.1174	2.24769	3.56315	30.0867	1.85029	1.46459
							ID=gene:Zm00001d028953	0.00101379	NA	0.0110999	0.00112185	NA	0.00646175	0.00204081	NA	0.0165535		ID=gene:Zm00001d028953	2.67387	4.69928	14.8459	2.33741	1.79368	29.3256	1.23138	3.4615	23.3281
							ID=gene:Zm00001d028954	NA	0.024649	0.020322	NA	0.0329949	0.022747	NA	0.0122964	0.023796		ID=gene:Zm00001d028954	6.19536	4.06064	8.25284	8.58976	6.32399	8.16109	6.84957	6.27321	9.05601
							ID=gene:Zm00001d028955	NA	0.00202313	NA	NA	NA	NA	NA	0.00954419	0.00427349		ID=gene:Zm00001d028955	1.37122	1.6748	0.994997	3.65552	1.24091	1.66418	1.58563	0.460671	0.67433
							ID=gene:Zm00001d028957	NA	NA	NA	NA	NA	NA	NA	NA	NA		ID=gene:Zm00001d028957	8.39576	0.68802	12.2151	15.2689	0.778629	24.3241	12.8747	1.30305	21.1617
							ID=gene:Zm00001d028958	0.0166817	0.00237722	NA	0.0365655	0.00146518	NA	0.0208719	0.00689992	NA		ID=gene:Zm00001d028958	0.565881	1.10473	1.52352	NA	1.07873	1.02779	NA	2.40167	0.703648
							ID=gene:Zm00001d028960	NA	0.00225731	NA	NA	0.00157284	NA	NA	0.00273682	NA		ID=gene:Zm00001d028960	12.5795	2.11736	2.8157	18.8605	3.09611	2.23633	14.1378	3.97767	0.694776
							ID=gene:Zm00001d028962	0.00277777	NA	NA	0.0182748	0.00520832	NA	NA	0.00140056	NA		ID=gene:Zm00001d028962	NA	1.36311	0.997936	NA	4.10168	3.02504	NA	1.49517	0.79403
							ID=gene:Zm00001d028963	0.0225447	0.00156182	0.0248893	0.0101211	0.00247803	0.0164473	0.0152779	0.00403944	0.009133		ID=gene:Zm00001d028963	1.06435	2.91326	3.1008	0.614975	1.65063	1.32756	NA	3.40404	1.4073
							ID=gene:Zm00001d028964	0.00176569	0.0111229	0.0186439	0.000367647	0.0129256	0.0102957	0.00274122	0.00870958	0.0150177		ID=gene:Zm00001d028964	5.64585	0.192159	9.59679	2.56735	0.341768	13.5728	4.51725	0.24975	10.6981
							ID=gene:Zm00001d028965	0.0276665	0.006509	0.00624998	0.0200119	0.00396543	0.0152243	0.00641025	0.00999521	NA		ID=gene:Zm00001d028965	2.57994	0.332599	1.30025	3.30553	0.766528	1.0492	NA	NA	NA
							ID=gene:Zm00001d028966	NA	0.0513087	NA	NA	0.0366666	NA	NA	0.0195473	NA		ID=gene:Zm00001d028966	1.16754	2.62724	6.39888	2.80324	5.02843	9.08221	NA	2.27978	13.6432
							ID=gene:Zm00001d028967	NA	0.00125225	0.0249998	NA	0.000849647	NA	NA	0.00267358	NA		ID=gene:Zm00001d028967	6.47765	0.208064	7.3594	7.54651	0.455762	8.64766	13.6432	0.143846	16.4677
							ID=gene:Zm00001d028968	NA	NA	0.0249998	NA	NA	NA	NA	NA	NA		ID=gene:Zm00001d028968	9.00519	11.8177	7.11867	16.2616	16.5709	8.24083	13.2938	26.7425	14.9679
							ID=gene:Zm00001d028971	0.00802394	0.00377739	NA	0.00940594	0.00388808	NA	0.00654447	0.00421402	0.00118203		ID=gene:Zm00001d028971	5.37432	0.640562	1.95916	9.10083	1.02854	2.88535	11.4152	0.928789	1.34866
							ID=gene:Zm00001d028972	NA	0.0277152	0.00159846	NA	0.0161167	NA	NA	0.0253817	0.00223888		ID=gene:Zm00001d028972	2.03679	1.26104	1.95916	1.12887	NA	3.29218	0.79403	NA	1.34866
							ID=gene:Zm00001d028973	0.11763	NA	0.00815263	0.213055	NA	0.0162636	0.118287	NA	0.010088		ID=gene:Zm00001d028973	3.47831	1.84823	3.5003	5.99714	NA	3.14162	10.5986	2.49752	3.46069
							ID=gene:Zm00001d028974	0.000912996	0.000896054	0.00112886	0.00107601	NA	0.000920285	0.000591016	0.00175124	0.0014692		ID=gene:Zm00001d028974	1.39161	23.4243	4.12082	0.47107	19.268	6.21374	1.19104	19.6294	5.78414
							ID=gene:Zm00001d028975	0.0378305	0.00735248	NA	NA	0.00634869	NA	0.0034722	0.0145973	NA		ID=gene:Zm00001d028975	0.323817	3.25055	2.37456	NA	3.78928	6.79605	NA	4.04808	8.53014
							ID=gene:Zm00001d028976	0.0443866	0.0193967	0.0126749	0.0459289	0.0249324	0.0288967	0.0362921	0.0150851	0.0125308		ID=gene:Zm00001d028976	NA	NA	NA	NA	NA	NA	NA	NA	NA
							ID=gene:Zm00001d028977	0.00388786	0.0167657	0.052327	0.00770683	0.0146226	0.0548457	0.00613853	0.0101593	0.0409376		ID=gene:Zm00001d028977	NA	0.115657	NA	0.492483	0.273837	NA	NA	NA	NA
							ID=gene:Zm00001d028980	0.0304275	0.0157944	0.00424378	0.0337461	0.027563	NA	0.0408701	0.0157811	0.000541916		ID=gene:Zm00001d028980	7.2201	2.66264	2.78083	7.58406	3.0211	4.73137	6.53271	1.41674	3.38699
							ID=gene:Zm00001d028981	0.00157544	0.00266062	0.00357582	0.000496031	0.000590259	0.000811767	0.00974138	0.00292802	0.00108883		ID=gene:Zm00001d028981	1.0749	1.34891	1.39669	NA	1.18355	4.39578	NA	1.72989	1.37287
							ID=gene:Zm00001d028982	0.00160804	NA	0.00332822	NA	NA	0.000385802	0.0114309	NA	0.019097		ID=gene:Zm00001d028982	0.698626	NA	1.24551	0.942141	NA	NA	2.98272	NA	0.703648
							ID=gene:Zm00001d028983	0.00584333	0.0014984	0.00216556	0.00343415	0.000384615	NA	0.0165818	0.00425073	0.00901989		ID=gene:Zm00001d028983	0.170616	1.13369	1.26336	NA	NA	0.942141	0.703648	NA	1.75859
							ID=gene:Zm00001d028984	0.00161494	0.0010777	0.00108444	NA	0.0009535	0.000424808	0.00201891	0.00361613	0.00203445		ID=gene:Zm00001d028984	NA	3.33294	1.30133	NA	3.25126	NA	NA	4.33658	NA
							ID=gene:Zm00001d028986	0.000664222	0.00116443	0.0164854	NA	0.00467053	0.00986547	0.00231854	0.00106837	0.0105119		ID=gene:Zm00001d028986	NA	0.149263	19.8949	NA	NA	19.8648	NA	NA	17.475
							ID=gene:Zm00001d028987	0.000375939	0.00121463	0.0131542	0.000714284	0.00149984	0.00655253	0.00285872	0.00516672	0.00969765		ID=gene:Zm00001d028987	0.143693	1.46618	4.82056	NA	0.828302	5.97329	NA	0.667233	6.01493
							ID=gene:Zm00001d028988	NA	NA	NA	NA	NA	NA	NA	0.00274724	NA		ID=gene:Zm00001d028988	3.38394	0.544624	5.64867	2.27317	0.523768	14.3271	1.8764	NA	6.88938
							ID=gene:Zm00001d028989	0.0202367	0.00134544	NA	0.0312257	0.00231667	NA	0.0282566	0.00448517	NA		ID=gene:Zm00001d028989	5.76204	2.65486	1.30617	5.76093	2.68694	0.492483	5.96005	3.30293	NA
							ID=gene:Zm00001d028992	0.0284605	0.000840773	0.0196276	0.0248141	0.000718101	0.0269002	0.0260412	0.00250594	0.0170384		ID=gene:Zm00001d028992	0.448478	8.78613	9.94083	NA	8.63154	10.8096	0.79403	15.761	9.35751
							ID=gene:Zm00001d028994	0.0281391	0.00510376	0.00131578	0.018754	0.00451824	NA	0.0144474	0.00529536	0.00268816		ID=gene:Zm00001d028994	1.42133	0.564552	0.58588	1.12887	1.33618	0.589351	0.703648	0.425594	NA
							ID=gene:Zm00001d028995	0.187197	NA	0.125443	0.173673	NA	0.122661	0.172852	NA	0.122233		ID=gene:Zm00001d028995	2.12262	2.59113	17.9867	6.46679	2.46491	37.689	7.96583	3.35476	33.5345
							ID=gene:Zm00001d028996	0.164461	0.0116463	0.00897957	0.165996	0.010623	0.0180825	0.163523	0.010745	0.0254075		ID=gene:Zm00001d028996	2.16239	0.254618	0.623154	6.53103	NA	NA	7.41335	NA	NA
							ID=gene:Zm00001d028998	NA	0.00416666	NA	NA	NA	NA	NA	NA	NA		ID=gene:Zm00001d028998	1.53654	3.18098	12.4543	NA	1.09673	15.5119	3.08574	2.30681	19.0594
							ID=gene:Zm00001d028999	0.0371791	NA	0.00128865	0.035252	NA	NA	0.0319179	NA	NA		ID=gene:Zm00001d028999	9.51722	0.0654027	2.45839	7.50336	0.409984	0.428246	11.8165	0.445644	1.43151
							ID=gene:Zm00001d029000	0.017257	0.00179262	0.102261	0.0152608	0.00595842	0.0825231	0.0259834	0.00766474	0.0969502		ID=gene:Zm00001d029000	2.08081	NA	1.17411	4.28065	NA	3.95211	3.08574	NA	2.17201
							ID=gene:Zm00001d029002	0.00735287	0.00568189	0.0240363	0.0072463	0.00436861	0.0446608	0.00485432	0.00624999	0.0240827		ID=gene:Zm00001d029002	2.84162	NA	0.26819	2.25774	NA	1.37039	NA	NA	0.79403
							ID=gene:Zm00001d029003	NA	NA	0.0090998	NA	NA	0.0102711	NA	NA	NA		ID=gene:Zm00001d029003	7.07674	NA	NA	10.9293	NA	0.513895	5.21202	NA	NA
							ID=gene:Zm00001d029004	0.0237455	0.00901075	NA	0.0326495	0.0121831	NA	0.0248039	0.00862596	NA		ID=gene:Zm00001d029004	8.73032	2.30362	0.242064	11.6755	2.03033	0.942141	4.52612	1.98874	1.46836
							ID=gene:Zm00001d029008	0.0257997	0.00171099	NA	0.0129282	0.000358314	NA	0.0220603	0.00489299	NA		ID=gene:Zm00001d029008	2.61121	1.03175	7.72127	3.95876	0.47508	9.12571	1.93503	1.85426	6.72745
							ID=gene:Zm00001d029009	0.0275083	0.0117818	NA	0.0227117	0.0114105	NA	0.0165384	0.0137246	NA		ID=gene:Zm00001d029009	4.40094	0.797919	2.93502	3.5263	1.24069	5.08763	2.17201	0.954827	0.79403
							ID=gene:Zm00001d029010	NA	0.00156617	0.00177128	NA	NA	0.00134092	NA	0.00396852	0.0027431		ID=gene:Zm00001d029010	9.32254	0.614206	0.251758	15.0878	0.594589	0.717471	11.8504	NA	0.727861
							ID=gene:Zm00001d029011	0.00717093	0.00236969	0.00781246	NA	0.000503917	0.0208332	0.166665	0.00448561	0.0431477		ID=gene:Zm00001d029011	4.14603	0.388214	4.36586	1.02779	0.764504	2.18228	NA	0.365912	5.87344
							ID=gene:Zm00001d029012	0.00208535	0.0019502	0.00777637	0.000539374	0.0016129	0.013828	0.00144968	0.00226087	0.0127063		ID=gene:Zm00001d029012	3.29322	4.00018	2.47776	2.25774	3.78772	1.64276	0.703648	4.6815	2.69732
							ID=gene:Zm00001d029014	NA	0.000993247	0.0282307	NA	0.00131691	0.0380208	NA	0.00284856	0.0258867		ID=gene:Zm00001d029014	3.25741	1.16738	2.23818	6.52824	0.385605	2.82147	1.95548	0.762362	1.58806
							ID=gene:Zm00001d029015	0.00141308	NA	0.00378787	0.00122549	NA	NA	0.00210613	NA	0.00925923		ID=gene:Zm00001d029015	3.48766	0.400846	NA	5.50643	1.47502	NA	1.95548	1.21501	NA
							ID=gene:Zm00001d029017	0.044752	0.0110471	NA	0.0340368	0.00880074	NA	0.0440624	0.00862704	NA		ID=gene:Zm00001d029017	NA	NA	NA	NA	NA	0.813667	NA	NA	NA
							ID=gene:Zm00001d029018	0.0085583	0.016788	0.0306979	0.0155617	0.015359	0.0272104	0.0443168	0.0128311	0.0325448		ID=gene:Zm00001d029018	NA	0.2152	NA	NA	NA	NA	NA	NA	NA
							ID=gene:Zm00001d029020	NA	0.00112855	NA	NA	0.00931676	NA	NA	0.00285833	NA		ID=gene:Zm00001d029020	6.96704	2.89732	1.19604	10.2915	1.70737	0.428246	8.45161	3.25703	0.703648
							ID=gene:Zm00001d029023	NA	0.0107228	NA	NA	0.00242528	NA	NA	0.0094661	NA		ID=gene:Zm00001d029023	1.52848	1.22746	1.68389	1.71298	0.687969	7.27168	3.48892	0.525253	NA
							ID=gene:Zm00001d029025	0.328696	0.000400641	0.00907027	0.24892	NA	0.0116571	0.188233	0.00209036	0.00974507		ID=gene:Zm00001d029025	30.4334	1.36293	6.16968	62.4568	1.34952	8.2661	64.7237	0.475438	4.59982
							ID=gene:Zm00001d029027	0.0512562	0.0016122	0.000683966	0.0450791	0.00588557	0.00331128	0.0446246	0.00340234	0.00222677		ID=gene:Zm00001d029027	14.904	13.8901	4.86607	16.5424	11.4728	2.85622	14.7129	10.466	3.16212
							ID=gene:Zm00001d029028	NA	NA	0.00159479	NA	NA	0.000496278	NA	NA	0.0010902		ID=gene:Zm00001d029028	8.45811	12.6538	6.25551	14.47	10.7186	4.90617	12.5584	24.538	1.76236
							ID=gene:Zm00001d029030	0.00820097	0.000375375	0.00185297	0.0035613	0.000992062	0.000746452	0.00525214	0.000737462	0.00358077		ID=gene:Zm00001d029030	3.77101	1.03057	2.84885	1.02779	2.3167	1.15414	4.47367	1.54403	1.76612
							ID=gene:Zm00001d029031	0.0221207	0.00147184	0.000236518	0.0213676	0.000793056	0.00064935	0.0141565	0.00262133	0.000510203		ID=gene:Zm00001d029031	4.76134	3.13152	0.832958	5.84481	3.60171	2.06503	5.80995	2.88061	1.11411
							ID=gene:Zm00001d029033	0.00326794	0.00236742	NA	0.00386843	0.000698868	NA	0.00503825	0.00185786	NA		ID=gene:Zm00001d029033	6.95249	1.47143	1.22886	6.15577	0.851867	0.74943	10.3363	2.52153	NA
							ID=gene:Zm00001d029034	0.00236742	0.026484	0.00331268	0.00126486	0.0169936	0.0110847	0.000833332	0.0188089	0.00657945		ID=gene:Zm00001d029034	6.61671	1.12648	3.04311	7.61633	1.02671	0.449658	13.4162	1.29148	0.703648
							ID=gene:Zm00001d029035	0.00109649	0.00275061	0.0060042	NA	0.00172414	0.000213675	NA	0.00200597	0.00247951		ID=gene:Zm00001d029035	2.98074	0.639336	4.77661	7.40225	0.345359	0.685193	3.17612	0.425594	3.80149
							ID=gene:Zm00001d029036	0.0083607	0.00787004	0.00137488	0.0106178	0.00308586	0.0050505	0.0151092	0.00509729	0.00227993		ID=gene:Zm00001d029036	1.46033	3.80741	0.776866	2.77164	2.70398	NA	0.694776	2.80607	NA
							ID=gene:Zm00001d029038	0.000578703	0.00164155	NA	0.00303631	NA	NA	0.0006105	0.000877191	NA		ID=gene:Zm00001d029038	1.99265	0.362947	7.31747	0.513895	0.412767	8.61082	5.06354	NA	7.52337
							ID=gene:Zm00001d029039	NA	0.00366287	0.00126361	NA	0.00315536	0.000661375	NA	0.00358097	0.00108404		ID=gene:Zm00001d029039	15.4835	3.23888	0.856025	29.6526	3.97411	0.513895	22.5808	4.13754	1.4073
							ID=gene:Zm00001d029040	NA	0.00163522	0.0292252	NA	0.00149718	0.0529546	NA	0.00462657	0.0430246		ID=gene:Zm00001d029040	4.24652	1.73978	4.93284	7.91508	0.512033	4.73558	3.57931	1.30741	4.54414
							ID=gene:Zm00001d029041	0.0140793	0.00105347	0.0181759	0.0133318	0.00135635	0.035007	0.0194701	0.00229867	0.0193113		ID=gene:Zm00001d029041	15.5414	1.72092	0.565881	12.8964	0.23024	1.23137	12.2281	1.94871	NA
							ID=gene:Zm00001d029042	0.0154453	0.00465567	0.0116377	0.0562278	0.0133747	0.0121954	0.00840635	0.00555272	0.0111736		ID=gene:Zm00001d029042	NA	0.315955	NA	NA	1.90331	NA	0.175912	NA	NA
							ID=gene:Zm00001d029044	0.0366487	0.00479257	0.0206579	0.0539291	0.00572248	0.0259823	0.034224	0.00769245	0.0157979		ID=gene:Zm00001d029044	3.88335	2.09101	5.47123	7.01651	1.66472	3.96403	2.81702	1.3635	3.72698
							ID=gene:Zm00001d029046	0.0252523	0.00163804	0.00231481	0.0359619	0.00136189	NA	0.0256229	0.00252949	NA		ID=gene:Zm00001d029046	3.41079	0.568326	6.54188	7.18957	0.254181	10.0212	4.2878	1.04773	12.7338
							ID=gene:Zm00001d029047	0.00378786	0.00552167	0.00175196	NA	0.00683703	0.0024116	NA	0.00669743	0.0011655		ID=gene:Zm00001d029047	7.23942	9.72927	6.56647	10.0212	7.59502	4.01564	13.3201	9.81921	5.85272
							ID=gene:Zm00001d029048	0.0219832	0.00433448	NA	0.0278157	0.00397102	NA	0.0272636	0.00460412	NA		ID=gene:Zm00001d029048	1.75817	1.49429	5.54443	3.85347	0.702946	6.2681	0.703648	1.73158	8.53365
							ID=gene:Zm00001d029049	NA	NA	0.00165144	NA	NA	0.000710227	NA	NA	0.00236257		ID=gene:Zm00001d029049	4.75377	62.5121	17.412	5.51903	68.6837	18.8609	7.09542	67.6758	17.6182
							ID=gene:Zm00001d029050	0.00078288	0.00250355	NA	NA	0.00369155	0.00312499	0.000568181	0.0048535	0.00485321		ID=gene:Zm00001d029050	1.91702	8.85319	31.0936	1.50902	5.90242	36.292	NA	2.05897	38.3024
							ID=gene:Zm00001d029051	0.00113293	0.00213541	NA	0.00147436	NA	NA	0.00122549	0.00131579	NA		ID=gene:Zm00001d029051	NA	0.443224	2.81103	0.513895	NA	1.32756	NA	NA	0.860199
							ID=gene:Zm00001d029052	0.000581394	NA	0.00520831	0.00582111	NA	NA	NA	NA	0.00531912		ID=gene:Zm00001d029052	0.131516	7.76558	1.36233	0.599544	3.03341	NA	0.330846	3.58416	NA
							ID=gene:Zm00001d029053	0.0121942	0.000440205	0.0325161	0.0190068	0.00143715	0.0401123	0.0163376	0.00199663	0.0181771		ID=gene:Zm00001d029053	1.32641	0.899672	3.63975	NA	0.622374	3.26412	1.29002	1.13402	2.96604
							ID=gene:Zm00001d029055	0.0102805	0.00579903	0.0128731	0.0222622	0.00579995	0.015867	0.0187858	0.00821536	0.0180847		ID=gene:Zm00001d029055	12.0539	0.937289	6.23199	8.489	1.28622	2.77164	6.04801	0.858013	1.46459
							ID=gene:Zm00001d029056	0.0362338	0.00399292	0.00114732	0.0286033	0.00305066	0.001758	0.0344057	0.00439312	0.0260167		ID=gene:Zm00001d029056	29.2684	1.35407	3.76366	38.138	0.770942	4.71768	23.1914	1.70245	2.11095
							ID=gene:Zm00001d029059	0.138772	0.00087834	0.000801279	0.182151	0.00320347	0.00231481	0.216254	0.002703	0.00866248		ID=gene:Zm00001d029059	10.8154	1.40287	1.21096	20.7023	0.586419	NA	21.0138	NA	NA
							ID=gene:Zm00001d029060	NA	NA	NA	NA	NA	NA	NA	NA	NA		ID=gene:Zm00001d029060	2.73615	NA	0.837756	NA	NA	2.79305	2.29171	NA	1.49768
							ID=gene:Zm00001d029061	NA	NA	NA	NA	NA	NA	NA	NA	NA		ID=gene:Zm00001d029061	3.19404	8.42697	1.40944	2.25774	7.37388	3.73133	2.69732	8.02743	2.37347
							ID=gene:Zm00001d029062	NA	NA	NA	NA	NA	NA	NA	NA	NA		ID=gene:Zm00001d029062	3.38391	0.446064	7.94389	8.18643	0.860002	8.87619	9.44789	0.618655	8.35557
							ID=gene:Zm00001d029064	NA	0.0214031	0.0593572	NA	0.0160366	0.0412559	NA	0.0314565	0.0491437		ID=gene:Zm00001d029064	1.34397	2.04782	15.156	1.74385	2.63659	14.529	1.4073	3.26549	13.5428
							ID=gene:Zm00001d029065	0.0576164	0.00193724	0.163778	0.0418561	NA	0.153862	0.0495927	0.00124674	0.161488		ID=gene:Zm00001d029065	17.1583	3.43297	8.59164	15.7645	2.09689	7.31274	15.1847	3.48177	12.0384
							ID=gene:Zm00001d029066	0.018419	0.00123748	0.0926219	0.0195942	0.00239704	0.0782965	0.0150885	0.00309846	0.100914		ID=gene:Zm00001d029066	2.43169	1.61456	1.78592	1.08605	1.3737	1.59994	1.43151	1.00547	1.4073
							ID=gene:Zm00001d029067	0.0305746	NA	0.0735155	0.0424813	NA	0.0668682	0.0386221	NA	0.0860264		ID=gene:Zm00001d029067	2.94742	NA	37.4051	5.49167	NA	43.7751	2.22177	NA	39.1365
							ID=gene:Zm00001d029071	0.014278	0.00208333	0.119439	0.0112267	NA	0.116484	0.0165329	0.00454545	0.128774		ID=gene:Zm00001d029071	7.9063	NA	13.972	11.3028	NA	20.3495	8.22727	NA	14.5975
							ID=gene:Zm00001d029072	0.0302548	0.0009704	0.0110912	0.0376083	0.00188752	0.0197406	0.0242833	0.00224572	0.0166943		ID=gene:Zm00001d029072	19.0917	4.54084	17.4807	19.1252	8.01258	17.9914	20.1622	7.10744	15.0551
							ID=gene:Zm00001d029074	0.0310681	0.00156852	0.0824342	0.0400802	0.00069997	0.0814608	0.0412263	0.00327556	0.0935528		ID=gene:Zm00001d029074	7.23637	16.6734	5.86694	3.97596	8.52747	9.69092	3.08574	3.16389	9.98103
							ID=gene:Zm00001d029075	0.00072159	0.00258235	0.00190329	0.00212963	0.00271097	0.000684944	0.0029487	0.00341661	0.00277118		ID=gene:Zm00001d029075	1.74539	4.42847	6.86823	NA	2.93433	5.20138	0.330846	5.81893	8.08768
							ID=gene:Zm00001d029077	0.000861433	0.00374548	0.000384615	0.000738484	0.00383158	0.00079365	0.0035564	0.00595696	NA		ID=gene:Zm00001d029077	6.42418	1.48979	3.44245	5.20138	2.38677	4.39263	6.73902	0.900615	5.81748
							ID=gene:Zm00001d029078	NA	0.000938418	0.0017814	0.0111111	NA	0.00079365	NA	0.00084175	NA		ID=gene:Zm00001d029078	3.55325	12.6076	0.845899	3.25708	10.2791	3.79801	0.79403	11.8835	1.97054
							ID=gene:Zm00001d029079	NA	NA	NA	NA	NA	NA	NA	NA	NA		ID=gene:Zm00001d029079	4.79153	NA	0.0746444	5.07992	NA	NA	7.40286	NA	NA
							ID=gene:Zm00001d029080	NA	0.0116658	NA	NA	0.0181858	NA	NA	0.0337617	NA		ID=gene:Zm00001d029080	0.0746444	NA	NA	NA	NA	NA	NA	NA	NA
							ID=gene:Zm00001d029081	0.00770119	0.0152058	0.0221396	0.00840393	0.0076952	0.0156989	0.0129287	0.0115139	0.0191873		ID=gene:Zm00001d029081	NA	0.512531	0.156398	NA	NA	1.12887	NA	1.1012	1.49768
							ID=gene:Zm00001d029083	0.0025652	0.00185179	0.0190013	0.000506072	0.00137362	0.0232363	0.00266857	0.000850339	0.0171983		ID=gene:Zm00001d029083	7.35198	0.107303	11.815	6.99332	NA	10.4523	4.6738	NA	20.1358
							ID=gene:Zm00001d029084	0.0324216	0.00406541	0.141132	0.0293868	0.000500879	0.185689	0.0593661	0.0049295	0.166402		ID=gene:Zm00001d029084	3.78658	0.434236	6.67855	2.4599	0.621542	7.8456	1.2607	0.67818	2.75704
							ID=gene:Zm00001d029085	NA	0.105079	NA	NA	0.138881	NA	0.00913503	0.112927	NA		ID=gene:Zm00001d029085	1.17827	6.0807	5.93686	1.56306	6.06251	8.99904	1.96435	2.03832	8.63237
							ID=gene:Zm00001d029086	0.000941648	NA	0.00379834	NA	NA	NA	0.00337674	NA	0.0492472		ID=gene:Zm00001d029086	5.9238	NA	1.95047	8.99904	NA	NA	8.63237	NA	2.99536
							ID=gene:Zm00001d029087	NA	0.00274955	NA	NA	0.00262442	NA	NA	0.0208778	NA		ID=gene:Zm00001d029087	NA	1.06776	5.86808	NA	0.587428	8.99904	NA	1.33467	8.63237
							ID=gene:Zm00001d029088	NA	NA	NA	NA	NA	NA	NA	NA	NA		ID=gene:Zm00001d029088	0.566113	NA	3.77287	1.59152	NA	3.46171	NA	NA	0.703648
							ID=gene:Zm00001d029089	NA	0.00297618	0.0458842	NA	0.00219298	0.0445013	NA	0.00185185	0.0408285		ID=gene:Zm00001d029089	3.77287	NA	16.8321	3.46171	NA	20.2498	0.703648	0.925853	13.4097
							ID=gene:Zm00001d029090	0.0365036	NA	0.00326586	0.040343	NA	0.00152681	0.0345404	NA	0.00256665		ID=gene:Zm00001d029090	16.8321	NA	1.05592	19.843	NA	0.920728	13.3511	NA	1.82099
							ID=gene:Zm00001d029091	NA	0.00387899	0.0529078	NA	0.00130041	0.0633708	NA	0.00209084	0.048479		ID=gene:Zm00001d029091	1.96961	0.933967	16.3798	6.84277	0.4169	19.7359	6.66424	0.668911	13.4097
							ID=gene:Zm00001d029092	0.00175055	NA	0.0113585	0.000915749	NA	0.0259082	0.00126975	NA	0.0212905		ID=gene:Zm00001d029092	1.21065	NA	0.80692	0.0214123	NA	1.12887	0.703648	NA	NA
							ID=gene:Zm00001d029093	NA	0.00328038	NA	NA	NA	NA	NA	0.00377748	NA		ID=gene:Zm00001d029093	8.9795	2.4497	0.313154	8.38445	0.743937	NA	10.9187	0.910264	NA
							ID=gene:Zm00001d029094	NA	0.00267989	0.00299306	NA	NA	NA	NA	0.0033472	0.00323337		ID=gene:Zm00001d029094	0.156398	NA	4.51522	NA	NA	1.41144	NA	NA	1.7204
							ID=gene:Zm00001d029095	NA	0.00717514	0.0243404	0.00624997	0.00973655	0.00961536	NA	0.00702855	0.0212862		ID=gene:Zm00001d029095	1.74603	0.655768	2.54258	1.64276	0.632913	1.57853	0.79403	0.467194	0.79403
							ID=gene:Zm00001d029096	0.0512656	0.00222726	0.0393997	0.0593913	0.00323244	0.0543728	0.100751	0.0069401	0.0565344		ID=gene:Zm00001d029096	5.51035	0.317175	18.0229	6.44291	0.290878	20.526	4.195	0.230336	15.2081
							ID=gene:Zm00001d029098	0.0511176	0.148845	NA	0.0959783	0.127619	NA	0.0634748	0.14426	NA		ID=gene:Zm00001d029098	1.69684	3.45725	3.50882	2.69653	1.50466	2.25774	1.58806	5.02661	4.46372
							ID=gene:Zm00001d029099	0.0257319	NA	NA	0.0447457	NA	NA	0.029184	NA	NA		ID=gene:Zm00001d029099	13.3906	39.2468	0.242064	20.9081	15.688	NA	19.795	28.1172	NA
							ID=gene:Zm00001d029100	0.00397146	0.0030853	0.0144614	0.00181502	0.00105263	0.0274231	0.000994809	0.00318979	0.0248993		ID=gene:Zm00001d029100	2.48097	9.03068	4.34564	4.16092	2.81036	2.17807	5.82663	5.31401	8.04787
							ID=gene:Zm00001d029101	0.0422354	0.0015625	NA	0.0192708	NA	0.0156249	0.00499608	0.0211458	NA		ID=gene:Zm00001d029101	3.96613	NA	0.484128	6.08944	NA	2.27915	3.34852	NA	1.49768
							ID=gene:Zm00001d029102	0.0103858	0.0017832	NA	0.0109853	NA	0.0372454	0.0119333	NA	0.00833331		ID=gene:Zm00001d029102	2.90781	7.49834	2.82372	2.89692	6.97726	2.15524	1.4073	12.3659	2.02541
							ID=gene:Zm00001d029103	0.0242132	NA	0.0119038	0.0130134	NA	0.00879762	0.0121314	NA	0.0230505		ID=gene:Zm00001d029103	3.41488	0.13463	0.487682	2.69795	NA	1.02779	6.05178	0.344926	0.645011
							ID=gene:Zm00001d029104	0.0119038	0.00347736	0.154174	0.00879762	0.000685274	0.157918	0.0230505	0.00197472	0.148388		ID=gene:Zm00001d029104	0.98567	1.02811	33.5346	2.49926	0.356321	48.3486	1.34866	1.0981	37.2063
							ID=gene:Zm00001d029105	0.0349997	0.00244975	0.0729396	0.0320903	0.00254209	0.0784443	0.0364871	0.00259677	0.078106		ID=gene:Zm00001d029105	14.3972	10.8386	3.11851	20.1501	12.2228	2.1935	11.2234	10.506	4.57184
							ID=gene:Zm00001d029106	0.0667979	0.00119095	0.0645373	0.0704903	0.000740076	0.0571002	0.0708806	0.00388443	0.0853287		ID=gene:Zm00001d029106	15.7704	1.19683	10.99	20.0283	1.40592	8.27488	17.0426	2.09117	6.69436
							ID=gene:Zm00001d029107	0.0271907	NA	0.00193713	0.0260889	NA	0.00357142	0.0361338	NA	0.000664892		ID=gene:Zm00001d029107	9.11841	0.217717	3.71434	7.89052	3.203	1.74385	5.90033	NA	3.35929
							ID=gene:Zm00001d029108	0.105097	NA	0.00862331	0.108484	NA	0.041522	0.102023	NA	0.0100971		ID=gene:Zm00001d029108	26.9828	NA	0.858265	26.8254	NA	1.64276	28.5535	NA	2.23065
							ID=gene:Zm00001d029109	0.00694613	0.0130208	0.00617646	0.00795191	NA	0.00381387	0.0104206	0.0192306	0.0197649		ID=gene:Zm00001d029109	NA	NA	NA	NA	NA	NA	NA	NA	NA
							ID=gene:Zm00001d029111	0.0419995	NA	0.00591431	0.0458035	NA	0.0185039	0.0381984	NA	0.045526		ID=gene:Zm00001d029111	4.40095	NA	2.19719	4.06933	NA	1.15028	5.52861	NA	2.11095
							ID=gene:Zm00001d029112	0.00869912	0.00429892	0.00497531	0.00767283	0.00956937	0.0194022	0.00769215	0.00889252	0.0330885		ID=gene:Zm00001d029112	NA	NA	2.19719	NA	NA	1.15028	NA	NA	2.11095
							ID=gene:Zm00001d029114	0.00700655	0.010267	0.0126686	0.00646688	0.00992541	0.00579553	0.00690349	0.0129223	0.00760675		ID=gene:Zm00001d029114	NA	NA	NA	NA	NA	0.614975	NA	0.529353	NA
							ID=gene:Zm00001d029115	0.053762	NA	0.00509258	0.0565033	NA	NA	0.0661732	NA	0.0142424		ID=gene:Zm00001d029115	17.4853	NA	0.251758	24.6091	NA	NA	16.8723	NA	NA
							ID=gene:Zm00001d029117	0.0402481	NA	0.0141779	0.0426595	NA	0.0167922	0.0483281	NA	0.0169117		ID=gene:Zm00001d029117	14.1918	NA	6.36576	13.1168	NA	10.1388	11.1756	NA	10.3721
							ID=gene:Zm00001d029118	0.0283263	0.00194022	0.0162033	0.0249807	0.00874449	0.0191911	0.0344829	0.0041037	0.0193276		ID=gene:Zm00001d029118	29.0101	1.13343	6.36576	28.9796	0.609297	9.60067	31.6895	0.672868	10.3721
							ID=gene:Zm00001d029119	0.00146876	0.00222332	0.0123865	0.000942404	0.00119047	0.014361	0.00147437	0.00757573	0.023641		ID=gene:Zm00001d029119	NA	NA	9.15956	NA	NA	8.55918	NA	NA	9.58051
							ID=gene:Zm00001d029120	0.115517	0.00149203	0.0477336	0.0903571	0.00434932	0.0580873	0.0994462	0.00507354	0.0365334		ID=gene:Zm00001d029120	20.4561	4.61012	2.69912	18.8173	4.58881	2.79482	24.4338	7.03409	2.16314
							ID=gene:Zm00001d029121	0.0188593	0.00635687	0.0297201	0.0222418	0.00917424	0.039726	0.022971	0.00953239	0.0489748		ID=gene:Zm00001d029121	16.3599	2.21562	6.81133	20.3369	2.28345	10.9496	14.4294	1.2485	1.48881
							ID=gene:Zm00001d029122	0.00129567	NA	0.0264026	0.000902515	NA	0.0205861	0.000295508	NA	0.0228536		ID=gene:Zm00001d029122	0.320263	NA	18.8075	NA	NA	19.9448	NA	NA	11.6826
							ID=gene:Zm00001d029123	0.00132715	0.00380816	0.0201074	0.00247051	0.00274871	0.017534	0.00116933	0.00122504	0.016471		ID=gene:Zm00001d029123	0.386653	0.770882	17.0035	NA	0.205201	18.8159	NA	0.293187	11.6826
							ID=gene:Zm00001d029124	0.00229043	0.00159673	0.0343511	0.00136061	0.00167502	0.0299729	0.00325648	0.00191915	0.0168663		ID=gene:Zm00001d029124	NA	0.958683	6.63989	NA	1.50911	7.69993	NA	NA	9.75804
							ID=gene:Zm00001d029125	0.0370921	0.00381772	0.0282653	0.0405724	NA	0.0269872	0.0387135	0.00260416	0.0412807		ID=gene:Zm00001d029125	2.23312	0.419382	3.12739	0.963553	NA	5.24283	2.29171	1.65423	2.20133
							ID=gene:Zm00001d029126	0.00648355	NA	NA	0.00516212	NA	NA	0.00544751	NA	NA		ID=gene:Zm00001d029126	0.399129	45.2635	6.9419	1.40231	73.8571	16.0377	0.908879	76.8685	11.8383
							ID=gene:Zm00001d029127	0.0110576	0.0225136	NA	0.0114286	0.0259687	NA	0.0164751	0.0301965	NA		ID=gene:Zm00001d029127	0.371396	5.55641	2.71751	0.492483	6.81935	1.07762	1.4073	4.41484	NA
							ID=gene:Zm00001d029129	0.00694441	0.0126352	0.0211354	0.00568179	0.0125674	0.0267779	0.0131578	0.011863	0.0478667		ID=gene:Zm00001d029129	9.27169	0.670793	3.23485	16.9906	0.982943	2.84185	12.8995	0.192455	4.39378
							ID=gene:Zm00001d029130	0.143377	0.00173904	0.0202807	0.135307	0.00160705	0.0179267	0.174068	0.00198262	0.0245144		ID=gene:Zm00001d029130	3.31835	1.65655	6.61448	4.99706	1.19742	3.52705	4.51321	2.82619	3.89241
							ID=gene:Zm00001d029132	0.0144283	0.0282416	0.0360355	0.010163	0.0219355	0.0280769	0.0110893	0.0274517	0.0321315		ID=gene:Zm00001d029132	0.549289	0.078378	1.22194	NA	NA	1.41321	NA	NA	NA
							ID=gene:Zm00001d029133	0.0495738	0.00727455	0.017508	0.0550655	0.00644249	0.0218825	0.051334	0.00775718	0.0162521		ID=gene:Zm00001d029133	11.7367	0.680002	1.29098	17.9928	0.985125	1.20433	22.7145	0.587821	0.703648
							ID=gene:Zm00001d029134	NA	0.00811011	0.0231025	NA	0.00925347	0.018532	NA	0.00968034	0.0257605		ID=gene:Zm00001d029134	10.7448	1.1742	0.950125	24.361	1.12272	NA	18.9442	1.1858	0.79403
							ID=gene:Zm00001d029135	NA	0.00114155	0.00830723	NA	NA	0.0119047	NA	0.000638567	0.00701056		ID=gene:Zm00001d029135	3.67866	0.0906048	4.60593	4.06547	1.46607	7.08495	3.62396	NA	3.30846
							ID=gene:Zm00001d029136	NA	NA	NA	NA	NA	NA	NA	NA	NA		ID=gene:Zm00001d029136	2.48608	NA	4.81093	1.04322	NA	5.99293	2.26239	NA	4.87041
							ID=gene:Zm00001d029137	NA	NA	0.0404401	NA	NA	0.124465	NA	NA	0.0732906		ID=gene:Zm00001d029137	5.55572	0.472947	0.302003	9.82852	0.791936	1.02779	4.69207	1.84537	NA
							ID=gene:Zm00001d029138	NA	0.00661183	0.00221161	NA	0.00341299	NA	NA	0.0088047	0.00383776		ID=gene:Zm00001d029138	4.88536	0.193013	0.571051	4.02686	0.543141	NA	7.81951	0.286036	NA
							ID=gene:Zm00001d029139	NA	0.000618357	0.000801279	NA	0.000961537	0.00450449	NA	0.00407137	0.00170067		ID=gene:Zm00001d029139	0.368769	0.0424751	0.660271	1.71681	NA	NA	NA	NA	0.586374
							ID=gene:Zm00001d029140	0.0282054	0.000845405	NA	0.0318076	0.000287687	NA	0.0285078	0.000569406	NA		ID=gene:Zm00001d029140	8.6237	0.50013	0.935522	8.71894	1.1573	2.48383	14.0843	1.11288	NA
							ID=gene:Zm00001d029141	0.0196782	0.0417915	0.0361897	0.00455738	0.0390941	0.0175766	0.0224435	0.0423734	0.0303745		ID=gene:Zm00001d029141	2.27003	3.44867	3.382	3.18445	1.79896	3.39259	0.703648	2.38316	2.99536
							ID=gene:Zm00001d029142	0.00137902	0.00794248	0.00140945	0.000422654	0.00600774	0.000765873	0.00200216	0.00687441	0.00197132		ID=gene:Zm00001d029142	1.63409	1.05615	0.164429	1.12887	1.7521	NA	2.20133	0.94562	NA
							ID=gene:Zm00001d029143	0.311358	0.00178282	0.000558035	0.27433	0.0011049	0.000517598	0.250404	0.00232323	0.00594989		ID=gene:Zm00001d029143	13.4279	0.394674	1.42811	10.8247	NA	1.64276	8.53929	0.441895	2.20133
							ID=gene:Zm00001d029144	0.0206992	0.00221418	0.0295206	0.0210984	0.00666514	0.0359183	0.0143436	0.00470255	0.0418365		ID=gene:Zm00001d029144	1.24694	0.106506	15.5665	3.67693	0.553368	18.5744	NA	1.03172	18.3796
							ID=gene:Zm00001d029145	0.014911	0.0281709	0.0121182	0.0119699	0.018602	0.0117296	0.0109942	0.0309869	0.0195135		ID=gene:Zm00001d029145	NA	NA	NA	NA	NA	0.513895	NA	NA	NA
							ID=gene:Zm00001d029146	0.0158245	0.0114213	0.00699264	0.00844136	0.0104186	0.00759839	0.0132273	0.0126784	0.0093536		ID=gene:Zm00001d029146	NA	NA	NA	NA	NA	NA	NA	NA	NA
							ID=gene:Zm00001d029147	0.0108138	0.00778406	0.0106821	0.0140657	0.00716604	0.00878042	0.00975301	0.0127834	0.00998797		ID=gene:Zm00001d029147	NA	NA	NA	NA	NA	NA	NA	NA	NA
							ID=gene:Zm00001d029148	0.0103224	0.0100888	0.0377812	0.00922329	0.0158783	0.0420813	0.0208051	0.0145666	0.0517935		ID=gene:Zm00001d029148	0.0853079	0.0838155	11.3625	NA	NA	6.92205	1.58806	NA	9.40811
							ID=gene:Zm00001d029149	0.0195694	0.000433846	NA	0.042388	0.00305435	NA	0.0202572	0.00102774	NA		ID=gene:Zm00001d029149	4.58405	2.5222	5.96749	5.76617	5.27804	6.69915	8.64984	4.7951	5.57487
							ID=gene:Zm00001d029150	0.00100015	NA	NA	0.00180853	NA	NA	0.00285205	NA	0.0057471		ID=gene:Zm00001d029150	22.8912	22.4885	5.79857	24.7422	16.197	10.025	26.6016	29.3067	9.17247
							ID=gene:Zm00001d029151	0.0354714	0.00109267	0.0285918	0.0334145	0.00194711	0.0200714	0.0329818	0.00410146	0.0417475		ID=gene:Zm00001d029151	12.9427	10.2922	14.5043	14.1165	12.9914	16.554	11.2102	10.86	16.1051
							ID=gene:Zm00001d029152	0.0124132	0.0107532	0.0189094	0.0126994	0.0159132	0.0152717	0.0141067	0.0132438	0.0173723		ID=gene:Zm00001d029152	0.368769	0.92397	0.514959	NA	0.152471	NA	NA	NA	0.645011
							ID=gene:Zm00001d029153	0.0028914	0.0066919	0.0161007	0.00148809	0.0256409	0.0180543	0.00310009	NA	0.0181909		ID=gene:Zm00001d029153	0.999087	NA	NA	NA	NA	NA	NA	NA	NA
							ID=gene:Zm00001d029154	0.00522026	0.00416665	NA	0.00598625	0.0228413	NA	0.00602547	0.0228394	NA		ID=gene:Zm00001d029154	NA	0.513538	1.25673	NA	2.48764	2.19948	NA	0.868888	2.76376
							ID=gene:Zm00001d029155	NA	NA	NA	NA	NA	NA	NA	NA	NA		ID=gene:Zm00001d029155	NA	NA	NA	NA	NA	NA	NA	NA	NA
							ID=gene:Zm00001d029157	NA	NA	NA	NA	NA	NA	NA	NA	NA		ID=gene:Zm00001d029157	NA	NA	NA	NA	NA	NA	NA	NA	NA
							ID=gene:Zm00001d029160	NA	0.00921414	NA	NA	NA	NA	NA	0.00769223	NA		ID=gene:Zm00001d029160	NA	NA	NA	NA	NA	NA	NA	NA	NA
							ID=gene:Zm00001d029159	NA	0.00537605	NA	NA	NA	NA	NA	0.0222952	NA		ID=gene:Zm00001d029159	NA	NA	NA	NA	NA	NA	NA	NA	NA
							ID=gene:Zm00001d029161	NA	0.0129184	0.0638887	NA	0.0138489	0.0370369	NA	0.0115023	0.0185185		ID=gene:Zm00001d029161	NA	NA	0.156756	NA	NA	NA	NA	NA	NA
							ID=gene:Zm00001d029162	0.0115497	0.00783406	0.0157706	0.0128205	0.0147105	0.0119796	0.00574711	0.0170696	0.0064263		ID=gene:Zm00001d029162	0.156756	NA	NA	NA	NA	NA	NA	NA	NA
							ID=gene:Zm00001d029163	0.00781001	0.0383333	0.0721404	0.0205716	0.0222222	0.499697	0.021177	0.0111111	0.24529		ID=gene:Zm00001d029163	NA	0.220783	3.31774	NA	NA	5.26424	NA	NA	3.19925
							ID=gene:Zm00001d029164	NA	NA	0.0370081	NA	NA	0.0749742	NA	NA	0.030575		ID=gene:Zm00001d029164	10.5274	5.18878	3.23586	20.776	9.72035	5.89323	17.6539	3.16853	3.17127
							ID=gene:Zm00001d029165	NA	0.00406908	NA	NA	0.00443135	NA	NA	0.00671056	NA		ID=gene:Zm00001d029165	11.9784	1.59622	1.75857	20.2979	1.84361	3.91877	20.6463	1.85831	2.90498
							ID=gene:Zm00001d029168	NA	0.0112905	NA	NA	0.0145858	NA	NA	0.00684928	NA		ID=gene:Zm00001d029168	NA	NA	0.156756	NA	NA	NA	NA	NA	NA
							ID=gene:Zm00001d029169	NA	NA	0.101138	NA	NA	0.104606	NA	NA	0.0931491		ID=gene:Zm00001d029169	0.156756	4.25822	14.9376	NA	1.2812	15.9937	NA	NA	12.1463
							ID=gene:Zm00001d029170	0.0850851	0.00301699	NA	0.098079	0.00337614	NA	0.0914028	0.00190224	NA		ID=gene:Zm00001d029170	27.4064	2.78914	8.74905	30.7133	4.11695	2.84426	21.9724	2.29936	12.0339
							ID=gene:Zm00001d029172	NA	NA	NA	NA	NA	NA	NA	NA	NA		ID=gene:Zm00001d029172	5.77991	NA	0.248815	5.91326	NA	NA	5.77553	NA	NA
							ID=gene:Zm00001d029173	NA	0.00265013	0.0216736	NA	0.00121217	0.0197155	NA	0.00239875	0.0172599		ID=gene:Zm00001d029173	4.26684	2.59337	3.26966	2.64914	2.79944	5.74826	4.49304	4.06188	4.7612
							ID=gene:Zm00001d029174	0.0214408	0.0010039	0.0419129	0.00529318	0.000560089	0.0457736	0.00348851	0.00282067	0.0265457		ID=gene:Zm00001d029174	4.58975	0.73711	10.2612	9.60276	NA	10.1521	6.69623	1.39121	13.3239
							ID=gene:Zm00001d029176	0.012712	0.00925923	0.00613014	0.0139317	NA	0.00162878	0.0120901	0.0833329	0.00140567		ID=gene:Zm00001d029176	0.786492	NA	0.313512	0.614975	NA	NA	NA	NA	0.79403
							ID=gene:Zm00001d029177	0.0251151	0.000885719	NA	0.0244868	NA	NA	0.0220342	0.00110561	NA		ID=gene:Zm00001d029177	1.42316	0.684553	8.2511	1.59994	0.997013	10.8085	NA	0.997275	16.3346
							ID=gene:Zm00001d029179	NA	NA	0.023635	NA	NA	0.00769227	NA	NA	0.0297938		ID=gene:Zm00001d029179	NA	NA	NA	NA	NA	NA	NA	NA	NA
							ID=gene:Zm00001d029180	NA	0.0106235	NA	NA	0.00810465	NA	NA	0.00850958	NA		ID=gene:Zm00001d029180	3.92402	1.26258	4.6471	5.1038	1.67727	6.04276	5.93101	1.27214	5.07564
							ID=gene:Zm00001d029181	NA	0.00908586	0.0132368	NA	0.00375522	0.015941	NA	0.0196874	0.00849342		ID=gene:Zm00001d029181	0.0781989	NA	NA	NA	NA	NA	NA	NA	NA
							ID=gene:Zm00001d029183	NA	0.00157038	NA	NA	NA	NA	NA	0.000679347	NA		ID=gene:Zm00001d029183	4.83496	6.14608	1.93851	2.13525	9.56448	0.461231	4.69342	5.38302	1.84708
							ID=gene:Zm00001d029184	0.0743259	0.00297618	NA	0.0725419	NA	NA	0.0830731	0.00466604	NA		ID=gene:Zm00001d029184	8.84208	3.51812	0.349545	7.10916	5.73311	0.513895	6.72745	4.27311	NA
							ID=gene:Zm00001d029185	NA	NA	0.0409895	NA	NA	0.0377089	NA	NA	0.0591768		ID=gene:Zm00001d029185	5.95896	NA	3.20021	12.857	NA	5.02095	5.18943	4.79726	3.72322
							ID=gene:Zm00001d029188	0.0525706	0.00211739	0.0364671	0.0470459	0.00395764	0.029306	0.0550224	0.00506035	0.0417083		ID=gene:Zm00001d029188	50.5344	2.16353	1.5479	59.1825	1.6798	2.20649	56.3254	2.64165	1.75912
							ID=gene:Zm00001d029189	0.0315525	0.00215629	0.0523417	0.0352918	0.00250322	0.0386293	0.0358133	0.0019374	0.0482844		ID=gene:Zm00001d029189	12.4809	1.23087	2.1458	13.0122	NA	2.65615	11.4176	1.18036	1.75912
							ID=gene:Zm00001d029190	0.0389589	0.000921603	0.00230911	0.0308546	0.00152849	0.00095094	0.0315245	0.00080906	0.00309653		ID=gene:Zm00001d029190	12.774	2.86383	0.855553	14.6037	0.599034	1.41073	12.6676	NA	1.2903
							ID=gene:Zm00001d029191	NA	0.0122961	NA	NA	0.00980334	NA	NA	0.0107465	NA		ID=gene:Zm00001d029191	0.70306	1.30965	2.74589	NA	1.29762	1.00638	NA	0.886737	NA
							ID=gene:Zm00001d029192	0.00596218	0.00667622	0.0139123	0.00532158	0.00759488	0.0165936	0.00968656	0.0055748	0.0251482		ID=gene:Zm00001d029192	1.35004	0.638993	0.42654	2.05554	NA	NA	NA	NA	NA
							ID=gene:Zm00001d029193	0.0043103	0.0047356	NA	NA	0.00377911	0.000957853	NA	0.00308278	NA		ID=gene:Zm00001d029193	12.456	0.313859	0.939277	17.8057	1.37348	0.999335	9.16683	NA	0.996835
							ID=gene:Zm00001d029194	NA	NA	0.0304743	NA	NA	0.0281325	NA	NA	0.0282131		ID=gene:Zm00001d029194	5.73599	2.00625	1.42154	16.2468	2.24553	2.25774	14.5964	2.03877	0.703648
							ID=gene:Zm00001d029195	NA	0.0585224	0.00237693	0.0714279	0.0634522	0.0084468	NA	0.0509438	0.00235319		ID=gene:Zm00001d029195	1.77171	13.7584	1.52875	2.74601	19.2399	NA	1.40972	19.3258	2.29171
							ID=gene:Zm00001d029196	0.00388973	0.00203409	0.00141242	0.00224378	0.00300646	0.00793648	0.011756	0.00421948	NA		ID=gene:Zm00001d029196	NA	1.38094	5.26936	NA	1.36025	5.07185	NA	1.89798	9.07779
							ID=gene:Zm00001d029197	0.000782719	NA	0.0257951	0.000622664	0.0124999	0.0142051	0.00201205	NA	0.00906547		ID=gene:Zm00001d029197	0.376511	2.62808	9.07113	NA	3.4833	5.70016	NA	2.76005	6.40305
							ID=gene:Zm00001d029198	0.0174508	0.000850339	0.0358573	0.0176909	NA	0.0237266	0.0163566	0.00638863	0.00337863		ID=gene:Zm00001d029198	1.95088	NA	3.29518	1.64276	0.676177	3.87665	3.66592	NA	2.17201
							ID=gene:Zm00001d029199	0.0112606	0.0170833	0.00478467	0.010372	0.0157381	0.00410542	0.012467	0.0139693	0.0103452		ID=gene:Zm00001d029199	0.549289	1.43676	0.673465	0.614975	1.84744	NA	0.79403	4.13771	NA
							ID=gene:Zm00001d029200	0.0576962	0.00278223	0.0223149	0.0652668	0.00385803	0.0174942	0.0744828	0.00324238	0.027506		ID=gene:Zm00001d029200	2.72665	1.07041	2.7557	4.87563	0.969454	1.02779	2.29171	1.62288	2.29171
							ID=gene:Zm00001d029201	0.0714838	0.00226708	0.0136835	0.0691944	0.00258322	0.0115879	0.068293	0.00429363	0.00712213		ID=gene:Zm00001d029201	4.63692	9.4327	4.79627	5.5145	5.93893	5.07358	10.0671	2.63115	3.58173
							ID=gene:Zm00001d029202	0.0712094	NA	0.0272122	0.0857039	NA	0.0396312	0.0670922	0.00531912	0.0469788		ID=gene:Zm00001d029202	2.37021	4.01209	3.56677	3.19004	1.42749	5.5226	3.78939	NA	3.66726
							ID=gene:Zm00001d029203	0.0793602	0.00150778	0.058878	0.0591228	0.00106045	0.0809252	0.0697086	0.00327213	0.0960648		ID=gene:Zm00001d029203	10.923	0.812789	6.77993	14.1288	0.290867	7.2468	13.1163	0.321904	5.1063
							ID=gene:Zm00001d029205	0.0614847	0.00267683	0.00952777	0.0504315	0.00496332	0.00964408	0.0683279	0.00895456	0.0189137		ID=gene:Zm00001d029205	15.1324	1.19807	2.0877	18.3389	1.1489	1.74385	16.2905	2.33905	2.05554
							ID=gene:Zm00001d029206	0.0314721	0.00402888	0.00174971	0.0263053	0.00666558	NA	0.0320776	0.00512854	0.00367427		ID=gene:Zm00001d029206	19.9625	1.03753	NA	23.6568	1.40273	NA	20.1202	0.723774	NA
							ID=gene:Zm00001d029207	0.00134131	0.00037037	0.00341732	0.00134054	NA	0.00246093	0.00126481	0.00699749	0.00582593		ID=gene:Zm00001d029207	0.501325	NA	0.0853079	0.513895	NA	1.66697	2.29762	NA	1.55498
							ID=gene:Zm00001d029208	0.000896207	0.0038584	0.125651	NA	0.00961759	0.118435	0.00208333	0.00669521	0.136752		ID=gene:Zm00001d029208	NA	1.68263	20.847	NA	2.01682	21.4823	NA	2.49828	22.4195
							ID=gene:Zm00001d029209	NA	0.000852737	0.00427434	NA	0.00155644	0.0160353	NA	0.00351112	0.0239507		ID=gene:Zm00001d029209	2.53469	0.292604	2.67725	2.25774	0.24965	4.35614	1.62114	NA	1.58806
							ID=gene:Zm00001d029211	0.0260059	0.00297425	0.000260416	0.0293229	0.00252527	NA	0.013807	0.00366406	0.00195312		ID=gene:Zm00001d029211	10.885	0.426066	3.00938	16.1208	0.349418	3.00473	6.98325	1.01212	2.00524
							ID=gene:Zm00001d029212	NA	0.00208091	0.00562984	NA	0.0022833	0.00363881	NA	0.00423257	0.00387151		ID=gene:Zm00001d029212	5.70308	1.13286	0.513291	5.2045	1.23346	NA	4.25849	0.827072	1.78657
							ID=gene:Zm00001d029214	0.0579337	0.0141329	0.00087719	0.0452179	0.027211	NA	0.0437562	0.00944456	0.00423727		ID=gene:Zm00001d029214	4.07276	1.87362	4.95469	6.05717	1.88069	3.53752	0.79403	2.9979	2.93672
							ID=gene:Zm00001d029215	0.049951	0.00169087	NA	0.036187	0.00134579	NA	0.0393679	0.00172933	NA		ID=gene:Zm00001d029215	23.2379	1.00195	1.11115	26.1016	1.64601	1.51323	27.6796	1.25684	1.58806
							ID=gene:Zm00001d029216	0.000642282	NA	0.00202373	0.00154512	NA	0.000645902	0.00189239	NA	0.00170721		ID=gene:Zm00001d029216	1.9538	NA	1.77232	2.54102	NA	1.18854	2.17443	NA	4.16381
							ID=gene:Zm00001d029217	0.00247791	0.000585641	NA	0.00106206	NA	NA	0.00104117	0.00312363	NA		ID=gene:Zm00001d029217	4.33009	2.22803	NA	1.92112	1.79368	0.47107	4.98043	2.05231	2.15184
							ID=gene:Zm00001d029218	0.0266287	NA	0.00916056	0.0152258	NA	0.0153769	0.00999998	NA	0.0427185		ID=gene:Zm00001d029218	6.46081	10.3043	7.43283	8.44858	11.4275	13.6009	6.41973	12.82	7.92332
							ID=gene:Zm00001d029219	0.00547629	0.00316162	0.0215324	0.0118974	0.00376023	0.026984	0.0111225	0.0194056	0.0322203		ID=gene:Zm00001d029219	0.658779	0.338263	NA	NA	NA	NA	NA	NA	NA
							ID=gene:Zm00001d029222	NA	NA	NA	NA	NA	NA	NA	NA	NA		ID=gene:Zm00001d029222	1.2608	0.722749	3.69048	1.00638	NA	4.05637	0.694776	NA	5.28707
							ID=gene:Zm00001d029223	0.0669363	0.00384224	NA	0.0649082	0.00486192	NA	0.0539635	0.00625104	NA		ID=gene:Zm00001d029223	15.1601	1.68683	0.359953	16.9415	1.49175	NA	15.7498	2.00699	NA
							ID=gene:Zm00001d029224	0.0770039	0.00721631	0.0467783	0.0741165	0.00802018	0.0398446	0.061252	0.00540013	0.0509573		ID=gene:Zm00001d029224	15.5333	NA	15.9596	16.9415	NA	12.9101	15.7498	NA	14.834
							ID=gene:Zm00001d029226	0.000369302	0.00432351	0.000795664	0.00305041	0.000834136	0.000240848	0.00759909	0.0034227	0.0018697		ID=gene:Zm00001d029226	2.86535	0.629844	0.877429	3.86012	0.344938	0.513895	1.78118	1.35472	2.24975
							ID=gene:Zm00001d029227	0.0653747	0.00247726	0.001085	0.0707506	0.00160542	0.00330341	0.062666	0.00258908	0.00516724		ID=gene:Zm00001d029227	7.67418	1.61443	0.906229	9.21634	1.58707	NA	11.6936	1.34563	1.11411
							ID=gene:Zm00001d029228	0.0748544	0.0191839	0.0132022	0.0866807	0.0144343	0.0150219	0.0749542	0.0194831	0.0122558		ID=gene:Zm00001d029228	8.40692	0.0169598	0.394907	10.2413	NA	NA	11.6936	NA	0.703648
							ID=gene:Zm00001d029229	0.0187994	0.0250863	0.0139345	0.0151228	0.0282573	0.0164396	0.017471	0.0269608	0.0107334		ID=gene:Zm00001d029229	0.325622	NA	NA	0.492483	NA	NA	0.703648	NA	NA
							ID=gene:Zm00001d029230	0.0117941	0.00679141	0.0118965	0.0136083	0.0107262	0.0140852	0.0131396	0.00954444	0.0157975		ID=gene:Zm00001d029230	0.643413	NA	NA	NA	NA	0.513895	NA	NA	NA
							ID=gene:Zm00001d029231	0.12219	0.0110013	0.00624214	0.142856	0.0137833	0.00994136	0.135083	0.0109891	0.0118729		ID=gene:Zm00001d029231	28.5824	1.18819	4.97897	29.4802	1.71593	2.2416	30.7963	0.965344	4.96699
							ID=gene:Zm00001d029232	NA	NA	0.0691747	NA	NA	0.089284	NA	NA	0.0762126		ID=gene:Zm00001d029232	6.26705	2.69091	20.9841	6.83463	4.82228	21.4545	9.93154	4.47219	20.3386
							ID=gene:Zm00001d029233	NA	NA	0.0724389	NA	NA	0.0706187	NA	NA	0.04388		ID=gene:Zm00001d029233	5.08619	2.7149	3.35504	8.91863	2.4206	3.58707	4.49304	NA	3.7259
							ID=gene:Zm00001d029234	0.084698	0.000600308	0.0536515	0.0822509	0.00256783	0.0496093	0.0980693	0.000410508	0.0729609		ID=gene:Zm00001d029234	12.7395	2.31193	5.18663	21.7578	0.726843	4.13257	11.0193	2.97729	2.29171
							ID=gene:Zm00001d029235	0.00231481	NA	0.105942	NA	NA	0.104902	0.00106837	NA	0.160508		ID=gene:Zm00001d029235	5.58672	1.58153	29.5092	8.27527	NA	28.7996	5.28707	1.64918	32.6824
							ID=gene:Zm00001d029237	0.0115837	0.0176762	0.00277114	0.0124311	0.0155212	0.00590388	0.0159827	0.0174116	0.00605495		ID=gene:Zm00001d029237	NA	0.369118	7.52925	0.614975	0.320075	15.8617	NA	0.43411	14.8208
							ID=gene:Zm00001d029238	0.0208806	0.00399654	NA	0.0172368	0.00574014	NA	0.0124236	0.0102614	NA		ID=gene:Zm00001d029238	5.42647	6.59359	NA	14.5128	5.72374	NA	12.0675	9.16722	NA
							ID=gene:Zm00001d029241	NA	NA	0.0379684	NA	NA	0.017422	NA	0.00423727	0.0211809		ID=gene:Zm00001d029241	5.81009	1.36389	3.71528	2.84568	0.427066	5.62294	2.86678	0.631653	3.7563
							ID=gene:Zm00001d029242	0.0658401	NA	NA	0.108921	NA	NA	0.0812622	NA	NA		ID=gene:Zm00001d029242	13.1341	38.3192	5.23776	17.8844	42.8891	5.39445	11.037	54.5636	8.45995
							ID=gene:Zm00001d029243	NA	0.000563062	NA	NA	NA	NA	NA	NA	NA		ID=gene:Zm00001d029243	21.2128	0.881543	5.21432	34.7257	1.1454	6.58823	30.8966	1.68185	5.9552
							ID=gene:Zm00001d029246	0.00102137	NA	0.039184	0.00139399	NA	0.0459911	0.00338799	0.00124377	0.0220951		ID=gene:Zm00001d029246	4.31381	0.66573	1.2437	6.0796	0.539393	0.492483	5.07618	NA	NA
							ID=gene:Zm00001d029247	0.0267986	NA	0.0134723	0.0366507	NA	0.015602	0.0142364	0.0740733	0.0125078		ID=gene:Zm00001d029247	1.09347	0.576436	6.91152	0.492483	1.23516	4.35614	NA	1.25328	4.22836
							ID=gene:Zm00001d029248	NA	0.00503706	NA	NA	0.00553418	NA	NA	0.0109952	NA		ID=gene:Zm00001d029248	1.30078	0.256632	1.98363	0.513895	1.02153	4.62077	1.49768	NA	0.703648
							ID=gene:Zm00001d029249	0.00682685	0.0175641	0.0070277	0.0224411	0.00573827	NA	0.013805	0.00808505	0.00943727		ID=gene:Zm00001d029249	1.42826	0.37578	12.2085	0.513895	0.132767	16.8232	NA	0.751683	6.9628
							ID=gene:Zm00001d029250	NA	0.0112322	0.0203178	NA	0.0123941	0.012402	0.0166666	0.0131114	0.0171001		ID=gene:Zm00001d029250	NA	NA	NA	NA	NA	NA	NA	NA	NA
							ID=gene:Zm00001d029251	NA	0.00607715	NA	NA	0.00736685	NA	NA	0.0046261	NA		ID=gene:Zm00001d029251	0.923972	0.245828	1.84397	1.71822	0.205764	1.94254	NA	0.423578	0.694776
							ID=gene:Zm00001d029252	0.0421854	NA	NA	0.036111	NA	NA	0.0212465	NA	NA		ID=gene:Zm00001d029252	0.369538	NA	NA	NA	NA	NA	0.79403	NA	NA
							ID=gene:Zm00001d029254	0.00304406	0.000812459	NA	0.00232662	0.000821748	0.00480767	0.00467537	0.0031274	NA		ID=gene:Zm00001d029254	0.615876	0.55142	1.30811	0.963553	NA	1.71822	1.49768	0.245459	0.67433
							ID=gene:Zm00001d029255	0.00381463	0.00141328	0.00352208	0.00151301	0.000871851	0.00250801	0.00125246	0.00328647	0.00405839		ID=gene:Zm00001d029255	1.15799	0.334933	1.15823	0.385421	0.548363	0.963553	NA	0.726247	1.49768
							ID=gene:Zm00001d029256	0.00126348	0.00147035	0.0215314	0.000688102	0.00285098	0.0215768	0.00344129	0.00209758	0.0151031		ID=gene:Zm00001d029256	0.274645	0.654799	2.09548	0.449658	0.601844	1.00638	0.595522	0.902958	1.4073
							ID=gene:Zm00001d029257	0.0247403	0.0282208	0.0151494	0.032751	0.0316446	0.0211186	0.0245435	0.0241461	0.0246121		ID=gene:Zm00001d029257	4.52429	16.5721	4.13371	4.26136	19.5247	4.08125	0.463184	17.9063	NA
							ID=gene:Zm00001d029258	0.0383159	0.00287355	NA	0.0425619	NA	NA	0.0482079	0.00314464	NA		ID=gene:Zm00001d029258	20.9207	0.805984	11.6995	26.4888	NA	11.9293	25.099	3.10311	14.6158
							ID=gene:Zm00001d029260	0.0313325	0.00526152	0.0324854	0.0203608	0.0023347	0.0375185	0.0262553	0.00140728	0.0495149		ID=gene:Zm00001d029260	9.12534	1.36499	21.7474	13.9628	1.58829	15.5648	11.15	1.26595	9.8745
							ID=gene:Zm00001d029261	0.0228397	NA	0.0193155	0.0177692	NA	0.0156945	0.0336899	NA	0.0166704		ID=gene:Zm00001d029261	0.490879	NA	0.0853079	NA	NA	NA	0.79403	NA	NA
							ID=gene:Zm00001d029262	0.0028288	NA	0.0271374	0.00461245	NA	0.0250993	0.00887054	NA	0.0583239		ID=gene:Zm00001d029262	0.655334	0.680276	0.320263	NA	NA	NA	0.703648	NA	0.79403
							ID=gene:Zm00001d029263	0.00155867	0.0109499	NA	NA	0.0117244	NA	0.00154259	0.0119025	NA		ID=gene:Zm00001d029263	6.72055	1.09785	8.00827	10.2676	1.45923	13.3193	11.1239	0.525848	10.9149
							ID=gene:Zm00001d029264	0.0221856	0.00256015	0.0129654	0.0690274	0.00345361	0.0118394	0.0192307	0.00409165	0.0273368		ID=gene:Zm00001d029264	0.448225	2.01769	1.75904	0.614975	2.29694	4.40842	NA	2.4965	1.43904
							ID=gene:Zm00001d029266	0.037313	0.00159891	0.014399	0.0416941	0.00162664	0.0164886	0.032703	0.00236178	0.0239068		ID=gene:Zm00001d029266	7.57858	0.859919	2.99113	4.16343	0.7773	5.54886	2.31592	0.837162	4.46372
							ID=gene:Zm00001d029269	0.0192499	0.00822465	0.00995119	0.0247206	0.0101448	0.00962498	0.0155009	0.0115951	0.00846392		ID=gene:Zm00001d029269	4.87196	5.0263	2.18725	4.08125	3.83417	1.12887	2.49694	5.57086	0.67433
							ID=gene:Zm00001d029270	0.00347311	0.00124378	0.01723	0.00243902	NA	0.0205925	NA	0.00399431	0.0141723		ID=gene:Zm00001d029270	1.63612	0.329907	6.40589	0.538103	0.667682	5.21012	0.694776	0.475438	3.39022
							ID=gene:Zm00001d029272	NA	0.00839546	0.0278039	NA	0.0090484	0.0326426	NA	0.0123905	0.0354718		ID=gene:Zm00001d029272	1.84324	1.06996	3.27668	1.08605	1.02607	4.78751	2.32479	0.663392	5.99071
							ID=gene:Zm00001d029274	NA	0.00146183	0.0327255	NA	0.00505747	0.0217785	NA	0.00146053	0.0328066		ID=gene:Zm00001d029274	NA	0.498336	2.76693	NA	NA	NA	NA	NA	2.08029
							ID=gene:Zm00001d029275	NA	NA	0.00574138	NA	NA	0.00271738	NA	NA	0.00771431		ID=gene:Zm00001d029275	1.85924	NA	0.754628	4.97813	NA	1.02779	3.88487	NA	0.694776
							ID=gene:Zm00001d029279	NA	NA	NA	NA	0.00515571	NA	NA	NA	NA		ID=gene:Zm00001d029279	1.60799	NA	1.53872	0.614975	NA	0.614975	1.4073	NA	NA
							ID=gene:Zm00001d029280	0.0529372	NA	NA	0.011605	NA	NA	0.0410653	NA	NA		ID=gene:Zm00001d029280	1.56564	NA	0.255924	0.543731	NA	NA	1.48881	NA	NA
							ID=gene:Zm00001d029281	0.242679	0.00891775	NA	0.302965	0.0100926	NA	0.310312	0.00751636	NA		ID=gene:Zm00001d029281	0.263033	0.791076	2.26268	1.12887	1.24272	2.50524	NA	0.97054	2.41517
							ID=gene:Zm00001d029285	NA	0.00264488	0.105147	NA	0.00837621	0.14428	NA	0.00238584	0.147748		ID=gene:Zm00001d029285	8.87697	4.00201	10.512	8.21382	3.14694	14.9656	7.15484	3.88038	14.3928
							ID=gene:Zm00001d029286	0.113723	0.00235506	NA	0.159948	0.00318693	0.0111111	0.164294	0.00310128	0.00490194		ID=gene:Zm00001d029286	8.07287	1.53594	2.22637	11.4537	2.71414	3.04787	12.068	4.20694	3.83781
							ID=gene:Zm00001d029287	0.0160422	NA	0.00121307	NA	NA	0.00342866	0.0230985	0.0277775	0.00220769		ID=gene:Zm00001d029287	4.53796	2.7021	1.57014	4.17639	3.04672	4.92614	5.25398	NA	10.385
							ID=gene:Zm00001d029288	NA	0.0158566	NA	NA	0.00335708	NA	NA	0.0157801	NA		ID=gene:Zm00001d029288	3.8203	1.21796	2.25858	4.78857	0.906412	1.02779	4.45995	0.635224	2.14269
							ID=gene:Zm00001d029289	NA	0.0139792	0.00460942	NA	0.00179211	0.00560605	NA	0.00374531	0.0142277		ID=gene:Zm00001d029289	0.645016	3.00854	2.14871	1.00638	1.40434	7.09264	0.703648	NA	2.88723
							ID=gene:Zm00001d029290	NA	0.00135424	NA	NA	NA	NA	NA	NA	NA		ID=gene:Zm00001d029290	1.63785	18.0512	1.23524	0.970915	18.4507	0.513895	0.959453	19.4532	0.703648
							ID=gene:Zm00001d029293	0.0448429	NA	0.0213692	0.0447799	NA	0.027188	0.0436034	NA	0.0332355		ID=gene:Zm00001d029293	8.95974	0.438391	3.23741	15.4233	0.737144	5.03638	11.2482	1.00933	4.13636
							ID=gene:Zm00001d029295	0.0188582	0.0176511	NA	NA	0.0215118	NA	0.0300738	0.0225146	NA		ID=gene:Zm00001d029295	0.313512	0.184458	0.761379	NA	0.204311	2.28195	NA	0.175328	1.49768
							ID=gene:Zm00001d029297	NA	0.00393123	0.0229674	NA	0.00193938	0.0266889	NA	0.00441595	0.0436571		ID=gene:Zm00001d029297	8.52358	0.302436	13.6918	12.3576	0.384207	8.06284	12.7096	NA	11.8894
							ID=gene:Zm00001d029299	0.0319305	NA	0.0461062	0.0255961	NA	0.0371996	0.031095	NA	0.0327034		ID=gene:Zm00001d029299	8.57515	NA	10.5405	9.06749	NA	9.1514	11.4897	NA	9.92427
							ID=gene:Zm00001d029300	0.19578	0.0214656	0.0146556	0.11922	0.0185012	0.0219156	0.0124999	0.031141	0.00824037		ID=gene:Zm00001d029300	11.5668	1.55803	4.34152	9.35006	1.73788	3.36697	11.2428	1.50272	0.732967
							ID=gene:Zm00001d029301	0.0128247	0.00278022	0.0620094	0.0176636	NA	0.0691225	0.00783418	0.00205761	0.0365023		ID=gene:Zm00001d029301	5.45771	NA	14.363	4.00934	NA	12.6366	0.732967	NA	14.7853
							ID=gene:Zm00001d029303	0.0583575	0.00320038	0.0256729	0.0468813	0.00196211	0.0265294	0.0592522	0.00231247	0.0230819		ID=gene:Zm00001d029303	6.60814	0.561378	3.67984	5.93711	0.483981	4.25117	7.16642	0.515473	5.01592
							ID=gene:Zm00001d029304	0.0614385	0.00908321	0.024483	0.0495765	0.00248	0.0315553	0.05698	0.014817	0.0256526		ID=gene:Zm00001d029304	6.46797	0.737537	NA	5.93711	NA	NA	7.16642	NA	0.79403
							ID=gene:Zm00001d029305	0.0212871	0.000549449	0.0302185	0.018017	0.00222222	NA	0.0130486	0.00277777	NA		ID=gene:Zm00001d029305	0.313512	NA	2.28725	NA	NA	1.70102	NA	1.46328	2.84391
							ID=gene:Zm00001d029307	0.0159731	0.00917873	0.00879963	0.010588	0.0127867	0.0115608	0.00550313	0.0142539	0.0133685		ID=gene:Zm00001d029307	NA	0.0669898	NA	NA	NA	NA	NA	NA	NA
							ID=gene:Zm00001d029309	0.017561	0.0121939	0.0141353	0.014811	0.0192174	0.0130662	0.0152542	0.0351679	0.016104		ID=gene:Zm00001d029309	0.255924	NA	NA	NA	NA	NA	NA	NA	NA
							ID=gene:Zm00001d029310	0.0155141	0.0165972	0.0136093	0.011775	0.0240194	0.0142065	0.0112905	0.00641024	0.0239419		ID=gene:Zm00001d029310	NA	NA	0.255924	NA	NA	NA	NA	NA	NA
							ID=gene:Zm00001d029311	0.0153902	0.00563189	0.0154239	0.0127886	0.00318896	0.0123667	0.0184211	0.0125781	0.0114108		ID=gene:Zm00001d029311	0.0853079	NA	NA	NA	NA	NA	0.703648	NA	NA
							ID=gene:Zm00001d029312	0.0272269	NA	0.0288037	0.0119047	NA	0.0135562	NA	NA	0.040227		ID=gene:Zm00001d029312	NA	NA	NA	NA	NA	NA	NA	NA	NA
							ID=gene:Zm00001d029313	NA	0.00945059	NA	NA	0.0098507	NA	NA	0.00718933	NA		ID=gene:Zm00001d029313	6.01826	2.64185	5.43876	11.5646	2.98996	1.79474	4.48416	2.76807	3.57688
							ID=gene:Zm00001d029314	0.0228258	NA	NA	0.0394435	NA	NA	0.0153673	NA	NA		ID=gene:Zm00001d029314	6.4145	5.75388	1.35098	8.44936	3.9175	0.492483	8.64178	4.79053	0.694776
							ID=gene:Zm00001d029316	NA	0.0070168	0.00907773	NA	0.00437771	0.00454543	NA	0.00205128	NA		ID=gene:Zm00001d029316	NA	0.17957	0.549289	0.492483	NA	NA	0.79403	0.358057	NA
							ID=gene:Zm00001d029318	NA	NA	0.0276784	NA	NA	0.0208332	NA	NA	0.0208332		ID=gene:Zm00001d029318	7.0219	3.33054	5.4913	13.2323	1.63043	5.03638	11.6202	1.98235	7.6643
							ID=gene:Zm00001d029319	0.00209879	NA	0.0305264	0.00341355	NA	0.0322446	0.00290166	NA	0.0176525		ID=gene:Zm00001d029319	1.57066	0.995089	8.13048	0.513895	NA	9.38938	2.96361	NA	5.75616
							ID=gene:Zm00001d029320	NA	0.00260416	0.00976171	NA	0.0111111	0.00704434	NA	0.00326796	0.00353942		ID=gene:Zm00001d029320	5.42956	NA	6.72824	7.26114	NA	5.42255	2.39096	NA	5.95897
							ID=gene:Zm00001d029321	NA	0.00381059	NA	NA	0.0133333	NA	NA	0.00113636	NA		ID=gene:Zm00001d029321	3.79802	2.39157	5.83985	4.26451	4.65212	6.64616	6.45496	0.530529	3.12393
							ID=gene:Zm00001d029324	0.015099	0.000849303	0.0223482	0.0191299	0.00226577	0.00390624	0.0246352	0.00583781	0.0124465		ID=gene:Zm00001d029324	2.75045	10.8035	0.585785	2.13525	12.5125	NA	1.49768	11.4801	3.78939
							ID=gene:Zm00001d029325	NA	0.00194181	0.018139	NA	0.00515658	NA	NA	0.0031778	0.0595232		ID=gene:Zm00001d029325	3.5818	4.35692	5.40999	2.97242	0.606158	1.52027	5.43742	1.22513	6.61394
							ID=gene:Zm00001d029328	0.0232435	0.00099981	0.0163664	0.0573247	0.00142287	0.0166467	0.0401837	0.00265476	0.0135471		ID=gene:Zm00001d029328	1.13967	1.93967	1.49535	NA	2.48247	0.614975	NA	4.10786	NA
							ID=gene:Zm00001d029329	0.0317339	0.0198385	0.00227272	0.0398228	0.0253022	NA	0.0260922	0.025298	0.0116993		ID=gene:Zm00001d029329	15.0946	1.41457	NA	26.6825	1.76097	0.486855	23.2253	2.34101	NA
							ID=gene:Zm00001d029330	0.0026813	NA	0.00416666	0.000309214	NA	NA	0.00284035	0.00925921	0.00584467		ID=gene:Zm00001d029330	1.31786	NA	0.285295	0.47107	0.749008	NA	0.645011	NA	0.732967
							ID=gene:Zm00001d029331	NA	0.00307864	0.0126518	NA	0.00475005	0.00287356	0.00925921	0.00839446	0.00752872		ID=gene:Zm00001d029331	NA	0.790555	13.1801	0.486855	NA	9.82884	NA	1.32341	5.87101
							ID=gene:Zm00001d029333	0.0275698	0.00854482	0.0135677	0.0196667	0.00650563	0.0273154	0.0178403	0.00548342	0.0142789		ID=gene:Zm00001d029333	12.3737	2.0649	1.18247	17.8566	1.80474	NA	12.3881	1.99694	NA
							ID=gene:Zm00001d029336	0.00148318	0.00796994	0.00367646	0.000868844	0.00907923	0.00543477	0.00193009	0.0154098	0.00111856		ID=gene:Zm00001d029336	0.0888624	0.799584	8.91147	NA	1.46865	8.76559	NA	2.17198	4.35989
							ID=gene:Zm00001d029337	0.00624994	0.117623	0.0151231	NA	0.0868961	0.0104107	0.017857	0.088956	0.0152258		ID=gene:Zm00001d029337	0.242064	0.223826	0.454076	NA	0.185512	0.614975	NA	0.213531	1.49768
							ID=gene:Zm00001d029338	0.0156862	NA	NA	0.0137346	NA	NA	0.0147965	NA	NA		ID=gene:Zm00001d029338	0.313512	1.02877	6.56605	NA	NA	7.53773	NA	NA	6.65913
							ID=gene:Zm00001d029339	NA	0.00168518	NA	NA	0.0106274	NA	NA	0.00164473	NA		ID=gene:Zm00001d029339	9.02585	4.86821	4.761	18.1124	9.06719	2.65512	17.7279	0.832741	NA
							ID=gene:Zm00001d029340	0.00997668	0.000795072	0.0423262	0.00420548	NA	0.197916	0.0256946	NA	0.00781246		ID=gene:Zm00001d029340	7.57598	NA	1.95073	10.8071	1.06952	2.72039	9.89118	NA	2.81459
							ID=gene:Zm00001d029341	0.011517	0.0103511	NA	0.00536242	NA	0.0416665	0.0108363	0.000653594	NA		ID=gene:Zm00001d029341	0.685575	NA	3.81822	2.22649	NA	3.92192	0.703648	NA	5.37745
							ID=gene:Zm00001d029342	0.0106396	0.0113158	0.000801289	NA	0.0128862	NA	0.000609755	0.00966142	0.00138649		ID=gene:Zm00001d029342	2.56054	0.717261	1.572	2.15666	0.912794	2.27915	3.08574	0.926691	3.6315
							ID=gene:Zm00001d029343	0.00195518	0.00138003	0.00424209	0.00208745	0.00216776	0.00196078	0.00410648	0.00218975	0.0148045		ID=gene:Zm00001d029343	1.5286	1.62465	1.29951	1.17169	1.32793	0.513895	2.95555	1.60993	NA
							ID=gene:Zm00001d029347	0.0135422	0.000934746	0.0416663	0.0164351	0.00141925	NA	0.0105401	0.00401923	0.0416663		ID=gene:Zm00001d029347	4.33758	3.78552	2.23823	7.51069	4.66472	1.00638	4.66895	4.64971	1.49768
							ID=gene:Zm00001d029348	0.00657775	0.0268489	NA	0.0171099	0.0226416	NA	0.00154321	0.0279867	NA		ID=gene:Zm00001d029348	2.07332	NA	NA	3.02858	NA	NA	2.23065	NA	NA
							ID=gene:Zm00001d029349	0.0134983	NA	NA	0.0479601	NA	NA	0.00270915	NA	NA		ID=gene:Zm00001d029349	0.994887	1.08351	0.242064	1.02779	NA	NA	1.31934	NA	NA
							ID=gene:Zm00001d029350	0.0574878	NA	0.0367692	0.015392	NA	0.0570693	0.0274647	NA	0.0680056		ID=gene:Zm00001d029350	10.824	0.579448	8.39957	12.8943	NA	8.34194	12.61	1.54498	7.0825
							ID=gene:Zm00001d029352	0.0159413	0.00116356	0.0316237	0.0134283	0.00305594	0.040975	0.0161933	0.00299636	0.0321214		ID=gene:Zm00001d029352	5.5571	0.760578	18.2366	3.94156	1.61308	17.8864	1.32177	2.29896	13.4974
							ID=gene:Zm00001d029353	0.0676412	0.0765896	0.036769	0.069541	0.0614454	0.0387094	0.0736841	0.0848795	0.046972		ID=gene:Zm00001d029353	10.7124	1.57866	11.5309	14.5054	1.07719	11.0462	13.9361	1.59287	3.60862
							ID=gene:Zm00001d029354	0.0107557	0.00582363	0.0104798	0.0119612	0.00729277	0.00805954	0.0062925	0.00757075	0.0148906		ID=gene:Zm00001d029354	0.0853079	NA	0.156756	NA	NA	1.22995	NA	NA	NA
							ID=gene:Zm00001d029356	0.0213744	0.00561177	0.0614259	0.0149606	0.00337143	0.039837	0.0255824	0.00708504	0.0583082		ID=gene:Zm00001d029356	27.9219	3.50821	18.4982	35.976	2.40964	12.7016	35.8335	NA	12.5834
							ID=gene:Zm00001d029357	0.0288735	0.0142667	0.0156126	0.0386367	0.0103252	0.0152908	0.0269297	0.0116187	0.0183982		ID=gene:Zm00001d029357	0.274645	NA	NA	0.513895	NA	0.614975	2.38209	NA	NA
							ID=gene:Zm00001d029358	0.102318	0.022458	0.014069	0.0732217	0.0352006	0.022052	0.0966153	0.0367696	0.020892		ID=gene:Zm00001d029358	9.36448	4.84835	NA	12.5952	7.06846	NA	10.1489	4.19633	NA
							ID=gene:Zm00001d029359	0.0200481	0.00255102	0.0903814	0.0177609	NA	0.0799927	0.0172154	0.00121065	0.0767185		ID=gene:Zm00001d029359	1.11593	0.354163	14.1704	3.26412	0.489424	12.7683	NA	NA	8.77841
							ID=gene:Zm00001d029360	NA	0.037707	0.00676326	NA	0.0236325	0.00833331	NA	0.0223216	0.0206677		ID=gene:Zm00001d029360	1.96423	0.694929	0.259478	3.18445	NA	NA	0.703648	1.18502	NA
							ID=gene:Zm00001d029361	0.0132069	0.00879425	0.0612232	0.0203709	0.00719006	0.0583603	0.031104	0.00931722	0.076074		ID=gene:Zm00001d029361	9.06096	2.09767	8.97938	9.25775	1.84613	6.40153	5.81829	2.64133	5.37745
							ID=gene:Zm00001d029362	0.00845737	0.00283379	0.00623687	0.00173088	0.00369318	0.00885654	0.00842723	0.00395346	0.0136131		ID=gene:Zm00001d029362	NA	NA	NA	NA	NA	0.589351	NA	NA	1.37798
							ID=gene:Zm00001d029365	0.0487076	0.00720302	0.0267848	0.0545637	0.0232638	0.0484924	0.0415823	0.0116036	0.00800285		ID=gene:Zm00001d029365	1.17257	5.05047	0.156756	0.492483	4.07958	1.02779	NA	1.85072	NA
							ID=gene:Zm00001d029366	0.0554888	0.000515297	NA	0.0305747	0.0018797	NA	0.043373	0.00715501	NA		ID=gene:Zm00001d029366	10.738	4.80945	6.30649	14.1106	2.26388	7.10704	10.4386	0.556712	6.3966
							ID=gene:Zm00001d029370	0.000946968	0.00447267	0.0108173	NA	0.0102988	0.0100371	NA	0.00772672	0.0104106		ID=gene:Zm00001d029370	NA	NA	NA	NA	NA	0.614975	NA	NA	0.703648
							ID=gene:Zm00001d029371	0.108393	NA	0.0142836	0.1064	NA	0.0229285	0.108531	NA	0.0171052		ID=gene:Zm00001d029371	7.989	4.12879	8.13808	10.6088	0.992775	9.87906	6.52732	2.24881	7.21942
							ID=gene:Zm00001d029372	NA	0.00239251	0.00185185	NA	0.002906	0.00481	NA	0.00269034	0.00441919		ID=gene:Zm00001d029372	NA	0.835085	0.804391	0.984965	1.21585	0.192711	0.762286	1.689	2.90498
							ID=gene:Zm00001d029373	NA	0.00539394	0.0168996	0.00729165	0.00518865	0.0153358	NA	0.00609095	0.0148264		ID=gene:Zm00001d029373	0.870535	0.91507	6.28193	NA	0.622296	3.58109	NA	1.01108	3.28425
							ID=gene:Zm00001d029374	0.00160981	0.0241769	0.00612582	0.00194579	0.0160371	0.00418542	0.00307767	0.0181122	0.0254642		ID=gene:Zm00001d029374	0.0853079	4.70833	NA	0.538103	2.65266	NA	NA	2.43534	0.727861
							ID=gene:Zm00001d029375	0.0165168	0.00188843	NA	0.0207168	0.001604	NA	0.0278902	0.00297145	NA		ID=gene:Zm00001d029375	1.21431	1.30367	2.24371	4.86406	2.09642	2.82147	1.4073	2.03822	1.49768
							ID=gene:Zm00001d029376	NA	0.0038941	0.044967	NA	0.0042183	0.030774	NA	0.0127249	0.0558299		ID=gene:Zm00001d029376	NA	2.16105	6.3455	NA	1.12941	7.21269	NA	0.578999	7.06287
							ID=gene:Zm00001d029377	0.168219	0.00443754	0.0288535	0.179699	0.0158136	0.0397514	0.197071	0.0130399	0.0302364		ID=gene:Zm00001d029377	8.21799	0.491144	4.39756	12.2944	NA	3.33957	10.2516	1.31523	1.2607
							ID=gene:Zm00001d029378	0.0139405	0.00609045	NA	0.0113379	0.00497735	0.000816989	0.0180415	0.00942497	0.00332285		ID=gene:Zm00001d029378	1.89073	11.448	6.63766	1.02779	12.5979	12.1571	2.20133	21.1049	14.0749
							ID=gene:Zm00001d029380	NA	0.00200865	NA	NA	0.000757728	NA	NA	0.00780951	NA		ID=gene:Zm00001d029380	3.65392	0.402115	1.12465	6.34395	0.81548	1.12887	4.66895	1.8328	3.10995
							ID=gene:Zm00001d029383	NA	0.00148403	0.0312498	NA	0.00157471	0.0394343	NA	0.00765112	0.00568179		ID=gene:Zm00001d029383	1.60674	2.28133	NA	1.10746	3.13683	0.513895	0.79403	1.23775	NA
							ID=gene:Zm00001d029384	0.024901	NA	NA	0.0221397	NA	NA	0.0150916	NA	NA		ID=gene:Zm00001d029384	NA	NA	NA	NA	NA	NA	NA	NA	NA
							ID=gene:Zm00001d029385	NA	0.0249141	0.00342137	NA	0.0109624	0.00587642	NA	0.01016	0.00474641		ID=gene:Zm00001d029385	0.0853079	0.179521	0.242064	NA	NA	NA	NA	NA	NA
							ID=gene:Zm00001d029386	0.0338601	0.0024082	0.0322367	0.0149497	0.00214251	0.0410516	0.00177304	0.00818618	0.0268113		ID=gene:Zm00001d029386	0.549045	NA	2.46795	NA	NA	4.44459	NA	NA	2.94559
							ID=gene:Zm00001d029387	0.0221049	0.010815	0.0130129	0.0376473	0.00449612	0.0154976	0.0367856	0.00624999	0.00967486		ID=gene:Zm00001d029387	10.0457	7.66402	0.170616	5.74543	8.26513	0.513895	3.9653	18.9386	NA
							ID=gene:Zm00001d029388	0.0323016	0.00155279	0.0602887	0.0227909	NA	0.0262776	0.0503609	0.000978472	0.0741033		ID=gene:Zm00001d029388	2.25527	28.1841	12.0782	1.64276	27.0371	16.7182	NA	50.9343	9.65663
							ID=gene:Zm00001d029389	NA	0.000440916	0.0151257	NA	0.00279433	0.0158956	NA	0.00272003	0.027705		ID=gene:Zm00001d029389	10.0411	2.57078	10.3714	19.2221	0.66619	9.8699	15.6261	1.68869	6.78474
							ID=gene:Zm00001d029390	NA	0.0156599	NA	NA	0.0177473	NA	NA	0.0116633	NA		ID=gene:Zm00001d029390	5.90825	0.986343	11.1614	13.1926	1.61755	20.9196	8.37521	0.801399	16.3297
							ID=gene:Zm00001d029391	0.0059731	0.00536388	0.0436369	0.010719	0.00732725	0.0388302	0.0069188	0.00773525	0.0262385		ID=gene:Zm00001d029391	3.50183	5.28427	10.2842	2.80848	NA	8.87127	7.01634	NA	11.9489
							ID=gene:Zm00001d029392	0.000238549	0.0166259	0.0635961	0.00342049	0.0102748	0.0550344	0.00127822	0.00798995	0.0532464		ID=gene:Zm00001d029392	5.20021	5.07104	13.4771	3.64954	4.51303	17.8478	4.3607	6.9574	8.14766
							ID=gene:Zm00001d029393	0.0586732	0.00239864	0.0415869	0.0584491	0.00138377	0.0353139	0.0544795	0.00300327	0.0468695		ID=gene:Zm00001d029393	23.2763	1.97425	9.58691	27.797	1.67206	9.99703	18.7777	1.79442	7.04108
							ID=gene:Zm00001d029394	0.167503	0.0032063	0.00128367	0.16945	0.000689825	0.000970688	0.161424	0.00312793	0.00361863		ID=gene:Zm00001d029394	28.2558	16.5378	0.855516	26.5818	15.8921	0.599544	22.9596	23.8645	0.732967
							ID=gene:Zm00001d029395	0.00172212	NA	0.0154924	0.000759251	NA	0.00679823	0.00331752	0.00390623	0.00937603		ID=gene:Zm00001d029395	17.5736	NA	2.86776	14.7245	NA	5.00269	23.1207	NA	1.8495
							ID=gene:Zm00001d029396	0.0756575	NA	0.00198412	0.138888	NA	0.0021739	NA	0.002055	0.00526436		ID=gene:Zm00001d029396	9.26179	5.27863	3.55315	11.3137	2.36553	5.51517	3.52309	5.52796	1.49768
							ID=gene:Zm00001d029397	0.0260067	0.00056818	0.00851958	0.0771305	NA	NA	0.0344704	NA	NA		ID=gene:Zm00001d029397	4.24281	4.82401	3.24467	2.52874	0.607049	3.77203	3.21808	2.01471	0.79403
							ID=gene:Zm00001d029398	0.038105	0.0416666	0.0384612	0.017857	0.0277777	NA	0.0799365	0.00694443	NA		ID=gene:Zm00001d029398	NA	NA	NA	NA	NA	NA	NA	NA	NA
							ID=gene:Zm00001d029400	NA	NA	NA	NA	NA	NA	NA	NA	NA		ID=gene:Zm00001d029400	4.65409	0.0564953	NA	7.36714	0.404589	NA	4.25849	NA	NA
							ID=gene:Zm00001d029402	NA	NA	NA	NA	NA	NA	NA	0.00877184	NA		ID=gene:Zm00001d029402	3.9989	4.07986	4.65409	7.95858	4.00662	7.36714	7.91043	3.59352	4.25849
							ID=gene:Zm00001d029403	0.0182407	0.00833157	0.014918	0.00560427	0.0118081	0.0152307	0.0251738	0.0118608	0.0100651		ID=gene:Zm00001d029403	1.84384	0.201513	0.286088	NA	NA	0.513895	1.52457	0.384507	0.645011
							ID=gene:Zm00001d029404	NA	0.00932537	0.0331811	NA	0.00793648	0.030111	NA	0.0309012	0.0142798		ID=gene:Zm00001d029404	NA	NA	1.47879	NA	NA	1.23137	NA	NA	2.14269
							ID=gene:Zm00001d029405	NA	NA	0.0169764	NA	NA	0.00200019	NA	NA	0.0202399		ID=gene:Zm00001d029405	8.11123	NA	NA	8.36612	NA	NA	12.3211	NA	NA
							ID=gene:Zm00001d029406	NA	0.0178385	0.00654614	NA	0.00703983	NA	NA	0.0204613	0.00995384		ID=gene:Zm00001d029406	NA	NA	NA	NA	NA	NA	NA	NA	NA
							ID=gene:Zm00001d029407	0.000739641	NA	NA	NA	0.00406437	NA	0.00639466	0.00416666	NA		ID=gene:Zm00001d029407	NA	2.76973	0.341232	0.563727	2.89873	NA	NA	3.78381	1.4073
							ID=gene:Zm00001d029408	NA	0.000881983	NA	NA	0.0036909	NA	NA	0.00248601	0.00068493		ID=gene:Zm00001d029408	8.03925	0.446608	0.242064	5.02516	NA	1.10746	14.7323	NA	2.29171
							ID=gene:Zm00001d029409	0.0679801	0.00376771	NA	0.057968	0.00277777	NA	0.0713944	0.000714285	0.00110113		ID=gene:Zm00001d029409	1.80061	1.37405	0.831403	1.02779	0.719792	1.87618	0.820923	1.87864	1.58806
							ID=gene:Zm00001d029410	NA	0.00122517	0.00854185	NA	0.00287004	0.00604448	NA	0.0077331	0.0107201		ID=gene:Zm00001d029410	10.1802	2.84429	2.81924	18.4634	2.66016	3.16304	19.3176	4.61166	NA
							ID=gene:Zm00001d029412	NA	NA	0.0222165	NA	NA	0.0185146	NA	NA	0.012558		ID=gene:Zm00001d029412	1.68197	0.174173	6.57376	0.589351	0.54095	8.79468	1.49768	NA	4.16219
							ID=gene:Zm00001d029413	0.0142268	0.00573371	0.0335736	0.0231166	0.0121083	0.0344652	0.0185137	0.00986502	0.0308082		ID=gene:Zm00001d029413	0.424869	0.270114	6.99189	NA	NA	8.1801	NA	NA	9.421
							ID=gene:Zm00001d029415	0.0139015	0.0205787	0.0145714	0.00869833	0.0184641	0.016821	0.0100736	0.0316881	0.0182526		ID=gene:Zm00001d029415	0.60042	0.175493	NA	NA	NA	NA	NA	0.326761	NA
							ID=gene:Zm00001d029416	0.0318173	0.00122572	0.00104167	0.0303752	0.000184452	0.000606795	0.0249923	0.0071961	NA		ID=gene:Zm00001d029416	8.3033	1.85022	1.1327	7.02458	0.870455	1.22995	6.42215	0.539647	NA
							ID=gene:Zm00001d029417	0.0285199	0.00144812	0.00205807	0.0276683	0.00115187	0.000149745	0.0318566	0.00185391	0.0161463		ID=gene:Zm00001d029417	3.17239	0.731997	1.50655	0.513895	1.68504	0.999335	2.29171	NA	0.703648
							ID=gene:Zm00001d029418	0.00159806	0.000859401	0.0243761	0.00864116	0.0138889	0.0255534	0.010101	0.0067719	0.0211024		ID=gene:Zm00001d029418	12.5632	1.12606	1.06089	15.6041	NA	1.64276	13.6806	NA	0.79403
							ID=gene:Zm00001d029419	NA	0.00332253	NA	NA	0.00240533	NA	0.00390623	0.00206948	NA		ID=gene:Zm00001d029419	1.61358	0.852565	3.58956	2.87272	0.763554	4.7289	2.99536	0.357881	3.41658
							ID=gene:Zm00001d029420	0.101157	0.0031245	NA	0.122467	0.00163138	NA	0.0980368	0.00228014	NA		ID=gene:Zm00001d029420	14.6268	2.5501	3.58956	11.731	1.52097	4.7289	17.74	0.977792	3.41658
							ID=gene:Zm00001d029422	0.0515064	0.00451305	0.0209734	0.0776794	0.00510247	0.0224736	0.0490612	0.00671765	0.0238967		ID=gene:Zm00001d029422	4.14785	5.66791	4.62479	5.13046	6.05279	2.77164	2.90498	7.64505	6.74279
							ID=gene:Zm00001d029424	0.143353	0.00284403	0.0173239	0.112373	0.000410509	0.0178814	0.248014	0.00627958	0.00742498		ID=gene:Zm00001d029424	0.255924	0.215353	7.3576	NA	NA	3.44664	NA	NA	1.96435
							ID=gene:Zm00001d029426	0.0473405	0.000348158	NA	0.00816121	0.00106256	NA	NA	0.0133912	NA		ID=gene:Zm00001d029426	16.6667	1.29457	6.84698	27.3934	1.11524	6.89748	26.6857	1.65976	7.64494
							ID=gene:Zm00001d029427	0.0275054	NA	0.00127551	0.0301726	NA	0.00531649	0.0265443	NA	0.00164682		ID=gene:Zm00001d029427	6.90667	NA	2.07367	9.36758	NA	3.44487	4.92852	NA	0.79403
							ID=gene:Zm00001d029428	NA	0.00375873	0.00876622	NA	0.00309809	0.00495415	NA	0.00750216	NA		ID=gene:Zm00001d029428	5.1676	NA	1.95734	6.01116	NA	2.33741	13.6534	NA	0.703648
							ID=gene:Zm00001d029429	0.0239671	0.0024604	0.0153977	0.0195821	0.00453169	0.00762454	0.0216216	0.00506792	0.00791079		ID=gene:Zm00001d029429	4.19228	0.813554	3.72172	4.3193	0.953739	4.00159	4.40265	0.679522	3.87977
							ID=gene:Zm00001d029431	0.00919935	0.00771814	0.0107826	0.00507244	0.00745052	0.00509158	0.00933291	0.00817048	0.0115384		ID=gene:Zm00001d029431	0.156756	1.31309	3.07831	NA	2.09753	3.40204	NA	3.24094	2.29171
							ID=gene:Zm00001d029432	0.02178	0.00134064	NA	0.0330516	0.000356857	NA	0.0441252	0.00426617	NA		ID=gene:Zm00001d029432	5.06009	0.0660099	2.43897	4.15147	0.273348	1.64276	3.83268	NA	NA
							ID=gene:Zm00001d029435	NA	0.00120065	NA	NA	0.00166153	NA	NA	0.000462962	NA		ID=gene:Zm00001d029435	0.580766	0.891895	1.21904	0.614975	1.26491	1.12887	1.49768	0.902307	0.79403
							ID=gene:Zm00001d029437	0.00901773	0.00364902	0.0173799	0.00184166	0.00888792	0.0168265	0.000443262	0.00376613	0.0240106		ID=gene:Zm00001d029437	NA	7.39866	5.9966	NA	5.77389	4.16446	NA	3.58222	2.99536
							ID=gene:Zm00001d029438	0.0598207	NA	0.000484495	0.0659261	NA	NA	0.0462124	NA	NA		ID=gene:Zm00001d029438	0.329104	1.55566	3.99481	2.24581	2.38033	5.3639	NA	1.87777	4.51993
							ID=gene:Zm00001d029441	NA	NA	NA	NA	NA	NA	NA	NA	NA		ID=gene:Zm00001d029441	2.48164	NA	6.55377	2.8685	NA	7.03052	1.49525	NA	8.63425
							ID=gene:Zm00001d029442	0.0295254	NA	0.0624638	0.0425044	NA	0.119588	0.0282898	NA	0.0257729		ID=gene:Zm00001d029442	4.97203	0.163288	4.34788	5.40567	NA	4.82123	5.52161	NA	1.37798
							ID=gene:Zm00001d029443	0.0559989	0.00126623	0.00240514	0.0573289	0.00249681	0.00101628	0.0614394	0.00271509	0.00203353		ID=gene:Zm00001d029443	10.5679	11.5169	0.923583	11.386	14.9019	1.47462	12.8328	26.4557	0.850242
							ID=gene:Zm00001d029444	0.0110399	NA	0.0356901	0.00988786	NA	0.0381298	0.00553585	NA	0.0427834		ID=gene:Zm00001d029444	3.42145	18.0812	8.71858	2.56208	8.82328	6.26354	7.69981	79.7188	4.70069
							ID=gene:Zm00001d029446	NA	0.00257833	NA	NA	NA	NA	0.00208333	NA	NA		ID=gene:Zm00001d029446	2.7481	NA	1.94908	3.98017	NA	NA	3.17261	NA	2.11095
							ID=gene:Zm00001d029447	0.0309288	NA	0.00481323	0.032914	NA	0.00622734	0.0288827	NA	0.0218845		ID=gene:Zm00001d029447	7.08794	25.3426	5.65164	9.38552	32.8437	5.17438	10.7393	46.0271	3.16884
							ID=gene:Zm00001d029448	0.0261738	0.00227216	NA	0.0262797	0.000445794	NA	0.018904	0.00132986	NA		ID=gene:Zm00001d029448	2.89612	14.5207	3.36327	2.94817	18.8117	1.22995	0.760945	19.7271	0.79403
							ID=gene:Zm00001d029449	NA	0.00757573	NA	NA	NA	NA	NA	NA	NA		ID=gene:Zm00001d029449	8.59943	NA	1.83351	8.27732	NA	1.95096	8.56997	NA	1.49768
							ID=gene:Zm00001d029451	NA	0.0773362	0.015128	NA	0.0700531	0.00714284	NA	0.0452872	0.0599998		ID=gene:Zm00001d029451	0.999532	4.69596	4.03991	1.80808	4.73006	7.30255	2.04935	4.82677	7.57877
							ID=gene:Zm00001d029454	0.0589751	0.0157371	0.0122299	0.0601939	0.0161504	0.0110941	0.0508329	0.0171966	0.00349119		ID=gene:Zm00001d029454	24.9132	0.93153	3.75631	30.8775	0.763479	2.58491	34.331	0.465055	2.08163
							ID=gene:Zm00001d029455	0.0558213	0.000765813	NA	0.0236732	0.000775192	NA	0.0328422	0.00329261	NA		ID=gene:Zm00001d029455	21.2045	2.32326	1.0686	32.6254	2.17906	1.22995	23.1734	4.55198	3.44967
							ID=gene:Zm00001d029457	0.0466268	0.00115402	0.0103377	0.0416665	0.00132886	0.00440524	NA	0.00281194	0.0128016		ID=gene:Zm00001d029457	3.10643	5.82385	0.341232	3.725	3.20914	1.02779	5.84169	6.04992	0.727861
							ID=gene:Zm00001d029458	0.00626637	0.00853088	0.0118327	0.00555823	0.00238095	0.0126857	0.0134712	NA	0.0186492		ID=gene:Zm00001d029458	0.156756	NA	NA	0.614975	NA	NA	NA	NA	NA
							ID=gene:Zm00001d029459	0.0166446	0.00252016	0.073515	0.0287607	0.00079107	0.0676645	0.0349663	0.00167639	0.0734238		ID=gene:Zm00001d029459	14.2552	1.58466	3.2094	19.2782	1.6881	0.513895	18.6887	1.28184	3.28935
							ID=gene:Zm00001d029460	0.00208389	NA	0.0595489	0.00207694	NA	0.0700449	0.00259681	NA	0.0663083		ID=gene:Zm00001d029460	2.91456	1.1177	9.40952	2.46132	2.5624	10.8615	2.34901	NA	4.76712
							ID=gene:Zm00001d029461	0.0073529	0.00486543	0.00416762	0.00373132	0.00763611	0.00288047	NA	0.0113498	0.0014299		ID=gene:Zm00001d029461	3.51785	1.93427	0.274323	5.11326	1.70676	NA	5.42587	0.849374	0.727861
							ID=gene:Zm00001d029462	0.00215608	0.0096173	0.00844397	NA	0.00437766	0.0116717	0.00179211	0.004108	0.0130558		ID=gene:Zm00001d029462	9.8651	0.960988	1.79621	14.4791	0.692769	2.15666	17.704	1.25504	0.527736
							ID=gene:Zm00001d029464	NA	NA	0.0103586	NA	NA	0.00499696	NA	NA	0.00426238		ID=gene:Zm00001d029464	3.28154	4.12446	5.0941	2.96714	4.46341	4.82123	5.22734	5.49503	7.36627
							ID=gene:Zm00001d029466	0.0328134	0.00714983	0.0106682	0.0492839	0.00752759	0.0243802	0.032364	0.0097917	0.0131554		ID=gene:Zm00001d029466	2.356	NA	NA	4.48986	NA	NA	2.08163	NA	NA
							ID=gene:Zm00001d029467	0.00462053	0.0197845	0.0848698	NA	0.0318115	0.0862892	0.0109649	0.0391936	0.0645938		ID=gene:Zm00001d029467	NA	2.47654	6.31107	NA	4.09129	5.20591	NA	1.18089	8.26817
							ID=gene:Zm00001d029468	NA	0.00102605	0.0290557	NA	0.00108695	0.0205252	NA	0.00388815	0.035501		ID=gene:Zm00001d029468	6.71473	2.72223	10.1925	14.7947	5.1712	23.5329	18.0318	3.97165	18.6131
							ID=gene:Zm00001d029473	0.020804	0.00126062	0.0113635	0.026561	0.00326731	NA	0.0250948	0.00490895	NA		ID=gene:Zm00001d029473	5.24358	0.866209	1.61684	6.33131	1.6684	0.984965	3.11935	0.59539	NA
							ID=gene:Zm00001d029474	NA	NA	0.00624994	NA	NA	NA	NA	NA	NA		ID=gene:Zm00001d029474	8.11377	0.157087	1.61684	11.0482	NA	0.984965	12.3443	1.61694	NA
							ID=gene:Zm00001d029475	NA	NA	0.132505	NA	NA	0.148052	NA	NA	0.136225		ID=gene:Zm00001d029475	1.84132	8.27434	5.45171	4.61376	7.79754	8.70627	5.35189	5.19844	3.54245
							ID=gene:Zm00001d029476	NA	0.0439803	NA	NA	0.167361	NA	NA	0.0364582	NA		ID=gene:Zm00001d029476	0.55935	4.40901	1.05748	NA	4.8388	1.50973	NA	4.43384	0.727861
							ID=gene:Zm00001d029477	0.00214424	0.0411523	0.0306855	0.00453598	0.0237886	0.0345149	0.00554663	0.0110249	0.0319242		ID=gene:Zm00001d029477	5.62895	0.0398635	7.6798	5.41409	NA	7.99124	6.76457	NA	3.57931
							ID=gene:Zm00001d029478	NA	0.00351663	0.0306855	NA	0.00498799	0.0345149	NA	0.00462739	0.0319242		ID=gene:Zm00001d029478	5.22191	2.13799	6.20075	9.26476	2.80877	6.2474	7.78239	2.49624	2.55073
							ID=gene:Zm00001d029480	0.0128016	0.00828913	0.013196	0.00603007	0.00482945	0.0113408	0.013673	0.0186461	0.0110858		ID=gene:Zm00001d029480	NA	NA	NA	0.513895	NA	NA	NA	NA	NA
							ID=gene:Zm00001d029481	0.014315	0.00767936	0.0115628	0.0154223	0.00775316	0.00611486	0.0149987	0.0110712	0.0102411		ID=gene:Zm00001d029481	0.643413	NA	NA	1.54168	0.407853	NA	1.4073	NA	NA
							ID=gene:Zm00001d029482	0.00206602	0.0783048	0.0675713	0.0173106	0.0842159	0.0711263	0.0111947	0.0897004	0.0537561		ID=gene:Zm00001d029482	9.64847	9.2034	12.2885	7.23374	7.64138	12.7567	10.9055	10.9385	8.7725
							ID=gene:Zm00001d029483	0.0838836	0.00545878	0.0154471	0.0852362	0.0170956	0.00914729	0.0854884	0.014975	0.0139042		ID=gene:Zm00001d029483	7.65881	7.42485	4.79438	7.65286	7.20609	7.77539	11.3367	7.72356	5.98184
							ID=gene:Zm00001d029486	0.0119058	0.0119518	0.0311856	0.00852405	0.0085902	0.0404443	0.0117392	0.0120425	0.0372673		ID=gene:Zm00001d029486	5.05607	0.0869129	0.0853079	4.10125	0.149073	1.02779	9.7801	NA	NA
							ID=gene:Zm00001d029487	0.0355854	0.0088845	0.0116397	0.0345797	0.00870834	0.0212648	0.0284773	0.0118096	0.0151214		ID=gene:Zm00001d029487	7.25562	1.83108	9.70753	3.84784	1.74346	10.1272	4.38706	2.00932	8.79267
							ID=gene:Zm00001d029488	0.230811	0.00158928	NA	0.268888	0.00041771	NA	0.283714	0.00352715	NA		ID=gene:Zm00001d029488	18.9738	2.15251	NA	18.7155	1.03289	NA	20.2703	1.71313	NA
							ID=gene:Zm00001d029489	NA	0.0122051	NA	NA	0.0146523	NA	NA	0.012698	0.00510202		ID=gene:Zm00001d029489	0.31635	3.39612	4.96067	NA	4.70223	3.1704	0.67433	3.38286	10.4886
							ID=gene:Zm00001d029490	0.0269837	0.00413304	NA	0.0190704	0.00565121	NA	0.0402215	0.00356391	0.00531912		ID=gene:Zm00001d029490	5.85125	0.974061	7.03061	4.90232	1.34715	5.13644	7.1995	1.47506	8.45348
							ID=gene:Zm00001d029495	NA	NA	0.0456705	NA	NA	0.0617398	NA	NA	0.0482667		ID=gene:Zm00001d029495	5.61678	24.1475	9.91273	12.2569	20.7233	13.4089	11.3926	18.5161	12.0177
							ID=gene:Zm00001d029497	NA	0.000405103	NA	NA	0.000523595	NA	NA	0.000792835	NA		ID=gene:Zm00001d029497	3.41897	3.90839	1.53417	4.60711	2.63395	1.74385	5.74755	2.55599	NA
							ID=gene:Zm00001d029498	NA	0.00547155	0.00214863	NA	0.00294899	0.000975337	NA	0.00181818	0.00563795		ID=gene:Zm00001d029498	3.18037	2.56411	0.731658	7.88524	3.80007	0.406833	3.65839	3.51663	2.01816
							ID=gene:Zm00001d029499	0.00178002	0.00131081	NA	0.00210629	0.000589622	NA	0.00168784	0.00864041	NA		ID=gene:Zm00001d029499	5.4204	4.81859	5.84956	7.56792	2.54743	5.432	8.11055	0.922029	7.92979
							ID=gene:Zm00001d029501	NA	NA	0.043544	NA	NA	0.0209344	NA	NA	0.0241059		ID=gene:Zm00001d029501	3.33629	0.698949	10.1548	3.79942	NA	14.9396	1.49768	NA	11.4147
							ID=gene:Zm00001d029502	NA	0.0218133	0.0152703	0.0138888	0.0190706	0.0164045	NA	0.0221268	0.0296453		ID=gene:Zm00001d029502	NA	2.467	11.0971	NA	2.51728	11.242	NA	1.81596	10.6325
							ID=gene:Zm00001d029503	0.0157678	0.0102993	0.0102164	0.0195637	0.00756894	0.0119805	0.0125152	0.0101772	0.0133726		ID=gene:Zm00001d029503	NA	0.161556	NA	0.513895	NA	NA	NA	NA	NA
							ID=gene:Zm00001d029504	0.0507123	0.00965582	NA	0.0500795	0.00699176	0.00231481	0.0650103	0.0107598	0.0180955		ID=gene:Zm00001d029504	2.37902	0.683471	15.0345	2.17807	1.17526	15.3117	1.52189	NA	11.0917
							ID=gene:Zm00001d029505	0.00399392	NA	0.0491186	0.00256307	NA	0.0426497	0.00451267	0.0520831	0.0428293		ID=gene:Zm00001d029505	2.80065	25.7048	4.45593	1.93447	19.9376	6.67143	2.08433	8.90825	6.02837
							ID=gene:Zm00001d029506	0.236971	0.0099999	0.0184999	0.246637	NA	0.0111111	0.277039	NA	0.0110811		ID=gene:Zm00001d029506	6.84472	0.250143	NA	10.5589	1.1449	NA	13.2198	NA	0.694776
							ID=gene:Zm00001d029507	NA	NA	NA	NA	NA	NA	NA	NA	NA		ID=gene:Zm00001d029507	NA	0.150366	0.242064	NA	NA	0.385421	NA	NA	1.37798
							ID=gene:Zm00001d029508	NA	NA	NA	NA	NA	NA	NA	NA	NA		ID=gene:Zm00001d029508	NA	NA	1.30593	NA	NA	1.62135	NA	NA	0.703648
							ID=gene:Zm00001d029510	0.0104773	NA	0.00552396	0.0150235	NA	0.0034722	0.0215324	NA	NA		ID=gene:Zm00001d029510	0.170616	NA	NA	NA	NA	NA	NA	NA	NA
							ID=gene:Zm00001d029511	0.0349252	0.0193356	0.014156	0.0449742	0.00983734	0.01737	0.0413164	0.0118216	0.0182377		ID=gene:Zm00001d029511	1.35698	0.301459	1.01218	NA	0.291986	1.02779	NA	NA	0.703648
							ID=gene:Zm00001d029512	0.00992114	0.00133613	0.00539741	0.00589448	0.00150726	0.00898724	0.00945589	0.00329474	0.0124456		ID=gene:Zm00001d029512	7.78531	2.13563	4.57944	5.49061	2.35122	5.39653	2.20133	1.75912	6.78123
							ID=gene:Zm00001d029515	0.00166666	0.00788027	NA	0.0032258	0.00348732	NA	0.0141414	0.00291377	NA		ID=gene:Zm00001d029515	8.4214	1.06386	5.18663	12.4323	0.497604	9.44169	12.2913	0.720221	12.3556
							ID=gene:Zm00001d029516	NA	0.00828617	NA	NA	0.00771823	NA	NA	0.00155462	NA		ID=gene:Zm00001d029516	9.85262	1.21873	3.35338	15.5178	0.425857	2.02677	9.45408	0.999088	3.69013
							ID=gene:Zm00001d029518	0.0260707	NA	0.0190406	0.0238567	NA	0.0159902	0.0255125	NA	0.0186205		ID=gene:Zm00001d029518	22.8547	NA	1.06387	21.4629	NA	1.052	14.5908	NA	2.81944
							ID=gene:Zm00001d029519	0.00585465	0.0498936	0.0844093	0.00647002	0.0794342	0.105892	0.00926218	0.0793632	0.076136		ID=gene:Zm00001d029519	NA	6.20372	NA	NA	9.34351	NA	NA	8.00857	NA
							ID=gene:Zm00001d029520	NA	NA	NA	NA	NA	NA	NA	NA	NA		ID=gene:Zm00001d029520	NA	NA	0.0853079	NA	NA	NA	NA	NA	0.67433
							ID=gene:Zm00001d029522	0.0206106	0.00431548	0.0279022	0.0244709	0.00835909	0.0280553	0.0186546	0.00173204	0.0245837		ID=gene:Zm00001d029522	2.72775	3.25312	9.25865	2.65615	1.3369	9.24685	4.15332	0.764835	3.27267
							ID=gene:Zm00001d029523	0.0723839	0.000852227	0.0346468	0.0830018	0.000822367	0.0393464	0.092932	0.00307233	0.0395925		ID=gene:Zm00001d029523	17.9512	0.0135668	22.2771	14.5346	NA	19.0392	23.2111	NA	24.8427
							ID=gene:Zm00001d029524	0.00183455	NA	0.0210158	0.00145348	NA	0.033173	0.00239748	NA	0.057857		ID=gene:Zm00001d029524	1.10204	1.35201	9.24755	0.920728	1.13337	14.0207	NA	NA	10.4485
							ID=gene:Zm00001d029525	0.0575699	0.00102378	0.00656709	0.0593636	0.000357554	0.0367871	0.0279879	0.00420285	0.0117187		ID=gene:Zm00001d029525	5.78681	4.26939	5.23355	6.71252	5.38294	7.1218	5.6058	4.12563	6.25216
							ID=gene:Zm00001d029526	0.00082508	NA	0.00308829	NA	NA	0.0287906	0.00203251	NA	0.0472175		ID=gene:Zm00001d029526	5.75848	0.59737	9.07515	5.90381	0.914021	11.5569	5.76423	NA	11.0462
							ID=gene:Zm00001d029527	0.0174683	0.00558712	NA	0.00595235	0.0141138	NA	0.018081	0.00609045	0.00357141		ID=gene:Zm00001d029527	6.65622	4.18785	5.35395	12.9764	4.89687	5.90381	12.705	5.54743	5.76423
							ID=gene:Zm00001d029528	0.0115125	NA	0.0638258	0.014664	NA	0.0344447	0.00951705	NA	0.0439801		ID=gene:Zm00001d029528	6.02362	1.28593	0.549289	9.1296	1.28951	NA	2.41517	1.79256	NA
							ID=gene:Zm00001d029529	NA	NA	NA	NA	0.00183823	NA	NA	0.000844592	NA		ID=gene:Zm00001d029529	9.94206	2.14579	2.9073	14.6743	1.59499	4.44353	11.8467	2.19998	2.52626
							ID=gene:Zm00001d029530	0.00537042	0.00400151	NA	NA	0.00325997	NA	0.0046657	0.00420217	NA		ID=gene:Zm00001d029530	0.642486	0.889569	0.478393	NA	0.923623	0.513895	NA	0.550875	NA
							ID=gene:Zm00001d029531	NA	0.00317896	NA	NA	0.00549731	NA	NA	0.00472058	NA		ID=gene:Zm00001d029531	5.56701	1.71895	2.79012	4.49021	1.47396	1.02779	8.21598	1.1483	0.79403
							ID=gene:Zm00001d029534	0.0125551	0.00204522	0.0253015	0.0111287	0.00092636	0.0358887	0.015073	0.00954018	0.0343987		ID=gene:Zm00001d029534	2.59027	0.966862	1.62679	1.02779	0.310682	2.75022	1.49768	0.27231	1.96086
							ID=gene:Zm00001d029535	0.0101278	0.0184097	0.0122873	0.00882067	0.0148495	0.0104154	0.010811	0.0133553	0.0133772		ID=gene:Zm00001d029535	0.21776	NA	2.59027	NA	NA	1.02779	NA	NA	1.49768
							ID=gene:Zm00001d029537	0.0178505	0.0131319	0.00940885	0.0142649	0.0187986	0.00990665	0.0158936	0.021677	0.00815103		ID=gene:Zm00001d029537	0.156756	0.193526	NA	NA	NA	NA	NA	NA	NA
							ID=gene:Zm00001d029538	0.0151652	0.0304229	0.0137491	0.0173204	0.0145367	0.0127472	0.0208138	0.0272635	0.0073109		ID=gene:Zm00001d029538	0.156756	NA	0.156756	NA	NA	NA	NA	NA	NA
							ID=gene:Zm00001d029539	0.163274	0.00181159	0.0442483	0.18629	0.00245098	0.0466743	0.189244	NA	0.0451196		ID=gene:Zm00001d029539	20.1098	3.08041	6.16038	23.2015	0.674315	3.97911	20.8349	1.90728	4.27919
							ID=gene:Zm00001d029540	0.0188076	0.00144344	0.0697941	0.024968	0.000868055	0.0782418	0.0151619	0.000713111	0.0714974		ID=gene:Zm00001d029540	7.84964	1.46839	1.35767	8.53391	2.10806	1.79509	6.02003	1.61164	2.8563
							ID=gene:Zm00001d029541	0.00589222	0.0157702	0.0599595	0.00971238	0.010273	0.0656586	0.0106493	0.0110406	0.0538071		ID=gene:Zm00001d029541	NA	NA	9.46628	NA	NA	7.2731	NA	NA	5.07213
							ID=gene:Zm00001d029542	0.0170714	0.0153024	0.0118711	0.0186954	0.0142038	0.0155483	0.01017	0.0217786	0.0225993		ID=gene:Zm00001d029542	NA	0.201067	0.822845	NA	0.120444	NA	NA	0.248134	0.703648
							ID=gene:Zm00001d029543	0.0924788	0.00224254	0.0259706	0.100329	0.00147141	0.0247062	0.133521	0.00361533	0.0208665		ID=gene:Zm00001d029543	17.52	5.60576	0.41268	22.7536	3.02067	0.614975	23.033	0.980716	NA
							ID=gene:Zm00001d029544	0.0207631	0.00955406	0.100154	0.0174611	0.00859855	0.105999	0.00956129	0.0158583	0.0983567		ID=gene:Zm00001d029544	4.48353	0.126769	6.41055	2.00851	0.231542	5.65557	0.908879	NA	5.16737
							ID=gene:Zm00001d029545	0.00100732	0.0724902	0.00533162	0.000784928	0.0772138	0.00784757	0.00399999	0.0417508	0.0057151		ID=gene:Zm00001d029545	4.55064	1.64409	0.0853079	5.96479	2.88472	NA	2.17201	3.05519	NA
							ID=gene:Zm00001d029546	0.00833325	NA	0.0226257	NA	NA	0.0340026	NA	NA	0.0244776		ID=gene:Zm00001d029546	2.56757	3.66092	9.63278	4.21992	4.89284	8.53706	5.04794	6.09534	8.071
							ID=gene:Zm00001d029548	NA	0.00717097	0.0104166	NA	0.00806329	NA	NA	0.0117801	NA		ID=gene:Zm00001d029548	6.33066	1.339	2.96506	6.42117	1.25618	4.5411	2.99536	0.968163	5.04794
							ID=gene:Zm00001d029550	NA	0.00123527	NA	NA	0.00208761	NA	NA	0.00401156	NA		ID=gene:Zm00001d029550	7.88271	1.33462	1.18117	12.1631	0.754599	0.920728	8.6859	1.96763	2.99536
							ID=gene:Zm00001d029551	0.0010101	NA	0.00165285	0.00588363	NA	0.00101823	0.00100426	NA	0.0177532		ID=gene:Zm00001d029551	2.52806	0.651328	0.900233	0.942141	1.36699	1.23979	3.2092	1.03235	2.77211
							ID=gene:Zm00001d029552	NA	0.00120255	NA	NA	0.001905	NA	NA	0.00418619	NA		ID=gene:Zm00001d029552	0.722292	3.74528	0.845429	3.34064	3.0503	3.12896	0.879561	6.79021	2.72664
							ID=gene:Zm00001d029553	0.0325691	0.00270833	NA	0.0524903	NA	NA	0.0503738	0.0166666	NA		ID=gene:Zm00001d029553	25.2273	NA	0.845429	25.6323	NA	2.61506	31.1091	NA	2.72664
							ID=gene:Zm00001d029554	NA	NA	NA	NA	NA	NA	NA	NA	NA		ID=gene:Zm00001d029554	0.0853079	NA	0.156756	0.538103	NA	NA	0.79403	NA	NA
							ID=gene:Zm00001d029555	0.0704446	0.00308824	0.0520693	0.0897382	0.00259545	0.0590189	0.108258	0.00532988	0.050455		ID=gene:Zm00001d029555	4.60858	3.93259	3.67023	7.55847	3.82908	4.14202	11.1075	3.04951	1.49768
							ID=gene:Zm00001d029557	0.0206926	0.00861963	0.0217818	0.0174672	0.00926705	0.0290954	0.0200907	0.0107195	0.0274582		ID=gene:Zm00001d029557	3.5807	5.14433	11.6002	3.72078	4.56117	13.1449	5.32902	6.03933	8.17913
							ID=gene:Zm00001d029558	0.0381338	NA	0.00978769	0.037618	NA	0.0101005	0.0496976	NA	0.00698884		ID=gene:Zm00001d029558	4.40248	NA	9.03835	3.45647	NA	8.97483	2.69732	NA	7.28988
							ID=gene:Zm00001d029559	0.00469359	0.0021799	0.000641224	0.00684336	0.000907441	0.00496952	0.0036519	0.00170369	0.00572353		ID=gene:Zm00001d029559	2.8324	1.45821	0.577789	3.04999	NA	0.486855	0.67433	NA	NA
							ID=gene:Zm00001d029560	0.0186399	0.0280794	0.145652	0.0273837	0.0251181	0.171344	0.0251177	0.0107058	0.140512		ID=gene:Zm00001d029560	19.0916	1.16455	11.8401	32.9728	3.568	16.6951	24.326	1.52839	17.8151
							ID=gene:Zm00001d029561	NA	0.00577827	0.0203511	NA	0.00813771	0.0269516	NA	0.00609167	0.0185891		ID=gene:Zm00001d029561	5.16225	1.88602	20.7536	7.57669	1.83203	37.9572	7.32297	2.3291	28.1509
							ID=gene:Zm00001d029562	0.0124552	NA	NA	0.0221054	NA	NA	0.0322032	NA	NA		ID=gene:Zm00001d029562	NA	NA	0.263201	NA	NA	NA	NA	NA	NA
							ID=gene:Zm00001d029563	NA	0.00183652	0.0158119	NA	0.00190143	0.00570727	NA	0.00303352	0.0198563		ID=gene:Zm00001d029563	0.0853079	2.31312	7.00544	NA	3.81877	15.6456	NA	5.29855	7.27212
							ID=gene:Zm00001d029564	NA	0.00487201	0.01573	NA	0.0144919	0.0177637	NA	0.00783238	0.0107363		ID=gene:Zm00001d029564	7.51383	1.789	1.28255	5.85568	1.87988	1.0348	4.32761	2.95804	0.694776
							ID=gene:Zm00001d029566	NA	0.00367159	0.035339	NA	0.000855179	0.0322559	0.00845511	0.00205089	0.000775192		ID=gene:Zm00001d029566	6.56593	0.57229	2.31658	5.82163	NA	2.34937	6.8883	0.762384	3.80875
							ID=gene:Zm00001d029567	NA	0.0106749	NA	NA	0.00495896	NA	NA	0.0118948	0.0357141		ID=gene:Zm00001d029567	1.68475	1.5885	6.48327	4.00934	0.584907	5.82163	0.79403	0.942825	6.8883
							ID=gene:Zm00001d029568	0.00290696	NA	NA	0.00757572	NA	NA	0.0034722	0.0043478	NA		ID=gene:Zm00001d029568	1.60727	0.0853079	1.05476	2.441	1.84493	NA	3.59975	NA	0.79403
							ID=gene:Zm00001d029569	NA	NA	0.0364543	NA	0.0123456	0.0183501	NA	0.00854698	0.0307017		ID=gene:Zm00001d029569	0.23851	0.182003	0.255924	NA	NA	NA	NA	NA	NA
							ID=gene:Zm00001d029570	0.0207169	NA	0.0418087	0.0142248	NA	0.0340521	0.0122544	NA	0.0353139		ID=gene:Zm00001d029570	0.932174	2.13166	34.3461	2.70881	1.03648	36.8094	2.17201	1.3978	27.6775
							ID=gene:Zm00001d029571	0.0788497	0.017081	0.0408652	0.0611478	0.00845278	0.0622006	0.0983176	0.00903021	0.0357141		ID=gene:Zm00001d029571	15.8167	2.85824	NA	21.2829	3.34594	NA	17.117	4.92764	NA
							ID=gene:Zm00001d029572	0.0188923	0.00646244	0.0173815	0.0170419	0.00855647	0.00786738	0.0108124	0.00580323	0.0323882		ID=gene:Zm00001d029572	1.25389	1.23665	2.42	NA	1.30209	1.92711	NA	2.32626	4.1127
							ID=gene:Zm00001d029573	0.0177849	0.00140476	0.049814	0.0173389	0.00146316	0.0594802	0.0135969	0.00379859	0.0850407		ID=gene:Zm00001d029573	2.80992	0.361946	19.5854	2.61577	0.516786	21.5489	2.20375	0.629277	20.0231
							ID=gene:Zm00001d029574	0.00244087	0.0141181	NA	0.000429553	0.0185185	NA	0.00709493	0.0380138	NA		ID=gene:Zm00001d029574	2.89645	NA	NA	4.72433	NA	NA	2.49909	NA	NA
							ID=gene:Zm00001d029575	NA	NA	0.0329851	NA	NA	0.0337478	NA	NA	0.0146501		ID=gene:Zm00001d029575	NA	NA	3.2278	NA	NA	2.951	NA	NA	6.93268
							ID=gene:Zm00001d029576	0.0381281	0.00626073	0.0316556	0.0421395	0.00252558	0.0223463	0.0310378	0.0074844	0.0275941		ID=gene:Zm00001d029576	6.21343	1.084	11.5637	6.8192	0.942036	10.9387	7.20516	2.28391	7.77296
							ID=gene:Zm00001d029577	NA	0.00136178	0.00162337	NA	0.00347222	NA	NA	0.00348735	0.00238094		ID=gene:Zm00001d029577	0.117567	0.553901	8.07393	NA	NA	11.0181	NA	NA	11.77
							ID=gene:Zm00001d029578	0.0263766	0.0565871	0.0041875	0.0269419	0.0598862	NA	0.0265675	0.0314974	NA		ID=gene:Zm00001d029578	11.7393	0.481157	0.56365	13.5595	1.10053	NA	12.7413	0.432263	NA
							ID=gene:Zm00001d029579	0.10742	NA	0.0398795	0.107647	NA	0.0319213	0.124934	NA	0.0213901		ID=gene:Zm00001d029579	18.5469	0.438043	7.34827	24.3322	NA	4.17745	7.18606	NA	7.50909
							ID=gene:Zm00001d029580	0.0266096	0.00102955	0.0156982	0.0208261	NA	0.0120822	0.0221068	0.00115741	0.0146677		ID=gene:Zm00001d029580	9.03384	1.72458	2.88322	10.7976	0.820804	1.6926	6.63009	0.992537	NA
							ID=gene:Zm00001d029581	0.0377985	0.00260416	0.00951866	0.0174426	NA	0.00198412	0.0372727	0.00757573	0.000896056		ID=gene:Zm00001d029581	7.5756	0.362378	4.56316	7.90142	NA	3.41503	4.76418	NA	1.99367
							ID=gene:Zm00001d029582	0.0386146	NA	NA	0.0339929	NA	NA	0.0417733	0.0019157	NA		ID=gene:Zm00001d029582	5.07133	18.8394	2.71647	3.54878	18.0232	3.02504	4.28053	12.7035	0.827115
							ID=gene:Zm00001d029583	0.0130993	NA	NA	0.0171219	NA	NA	0.0119692	NA	NA		ID=gene:Zm00001d029583	11.6925	18.2633	6.13927	16.0092	1.31099	5.04134	9.50145	3.219	2.38396
							ID=gene:Zm00001d029584	0.067336	NA	0.00411573	0.0277776	NA	0.00418424	NA	NA	0.000478926		ID=gene:Zm00001d029584	4.95661	NA	2.99096	8.88706	NA	8.78594	9.33251	NA	4.38491
							ID=gene:Zm00001d029585	NA	0.000416666	0.0145691	NA	0.00231481	0.00312497	NA	0.00308961	0.00675669		ID=gene:Zm00001d029585	2.6475	NA	3.51843	2.84709	NA	1.27033	NA	NA	3.40339
							ID=gene:Zm00001d029586	NA	NA	0.00535597	NA	NA	NA	NA	NA	0.0144037		ID=gene:Zm00001d029586	5.83111	NA	0.645455	10.0321	NA	0.492483	7.75039	NA	NA
							ID=gene:Zm00001d029587	0.00860423	NA	0.00406503	0.0338231	NA	0.0215728	0.0223178	NA	0.00121654		ID=gene:Zm00001d029587	3.1442	NA	0.88259	10.4933	NA	0.589351	6.93995	NA	1.58806
							ID=gene:Zm00001d029588	NA	0.00491897	NA	0.00480767	0.0121527	NA	0.0128204	0.00162337	NA		ID=gene:Zm00001d029588	NA	NA	NA	NA	NA	0.513895	NA	NA	0.79403
							ID=gene:Zm00001d029589	0.00289704	NA	0.00641577	0.00455155	NA	0.00624999	0.00690234	NA	0.00645611		ID=gene:Zm00001d029589	0.454976	NA	0.654027	0.614975	NA	1.52027	1.4073	NA	0.703648
							ID=gene:Zm00001d029590	NA	0.00619407	0.0227293	NA	0.00685915	0.0287621	NA	0.00849006	0.0227588		ID=gene:Zm00001d029590	7.43685	3.4757	0.880857	9.73895	4.22462	NA	4.60763	4.21434	NA
							ID=gene:Zm00001d029592	0.0198643	0.0131282	0.0278533	0.0164354	0.0102446	0.0211334	0.0273406	0.012277	0.0328043		ID=gene:Zm00001d029592	NA	NA	0.368769	NA	NA	0.589351	0.79403	NA	NA
							ID=gene:Zm00001d029593	NA	0.0179451	0.0100954	0.0151514	0.0146834	0.0162532	0.0119046	0.0239983	0.0331489		ID=gene:Zm00001d029593	NA	NA	0.368769	NA	NA	0.589351	NA	0.532906	NA
							ID=gene:Zm00001d029594	NA	NA	NA	NA	NA	NA	NA	NA	NA		ID=gene:Zm00001d029594	5.28738	2.588	8.25692	6.97857	3.60533	8.15943	4.42687	1.82641	8.15787
							ID=gene:Zm00001d029595	0.00223213	0.000757613	NA	0.00934656	0.00109653	NA	NA	0.00346099	NA		ID=gene:Zm00001d029595	4.35982	5.93	3.73855	5.90728	8.48777	4.95672	2.0585	14.3121	2.11095
							ID=gene:Zm00001d029596	0.038529	0.000600208	NA	0.0490691	0.000572737	NA	0.0484403	0.00178678	NA		ID=gene:Zm00001d029596	5.20854	0.143044	2.79013	5.49305	NA	4.70713	5.98937	NA	3.95858
							ID=gene:Zm00001d029597	0.0209115	0.0147285	0.00464265	0.0290488	0.0155519	0.00660441	0.028298	0.0173335	0.0052612		ID=gene:Zm00001d029597	9.45406	2.10235	3.33419	10.8159	1.61871	3.36134	3.78696	1.7852	1.42398
							ID=gene:Zm00001d029598	0.0250161	0.00230545	0.0300649	0.0204095	0.00283683	0.0244473	0.0203089	0.00438826	0.0172656		ID=gene:Zm00001d029598	0.530568	1.58869	4.36537	NA	1.00385	3.94294	NA	1.14956	6.18303
							ID=gene:Zm00001d029599	0.0482418	0.0464949	0.0328429	0.0539032	0.055257	0.0311076	0.0430426	0.0510507	0.0262287		ID=gene:Zm00001d029599	3.19223	11.0769	27.4137	4.30628	9.474	23.1679	4.4344	6.78209	33.3898
							ID=gene:Zm00001d029601	0.0797382	0.000856162	0.00217014	0.249873	NA	0.00578703	0.0993138	NA	0.00148809		ID=gene:Zm00001d029601	6.66811	4.10119	10.8342	7.42019	2.0671	12.9304	10.9647	NA	18.2314
							ID=gene:Zm00001d029602	0.0414454	NA	0.00189145	0.125257	NA	0.00515572	0.0559441	NA	0.000932835		ID=gene:Zm00001d029602	6.72689	4.52742	11.0766	7.42019	1.59438	11.566	10.9647	NA	18.2314
							ID=gene:Zm00001d029603	0.0208332	0.00578122	NA	NA	0.0073513	NA	0.0312497	0.00822432	NA		ID=gene:Zm00001d029603	2.10095	0.692105	4.21982	1.12887	1.33143	6.69773	NA	1.31714	8.92258
							ID=gene:Zm00001d029604	NA	0.0223998	0.0460321	NA	0.019624	0.0528625	NA	0.0141838	0.0669876		ID=gene:Zm00001d029604	1.2397	2.72768	5.25565	1.74385	2.71172	5.3049	2.4652	2.39492	2.81702
							ID=gene:Zm00001d029605	0.00885678	0.0114114	0.0247778	0.0106766	0.0118822	0.0437072	0.0123161	0.0112134	0.0207507		ID=gene:Zm00001d029605	NA	0.228841	3.32532	0.513895	0.798563	5.10766	NA	NA	5.9665
							ID=gene:Zm00001d029606	0.0251427	0.00744095	0.0118966	0.0215597	0.0136509	0.0109373	0.0277769	0.0125784	0.0136419		ID=gene:Zm00001d029606	NA	NA	NA	NA	NA	NA	NA	NA	0.703648
							ID=gene:Zm00001d029607	0.00833327	NA	0.0412054	0.00851174	0.00537633	0.0361344	0.0101847	0.00406503	0.0243916		ID=gene:Zm00001d029607	5.07252	0.800455	7.56457	8.0874	0.57245	12.9403	7.85205	3.2589	9.95844
							ID=gene:Zm00001d029608	0.0394287	0.00602359	0.0416131	0.0400031	0.00401817	0.0319022	0.0314448	0.00891332	0.0314554		ID=gene:Zm00001d029608	10.4782	3.55192	14.1336	6.84273	3.10362	14.6747	6.5136	2.52545	20.1969
							ID=gene:Zm00001d029609	0.00700452	0.00830921	0.0121152	0.0103755	0.00184157	0.0161394	0.0135006	0.0111413	0.00995488		ID=gene:Zm00001d029609	NA	NA	0.69614	NA	NA	NA	NA	NA	NA
							ID=gene:Zm00001d029611	NA	0.000926081	0.0856499	NA	0.00105081	0.0741866	NA	0.00277711	0.0713353		ID=gene:Zm00001d029611	7.23726	0.378719	5.95508	14.6304	0.598626	3.48769	5.88661	0.380351	2.87808
							ID=gene:Zm00001d029613	0.0069005	NA	NA	0.00759961	NA	NA	0.0123991	NA	NA		ID=gene:Zm00001d029613	3.4099	0.630541	3.85995	4.40318	0.997854	8.35104	3.42895	0.683154	7.20031
							ID=gene:Zm00001d029617	0.0243794	NA	0.006962	0.0243261	NA	0.00234948	0.0214481	NA	0.00647075		ID=gene:Zm00001d029617	13.0919	NA	2.44286	17.3434	NA	3.67693	13.0896	NA	1.49768
							ID=gene:Zm00001d029618	0.0855407	NA	NA	0.0812287	NA	NA	0.0847592	NA	NA		ID=gene:Zm00001d029618	8.15394	0.250143	0.844081	8.99904	0.820045	0.578132	11.2993	NA	2.29171
							ID=gene:Zm00001d029619	0.0335881	0.0834423	0.0310276	0.0320825	0.0921569	0.035139	0.0291533	0.0798811	0.0323652		ID=gene:Zm00001d029619	4.47708	1.52404	10.5565	5.1484	2.70344	6.54961	5.1063	2.05326	9.29998
							ID=gene:Zm00001d029620	0.0503306	0.0146978	0.0222689	0.0512855	0.0138479	0.026635	0.0536671	0.00813192	0.0232767		ID=gene:Zm00001d029620	16.8087	31.996	6.32146	15.4974	32.7829	9.6189	21.3672	38.58	8.17268
							ID=gene:Zm00001d029625	0.0121866	0.000447811	0.148414	0.00664258	0.00036075	0.131248	0.00330175	0.00988226	0.143686		ID=gene:Zm00001d029625	6.24287	5.52163	2.70889	4.66714	7.40867	0.614975	7.25142	5.57826	1.4073
							ID=gene:Zm00001d029626	NA	0.00521029	0.023011	NA	0.0057529	0.028243	NA	0.00530136	0.0262646		ID=gene:Zm00001d029626	0.790531	2.20501	2.82029	NA	2.64733	3.33678	NA	2.79087	2.9534
							ID=gene:Zm00001d029627	NA	0.00419253	0.00223213	NA	NA	0.00862065	NA	0.00311764	0.0113636		ID=gene:Zm00001d029627	6.54076	0.228639	3.87868	11.5801	NA	3.66076	9.41913	NA	3.50669
							ID=gene:Zm00001d029628	NA	NA	0.0325952	NA	NA	0.0357507	NA	NA	0.0466672		ID=gene:Zm00001d029628	7.92891	6.61437	10.3086	9.63964	2.27978	14.8308	9.36936	4.59494	10.7129
							ID=gene:Zm00001d029629	NA	0.0094575	NA	NA	0.0164659	NA	NA	0.0216434	NA		ID=gene:Zm00001d029629	NA	NA	7.85782	0.589351	NA	9.63964	NA	NA	9.36936
							ID=gene:Zm00001d029630	0.0125688	NA	NA	0.00168919	NA	NA	0.0069042	NA	NA		ID=gene:Zm00001d029630	3.94322	NA	4.01697	3.28553	NA	1.12887	5.85838	NA	3.17612
							ID=gene:Zm00001d029631	NA	NA	NA	NA	NA	NA	NA	NA	NA		ID=gene:Zm00001d029631	1.0147	NA	5.09253	1.22995	NA	4.95038	0.703648	NA	6.48483
							ID=gene:Zm00001d029632	NA	0.00302699	NA	NA	0.00351496	NA	NA	0.00380336	NA		ID=gene:Zm00001d029632	2.47959	0.987001	6.59341	4.01634	0.77766	5.33934	1.58806	1.23217	3.08574
							ID=gene:Zm00001d029634	0.0202531	0.0757887	0.0942326	0.0250023	NA	0.0383443	0.0278606	0.00769223	0.024842		ID=gene:Zm00001d029634	NA	NA	11.4852	NA	NA	4.52847	NA	NA	7.66673
							ID=gene:Zm00001d029635	0.0469594	0.000677505	0.0310709	0.0433403	NA	0.031319	0.0674559	0.00165016	0.0268156		ID=gene:Zm00001d029635	21.7403	NA	16.3805	21.0411	NA	19.8792	22.9144	NA	17.3909
							ID=gene:Zm00001d029636	0.0173329	NA	NA	0.0228535	0.0208332	NA	0.0145801	NA	NA		ID=gene:Zm00001d029636	3.44198	3.9119	NA	4.37158	8.50382	NA	3.08331	6.40627	NA
							ID=gene:Zm00001d029637	NA	NA	0.00693758	NA	NA	NA	NA	NA	0.00418849		ID=gene:Zm00001d029637	NA	1.43926	NA	0.513895	3.24206	NA	NA	NA	NA
							ID=gene:Zm00001d029638	0.0206097	0.00990773	0.0208052	0.0283142	0.00865036	0.0370969	0.0250869	0.01502	0.0488305		ID=gene:Zm00001d029638	0.274645	NA	5.78699	NA	NA	1.64875	NA	NA	4.78837
							ID=gene:Zm00001d029639	0.00674103	0.0119257	0.00616744	0.0102371	0.00820064	0.0127652	0.0132652	0.0130005	0.0120798		ID=gene:Zm00001d029639	0.274645	NA	NA	NA	NA	NA	NA	NA	NA
							ID=gene:Zm00001d029640	0.00564987	0.00259352	0.00769995	0.0176767	0.0624997	0.00809505	NA	0.00227272	0.00796545		ID=gene:Zm00001d029640	NA	0.0357991	NA	0.513895	NA	NA	NA	0.0950143	NA
							ID=gene:Zm00001d029641	0.0252214	0.00417633	0.0175883	0.0267891	0.00725664	0.00718931	0.00980104	0.00870929	0.00662517		ID=gene:Zm00001d029641	NA	NA	NA	NA	NA	NA	NA	NA	NA
							ID=gene:Zm00001d029642	NA	0.0231287	NA	NA	0.00817861	0.0104166	NA	0.0219752	NA		ID=gene:Zm00001d029642	NA	NA	NA	NA	NA	NA	NA	NA	NA
							ID=gene:Zm00001d029643	0.0155395	NA	NA	0.0193279	NA	0.0104166	0.0204227	NA	NA		ID=gene:Zm00001d029643	NA	NA	NA	NA	NA	NA	NA	NA	NA
							ID=gene:Zm00001d029644	NA	0.0129217	NA	0.0104166	0.0248961	NA	NA	0.0381446	NA		ID=gene:Zm00001d029644	NA	NA	0.823934	NA	NA	NA	NA	NA	0.628607
							ID=gene:Zm00001d029645	NA	NA	NA	NA	NA	NA	NA	NA	NA		ID=gene:Zm00001d029645	3.091	5.66067	1.35112	4.45722	4.86604	1.45604	4.24585	7.64395	3.51556
							ID=gene:Zm00001d029646	NA	0.00352001	0.0147196	NA	0.0079471	0.010054	NA	0.00963452	0.0205492		ID=gene:Zm00001d029646	0.572635	0.00541844	5.59794	0.563727	NA	5.00796	0.469099	0.0357545	7.25384
							ID=gene:Zm00001d029647	0.0373237	0.00179532	NA	0.055268	0.00486573	NA	0.0474181	0.00368668	NA		ID=gene:Zm00001d029647	6.06159	0.265271	0.0853079	8.2524	0.199197	NA	10.7815	NA	0.615692
							ID=gene:Zm00001d029648	0.000964285	0.00268293	0.0018393	0.00116279	0.00173884	0.00262523	0.00271002	0.00340067	0.00695265		ID=gene:Zm00001d029648	3.84326	NA	1.34919	3.97455	NA	0.461231	3.7563	NA	1.43528
							ID=gene:Zm00001d029649	0.00177057	0.00745169	0.0028217	0.0019085	0.00776694	0.00278589	0.00251294	0.0109199	0.00181428		ID=gene:Zm00001d029649	0.163288	0.450383	NA	1.30682	0.589953	NA	0.615692	0.672938	NA
							ID=gene:Zm00001d029650	0.00490194	0.00533644	0.00155751	NA	0.00551233	0.0016614	0.0041963	0.00607262	0.00197231		ID=gene:Zm00001d029650	0.751103	0.647349	0.241666	0.614975	1.29422	1.25557	NA	0.536994	NA
							ID=gene:Zm00001d029651	0.00320512	0.0113185	0.025414	0.00170068	0.0199694	0.020163	0.0012987	0.0244209	0.0245733		ID=gene:Zm00001d029651	0.751103	6.56211	1.79751	0.614975	15.3644	2.15666	NA	15.5987	2.20133
							ID=gene:Zm00001d029652	0.0537008	0.00162814	0.0272473	0.061217	0.000958068	0.0157116	0.0545684	0.00287413	0.0237319		ID=gene:Zm00001d029652	25.5992	6.45598	4.27225	30.223	6.53662	5.37197	37.475	5.47505	3.90424
							ID=gene:Zm00001d029653	0.0639075	0.00477141	0.0169263	0.0591592	0.00652947	0.0219373	0.041997	0.0118642	0.0159866		ID=gene:Zm00001d029653	5.18822	3.06999	1.21455	5.04764	5.05688	1.15028	6.32747	5.34197	NA
							ID=gene:Zm00001d029654	0.072715	0.00141718	0.0340324	0.0607428	0.00145046	0.0593322	0.0443508	0.00170421	0.0282215		ID=gene:Zm00001d029654	4.88139	4.45559	18.2887	3.15706	5.63942	18.9605	7.30763	7.48854	20.8658
							ID=gene:Zm00001d029656	0.032742	0.0231526	0.0298985	0.0226234	0.0386077	0.0318596	0.0273347	0.0244825	0.0291571		ID=gene:Zm00001d029656	1.42045	2.22493	5.87268	1.42022	2.10112	8.00321	0.615692	3.15436	6.68926
							ID=gene:Zm00001d029657	0.00735574	0.0165409	NA	0.00946967	0.0171623	NA	NA	0.0193939	NA		ID=gene:Zm00001d029657	2.01026	0.85985	0.306045	1.00075	0.688303	1.57853	4.49304	0.615989	NA
							ID=gene:Zm00001d029658	0.149462	0.00645896	0.04186	0.14294	0.00387519	0.0342396	0.191262	0.00911745	0.0420032		ID=gene:Zm00001d029658	0.228871	0.0847669	1.53419	0.128474	0.713743	1.42022	0.703648	NA	0.615692
							ID=gene:Zm00001d029659	0.0292224	NA	0.0553809	0.0194444	NA	0.0540622	0.0204612	NA	0.0707353		ID=gene:Zm00001d029659	0.431401	NA	0.274645	NA	NA	0.513895	1.61253	NA	0.703648
							ID=gene:Zm00001d029662	NA	0.00884044	0.00277595	NA	NA	0.0101239	NA	0.00176056	0.00949208		ID=gene:Zm00001d029662	1.95121	2.26388	5.51228	0.589351	2.65554	5.10342	0.79403	1.273	9.43472
							ID=gene:Zm00001d029663	0.0469335	0.00312571	0.00784891	0.0420333	0.0044606	0.0168435	0.057957	0.00684371	0.00395154		ID=gene:Zm00001d029663	13.8157	3.35071	3.44822	14.4412	3.60878	4.92511	9.48234	4.86447	3.77943
							ID=gene:Zm00001d029664	0.123328	0.00188099	0.0421364	0.16906	0.0012439	0.0398454	0.139676	0.00230993	0.0517784		ID=gene:Zm00001d029664	3.01766	2.02039	13.5609	3.87488	1.51618	14.2874	2.87566	2.58123	9.48234
							ID=gene:Zm00001d029667	NA	NA	NA	NA	NA	NA	NA	NA	NA		ID=gene:Zm00001d029667	NA	NA	NA	NA	NA	NA	NA	NA	NA
							ID=gene:Zm00001d029668	NA	NA	NA	NA	NA	NA	NA	NA	NA		ID=gene:Zm00001d029668	NA	NA	NA	NA	NA	NA	NA	NA	NA
							ID=gene:Zm00001d029669	NA	NA	NA	NA	NA	NA	NA	NA	NA		ID=gene:Zm00001d029669	0.623934	NA	5.12239	1.00075	NA	11.8384	NA	NA	10.5548
							ID=gene:Zm00001d029671	0.0136554	NA	NA	0.0068382	NA	NA	0.00221238	NA	NA		ID=gene:Zm00001d029671	NA	NA	NA	NA	NA	NA	NA	NA	NA
							ID=gene:Zm00001d029672	NA	NA	NA	NA	NA	NA	NA	NA	NA		ID=gene:Zm00001d029672	2.78669	0.136914	6.8689	6.04103	NA	7.78558	3.84802	NA	9.69429
							ID=gene:Zm00001d029673	NA	0.00281176	NA	NA	0.0112847	NA	NA	0.0111111	NA		ID=gene:Zm00001d029673	1.62576	2.61016	9.38498	4.81423	2.94488	9.03202	2.42539	2.59954	6.46358
							ID=gene:Zm00001d029674	NA	NA	NA	NA	NA	NA	NA	0.00136612	NA		ID=gene:Zm00001d029674	5.03285	4.04969	0.555576	13.5952	3.86821	NA	10.0281	4.35683	0.732967
							ID=gene:Zm00001d029675	0.0624994	NA	0.0442344	0.124999	NA	0.0378648	0.208331	0.00940301	0.0372855		ID=gene:Zm00001d029675	6.44538	1.79432	2.9337	13.1421	2.93347	4.46844	9.45732	1.76089	3.14304
							ID=gene:Zm00001d029676	0.0465738	NA	0.00414715	0.0421524	0.0208332	0.00258077	0.0408743	NA	0.00407218		ID=gene:Zm00001d029676	3.06093	1.18483	0.757377	3.85347	NA	1.04322	2.38209	NA	0.760945
							ID=gene:Zm00001d029677	0.0011574	0.00511695	0.00939705	NA	NA	0.0108578	0.00366623	NA	0.0071327		ID=gene:Zm00001d029677	1.12261	NA	6.47555	1.64276	NA	9.84357	1.39842	NA	2.72906
							ID=gene:Zm00001d029679	NA	NA	0.0370211	NA	NA	0.0323239	NA	NA	0.040355		ID=gene:Zm00001d029679	1.81755	2.32029	1.42174	3.36099	NA	2.81867	0.703648	NA	2.5806
							ID=gene:Zm00001d029680	0.000946967	NA	0.0450086	NA	NA	0.0137822	NA	NA	0.0120965		ID=gene:Zm00001d029680	6.29037	0.19698	3.53224	6.33025	NA	4.48986	6.21263	0.370696	3.49377
							ID=gene:Zm00001d029681	0.0988221	NA	0.037049	0.126016	NA	0.0367174	0.185518	NA	0.0383457		ID=gene:Zm00001d029681	3.57434	NA	12.2564	3.26168	NA	14.7051	3.59975	NA	6.96253
							ID=gene:Zm00001d029682	0.0114637	0.00823279	0.0721017	0.0115249	0.0116032	0.0475259	0.0134597	0.0117952	0.0301494		ID=gene:Zm00001d029682	1.01489	7.15007	6.14758	NA	4.23802	13.3951	NA	4.16674	17.5504
							ID=gene:Zm00001d029683	0.0392184	0.00122549	0.0292257	0.0311022	0.00138889	0.0544217	0.0253555	NA	0.0251566		ID=gene:Zm00001d029683	10.0829	NA	1.3134	15.7283	NA	0.948087	19.8421	NA	NA
							ID=gene:Zm00001d029684	0.0357141	0.0114864	0.00347221	0.229166	0.0231113	0.00143678	0.00675672	0.0123914	NA		ID=gene:Zm00001d029684	0.654744	1.73332	NA	NA	0.800384	NA	NA	0.517938	NA
							ID=gene:Zm00001d029686	0.0357139	NA	0.13773	NA	NA	0.272868	NA	NA	0.224911		ID=gene:Zm00001d029686	1.31833	2.79489	6.01529	1.74385	2.24838	7.91051	1.40972	1.21348	8.09438
							ID=gene:Zm00001d029688	0.0292796	NA	0.0195716	0.0285832	NA	0.0141042	0.0142693	NA	0.0261833		ID=gene:Zm00001d029688	7.89753	1.35731	1.52525	12.5313	2.21886	NA	13.2817	3.15309	1.58321
							ID=gene:Zm00001d029693	0.0105034	0.0121208	0.0198225	0.0233159	0.0130408	0.0231282	0.0187842	0.0102874	0.0229748		ID=gene:Zm00001d029693	0.0853079	NA	3.30802	NA	NA	2.20228	0.79403	NA	0.694776
							ID=gene:Zm00001d029694	0.0134923	0.00558586	0.0270378	0.0115045	0.0229601	0.0257297	0.00635478	0.0109475	0.0302059		ID=gene:Zm00001d029694	0.156756	NA	6.07552	NA	0.728525	4.48143	NA	3.36826	3.35014
							ID=gene:Zm00001d029696	NA	NA	0.0961706	NA	0.00347222	0.109617	NA	0.00108932	0.0534485		ID=gene:Zm00001d029696	3.29467	0.387916	16.101	3.35221	NA	26.0434	5.99314	NA	15.1729
							ID=gene:Zm00001d029697	NA	0.00339673	0.0789463	NA	NA	0.0449998	NA	NA	0.0586499		ID=gene:Zm00001d029697	1.38497	2.40092	0.420366	1.64276	3.51425	1.66697	NA	2.36709	0.79403
							ID=gene:Zm00001d029699	NA	NA	NA	NA	NA	NA	NA	0.0066731	NA		ID=gene:Zm00001d029699	2.89947	1.47092	2.50657	6.85533	NA	3.17879	3.6366	1.06343	2.81459
							ID=gene:Zm00001d029700	0.0208331	NA	NA	0.0277775	NA	NA	0.0172412	NA	NA		ID=gene:Zm00001d029700	1.62695	0.117232	11.844	3.09282	4.73058	21.6258	3.56399	NA	9.76665
							ID=gene:Zm00001d029701	NA	NA	0.0176916	NA	NA	0.0294869	NA	NA	0.0299435		ID=gene:Zm00001d029701	1.78227	NA	0.470268	0.614975	NA	1.03059	3.87977	NA	1.49768
							ID=gene:Zm00001d029702	NA	NA	NA	NA	NA	NA	NA	NA	NA		ID=gene:Zm00001d029702	1.68424	NA	1.91243	1.22995	NA	4.99851	1.49768	NA	4.77305
							ID=gene:Zm00001d029703	NA	NA	NA	NA	NA	NA	NA	NA	NA		ID=gene:Zm00001d029703	4.71815	0.771226	1.33459	2.84709	NA	1.12887	3.84802	NA	0.694776
							ID=gene:Zm00001d029704	0.0284532	NA	0.00234533	0.0273107	0.00833331	0.000781249	0.0281734	0.00222221	0.00174091		ID=gene:Zm00001d029704	4.94388	3.06791	4.16143	5.78404	11.8712	6.34289	4.92313	5.62954	4.38868
							ID=gene:Zm00001d029705	NA	0.00379976	0.0166677	0.00574711	0.00310242	0.0163794	0.00138888	0.00589468	0.015407		ID=gene:Zm00001d029705	9.01711	0.178646	7.88647	15.6083	0.380227	5.84863	11.6199	0.132407	5.08856
							ID=gene:Zm00001d029706	NA	NA	0.0140627	NA	NA	0.0154212	NA	NA	0.017237		ID=gene:Zm00001d029706	2.98087	10.7914	4.68725	5.12345	8.55256	5.19646	3.78939	9.11519	3.17612
							ID=gene:Zm00001d029707	NA	NA	0.00171838	NA	0.00666664	NA	NA	0.00152905	0.00288605		ID=gene:Zm00001d029707	5.41389	21.0149	5.86393	10.4638	20.003	11.0571	15.3918	17.9946	10.42
							ID=gene:Zm00001d029708	NA	NA	NA	NA	NA	NA	NA	NA	NA		ID=gene:Zm00001d029708	3.9665	0.365605	0.465997	6.41519	NA	1.07621	2.29171	NA	NA
							ID=gene:Zm00001d029709	NA	NA	NA	NA	NA	NA	NA	NA	NA		ID=gene:Zm00001d029709	NA	NA	1.89163	NA	NA	3.46242	NA	NA	0.727861
							ID=gene:Zm00001d029710	NA	NA	NA	NA	NA	NA	NA	NA	NA		ID=gene:Zm00001d029710	1.62815	5.78394	0.952064	1.12887	9.11839	1.64276	NA	8.82289	NA
							ID=gene:Zm00001d029711	NA	NA	NA	NA	NA	NA	NA	NA	NA		ID=gene:Zm00001d029711	14.0806	0.239297	3.7763	20.6658	NA	3.56987	15.6982	NA	2.13892
							ID=gene:Zm00001d029712	0.0280522	0.00862693	0.014218	0.027166	0.00837285	0.0132553	0.0371355	0.00642232	0.0181095		ID=gene:Zm00001d029712	5.72854	NA	NA	8.7509	NA	NA	5.38632	NA	NA
							ID=gene:Zm00001d029713	0.0109945	0.00853951	0.0287676	0.0212313	0.00629077	0.026744	0.0156034	0.00521804	0.0406651		ID=gene:Zm00001d029713	NA	NA	6.21535	NA	NA	10.5221	NA	NA	6.55907
							ID=gene:Zm00001d029714	0.00639363	0.00203526	0.00112083	0.00814433	0.00294059	0.00238095	0.0063321	0.00450032	0.00246654		ID=gene:Zm00001d029714	10.4059	2.17874	0.156756	11.2154	3.58501	0.620956	3.60862	2.63074	0.996835
							ID=gene:Zm00001d029715	0.0935483	0.00104167	0.000384294	0.096393	0.000340136	0.000320513	0.0517898	0.0102918	0.00455731		ID=gene:Zm00001d029715	14.4955	0.646339	0.156756	9.37777	NA	0.620956	10.0929	NA	0.996835
							ID=gene:Zm00001d029716	NA	NA	0.0637336	NA	NA	0.0517633	NA	NA	0.0508416		ID=gene:Zm00001d029716	9.02241	11.7453	13.1374	11.2301	18.8655	11.8868	5.60229	26.0935	10.697
							ID=gene:Zm00001d029717	NA	NA	NA	NA	NA	NA	NA	NA	NA		ID=gene:Zm00001d029717	3.52012	0.19994	11.4242	5.62715	NA	13.7248	5.488	NA	7.2732
							ID=gene:Zm00001d029718	0.0956126	NA	0.0150079	0.0791781	NA	0.0161463	0.0739415	NA	0.0144376		ID=gene:Zm00001d029718	25.1764	1.38707	23.8281	26.7945	4.23019	25.5249	25.7836	1.97901	21.2233
							ID=gene:Zm00001d029719	0.0156564	0.0114149	0.0583242	0.0102744	0.00847172	0.0682403	0.0200727	0.0114161	0.0694965		ID=gene:Zm00001d029719	11.2215	1.58824	12.2295	11.3037	1.26518	10.0107	12.939	1.3952	8.83141
							ID=gene:Zm00001d029720	0.0554759	NA	0.00829956	0.0649328	NA	0.00823707	0.0661532	NA	NA		ID=gene:Zm00001d029720	3.43328	24.6971	3.00632	5.75283	11.8772	2.34937	3.87439	13.9775	2.66317
							ID=gene:Zm00001d029721	NA	0.00164771	0.0698772	NA	0.000841345	0.0764633	NA	0.00029163	0.0783393		ID=gene:Zm00001d029721	0.170616	0.924638	13.0593	NA	NA	11.3168	NA	NA	9.47642
							ID=gene:Zm00001d029722	NA	NA	NA	NA	0.00793648	NA	NA	NA	NA		ID=gene:Zm00001d029722	4.61912	0.24383	4.28004	4.00438	0.356867	2.22688	6.01384	0.712085	2.668
							ID=gene:Zm00001d029723	NA	NA	NA	NA	NA	NA	NA	NA	0.00304877		ID=gene:Zm00001d029723	2.9099	3.3524	2.80914	2.15666	NA	1.06463	2.25862	3.64002	1.52189
							ID=gene:Zm00001d029725	NA	0.000768473	0.00180238	NA	0.00196162	0.00167282	NA	0.00310838	0.00272093		ID=gene:Zm00001d029725	0.24526	4.05918	0.692599	1.12887	4.18183	1.45848	NA	3.5879	1.34866
							ID=gene:Zm00001d029726	0.00454543	0.000870372	0.00128588	0.00694441	0.00138845	0.00386518	NA	0.00542131	0.00327371		ID=gene:Zm00001d029726	4.64832	3.53812	2.21475	7.33836	5.00476	2.84426	5.81857	4.19748	3.70949
							ID=gene:Zm00001d029728	0.0878102	NA	NA	0.0885412	NA	NA	0.0846783	NA	NA		ID=gene:Zm00001d029728	NA	NA	0.163507	NA	NA	NA	NA	NA	NA
							ID=gene:Zm00001d029729	NA	NA	0.000347222	NA	NA	NA	NA	NA	0.0293831		ID=gene:Zm00001d029729	2.82184	1.17011	3.26855	5.64014	NA	3.24971	2.99536	NA	2.61421
							ID=gene:Zm00001d029730	0.000609755	NA	NA	NA	NA	NA	0.0259816	NA	NA		ID=gene:Zm00001d029730	3.26855	1.60626	2.73653	3.24971	NA	5.64014	2.61421	NA	2.99536
							ID=gene:Zm00001d029732	0.0208331	0.0171532	0.0144195	NA	0.00729948	0.0109099	NA	0.010985	0.0154232		ID=gene:Zm00001d029732	NA	NA	NA	NA	0.535152	NA	NA	NA	NA
							ID=gene:Zm00001d029733	0.0082245	0.00204494	0.000452897	0.0145843	0.0015692	NA	0.00542476	0.000970924	0.00774152		ID=gene:Zm00001d029733	2.1567	0.467545	0.798998	1.54168	0.552674	1.40932	5.51866	0.517389	NA
							ID=gene:Zm00001d029734	0.0149897	NA	0.0319714	0.0153236	0.00117924	0.0209426	0.0186427	0.00130823	0.0206425		ID=gene:Zm00001d029734	11.7588	0.819236	3.75954	7.06981	1.22522	4.51265	3.14438	0.630183	4.95622
							ID=gene:Zm00001d029736	NA	0.00245097	0.0113358	NA	NA	0.0182582	NA	0.00760772	0.011281		ID=gene:Zm00001d029736	9.2806	2.455	11.3341	13.2274	0.961119	19.8613	10.0536	2.45435	12.1754
							ID=gene:Zm00001d029737	0.0235955	0.00762819	0.0412181	0.0814921	0.00583601	0.0118865	0.00674817	0.0116794	0.0326019		ID=gene:Zm00001d029737	0.414489	NA	0.242064	NA	0.627526	0.563727	NA	0.710756	NA
							ID=gene:Zm00001d029738	0.0990007	NA	NA	0.109575	NA	NA	0.111612	NA	NA		ID=gene:Zm00001d029738	5.46844	1.23356	0.327014	4.55547	1.88632	1.07621	5.89657	NA	NA
							ID=gene:Zm00001d029740	0.00706318	0.00408064	0.0194095	0.0190961	NA	0.0400093	0.0180055	0.00133319	0.0582138		ID=gene:Zm00001d029740	1.45883	5.14443	6.39099	1.20433	3.70985	4.29782	0.595522	2.99654	5.15473
							ID=gene:Zm00001d029741	0.0072398	0.0142201	0.00887705	0.0081205	0.00655119	0.0147641	0.0207242	0.00584495	0.0176254		ID=gene:Zm00001d029741	0.368769	NA	0.274645	NA	NA	0.513895	NA	NA	0.703648
							ID=gene:Zm00001d029742	0.00816568	0.0193215	0.00992894	0.00764142	0.0128245	0.00718218	0.0123918	0.00867724	0.00682005		ID=gene:Zm00001d029742	NA	NA	NA	0.492483	NA	NA	NA	NA	NA
							ID=gene:Zm00001d029743	0.0126789	0.012308	0.0100425	0.00933141	0.00812603	0.00975935	0.00950875	0.0139874	0.010676		ID=gene:Zm00001d029743	NA	NA	0.597218	NA	NA	0.513895	NA	NA	0.79403
							ID=gene:Zm00001d029744	0.00605907	0.0109418	0.0167395	0.00651796	NA	0.0146341	0.00898947	0.00499206	0.0162251		ID=gene:Zm00001d029744	6.04789	4.91085	9.0364	9.54839	3.23959	13.1404	2.52141	4.44385	7.16346
							ID=gene:Zm00001d029745	NA	NA	NA	NA	0.00510202	NA	NA	NA	NA		ID=gene:Zm00001d029745	2.84513	23.012	0.555218	4.32875	30.2315	1.23137	2.12629	35.0607	0.0992537
							ID=gene:Zm00001d029747	NA	NA	NA	NA	NA	NA	NA	NA	NA		ID=gene:Zm00001d029747	0.248815	1.3176	3.35398	NA	0.553245	4.30872	NA	0.67673	0.703648
							ID=gene:Zm00001d029749	0.00106383	NA	0.00278094	NA	NA	0.00295718	0.00833332	NA	0.00244795		ID=gene:Zm00001d029749	2.05863	NA	1.23639	0.535307	1.49994	NA	2.16824	NA	1.49768
							ID=gene:Zm00001d029750	NA	0.00250797	0.0162036	NA	0.00411006	0.00505049	NA	0.00404899	0.0102588		ID=gene:Zm00001d029750	1.1003	3.71942	1.14082	0.513895	1.64229	1.22995	1.58806	4.92402	NA
							ID=gene:Zm00001d029752	0.00714279	NA	0.0140788	NA	NA	0.0102843	0.00641019	NA	0.0217001		ID=gene:Zm00001d029752	0.517876	2.22987	5.04922	NA	1.98073	3.32835	NA	0.684509	5.72604
							ID=gene:Zm00001d029753	NA	0.00426436	0.0261071	NA	0.00216495	0.0404181	NA	0.00381129	0.0327878		ID=gene:Zm00001d029753	3.23181	0.595527	3.55812	2.4599	1.17102	1.62135	3.59088	0.432355	3.66592
							ID=gene:Zm00001d029754	NA	0.00318254	NA	NA	0.00222616	NA	NA	0.00448252	NA		ID=gene:Zm00001d029754	1.22382	2.19256	0.565881	0.614975	2.35986	NA	2.08405	3.68668	NA
[truncated: 37,073 more rows]
[truncated: 75 more columns]
