# Supplementary material for: Small RNAs mediate transgenerational inheritance of genome-wide trans-acting epialleles in maize
Source: Genome Biol. 2022 Feb 9;23:53. doi: 10.1186/s13059-022-02614-0 (PMC8827192; doi:10.1186/s13059-022-02614-0)
Supplement: Supplementary file 9 — Additional file 9: Dataset S4. Transgenerational DNA methylation in backcross lines derived from modern maize W22 and teosinte. [file 13059_2022_2614_MOESM9_ESM.xlsx]

## Sheet: Additional file 9 Dataset S4
Additional file 9: Dataset S4. Transgenerational DNA methylation in backcross lines derived from modern maize W22 and teosinte
Dataset S4a. Fraction of CHH DMRs in Different Genomic Features, Related to Figure 4a.					Dataset S4b. Distribution of CHH Methylation Levels in the Genic Regions, Related to Figure 4c.									Dataset S4c. Relationship betweem CHH Methylation Change and Genomic Conversion, Related to Figure 4d.														Dataset S4d. Relationship betweem CHH Methylation Change and Genomic Conversion, Related to Figure 4e.														Dataset S4e. Levels (RPTM) of 24-nt siRNAs, Related to Figure 4f.
	Global genome	BRBC6	BLBC6		Bin_Name	BLBC1	BLBC6	BL	BR	BRBC1	BRBC6	W22		Chromosomes	Start	Stop	W22_mCHH	BR_mCHH	BRBC1_mCHH	BRBC6_mCHH	BR-W22	BRBC1-W22	BRBC6-W22	W22 allele ratio in BR	W22 allele ratio in BRBC1	W22 allele ratio in BRBC6		Chromosomes	Start	Stop	W22_mCHH	BL_mCHH	BLBC1_mCHH	BLBC6_mCHH	BL-W22	BLBC1-W22	BLBC6-W22	W22 allele ratio in BL	W22 allele ratio in BLBC1	W22 allele ratio in BLBC6		Bin_name	W22-DMRs	BRBC6-DMRs	BLBC6-DMRs	W22-whole genome	BRBC6-whole genome	BLBC6-whole genome
Gene body	0.0983737	0.0724106	0.123668		1st bin on upstream	0.0235863	0.0217257	0.0214366	0.0214932	0.0228599	0.0212147	0.0240305		chr10	723001	723200	0.26087	0.0550459	0	0	-0.205824	-0.26087	-0.26087	0	1	1		chr10	723001	723200	0.242424	0.032419	0.0408922	0.0792079	-0.210005	-0.201532	-0.163216	0	1	1		1st bin on 4kb upstream	1.66173	1.72135	2.00168	0.746634	0.907457	0.750042
Upstream	0.0284619	0.271311	0.215022		2nd bin on upstream	0.0240186	0.0225302	0.0215941	0.0219933	0.0236381	0.0220508	0.0244204		chr10	1584201	1584400	0.191011	0.133333	0.101695	0.0133333	-0.0576779	-0.0893163	-0.177678	0	1	1		chr10	1584201	1584400	0.204082	0.0816327	0.118577	0.0107527	-0.122449	-0.0855046	-0.193329	0.25	1	1		2nd bin on 4kb upstream	1.77872	1.89522	2.0136	0.742983	0.752461	0.732075
Downstream	0.0244763	0.208983	0.140961		3rd bin on upstream	0.0248028	0.0227251	0.022366	0.0227714	0.0243326	0.0217544	0.0253136		chr10	1933201	1933400	0.322917	0.0965517	0.111111	0.0526316	-0.226365	-0.211806	-0.270285	0	1	1		chr10	1732401	1732600	0.134328	0.0108696	0.0875421	0.0116279	-0.123459	-0.0467863	-0.1227	0	1	1		3rd bin on 4kb upstream	1.81864	1.9749	1.81432	0.876651	0.668156	0.712901
TEs	0.515615	0.27406	0.372838		4th bin on upstream	0.0251388	0.0234295	0.0220881	0.0226783	0.0247103	0.0223778	0.0260161		chr10	3549001	3549200	0.015748	0.014763	0.104396	0.1375	-0.000985017	0.0886476	0.121752	0	1	1		chr10	2361601	2361800	0.132353	0.373626	0.291925	0.465753	0.241273	0.159573	0.3334	0	1	1		4th bin on 4kb upstream	1.78692	1.81194	1.71813	0.863551	0.851164	0.879043
Intergenic	0.333073	0.173236	0.147511		5th bin on upstream	0.0258053	0.0235146	0.0225686	0.0234005	0.0252657	0.0235358	0.0268209		chr10	4092401	4092600	0.367925	0.0310559	0.201389	0.10929	-0.336869	-0.166536	-0.258635	0	1	1		chr10	2362401	2362600	0.121739	0	0.12766	0.0149254	-0.121739	0.00592044	-0.106814	0	1	1		5th bin on 4kb upstream	1.68522	1.66425	1.95985	0.799475	0.964659	0.943079
					6th bin on upstream	0.0265804	0.0244622	0.022476	0.0238664	0.0256484	0.0236461	0.0273177		chr10	5881201	5881400	0.203125	0.00675676	0	0.0529801	-0.196368	-0.203125	-0.150145	0	1	1		chr10	3015201	3015400	0.121622	0.021978	0.142857	0.289855	-0.0996436	0.0212355	0.168233	0	1	1		6th bin on 4kb upstream	1.7875	1.80221	2.12235	0.902337	0.978501	0.985574
					7th bin on upstream	0.0273737	0.0247327	0.0234151	0.0239618	0.026494	0.0244118	0.0289448		chr10	7959201	7959400	0.123288	0.0266667	0	0.0147059	-0.096621	-0.123288	-0.108582	0	1	1		chr10	4802201	4802400	0.282828	0.119048	0.301205	0.386667	-0.163781	0.0183765	0.103838	0	1	1		7th bin on 4kb upstream	1.90269	1.53987	2.02365	0.865701	0.849972	0.827232
					8th bin on upstream	0.027497	0.0256924	0.0241138	0.0243445	0.0272108	0.0246049	0.0289312		chr10	8732601	8732800	0	0.0232558	0.0123457	0.119048	0.0232558	0.0123457	0.119048	0	0	1		chr10	4860401	4860600	0.0285714	0.0378251	0.0330189	0.267442	0.00925363	0.00444744	0.23887	0	1	1		8th bin on 4kb upstream	2.1197	1.65459	2.01412	0.955692	0.888317	0.782172
					9th bin on upstream	0.0281798	0.0266916	0.0243152	0.0249113	0.0278517	0.0257437	0.0299388		chr10	15875201	15875400	0.141176	0.081761	0.109756	0.00980392	-0.0594155	-0.0314204	-0.131373	0	1	1		chr10	5273201	5273400	0	0.00578035	0.00684931	0.141026	0.00578035	0.00684931	0.141026	0	1	1		9th bin on 4kb upstream	2.30315	1.7211	2.21006	0.957523	0.809481	0.773872
					10th bin on upstream	0.0300865	0.0278296	0.0251258	0.0252011	0.0291075	0.026866	0.0316236		chr10	16994801	16995000	0.158974	0.243902	0.0961538	0.0519481	0.0849281	-0.0628205	-0.107026	0	1	1		chr10	5882401	5882600	0.0234375	0.0060241	0.0557276	0.164557	-0.0174134	0.0322901	0.141119	0	1	1		10th bin on 4kb upstream	2.10772	1.75868	2.21322	0.88969	0.820743	0.854255
					11th bin on upstream	0.0318838	0.0302355	0.0256851	0.0269276	0.0309147	0.0281498	0.034373		chr10	19442801	19443000	0.153846	0.0105263	0	0.00699301	-0.14332	-0.153846	-0.146853	0	0	0		chr10	9699001	9699200	0.16	0.0186916	0.0502793	0.021978	-0.141308	-0.109721	-0.138022	0	1	1		11th bin on 4kb upstream	1.8704	1.67733	2.0576	0.918944	0.91886	0.845645
					12th bin on upstream	0.0330976	0.0311729	0.0264469	0.0284285	0.032139	0.0297649	0.0355331		chr10	20165001	20165200	0.177083	0.0363636	0.012987	0.025	-0.14072	-0.164096	-0.152083	0	1	1		chr10	11093001	11093200	0.0264901	0.15625	0.188679	0.517241	0.12976	0.162189	0.490751	0	1	1		12th bin on 4kb upstream	1.47965	1.47336	1.94526	1.07327	0.874834	0.956638
					13th bin on upstream	0.0354084	0.0336515	0.0279003	0.0288957	0.034868	0.0320278	0.03881		chr10	23477401	23477600	0.1875	0.0142857	0.318841	0	-0.173214	0.131341	-0.1875	0	1	1		chr10	11242001	11242200	0.272	0.162921	0.150289	0.114943	-0.109079	-0.121711	-0.157057	0	1	1		13th bin on 4kb upstream	1.50852	1.47303	1.76205	1.17789	0.796427	0.913515
					14th bin on upstream	0.037452	0.0357336	0.0282905	0.0300102	0.0368476	0.0333004	0.0406095		chr10	26461001	26461200	0.359375	0.0125	0.0519481	0.0126582	-0.346875	-0.307427	-0.346717	0	1	1		chr10	16381601	16381800	0.0275229	0.0343137	0.138889	0.232558	0.00679079	0.111366	0.205035	0	1	1		14th bin on 4kb upstream	1.61558	1.47208	1.67314	1.14651	0.884333	0.883848
					15th bin on upstream	0.0397072	0.0383944	0.0296199	0.0310849	0.0395986	0.0352688	0.0434375		chr10	28945201	28945400	0.259615	0.0529801	0.03125	0.00793651	-0.206635	-0.228365	-0.251679	0	1	1		chr10	19442801	19443000	0.117241	0.00597015	0	0	-0.111271	-0.117241	-0.117241	0	0	0		15th bin on 4kb upstream	1.83597	1.52182	1.72442	1.04757	1.02399	1.05329
					16th bin on upstream	0.0415089	0.039271	0.030736	0.0321276	0.040612	0.0366675	0.0457012		chr10	29392001	29392200	0.235632	0.0819672	0.115702	0.0172414	-0.153665	-0.11993	-0.218391	0	0	1		chr10	21076601	21076800	0.12069	0.0287356	0.0551948	0.0140845	-0.091954	-0.0654948	-0.106605	0	1	1		16th bin on 4kb upstream	1.71055	1.72407	1.6471	0.895329	1.13922	1.10542
					17th bin on upstream	0.0431241	0.0413828	0.0311844	0.0322728	0.042855	0.0378117	0.047777		chr10	31251201	31251400	0.163043	0.0550459	0	0.00862069	-0.107998	-0.163043	-0.154423	0	1	1		chr10	21769201	21769400	0.188889	0.104019	0.0753012	0.0466667	-0.08487	-0.113588	-0.142222	0	1	1		17th bin on 4kb upstream	1.55202	1.68211	1.92885	0.876947	1.11748	0.982174
					18th bin on upstream	0.0431346	0.0408822	0.0307441	0.031109	0.04213	0.0377121	0.0482172		chr10	31486001	31486200	0.146667	0.0606061	0.0240964	0.0108696	-0.0860606	-0.12257	-0.135797	0.166667	0	1		chr10	26376401	26376600	0.0217391	0.0314136	0.0549451	0.126761	0.00967448	0.0332059	0.105021	0	1	1		18th bin on 4kb upstream	1.81424	1.70749	2.06106	0.968674	0.905579	0.981356
					19th bin on upstream	0.039006	0.0381031	0.0256185	0.0270122	0.0377355	0.0340966	0.0429456		chr10	31491001	31491200	0.16092	0.0666667	0.0149254	0	-0.0942529	-0.145994	-0.16092	0	1	1		chr10	29393001	29393200	0.00719425	0	0.0049505	0.11236	-0.00719425	-0.00224375	0.105165	0	1	1		19th bin on 4kb upstream	2.14308	1.80332	2.15721	0.974163	0.99647	1.00035
					20th bin on upstream	0.0275719	0.0267319	0.0172746	0.0182886	0.026149	0.0247586	0.0297945		chr10	34442801	34443000	0.1	0.0662651	0.0439024	0	-0.0337349	-0.0560976	-0.1	0	1	1		chr10	29758401	29758600	0	0.0189394	0.0148368	0.157895	0.0189394	0.0148368	0.157895	0	1	1		20th bin on 4kb upstream	1.97089	1.85087	2.07635	0.904448	0.974305	0.980443
					1st bin on gene	0.00977543	0.00906606	0.0082435	0.00812357	0.00876319	0.00840338	0.00925161		chr10	34484801	34485000	0.137681	0.0307692	0.00591716	0.0167598	-0.106912	-0.131764	-0.120921	0	0	1		chr10	30130001	30130200	0.00699301	0.0366197	0.0391304	0.160494	0.0296267	0.0321374	0.153501	0	1	1		21st bin on 4kb upstream	1.66848	1.60188	2.58724	0.878784	0.814289	0.929029
					2nd bin on gene	0.00857909	0.00776915	0.00791857	0.00803666	0.0077088	0.00708336	0.00783715		chr10	34485001	34485200	0.302521	0.0327869	0.0636943	0	-0.269734	-0.238827	-0.302521	0	1	1		chr10	31262201	31262400	0.161765	0.0620155	0.037037	0	-0.0997492	-0.124728	-0.161765	0	1	1		22nd bin on 4kb upstream	1.96909	1.78016	2.57021	0.954005	0.833969	1.03496
					3rd bin on gene	0.00926267	0.00803291	0.00832362	0.00833774	0.00817499	0.00787483	0.00867265		chr10	34565201	34565400	0.294872	0.152174	0	0.139535	-0.142698	-0.294872	-0.155337	0	1	1		chr10	32827201	32827400	0.195312	0.142857	0.041543	0.0697674	-0.0524554	-0.153769	-0.125545	0	1	1		23rd bin on 4kb upstream	1.89578	1.81048	2.37691	0.876908	0.882798	0.974114
					4th bin on gene	0.00985136	0.00818784	0.00858959	0.0088283	0.00879266	0.00808482	0.00870989		chr10	41402801	41403000	0.207547	0.0258065	0.0120482	0.0410959	-0.181741	-0.195499	-0.166451	0	1	1		chr10	34565201	34565400	0.319444	0.0933333	0.1841	0.0860215	-0.226111	-0.135344	-0.233423	0	1	1		24th bin on 4kb upstream	1.92099	1.73064	1.86186	0.863841	0.870865	0.868529
					5th bin on gene	0.00987033	0.00845159	0.00892625	0.00896336	0.00887841	0.00803823	0.00871941		chr10	42823401	42823600	0.284483	0.203593	0.16	0.0648148	-0.0808899	-0.124483	-0.219668	0	1	1		chr10	35234201	35234400	0.119403	0.00689655	0.0545455	0	-0.112506	-0.0648575	-0.119403	0	1	1		25th bin on 4kb upstream	1.85242	1.56016	1.64801	0.975783	0.898463	0.839791
					6th bin on gene	0.00993007	0.00897471	0.00921342	0.00931725	0.00942886	0.00860399	0.00926983		chr10	46426201	46426400	0.181034	0	0	0	-0.181034	-0.181034	-0.181034	0	1	1		chr10	35428601	35428800	0.325967	0.125984	0.174863	0.194444	-0.199983	-0.151103	-0.131522	0	1	1		26th bin on 4kb upstream	1.78071	1.43407	1.60654	0.930084	0.936288	0.879291
					7th bin on gene	0.0102876	0.00905937	0.00923057	0.00933338	0.00920913	0.00845489	0.00912005		chr10	48169201	48169400	0.280992	0.00847458	0.0942029	0.0606061	-0.272517	-0.186789	-0.220386	0	1	1		chr10	36176801	36177000	0.0181818	0.0509804	0.134731	0.15942	0.0327986	0.116549	0.141238	0	1	1		27th bin on 4kb upstream	1.89247	1.58464	1.73128	1.02916	1.01761	0.945756
					8th bin on gene	0.0100653	0.00847714	0.00932348	0.00955606	0.00907153	0.00877073	0.00919221		chr10	49616601	49616800	0.14966	0.0627615	0.0613497	0.316456	-0.0868984	-0.0883102	0.166796	0	1	1		chr10	42778401	42778600	0.179856	0.005	0.196911	0.315789	-0.174856	0.0170551	0.135933	0	1	1		28th bin on 4kb upstream	2.44209	1.97114	1.79916	0.878611	0.876243	0.771711
					9th bin on gene	0.0101135	0.00869497	0.00936955	0.00963255	0.00928844	0.0086705	0.00896167		chr10	49656601	49656800	0.00892857	0.00403226	0.021978	0.121622	-0.00489631	0.0130495	0.112693	0	1	1		chr10	43477801	43478000	0.00714286	0.0540098	0.0273973	0.127273	0.046867	0.0202544	0.12013	0	1	1		29th bin on 4kb upstream	2.46539	1.96872	1.78343	0.788771	0.806487	0.692273
					10th bin on gene	0.00959956	0.00863629	0.00942906	0.00950981	0.00892165	0.00822447	0.00840552		chr10	49988201	49988400	0.155556	0.122172	0.0666667	0.0123457	-0.0333836	-0.0888889	-0.14321	0	0.5	1		chr10	43936601	43936800	0.00995025	0.00609756	0	0.12381	-0.00385269	-0.00995025	0.113859	0	1	1		30th bin on 4kb upstream	2.2179	1.99024	1.68791	0.783226	0.746124	0.817168
					11th bin on gene	0.00982794	0.00909234	0.00948656	0.00959132	0.00924056	0.00825156	0.00892142		chr10	50015201	50015400	0.136364	0.015625	0.0393258	0.0320513	-0.120739	-0.0970378	-0.104312	0	1	1		chr10	47224401	47224600	0.0430108	0.032967	0.0207254	0.167832	-0.0100437	-0.0222854	0.124821	0	1	1		31st bin on 4kb upstream	1.9775	2.01646	1.74061	0.974052	0.670141	0.909148
					12th bin on gene	0.00959588	0.00833055	0.00917955	0.00950945	0.00898365	0.00812053	0.00890732		chr10	56586801	56587000	0.103226	0.0730594	0.00917431	0	-0.0301664	-0.0940515	-0.103226	0	1	1		chr10	48169001	48169200	0.189655	0.0772727	0.140187	0.0823529	-0.112382	-0.0494683	-0.107302	0	1	1		32nd bin on 4kb upstream	1.81565	2.01152	2.03658	1.07862	0.713849	0.944963
					13th bin on gene	0.0098491	0.00823723	0.00934641	0.0093846	0.0088048	0.00828877	0.00891138		chr10	58833601	58833800	0	0.0308989	0.0406504	0.109375	0.0308989	0.0406504	0.109375	0	0	1		chr10	48825001	48825200	0.246377	0.0212766	0.184615	0.135922	-0.2251	-0.0617614	-0.110454	0	1	1		33rd bin on 4kb upstream	1.69031	2.04956	1.88132	0.977759	0.820258	0.938894
					14th bin on gene	0.00936824	0.00813154	0.008885	0.00891905	0.008776	0.00803424	0.00856692		chr10	61130201	61130400	0.157143	0.057971	0.164557	0.0406977	-0.0991718	0.0074141	-0.116445	0.333333	1	1		chr10	49067401	49067600	0.315789	0.071599	0.0391061	0.0757576	-0.24419	-0.276683	-0.240032	0	1	1		34th bin on 4kb upstream	1.85711	2.00494	1.83141	0.788687	0.798685	0.888901
					15th bin on gene	0.00933202	0.0080502	0.00883118	0.0087995	0.00845007	0.0078827	0.00845449		chr10	65097001	65097200	0.185484	0.0792952	0.0184502	0.00892857	-0.106189	-0.167034	-0.176555	0	1	0		chr10	49800601	49800800	0.104938	0.00712589	0.0154639	0	-0.0978124	-0.0894744	-0.104938	0	1	1		35th bin on 4kb upstream	2.32665	2.08753	1.94376	0.731854	0.673469	0.810471
					16th bin on gene	0.00931952	0.00821906	0.0090433	0.00911284	0.00830035	0.00772912	0.00823496		chr10	67185801	67186000	0.122642	0.00549451	0.046875	0	-0.117147	-0.0757665	-0.122642	0	0	1		chr10	49988001	49988200	0.32	0.0714286	0.125	0.175	-0.248571	-0.195	-0.145	0	1	1		36th bin on 4kb upstream	2.10789	1.956	1.88375	0.743044	0.679534	0.794268
					17th bin on gene	0.00910908	0.00777638	0.0085637	0.00857553	0.00820232	0.00784342	0.00841797		chr10	69828401	69828600	0.311111	0.221154	0.293103	0.119048	-0.0899573	-0.0180077	-0.192063	0	0	0		chr10	51455401	51455600	0.115942	0.11194	0.0864198	0.232143	-0.00400173	-0.0295223	0.116201	0	1	1		37th bin on 4kb upstream	2.2148	2.15571	1.99992	0.737561	0.737427	0.807224
					18th bin on gene	0.00954698	0.00833065	0.00854228	0.00841987	0.0085517	0.00812622	0.00888144		chr10	70096601	70096800	0.130435	0.0428571	0.02	0.0119048	-0.0875776	-0.110435	-0.11853	0	0	1		chr10	51902801	51903000	0	0.0416667	0.0578035	0.1	0.0416667	0.0578035	0.1	0	1	1		38th bin on 4kb upstream	2.32837	2.03376	1.88146	0.783522	0.702713	0.717119
					19th bin on gene	0.0101304	0.00859456	0.0085561	0.00873285	0.00897771	0.00894565	0.00938692		chr10	71013801	71014000	0.229358	0.048951	0.0641026	0.0555556	-0.180407	-0.165255	-0.173802	0	1	1		chr10	53351401	53351600	0.145455	0.0348432	0.009375	0	-0.110611	-0.13608	-0.145455	0	1	1		39th bin on 4kb upstream	2.5053	1.94837	1.65074	0.778061	0.748401	0.70851
					20th bin on gene	0.012632	0.0107492	0.0100815	0.0104831	0.0120659	0.0106625	0.0123998		chr10	73770401	73770600	0	0.0291262	0	0.125	0.0291262	0	0.125	0	1	0		chr10	54815601	54815800	0.266272	0.0350877	0.103734	0.0857143	-0.231184	-0.162538	-0.180558	0	1	1		40th bin on 4kb upstream	2.5441	2.09068	1.65774	0.849435	0.746896	0.804952
					1st bin on downstream	0.019221	0.0172818	0.0153703	0.0161007	0.0187028	0.0167559	0.0198744		chr10	78299801	78300000	0.17	0.14	0.00714286	0.048	-0.03	-0.162857	-0.122	0	1	1		chr10	57284601	57284800	0.0148148	0.0216216	0.0366972	0.149425	0.00680681	0.0218824	0.13461	0	1	1		41st bin on 4kb upstream	2.4556	2.01996	1.86572	1.04189	0.839979	1.09517
					2nd bin on downstream	0.0235685	0.0214429	0.0183476	0.0179621	0.0232526	0.0205117	0.0246703		chr10	80994001	80994200	0.162602	0.0555556	0.300813	0.00645161	-0.107046	0.138211	-0.15615	0	0	1		chr10	57395001	57395200	0.191176	0.2	0.216912	0.352273	0.00882353	0.0257353	0.161096	0	1	1		42nd bin on 4kb upstream	2.29343	2.03038	1.84555	1.06729	0.832232	1.07118
					3rd bin on downstream	0.0268955	0.0245087	0.0201226	0.0208262	0.0260224	0.0232836	0.029012		chr10	82061001	82061200	0.177419	0.230088	0.291667	0.0495049	0.0526691	0.114247	-0.127914	0	1	1		chr10	61509801	61510000	0.125	0.00724638	0.0169492	0	-0.117754	-0.108051	-0.125	0	0	1		43rd bin on 4kb upstream	2.21178	2.20701	1.81516	1.00137	0.866314	0.921175
					4th bin on downstream	0.0288272	0.0265729	0.0209315	0.023123	0.0277691	0.0249394	0.0307594		chr10	83271401	83271600	0.150538	0.0318725	0.0540541	0.04	-0.118665	-0.0964836	-0.110538	0.5	1	1		chr10	64307801	64308000	0.0232558	0.0504587	0.0335196	0.125	0.0272029	0.0102637	0.101744	0	1	1		44th bin on 4kb upstream	2.09325	2.0294	2.10626	0.946484	0.752164	0.919006
					5th bin on downstream	0.028978	0.0265449	0.021925	0.0232123	0.0276382	0.0253965	0.0305383		chr10	83343401	83343600	0	0.0578035	0.171875	0.161765	0.0578035	0.171875	0.161765	0	0	1		chr10	64810801	64811000	0.0294118	0.0394737	0.0636943	0.138462	0.0100619	0.0342825	0.10905	0	0	1		45th bin on 4kb upstream	2.22525	1.87112	2.13346	0.906235	0.69021	0.821481
					6th bin on downstream	0.0285946	0.0252989	0.0224688	0.0236246	0.0274615	0.024541	0.0298686		chr10	84989601	84989800	0.159091	0.0571429	0.012987	0.00819672	-0.101948	-0.146104	-0.150894	0	1	0		chr10	66455201	66455400	0.00621118	0.0070922	0.0284698	0.122449	0.000881018	0.0222586	0.116238	0	1	1		46th bin on 4kb upstream	1.86606	1.74108	2.03551	0.790608	0.696992	0.621979
					7th bin on downstream	0.0278074	0.0250906	0.0220231	0.0232564	0.026762	0.0244483	0.0286998		chr10	90142801	90143000	0.0505051	0.0138889	0.00892857	0.161765	-0.0366162	-0.0415765	0.11126	0	1	1		chr10	67937401	67937600	0.367816	0.166667	0.0845771	0.214286	-0.201149	-0.283239	-0.15353	0	1	1		47th bin on 4kb upstream	1.72246	1.91774	1.66368	0.919111	0.838514	0.598888
					8th bin on downstream	0.0269105	0.0251506	0.0220118	0.0229066	0.0260609	0.0243919	0.0279055		chr10	90329001	90329200	0.0130719	0.012987	0.0166667	0.123711	-8.49e-05	0.00359477	0.110639	0	1	1		chr10	69366201	69366400	0.024	0.00666667	0	0.140625	-0.0173333	-0.024	0.116625	0	1	1		48th bin on 4kb upstream	1.67883	2.04061	1.74338	0.977743	0.871855	0.68109
					9th bin on downstream	0.0267207	0.0239966	0.0222713	0.0227998	0.0256594	0.0230043	0.0274159		chr10	90474001	90474200	0.244681	0.177914	0.246377	0.0550459	-0.0667667	0.00169596	-0.189635	0	1	1		chr10	70658001	70658200	0.133333	0.0769231	0.0960699	0.0140845	-0.0564103	-0.0372635	-0.119249	0	0	0		49th bin on 4kb upstream	1.97085	1.80036	1.87748	0.774007	0.796902	0.753537
					10th bin on downstream	0.0258067	0.0234725	0.0217329	0.0218963	0.0247973	0.0223634	0.0261901		chr10	91344201	91344400	0.210526	0.0776699	0.0882353	0.0454545	-0.132856	-0.122291	-0.165072	0	1	1		chr10	71156001	71156200	0.191304	0.0568182	0.266129	0.0289855	-0.134486	0.0748247	-0.162319	0	1	1		50th bin on 4kb upstream	2.00607	1.70367	1.99804	0.70801	0.693664	0.690646
					11th bin on downstream	0.0247719	0.0229257	0.0202115	0.021093	0.0238741	0.0218436	0.0255912		chr10	95705201	95705400	0.238636	0.0177778	0.0895522	0.075	-0.220859	-0.149084	-0.163636	0	1	1		chr10	72913601	72913800	0.0152284	0.0176991	0.016129	0.134831	0.00247069	0.000900606	0.119603	0	1	1		51st bin on 4kb upstream	1.84246	1.60328	2.09351	0.785024	0.655925	0.72225
					12th bin on downstream	0.024015	0.0226073	0.020109	0.0215748	0.023182	0.0212952	0.0249887		chr10	98596601	98596800	0.347222	0.04	0	0.023622	-0.307222	-0.347222	-0.3236	0	1	1		chr10	73820401	73820600	0.108571	0.0441989	0.227513	0.397727	-0.0643725	0.118942	0.289156	0	1	1		52nd bin on 4kb upstream	1.67386	1.61351	1.8194	0.829154	0.668449	0.825811
					13th bin on downstream	0.02372	0.0215994	0.020157	0.0207905	0.0224598	0.0208293	0.0240824		chr10	100900001	100900200	0.0333333	0.0125	0.0213904	0.189873	-0.0208333	-0.011943	0.15654	0	0	1		chr10	76544801	76545000	0.129412	0.0551181	0.105042	0.025	-0.0742937	-0.0243697	-0.104412	0	1	0.5		53rd bin on 4kb upstream	1.69046	1.81084	1.63099	0.858648	0.684488	0.906385
					14th bin on downstream	0.0231085	0.020749	0.0197746	0.0208692	0.0220803	0.0198557	0.0235924		chr10	102850401	102850600	0.210084	0.0148515	0.0229885	0.0674157	-0.195233	-0.187096	-0.142668	0	0	1		chr10	78299801	78300000	0.166667	0.106383	0.0582011	0.0307692	-0.0602837	-0.108466	-0.135897	0	1	1		54th bin on 4kb upstream	1.8607	1.95014	1.66802	0.777944	0.700668	0.79269
					15th bin on downstream	0.0228895	0.0209801	0.02027	0.0211463	0.021802	0.0199573	0.023249		chr10	105640601	105640800	0.264706	0.0473934	0.03125	0.121212	-0.217313	-0.233456	-0.143494	0	1	0		chr10	80677001	80677200	0.198276	0.0745342	0.168539	0.0454545	-0.123742	-0.0297365	-0.152821	0	1	1		55th bin on 4kb upstream	2.04422	2.01809	1.74091	0.977754	0.75235	0.843262
					16th bin on downstream	0.0227092	0.0208592	0.0198766	0.0208563	0.0220657	0.0199553	0.023038		chr10	105643001	105643200	0.138614	0.0344828	0.0485437	0.0243902	-0.104131	-0.0900702	-0.114224	0	0	1		chr10	82454401	82454600	0.185185	0.265823	0.0257511	0.0315789	0.0806376	-0.159434	-0.153606	0	0	1		56th bin on 4kb upstream	1.98255	1.81018	1.87122	1.10047	0.780393	0.880212
					17th bin on downstream	0.0220895	0.020346	0.020149	0.0200357	0.0214461	0.019477	0.022314		chr10	106960801	106961000	0.322835	0.115385	0.0779221	0.172414	-0.20745	-0.244913	-0.150421	0	1	0		chr10	83429801	83430000	0.247059	0.0561798	0.121951	0.038961	-0.190879	-0.125108	-0.208098	0	1	1		57th bin on 4kb upstream	1.69221	1.77893	1.88058	0.977653	0.853508	0.955415
					18th bin on downstream	0.0216709	0.0192275	0.0195195	0.0197746	0.0209166	0.0189186	0.0218345		chr10	109503801	109504000	0.297297	0.00862069	0.175	0.184211	-0.288677	-0.122297	-0.113087	0	1	1		chr10	85391401	85391600	0.128571	0.0130208	0	0.0103093	-0.115551	-0.128571	-0.118262	0.5	0	1		58th bin on 4kb upstream	1.49359	1.62124	1.6624	0.887925	0.87194	0.914032
					19th bin on downstream	0.0216196	0.019613	0.0192856	0.0197465	0.020352	0.0187757	0.0212088		chr10	112131601	112131800	0.321429	0.00977995	0.0125	0.142857	-0.311649	-0.308929	-0.178571	0	1	1		chr10	85393801	85394000	0.204082	0.025	0.285714	0.515789	-0.179082	0.0816327	0.311708	0	0	0		59th bin on 4kb upstream	1.59023	1.45226	1.53833	0.913499	0.801851	0.834206
					20th bin on downstream	0.0215645	0.0198013	0.0191618	0.0187474	0.0205367	0.0190255	0.0214601		chr10	112669201	112669400	0.107317	0	0.00471698	0.00680272	-0.107317	-0.1026	-0.100514	0	1	1		chr10	86366601	86366800	0.134503	0.0102564	0.020202	0	-0.124247	-0.114301	-0.134503	0	1	1		60th bin on 4kb upstream	2.05925	1.48415	1.68781	0.82357	0.923466	0.791934
														chr10	112677401	112677600	0.205298	0.0860927	0.017341	0.0381679	-0.119205	-0.187957	-0.16713	0	1	1		chr10	88695201	88695400	0.177632	0.0640394	0.134897	0.0531915	-0.113592	-0.0427342	-0.12444	0	0	0		61st bin on 4kb upstream	2.09612	1.57761	1.83082	0.742938	0.860436	0.721949
														chr10	116834801	116835000	0.0145985	0.0623229	0.0531915	0.143836	0.0477244	0.0385929	0.129237	0	1	1		chr10	89271601	89271800	0.213333	0	0.0222222	0	-0.213333	-0.191111	-0.213333	0	1	1		62nd bin on 4kb upstream	1.83897	1.73067	1.87577	0.880577	0.714263	0.692695
														chr10	117265801	117266000	0.147368	0.0352113	0.01875	0	-0.112157	-0.128618	-0.147368	0	1	1		chr10	90143001	90143200	0.0367347	0.178947	0.1	0.16129	0.142213	0.0632653	0.124556	0	1	1		63rd bin on 4kb upstream	1.66538	1.60457	1.82957	0.966966	0.633043	0.661065
														chr10	120306801	120307000	0.119497	0.0444444	0.0243902	0.0153846	-0.0750524	-0.0951066	-0.104112	0	0	1		chr10	90466801	90467000	0.159236	0.0877193	0.178571	0.301075	-0.0715164	0.0193358	0.14184	0	1	1		64th bin on 4kb upstream	1.72728	1.4858	1.58826	1.04038	0.842418	0.866422
														chr10	128494001	128494200	0.0944444	0.0205479	0.03	0.213333	-0.0738965	-0.0644444	0.118889	0	0	0		chr10	90503801	90504000	0.109091	0.0675991	0.100264	0.276923	-0.0414918	-0.00882706	0.167832	0	1	1		65th bin on 4kb upstream	1.70059	1.45415	1.51893	1.06414	0.988202	0.921968
														chr10	133266201	133266400	0.0206186	0.0152439	0.0296053	0.137363	-0.00537465	0.00898671	0.116744	0.333333	1	1		chr10	92815001	92815200	0.139535	0.0390071	0.134228	0.0266667	-0.100528	-0.0053067	-0.112868	0	1	1		66th bin on 4kb upstream	1.63359	1.63186	1.67585	0.994193	0.933364	0.826637
														chr10	135524401	135524600	0.106952	0	0.0277778	0	-0.106952	-0.0791741	-0.106952	0	0	1		chr10	95481401	95481600	0.0149254	0.0176991	0	0.204819	0.00277374	-0.0149254	0.189894	0	1	1		67th bin on 4kb upstream	1.73204	1.76348	1.89748	0.944708	0.870577	0.894358
														chr10	136607601	136607800	0.125	0.15	0.208955	0.358025	0.025	0.0839552	0.233025	0	1	1		chr10	95553401	95553600	0	0.0107527	0.0555556	0.19	0.0107527	0.0555556	0.19	0	1	1		68th bin on 4kb upstream	1.69864	1.67857	1.93428	0.820091	0.893196	0.802927
														chr10	138995601	138995800	0.0204082	0.0730159	0.0142857	0.129412	0.0526077	-0.00612245	0.109004	0	1	0		chr10	95845601	95845800	0.194444	0.0309735	0.140449	0.0140845	-0.163471	-0.053995	-0.18036	0	1	1		69th bin on 4kb upstream	1.6385	1.51982	1.83843	0.785225	0.807633	0.641574
														chr10	139825601	139825800	0.103774	0	0.013245	0	-0.103774	-0.0905286	-0.103774	0	0	1		chr10	96944001	96944200	0.114458	0.0548303	0.0584416	0.0106383	-0.0596275	-0.0560163	-0.10382	0	1	1		70th bin on 4kb upstream	1.87889	1.61279	1.70776	0.785091	0.732039	0.640024
														chr10	142857201	142857400	0.106195	0.00722022	0.0931677	0	-0.0989745	-0.013027	-0.106195	0	1	1		chr10	100018201	100018400	0.210526	0.0428571	0.0706215	0	-0.167669	-0.139905	-0.210526	0	1	1		71st bin on 4kb upstream	1.94725	1.60101	1.6573	0.790703	0.794023	0.720788
														chr10	143032001	143032200	0.018018	0.0112994	0.0206186	0.121429	-0.00671858	0.00260054	0.103411	0	0	1		chr10	100716801	100717000	0.026178	0.0150754	0.0426829	0.135135	-0.0111026	0.0165049	0.108957	0	1	1		72nd bin on 4kb upstream	1.76879	1.70918	2.01605	0.862122	0.940197	0.785324
														chr10	144226001	144226200	0.177778	0.12037	0.0487805	0.00869565	-0.0574074	-0.128997	-0.169082	0	0	1		chr10	101043801	101044000	0.376344	0.171875	0.270642	0.214286	-0.204469	-0.105702	-0.162058	0	1	1		73rd bin on 4kb upstream	1.58877	1.63303	1.68864	0.975777	0.924259	0.838994
														chr10	144377401	144377600	0.123711	0.220085	0.275862	0.25	0.0963741	0.152151	0.126289	0	0	1		chr10	109076001	109076200	0.108696	0.0175953	0.026178	0	-0.0911003	-0.0825176	-0.108696	0	1	1		74th bin on 4kb upstream	1.77419	1.64698	1.56762	1.14639	0.899211	0.832107
														chr10	145200801	145201000	0	0.113846	0.0238095	0.196262	0.113846	0.0238095	0.196262	0	1	1		chr10	109090401	109090600	0.281407	0.351955	0.156069	0.0909091	0.0705483	-0.125338	-0.190498	0	1	1		75th bin on 4kb upstream	1.96273	1.69853	1.677	1.07116	0.927738	0.690414
														chr10	148626601	148626800	0	0.0337838	0.0252525	0.15748	0.0337838	0.0252525	0.15748	0	0	1		chr10	109245001	109245200	0.0918367	0.00657895	0.0294118	0.2	-0.0852578	-0.062425	0.108163	0	1	1		76th bin on 4kb upstream	1.89916	1.79572	1.84333	0.909993	0.941292	0.801147
														chr10	148773001	148773200	0.119048	0.038835	0.0363636	0	-0.0802127	-0.082684	-0.119048	0	1	1		chr10	110741401	110741600	0.192771	0.0508475	0.033557	0	-0.141924	-0.159214	-0.192771	0	1	1		77th bin on 4kb upstream	1.97587	1.89631	2.14272	0.917129	0.944721	1.01563
														chr1	438001	438200	0.205479	0.0826446	0.057971	0.0454545	-0.122835	-0.147508	-0.160025	0	1	1		chr10	112669201	112669400	0.117647	0.0176471	0.0083682	0	-0.1	-0.109279	-0.117647	0	1	1		78th bin on 4kb upstream	2.08475	1.84805	2.19923	0.874814	0.949256	1.09259
														chr1	614601	614800	0.0689655	0.172414	0.06	0.22449	0.103448	-0.00896552	0.155524	0	1	1		chr10	113216001	113216200	0.2	0.037415	0.0961538	0	-0.162585	-0.103846	-0.2	0	1	1		79th bin on 4kb upstream	1.8591	1.62839	2.0521	0.773962	0.869547	0.941228
														chr1	1204201	1204400	0.102564	0.0147059	0.0327869	0	-0.0878582	-0.0697772	-0.102564	0	1	1		chr10	113565401	113565600	0.116071	0.0797101	0.0319635	0	-0.0363613	-0.084108	-0.116071	0	1	1		80th bin on 4kb upstream	1.64835	1.39338	1.86101	0.88219	0.675004	0.782052
														chr1	4037601	4037800	0.175	0.0217391	0.00724638	0.0740741	-0.153261	-0.167754	-0.100926	0	0	1		chr10	114179201	114179400	0.522727	0.508287	0.601852	0.255639	-0.01444	0.0791246	-0.267088	0	0	1		81st bin on 4kb upstream	1.65657	1.50374	1.65137	0.933406	0.75486	0.826827
														chr1	7641201	7641400	0.10219	0.076555	0	0.227273	-0.0256348	-0.10219	0.125083	0	1	1		chr10	117560001	117560200	0.106557	0.0301205	0.0820513	0.276316	-0.0764369	-0.0245061	0.169758	0	1	1		82nd bin on 4kb upstream	1.69369	1.83903	1.83782	1.00702	1.00306	0.973486
														chr1	8620001	8620200	0.013245	0.146341	0.103659	0.116279	0.133096	0.0904135	0.103034	0	1	1		chr10	117833001	117833200	0.0233918	0.00344828	0.0181347	0.129032	-0.0199435	-0.0052571	0.10564	0	1	1		83rd bin on 4kb upstream	1.77566	1.95463	2.02311	1.06216	0.973613	0.991643
														chr1	11342201	11342400	0.37037	0.37963	0.153846	0.160305	0.00925926	-0.216524	-0.210065	0	1	1		chr10	118269201	118269400	0.239669	0.0628272	0.08867	0.0153846	-0.176842	-0.150999	-0.224285	0	1	1		84th bin on 4kb upstream	1.94963	1.88194	1.88967	0.994148	0.828747	1.04305
														chr1	12454001	12454200	0.0204082	0.019802	0.0176471	0.141791	-0.000606183	-0.0027611	0.121383	0	1	1		chr10	119186601	119186800	0.0470588	0.0321285	0.0174825	0.235955	-0.0149303	-0.0295763	0.188896	0	0	0		85th bin on 4kb upstream	2.07964	1.84051	1.55551	0.939074	0.796675	1.12864
														chr1	12543401	12543600	0.323077	0.23301	0.0360825	0.12963	-0.0900672	-0.286994	-0.193447	0	1	1		chr10	119422601	119422800	0.145631	0	0.240223	0.272727	-0.145631	0.0945924	0.127096	0	1	0		86th bin on 4kb upstream	2.02934	1.9643	1.78865	0.948299	0.88547	1.11693
														chr1	13280201	13280400	0	0	0.0412371	0.130435	0	0.0412371	0.130435	0	0	1		chr10	119476401	119476600	0.0646766	0.0418605	0.0778589	0.205882	-0.0228162	0.0131823	0.141206	0	1	1		87th bin on 4kb upstream	2.15127	2.01924	1.92701	0.889617	0.880278	1.15298
														chr1	14092801	14093000	0	0.00813008	0	0.136364	0.00813008	0	0.136364	0	1	1		chr10	119862001	119862200	0	0.0201149	0.0671937	0.114754	0.0201149	0.0671937	0.114754	0	1	1		88th bin on 4kb upstream	2.14972	1.85581	2.00041	0.876757	0.841075	1.13297
														chr1	15204001	15204200	0	0.0103093	0.0338983	0.118644	0.0103093	0.0338983	0.118644	0	1	1		chr10	120575401	120575600	0.161017	0.0285714	0.00813008	0.025	-0.132446	-0.152887	-0.136017	0	0	0		89th bin on 4kb upstream	2.27527	1.97019	2.00714	0.910021	0.789458	1.01421
														chr1	15581001	15581200	0.149254	0.100719	0.0408163	0	-0.0485343	-0.108437	-0.149254	0	1	1		chr10	122347001	122347200	0	0.150685	0.0621762	0.353659	0.150685	0.0621762	0.353659	0	1	0		90th bin on 4kb upstream	2.37389	2.16056	2.09129	0.92101	0.86887	1.00591
														chr1	16145801	16146000	0.236264	0.0929487	0.25641	0.0308642	-0.143315	0.0201465	-0.2054	0	1	1		chr10	124285201	124285400	0.0298507	0.0387597	0.032491	0.181818	0.00890894	0.00264023	0.151967	0	1	1		91st bin on 4kb upstream	2.4322	2.35702	1.86199	0.930017	0.825091	1.05218
														chr1	18086201	18086400	0	0.0114943	0.0319149	0.107527	0.0114943	0.0319149	0.107527	0	1	1		chr10	127626601	127626800	0.256667	0.0333333	0.090604	0	-0.223333	-0.166063	-0.256667	0	1	1		92nd bin on 4kb upstream	2.69085	2.64484	1.71425	1.09138	0.827258	0.978679
														chr1	18778201	18778400	0.0457516	0.190184	0.132231	0.247619	0.144432	0.0864798	0.201867	0	1	1		chr10	129812401	129812600	0.164384	0.0402299	0.0501931	0.0405405	-0.124154	-0.114191	-0.123843	0	1	1		93rd bin on 4kb upstream	2.44541	2.38319	1.82286	1.19596	0.959912	0.873222
														chr1	20590001	20590200	0.112676	0	0.0185185	0	-0.112676	-0.0941575	-0.112676	0	0	1		chr10	130780601	130780800	0.220859	0.3125	0.237654	0.321101	0.0916411	0.0167954	0.100242	0	1	1		94th bin on 4kb upstream	2.30834	2.2877	1.80441	1.21805	1.02268	0.899101
														chr1	26576001	26576200	0.57732	0.19708	0.0714286	0.181818	-0.380239	-0.505891	-0.395501	0	0	1		chr10	133390801	133391000	0.056338	0.0643275	0.140288	0.162791	0.00798946	0.0839497	0.106453	0	1	1		95th bin on 4kb upstream	2.56556	2.42194	1.80788	1.23092	0.929677	0.906273
														chr1	26576201	26576400	0.186667	0.0833333	0.0297619	0.0804598	-0.103333	-0.156905	-0.106207	0	1	1		chr10	135044801	135045000	0.528302	0.266667	0.310526	0.147059	-0.261635	-0.217776	-0.381243	0	1	1		96th bin on 4kb upstream	2.81428	2.6306	2.06288	1.0897	1.01015	0.964232
														chr1	26577601	26577800	0.0140845	0.00740741	0.0625	0.126126	-0.0066771	0.0484155	0.112042	0	1	1		chr10	135444601	135444800	0.123288	0.0522648	0.00980392	0.0126582	-0.0710229	-0.113484	-0.110629	0	1	1		97th bin on 4kb upstream	2.89638	2.36474	2.03359	1.38161	1.14883	0.947694
														chr1	28682801	28683000	0.186916	0.0792952	0.125628	0.0748299	-0.107621	-0.0612877	-0.112086	0	1	1		chr10	135874801	135875000	0.189189	0.0703704	0.0183486	0.0724638	-0.118819	-0.170841	-0.116725	0	1	1		98th bin on 4kb upstream	2.68116	2.12886	1.90853	1.20379	1.09157	0.911974
														chr1	28683201	28683400	0.2125	0.157635	0.135802	0.0052356	-0.0548645	-0.0766975	-0.207264	0	1	1		chr10	136651401	136651600	0.151899	0.0823529	0.132653	0.0238095	-0.0695458	-0.0192457	-0.128089	0	1	1		99th bin on 4kb upstream	2.27017	1.8817	2.06155	1.10443	1.06813	0.926765
														chr1	30171201	30171400	0.134752	0.0824742	0.0243902	0	-0.0522775	-0.110362	-0.134752	0	1	1		chr10	137018601	137018800	0.0119048	0.175	0.0705882	0.181818	0.163095	0.0586835	0.169913	0	1	1		100th bin on 4kb upstream	1.99429	1.82408	1.92456	1.00348	1.08862	1.02559
														chr1	30314601	30314800	0.181818	0	0.0540541	0.0581395	-0.181818	-0.127764	-0.123679	0	1	1		chr10	139772401	139772600	0.171429	0.0593607	0.103659	0.0227273	-0.112068	-0.06777	-0.148701	0	1	1		101st bin on 4kb upstream	2.20988	2.09825	1.89346	0.926499	1.15626	0.911165
														chr1	32902401	32902600	0.321101	0.195652	0.215909	0.0111111	-0.125449	-0.105192	-0.30999	0	1	1		chr10	139777201	139777400	0	0.00874636	0.0255319	0.131868	0.00874636	0.0255319	0.131868	0	1	1		102nd bin on 4kb upstream	2.35867	2.09504	2.08132	0.963252	0.986379	0.92134
														chr1	33123801	33124000	0.0188679	0.0673759	0.0522876	0.141026	0.048508	0.0334197	0.122158	0	1	1		chr10	139818601	139818800	0.138554	0.0278884	0.0230769	0.0153846	-0.110666	-0.115477	-0.12317	0	1	1		103rd bin on 4kb upstream	2.21839	1.989	1.96989	1.09891	0.908518	0.961261
														chr1	33195801	33196000	0.259259	0.0410256	0.0151515	0.0898876	-0.218234	-0.244108	-0.169372	0	1	1		chr10	139990801	139991000	0.0140845	0.0206186	0.0521327	0.164557	0.00653405	0.0380482	0.150472	0.25	1	1		104th bin on 4kb upstream	2.27329	2.01264	2.08256	1.05665	0.900412	1.10552
														chr1	33526601	33526800	0.150327	0.0876494	0.00735294	0	-0.0626774	-0.142974	-0.150327	0	1	1		chr10	140871201	140871400	0.0625	0.00518135	0.0619048	0.236111	-0.0573187	-0.000595238	0.173611	0.125	1	1		105th bin on 4kb upstream	2.33823	2.00741	2.26222	1.05285	0.91483	1.19501
														chr1	34127401	34127600	0	0.0171674	0.0526316	0.119718	0.0171674	0.0526316	0.119718	0	1	1		chr10	141009201	141009400	0.258993	0.0915033	0.186969	0.101124	-0.16749	-0.072024	-0.157869	0	1	1		106th bin on 4kb upstream	2.45335	1.95997	2.22431	1.22709	0.938899	1.06267
														chr1	34474201	34474400	0.172043	0.0208333	0.04	0.0710059	-0.15121	-0.132043	-0.101037	0	1	1		chr10	141027001	141027200	0.192857	0.182243	0.147505	0.0583942	-0.0106142	-0.0453517	-0.134463	0	1	1		107th bin on 4kb upstream	2.35498	1.94534	1.90986	1.15939	0.843003	0.879196
														chr1	34736601	34736800	0.164062	0.0254777	0	0.0214286	-0.138585	-0.164062	-0.142634	0	1	1		chr10	141575201	141575400	0.0581395	0.0140845	0.091954	0.211268	-0.044055	0.0338145	0.153128	0	1	1		108th bin on 4kb upstream	2.39356	1.99777	1.97534	0.977854	0.831671	0.724411
														chr1	36137201	36137400	0.0716612	0.125523	0.128049	0.230263	0.0538618	0.0563875	0.158602	0	1	1		chr10	141575401	141575600	0.00787402	0.00588235	0.0920245	0.153846	-0.00199166	0.0841505	0.145972	0	1	0		109th bin on 4kb upstream	2.26848	1.96929	2.15741	0.908161	0.901301	0.769121
														chr1	37519401	37519600	0.1625	0.0398551	0.183962	0.00649351	-0.122645	0.0214623	-0.156006	0.5	1	1		chr10	141974201	141974400	0.0326087	0.125	0.0166113	0.177215	0.0923913	-0.0159974	0.144606	0	1	1		110th bin on 4kb upstream	2.61741	2.48226	1.99432	0.876813	0.952327	0.992437
														chr1	38742601	38742800	0.176923	0.25641	0.208955	0.0449438	0.0794872	0.0320321	-0.131979	0	1	1		chr10	142242001	142242200	0.176471	0.0533333	0.0625	0.0243902	-0.123137	-0.113971	-0.15208	0	1	1		111th bin on 4kb upstream	2.46875	2.5458	1.87674	0.852763	0.856634	1.04983
														chr1	38843601	38843800	0.20625	0.0134228	0.123894	0.0803571	-0.192827	-0.0823562	-0.125893	0	1	1		chr10	143029001	143029200	0.118644	0.057377	0.0315315	0	-0.061267	-0.0871125	-0.118644	0	1	1		112th bin on 4kb upstream	2.14646	2.41806	1.85185	0.768345	0.763996	0.891888
														chr1	39061601	39061800	0.2	0.0890411	0.09375	0.0515464	-0.110959	-0.10625	-0.148454	0	1	1		chr10	143206801	143207000	0	0.0986842	0.0726257	0.102273	0.0986842	0.0726257	0.102273	0	1	1		113th bin on 4kb upstream	2.25183	2.38971	1.93483	0.625318	0.672191	0.832648
														chr1	39335001	39335200	0.168317	0.138756	0	0.0319149	-0.0295609	-0.168317	-0.136402	0	1	1		chr10	144377601	144377800	0.0387324	0.138889	0.0693069	0.160584	0.100156	0.0305745	0.121852	0	0	1		114th bin on 4kb upstream	2.3188	2.22309	1.96403	0.854706	0.79366	0.837668
														chr1	40012601	40012800	0	0	0	0.25	0	0	0.25	0	1	1		chr10	144771801	144772000	0	0.0487805	0.0243902	0.103896	0.0487805	0.0243902	0.103896	0	0	1		115th bin on 4kb upstream	2.62076	2.56994	1.97136	1.12803	0.923723	0.920997
														chr1	40568201	40568400	0	0	0	0.130719	0	0	0.130719	0	1	1		chr10	144962001	144962200	0.123077	0.134454	0.15625	0	0.0113769	0.0331731	-0.123077	0	0	1		116th bin on 4kb upstream	2.83262	2.42489	2.76778	1.11897	0.932374	0.929219
														chr1	42564601	42564800	0.147059	0.128788	0.0854701	0.0144928	-0.0182709	-0.0615887	-0.132566	0	1	1		chr10	145994401	145994600	0.175824	0.135135	0.0659341	0.30303	-0.040689	-0.10989	0.127206	0	1	1		117th bin on 4kb upstream	2.59887	2.26965	2.87679	0.876824	0.957736	0.895461
														chr1	42938601	42938800	0.00961539	0.133333	0.0131579	0.287037	0.123718	0.00354251	0.277422	0	1	1		chr10	146108401	146108600	0.152941	0.0394737	0.0558659	0.00909091	-0.113467	-0.0970753	-0.14385	0	1	1		118th bin on 4kb upstream	2.46714	2.21168	2.8084	0.732005	0.90978	0.927202
														chr1	44852401	44852600	0.202247	0.237705	0.184049	0.0694444	0.0354577	-0.0181981	-0.132803	0	1	1		chr10	147139401	147139600	0.0504202	0.0543478	0.0918033	0.16	0.00392766	0.0413831	0.10958	0.25	1	1		119th bin on 4kb upstream	2.22327	2.27054	2.16923	0.945021	0.863648	0.907393
														chr1	46010601	46010800	0.37963	0.205128	0.230769	0.267442	-0.174501	-0.14886	-0.112188	0	1	1		chr10	147470601	147470800	0.174419	0.0307692	0.0735931	0	-0.143649	-0.100826	-0.174419	0	1	1		120th bin on 4kb upstream	2.49212	2.22016	1.89256	1.06424	0.836807	0.846447
														chr1	46664401	46664600	0.148148	0.0239651	0.076555	0	-0.124183	-0.0715931	-0.148148	0	0	1		chr10	147623001	147623200	0.256637	0.181435	0.149171	0.121495	-0.0752026	-0.107466	-0.135142	0	1	1		121st bin on 4kb upstream	2.68405	2.305	1.77977	0.932072	0.843721	0.825493
														chr1	46955201	46955400	0.0245399	0.0582524	0.0243902	0.129412	0.0337126	-0.000149633	0.104872	0	1	1		chr10	148141801	148142000	0.275641	0.190789	0.126214	0.0982143	-0.0848516	-0.149427	-0.177427	0	1	1		122nd bin on 4kb upstream	2.85119	2.32503	1.80926	0.97968	0.823222	0.850814
														chr1	51635201	51635400	0.0075188	0.0987654	0.08	0.197531	0.0912466	0.0724812	0.190012	0	1	1		chr10	148959801	148960000	0.167513	0.0608974	0.00740741	0	-0.106615	-0.160105	-0.167513	0	1	1		123rd bin on 4kb upstream	2.67935	2.24322	1.78741	1.05133	0.752421	0.906835
														chr1	61567601	61567800	0.247253	0.19375	0.105769	0.0729167	-0.0535027	-0.141484	-0.174336	0	1	1		chr1	282001	282200	0.0238095	0.0150995	0.02	0.186667	-0.00871	-0.00380952	0.162857	0	1	1		124th bin on 4kb upstream	2.6506	2.23272	1.86189	1.07342	0.880233	1.0333
														chr1	63498201	63498400	0.0359712	0.135484	0.0833333	0.150289	0.0995126	0.0473621	0.114318	0	1	1		chr1	443201	443400	0.0521739	0.0946372	0.00625	0.22449	0.0424633	-0.0459239	0.172316	0	1	1		125th bin on 4kb upstream	2.68916	2.39269	1.85408	0.989011	0.865557	0.879299
														chr1	69301401	69301600	0.00465116	0.0480769	0	0.136842	0.0434258	-0.00465116	0.132191	0	0	0		chr1	1754401	1754600	0.115044	0.0337553	0.163743	0.275862	-0.081289	0.0486984	0.160818	0	0	1		126th bin on 4kb upstream	2.70928	2.27942	2.09833	1.00696	0.825379	0.882762
														chr1	80693601	80693800	0.125	0.0209424	0.0434783	0	-0.104058	-0.0815217	-0.125	0	1	1		chr1	2009801	2010000	0.155556	0.0353982	0	0.0103093	-0.120157	-0.155556	-0.145246	0	0	1		127th bin on 4kb upstream	2.62905	2.15364	1.80371	1.32649	1.01134	1.33797
														chr1	105666601	105666800	0.231343	0.021097	0.0294118	0.626506	-0.210246	-0.201932	0.395163	0.5	1	1		chr1	2016401	2016600	0.101449	0.0384615	0.0223464	0	-0.0629877	-0.0791029	-0.101449	0	1	1		128th bin on 4kb upstream	2.78274	2.03286	1.76747	1.50846	0.846766	0.883253
														chr1	119510601	119510800	0	0.00512821	0	0.114754	0.00512821	0	0.114754	0.25	1	1		chr1	3413201	3413400	0.0686275	0.0884956	0.0962343	0.270833	0.0198681	0.0276069	0.202206	0	1	1		129th bin on 4kb upstream	2.64064	2.22578	1.85778	1.2716	0.96274	0.936296
														chr1	120728401	120728600	0.449438	0.144231	0.042735	0.0361446	-0.305207	-0.406703	-0.413294	0	0	1		chr1	4300201	4300400	0.266667	0.242553	0.0931677	0.0813953	-0.0241135	-0.173499	-0.185271	0	0	1		130th bin on 4kb upstream	2.4553	2.24299	1.81819	0.808873	0.884949	0.779081
														chr1	121875801	121876000	0.0167598	0.0202703	0.0537634	0.153846	0.00351049	0.0370037	0.137086	0	0	1		chr1	4417801	4418000	0.164557	0	0.00625	0.0609756	-0.164557	-0.158307	-0.103581	0	1	1		131st bin on 4kb upstream	2.18133	2.13135	2.15933	1.26935	1.1707	1.02714
														chr1	124909001	124909200	0.132353	0.0568182	0.0266667	0.0294118	-0.0755348	-0.105686	-0.102941	0.111111	1	1		chr1	4420801	4421000	0.125	0.00943396	0.0226415	0.017094	-0.115566	-0.102358	-0.107906	0	1	1		132nd bin on 4kb upstream	2.1477	2.20767	2.11301	1.55187	1.5408	1.41128
														chr1	128963201	128963400	0	0.00990099	0.0322581	0.172043	0.00990099	0.0322581	0.172043	0	0	1		chr1	5252201	5252400	0	0.0818713	0.035461	0.122449	0.0818713	0.035461	0.122449	0	1	1		133rd bin on 4kb upstream	2.34165	2.15609	1.97051	1.3906	1.55654	1.36548
														chr1	131004601	131004800	0.134146	0.0947368	0.0818713	0.0246914	-0.0394095	-0.052275	-0.109455	0.166667	1	1		chr1	5325401	5325600	0.40625	0	0.0168067	0.0421053	-0.40625	-0.389443	-0.364145	0	1	1		134th bin on 4kb upstream	2.28836	2.12759	1.74751	1.04376	1.07629	0.910235
														chr1	141362001	141362200	0.303922	0.165094	0.0591398	0.112676	-0.138827	-0.244782	-0.191246	0	1	1		chr1	5800801	5801000	0.219355	0.100386	0.0431655	0.0990991	-0.118969	-0.176189	-0.120256	0	1	1		135th bin on 4kb upstream	2.09778	2.20026	1.62745	1.07289	1.02432	1.00129
														chr1	141509001	141509200	0.241667	0.0848485	0.0561798	0.109375	-0.156818	-0.185487	-0.132292	0.333333	0	1		chr1	6326001	6326200	0.18239	0.0322581	0.00689655	0.0444444	-0.150132	-0.175493	-0.137945	0	1	1		136th bin on 4kb upstream	2.24824	2.25911	1.68189	1.10597	0.992606	0.934089
														chr1	143725801	143726000	0.0441176	0.133929	0.129032	0.154762	0.0898109	0.0849146	0.110644	0	1	1		chr1	6337401	6337600	0.240964	0.0365854	0.109091	0.1	-0.204378	-0.131873	-0.140964	0	1	1		137th bin on 4kb upstream	2.59563	2.25396	1.86209	1.03643	0.880601	0.916957
														chr1	143824601	143824800	0.120482	0.044586	0.00917431	0	-0.0758959	-0.111308	-0.120482	0	1	1		chr1	6465601	6465800	0.116883	0.00657895	0.0162602	0	-0.110304	-0.100623	-0.116883	0	1	1		138th bin on 4kb upstream	2.73296	2.29027	1.7	1.00893	0.882338	0.930284
														chr1	144825201	144825400	0.027027	0	0.0147059	0.183099	-0.027027	-0.0123211	0.156072	0	1	1		chr1	6704601	6704800	0.0864198	0.152439	0.202128	0.271028	0.0660193	0.115708	0.184608	0	1	1		139th bin on 4kb upstream	2.49085	2.09212	2.0532	1.15019	0.977446	0.944294
														chr1	144930201	144930400	0.143939	0.047619	0.04	0	-0.0963203	-0.103939	-0.143939	0	0	0		chr1	8745601	8745800	0	0.0540541	0.0295567	0.123288	0.0540541	0.0295567	0.123288	0	1	1		140th bin on 4kb upstream	2.10666	1.98608	2.41244	1.24184	0.990384	1.0106
														chr1	147247001	147247200	0.0307692	0.113821	0.287671	0.514286	0.0830519	0.256902	0.483516	0	1	1		chr1	8830801	8831000	0.104478	0.3	0.221519	0.261261	0.195522	0.117041	0.156784	0	1	1		141st bin on 4kb upstream	1.94953	2.08751	2.3053	1.0013	0.943878	0.958506
														chr1	147790201	147790400	0.254777	0.0746269	0.265306	0.136986	-0.18015	0.0105291	-0.117791	0	0	1		chr1	9580401	9580600	0.00332226	0.0291667	0.0833333	0.115607	0.0258444	0.0800111	0.112285	0	1	1		142nd bin on 4kb upstream	2.15648	2.30454	1.85135	1.07653	0.968133	0.951834
														chr1	150886601	150886800	0.0176471	0.0373134	0.0403226	0.154762	0.0196664	0.0226755	0.137115	0	0	1		chr1	9580801	9581000	0.156863	0.0186047	0.113139	0	-0.138258	-0.0437241	-0.156863	0	1	1		143rd bin on 4kb upstream	2.24828	2.26407	1.88224	1.11503	0.987687	0.957171
														chr1	151364401	151364600	0.0252525	0.03125	0	0.153153	0.00599748	-0.0252525	0.127901	0	0	1		chr1	9749401	9749600	0.134021	0.119565	0.0869565	0	-0.0144554	-0.0470641	-0.134021	0	1	1		144th bin on 4kb upstream	2.18154	2.14921	2.00928	1.09124	0.911805	0.951206
														chr1	152820201	152820400	0.193182	0.0242424	0.0325203	0.0206897	-0.168939	-0.160661	-0.172492	0	1	1		chr1	11974001	11974200	0.268657	0.133515	0.111111	0.0449438	-0.135142	-0.157546	-0.223713	0	0	1		145th bin on 4kb upstream	2.14129	1.97755	2.06558	1.04003	0.997969	0.913722
														chr1	152877401	152877600	0.0183486	0.0110497	0.104478	0.155844	-0.0072989	0.086129	0.137496	0	0	1		chr1	13247601	13247800	0.257576	0	0.0306122	0.0625	-0.257576	-0.226964	-0.195076	0	1	1		146th bin on 4kb upstream	2.12954	1.79534	2.00781	0.997778	0.910235	0.837796
														chr1	153066801	153067000	0.102151	0.0546697	0.160804	0.204918	-0.0474808	0.0586535	0.102767	0	1	1		chr1	13529601	13529800	0.117021	0	0	0.0119048	-0.117021	-0.117021	-0.105117	0	0	1		147th bin on 4kb upstream	1.96247	1.75436	1.93982	1.15746	0.933818	1.02902
														chr1	156053801	156054000	0.133333	0.0338983	0.0165289	0.0217391	-0.099435	-0.116804	-0.111594	0	1	1		chr1	14276401	14276600	0.103226	0.0714286	0	0	-0.0317972	-0.103226	-0.103226	0	1	1		148th bin on 4kb upstream	2.12285	1.90579	2.10612	1.11352	0.832918	1.10215
														chr1	156235801	156236000	0.0283688	0.0255102	0.0229008	0.173333	-0.00285859	-0.00546803	0.144965	0	1	1		chr1	15193201	15193400	0.153846	0.00649351	0.010101	0	-0.147353	-0.143745	-0.153846	0	0	1		149th bin on 4kb upstream	2.01453	2.1652	1.94876	1.01084	0.880803	0.988855
														chr1	157934801	157935000	0.141892	0.0714286	0.119565	0.025	-0.0704633	-0.0223267	-0.116892	0	1	1		chr1	15843601	15843800	0.142857	0.222222	0.165468	0.292135	0.0793651	0.0226105	0.149278	0	1	1		150th bin on 4kb upstream	2.14649	2.24357	2.00083	1.05643	0.817688	0.871785
														chr1	158072401	158072600	0.121951	0.142857	0.0126582	0	0.0209059	-0.109293	-0.121951	0	0.333333	1		chr1	18299401	18299600	0.12605	0.115108	0.075	0.322581	-0.0109425	-0.0510504	0.19653	0	1	1		151st bin on 4kb upstream	1.90897	2.17972	1.8368	1.37531	0.939146	1.20935
														chr1	158435001	158435200	0.134328	0.0738916	0.136986	0.0267857	-0.0604367	0.00265794	-0.107543	0	1	1		chr1	18566601	18566800	0.0794702	0.013544	0.154321	0.25	-0.0659262	0.0748508	0.17053	0	1	1		152nd bin on 4kb upstream	1.72527	2.12762	1.75993	0.968546	0.96171	0.942071
														chr1	161821001	161821200	0.169643	0.0310078	0.071161	0.0507246	-0.138635	-0.0984818	-0.118918	0	1	1		chr1	21217201	21217400	0.227723	0.0611354	0.12	0.338028	-0.166587	-0.107723	0.110305	0	1	1		153rd bin on 4kb upstream	1.72889	2.28066	1.78848	0.9595	0.960316	0.896693
														chr1	169262601	169262800	0.011236	0.0392157	0.0263158	0.140625	0.0279797	0.0150798	0.129389	0	1	1		chr1	21516201	21516400	0.0615385	0.0103806	0.147887	0.212766	-0.0511578	0.0863489	0.151227	0	1	1		154th bin on 4kb upstream	2.04814	2.32782	1.93297	0.977838	0.979122	0.961484
														chr1	169613401	169613600	0.162602	0.12766	0.0487805	0.0212766	-0.0349421	-0.113821	-0.141325	0	0.25	1		chr1	22392401	22392600	0.0197044	0.0268817	0.0254453	0.21519	0.00717729	0.00574086	0.195485	0	1	1		155th bin on 4kb upstream	2.17332	2.16243	1.9415	1.13202	1.03977	1.07631
														chr1	170123601	170123800	0.372263	0.08	0.0795455	0.227848	-0.292263	-0.292717	-0.144415	0	0	1		chr1	23071801	23072000	0.380952	0.212644	0.128028	0.0185185	-0.168309	-0.252925	-0.362434	0	1	1		156th bin on 4kb upstream	2.30653	1.99364	1.87343	1.15216	0.960564	0.942897
														chr1	173334201	173334400	0.213873	0.0782123	0.0363636	0.0107527	-0.135661	-0.177509	-0.20312	0	1	1		chr1	24872801	24873000	0.20197	0.0414747	0.148289	0.0921986	-0.160496	-0.0536815	-0.109772	0	1	1		157th bin on 4kb upstream	2.53688	1.79951	1.95567	0.97958	0.946762	0.865732
														chr1	173589001	173589200	0.00840336	0.0384615	0	0.116505	0.0300582	-0.00840336	0.108101	0	0	1		chr1	25469401	25469600	0.0491803	0.0728477	0.0508475	0.354839	0.0236674	0.00166713	0.305658	0	1	1		158th bin on 4kb upstream	2.31324	1.83188	2.11215	0.75582	0.828545	0.771331
														chr1	174004801	174005000	0.371795	0.0604982	0.112903	0.0598291	-0.311297	-0.258892	-0.311966	0	1	1		chr1	26621001	26621200	0.126374	0.081761	0.0644172	0.264368	-0.0446126	-0.0619564	0.137994	0	1	1		159th bin on 4kb upstream	2.19801	1.89118	2.23685	0.954167	0.818491	0.896217
														chr1	174199201	174199400	0.106667	0.0603175	0.104762	0.00657895	-0.0463492	-0.00190476	-0.100088	0	1	1		chr1	28172801	28173000	0	0.025641	0.00787402	0.109589	0.025641	0.00787402	0.109589	0	1	1		160th bin on 4kb upstream	2.26983	2.12209	2.07051	1.09539	0.828	0.946694
														chr1	179452601	179452800	0.133333	0.0133333	0.015873	0	-0.12	-0.11746	-0.133333	0	0	1		chr1	28872601	28872800	0.117647	0.016129	0.0347826	0.0149254	-0.101518	-0.0828645	-0.102722	0	1	1		161st bin on 4kb upstream	2.25149	2.27523	2.0132	0.968568	0.816683	0.925025
														chr1	179596401	179596600	0.226415	0.139037	0.115789	0.0989011	-0.0873777	-0.110626	-0.127514	0	1	1		chr1	29293601	29293800	0.0406504	0.0639535	0.0365169	0.195652	0.0233031	-0.00413355	0.155002	0	1	1		162nd bin on 4kb upstream	2.29496	2.18012	2.28588	0.836458	0.797579	0.971714
														chr1	185428201	185428400	0.00873362	0.018018	0.020979	0.134021	0.00928439	0.0122454	0.125287	0	0	1		chr1	30064001	30064200	0.115702	0.172093	0.0506329	0.271605	0.0563905	-0.0650696	0.155902	0	1	1		163rd bin on 4kb upstream	2.29001	2.11231	2.32877	1.03819	0.790438	1.02313
														chr1	188602801	188603000	0.10625	0.119565	0.0306122	0	0.0133152	-0.0756378	-0.10625	0	1	1		chr1	30719801	30720000	0.0132159	0.00378788	0.0234375	0.129032	-0.00942798	0.0102216	0.115816	0	1	1		164th bin on 4kb upstream	2.39186	2.07043	2.04511	1.20677	0.86837	1.03535
														chr1	189620401	189620600	0.0274725	0.0112045	0.0217391	0.216216	-0.016268	-0.0057334	0.188744	0	0	1		chr1	31917801	31918000	0.264286	0.104478	0.0393701	0.010989	-0.159808	-0.224916	-0.253297	0	1	1		165th bin on 4kb upstream	3.48268	4.37756	1.93993	1.20482	0.889858	0.951602
														chr1	190502401	190502600	0.18705	0.0194175	0.00833333	0.037037	-0.167633	-0.178717	-0.150013	0	1	1		chr1	32671001	32671200	0.230216	0.0846774	0.078853	0.0674157	-0.145538	-0.151363	-0.1628	0	1	1		166th bin on 4kb upstream	3.33452	3.97356	1.90145	1.02162	0.8235	0.846922
														chr1	192277601	192277800	0.0443686	0.0717131	0.0746269	0.23741	0.0273445	0.0302583	0.193041	0	0	1		chr1	32776401	32776600	0.216867	0.115854	0.0807018	0.0425532	-0.101014	-0.136166	-0.174314	0	1	1		167th bin on 4kb upstream	2.50229	2.54303	2.12141	1.07311	0.834459	0.873706
														chr1	192343601	192343800	0.119565	0.057971	0.0614035	0.0194175	-0.0615942	-0.0581617	-0.100148	0	1	1		chr1	33125001	33125200	0.118644	0.0666667	0.168776	0.016	-0.0519774	0.0501323	-0.102644	0	1	1		168th bin on 4kb upstream	2.47901	2.43274	2.22109	1.31131	0.933667	1.01283
														chr1	202133601	202133800	0.193548	0.192913	0.124324	0.0243902	-0.000635001	-0.0692241	-0.169158	0	1	1		chr1	33526601	33526800	0.156977	0.0936556	0.0582751	0.028777	-0.0633212	-0.0987017	-0.1282	0	1	1		169th bin on 4kb upstream	2.48548	2.1307	2.24554	1.45398	1.0427	1.12854
														chr1	202319401	202319600	0.381443	0.00952381	0.0138889	0.0405405	-0.371919	-0.367554	-0.340903	0	1	1		chr1	34127201	34127400	0.215054	0.0136364	0.0810811	0.0236686	-0.201417	-0.133973	-0.191385	0	1	1		170th bin on 4kb upstream	2.51864	2.01379	2.29662	1.09694	0.832909	1.05049
														chr1	202337601	202337800	0.0745342	0.119403	0.029703	0.315068	0.0448688	-0.0448312	0.240534	0	0	1		chr1	34144401	34144600	0.4375	0.140351	0.382576	0.291139	-0.297149	-0.0549242	-0.146361	0	1	1		171st bin on 4kb upstream	2.5471	2.11981	2.49471	0.909875	0.998909	1.13446
														chr1	208107001	208107200	0.0469484	0.105505	0.125604	0.215385	0.0585562	0.0786555	0.168436	0	1	1		chr1	34283601	34283800	0.0221239	0.173759	0.08	0.217054	0.151635	0.0578761	0.19493	0	1	1		172nd bin on 4kb upstream	2.48198	2.40456	2.63379	1.13015	1.13698	1.13498
														chr1	209072601	209072800	0.195804	0.114458	0.343284	0.0921053	-0.0813464	0.147479	-0.103699	0	1	1		chr1	34487401	34487600	0.123596	0.0049505	0.0223881	0.00952381	-0.118645	-0.101207	-0.114072	0	1	1		173rd bin on 4kb upstream	2.48868	2.71971	2.67946	1.25463	1.13058	1.1479
														chr1	212287001	212287200	0.123711	0.0149254	0.112903	0.011236	-0.108786	-0.0108081	-0.112475	0	0	1		chr1	35408001	35408200	0.128571	0.0632911	0.0267857	0.0285714	-0.0652803	-0.101786	-0.1	0	1	1		174th bin on 4kb upstream	2.98362	2.89208	2.35681	1.30759	1.06653	1.136
														chr1	212459801	212460000	0.107692	0	0.0434783	0	-0.107692	-0.064214	-0.107692	0.25	1	1		chr1	36067801	36068000	0	0.020073	0.0041841	0.158621	0.020073	0.0041841	0.158621	0	1	1		175th bin on 4kb upstream	4.82283	4.39371	2.04002	1.37175	1.09846	1.05595
														chr1	214907201	214907400	0.105263	0.0609137	0.13913	0.211268	-0.0443495	0.0338673	0.106004	0	1	1		chr1	36140001	36140200	0.145695	0.146067	0.0754098	0.0149254	0.000372051	-0.0702855	-0.13077	0	1	1		176th bin on 4kb upstream	4.27963	4.14712	2.02709	1.14083	1.08803	0.941307
														chr1	216517401	216517600	0.0634921	0.16	0.111111	0.25	0.0965079	0.047619	0.186508	0	1	1		chr1	36203201	36203400	0.160256	0.0989583	0.0933735	0.0545455	-0.0612981	-0.0668829	-0.105711	0	1	1		177th bin on 4kb upstream	2.68953	2.78489	2.10855	0.976196	1.02438	0.938051
														chr1	216756401	216756600	0.112676	0.00398406	0	0	-0.108692	-0.112676	-0.112676	0	1	1		chr1	40964001	40964200	0.118421	0.0245399	0.0201005	0.012987	-0.0938812	-0.0983206	-0.105434	0	1	0		178th bin on 4kb upstream	2.08315	2.06735	2.15906	0.966977	0.874794	1.04723
														chr1	217263401	217263600	0.134783	0.0208333	0.114035	0.347826	-0.113949	-0.0207475	0.213043	0	1	1		chr1	42508401	42508600	0.234043	0.026455	0.075	0.0131579	-0.207588	-0.159043	-0.220885	0	1	1		179th bin on 4kb upstream	2.34335	2.02594	2.19336	1.05691	0.95917	1.07758
														chr1	217394601	217394800	0.146617	0.167442	0.114754	0.0394737	0.0208253	-0.0318624	-0.107143	0	1	1		chr1	43703601	43703800	0.422414	0.187831	0.279188	0.148649	-0.234583	-0.143226	-0.273765	0	1	1		180th bin on 4kb upstream	2.53513	2.09532	2.39471	1.19096	1.08262	1.11802
														chr1	217397401	217397600	0.037234	0.1875	0.0297398	0.140541	0.150266	-0.00749427	0.103306	0	1	1		chr1	44051601	44051800	0.0967742	0.163934	0.170213	0.2125	0.0671602	0.0734386	0.115726	0	1	1		181st bin on 4kb upstream	2.80571	2.39586	2.57869	1.34854	1.16917	1.22383
														chr1	218367601	218367800	0.289062	0.0833333	0	0.0686275	-0.205729	-0.289062	-0.220435	0	1	1		chr1	47349601	47349800	0.109756	0.0493274	0.0280374	0	-0.0604287	-0.0817187	-0.109756	0	1	1		182nd bin on 4kb upstream	2.88259	2.44314	2.86463	1.48058	1.04403	1.18022
														chr1	218418401	218418600	0.101351	0.0972222	0.0670732	0	-0.00412913	-0.0342782	-0.101351	0	1	1		chr1	49983401	49983600	0.129496	0.0260586	0.0126126	0.0114286	-0.103438	-0.116884	-0.118068	0	1	1		183rd bin on 4kb upstream	2.33528	1.91934	2.58548	1.3428	1.01547	1.08309
														chr1	218445001	218445200	0.169811	0.0668605	0.047619	0.0597015	-0.102951	-0.122192	-0.11011	0	1	1		chr1	50417601	50417800	0.191919	0.0585106	0.0752688	0.0487805	-0.133409	-0.11665	-0.143139	0	1	0		184th bin on 4kb upstream	2.09147	1.90857	2.59573	1.16689	1.11722	1.1316
														chr1	219935001	219935200	0.0471698	0.0418605	0.0206186	0.165563	-0.00530935	-0.0265513	0.118393	0	1	1		chr1	51194401	51194600	0.0402685	0.0603448	0.0620915	0.160377	0.0200764	0.021823	0.120109	0	1	1		185th bin on 4kb upstream	1.9659	1.86685	2.45746	1.00709	1.14386	1.22469
														chr1	220370801	220371000	0.132353	0.0169492	0.0729927	0.015625	-0.115404	-0.0593602	-0.116728	0	1	1		chr1	52982401	52982600	0.0126582	0.00480769	0.0291545	0.120879	-0.00785054	0.0164963	0.108221	0	1	1		186th bin on 4kb upstream	2.05097	2.09087	2.30578	1.22348	1.21699	1.16628
														chr1	220427601	220427800	0.0526316	0.00746269	0.0224719	0.308511	-0.0451689	-0.0301597	0.255879	0	1	1		chr1	54149801	54150000	0.144928	0.0170068	0	0.0117647	-0.127921	-0.144928	-0.133163	0	1	1		187th bin on 4kb upstream	2.19295	2.26479	2.23424	1.23245	1.22211	1.08833
														chr1	221667801	221668000	0.196721	0.166667	0.15625	0.0721649	-0.0300546	-0.0404713	-0.124556	0	1	0		chr1	55265801	55266000	0.0428016	0.00362319	0.0233463	0.21875	-0.0391784	-0.0194553	0.175948	0	1	1		188th bin on 4kb upstream	2.55402	2.44709	2.3527	1.31683	1.11208	1.06544
														chr1	221728401	221728600	0.151899	0.0384615	0.0610687	0.0462963	-0.113437	-0.09083	-0.105602	0	1	1		chr1	59530201	59530400	0.148515	0.0519481	0.0837004	0.0422535	-0.0965668	-0.0648144	-0.106261	0	1	1		189th bin on 4kb upstream	2.79453	2.38839	2.42156	1.19223	0.989707	0.999443
														chr1	225749401	225749600	0.0555556	0.00913242	0	0.17033	-0.0464231	-0.0555556	0.114774	0	1	1		chr1	61019401	61019600	0	0.0296496	0.0164474	0.105263	0.0296496	0.0164474	0.105263	0	1	1		190th bin on 4kb upstream	2.75945	2.46539	2.24082	0.937276	0.991288	0.904604
														chr1	226419801	226420000	0.270588	0.198675	0.128	0.0660377	-0.0719127	-0.142588	-0.20455	0	1	1		chr1	61038001	61038200	0.230159	0.158654	0.101796	0.0638298	-0.0715049	-0.128362	-0.166329	0	1	1		191st bin on 4kb upstream	2.42226	2.40321	2.25597	0.885971	1.02363	0.934771
														chr1	226618601	226618800	0.202899	0.111111	0.222222	0.060241	-0.0917874	0.0193237	-0.142658	0	1	1		chr1	61583801	61584000	0.0451128	0.00595238	0.0714286	0.15493	-0.0391604	0.0263158	0.109817	0	1	1		192nd bin on 4kb upstream	2.54556	2.25144	2.44997	0.986973	0.978718	0.924715
														chr1	227061401	227061600	0.105263	0.143678	0.0224719	0	0.038415	-0.0827912	-0.105263	0	1	1		chr1	63498201	63498400	0.0647482	0.179625	0.126087	0.279412	0.114876	0.0613388	0.214664	0	1	1		193rd bin on 4kb upstream	2.37847	2.08389	2.50215	0.906402	1.03951	0.940902
														chr1	227306201	227306400	0.112782	0.0240964	0.0218978	0	-0.0886856	-0.0908841	-0.112782	0	1	1		chr1	64283001	64283200	0.0654206	0.172805	0.10452	0.169082	0.107384	0.0390992	0.103662	0	1	1		194th bin on 4kb upstream	2.5288	2.2175	2.36508	1.02738	1.17022	1.02827
														chr1	227734601	227734800	0.13245	0.0103627	0.0363636	0	-0.122088	-0.0960867	-0.13245	0	1	1		chr1	80691401	80691600	0.136364	0.0712251	0.0658915	0.0106383	-0.0651386	-0.0704722	-0.125725	0	1	1		195th bin on 4kb upstream	2.5253	2.56791	2.21559	1.28771	1.27086	1.2793
														chr1	227736001	227736200	0.138462	0.00985222	0.0135135	0.0116279	-0.128609	-0.124948	-0.126834	0.25	1	1		chr1	85290401	85290600	0.0691824	0.00684931	0.0612245	0.213333	-0.0623331	-0.0079579	0.144151	0	1	1		196th bin on 4kb upstream	2.62371	2.55616	2.19324	1.45058	1.14378	1.19978
														chr1	231116001	231116200	0.147541	0.176796	0.153153	0.0240964	0.0292546	0.00561217	-0.123445	0	1	1		chr1	86891601	86891800	0.0458015	0.0932203	0.07	0.156863	0.0474188	0.0241985	0.111061	0	0	1		197th bin on 4kb upstream	2.61213	2.55045	2.33151	1.38856	1.03422	1.09567
														chr1	231680201	231680400	0.128205	0.0486486	0	0.0238095	-0.0795565	-0.128205	-0.104396	0	1	1		chr1	104885201	104885400	0	0.00970874	0.0238095	0.1	0.00970874	0.0238095	0.1	0	1	0.333333		198th bin on 4kb upstream	2.89445	2.56091	2.49937	1.14492	0.962927	1.05094
														chr1	231698601	231698800	0.288136	0.146341	0.122449	0.160428	-0.141794	-0.165687	-0.127708	0	1	1		chr1	115183201	115183400	0	0	0.125	0.142857	0	0.125	0.142857	0	1	1		199th bin on 4kb upstream	2.9948	2.83182	2.36543	0.862434	0.83704	1.02614
														chr1	233050201	233050400	0.186567	0.130435	0.0543478	0.0412371	-0.0561324	-0.132219	-0.14533	0	1	1		chr1	115873001	115873200	0.0685714	0.00784314	0.101266	0.211538	-0.0607283	0.0326944	0.142967	0	1	1		200th bin on 4kb upstream	3.37396	3.20732	2.34646	0.829215	0.837413	0.972152
														chr1	233921801	233922000	0.391304	0.180556	0.331034	0.282051	-0.210749	-0.0602699	-0.109253	0	1	1		chr1	117713201	117713400	0.216867	0.122807	0.0833333	0.0410959	-0.0940605	-0.133534	-0.175772	0	1	1		201st bin on 4kb upstream	3.30386	3.02951	2.32798	0.807114	0.808148	0.800304
														chr1	234370401	234370600	0	0.0580357	0.00970874	0.242424	0.0580357	0.00970874	0.242424	0	1	1		chr1	119096001	119096200	0.111111	0.016	0.143791	0	-0.0951111	0.0326797	-0.111111	0	1	1		202nd bin on 4kb upstream	3.41724	2.849	2.48867	0.829294	0.781378	0.71973
														chr1	234541201	234541400	0.125	0.0338164	0.0436893	0.0163934	-0.0911836	-0.0813107	-0.108607	0	1	1		chr1	121281201	121281400	0.203125	0.0216607	0.0199336	0.0107527	-0.181464	-0.183191	-0.192372	0.333333	1	1		203rd bin on 4kb upstream	3.39717	3.03988	2.6305	0.860318	0.8664	0.730113
														chr1	236040801	236041000	0.125828	0.139535	0.0797546	0.0173913	0.0137071	-0.0460732	-0.108437	0	1	1		chr1	123106601	123106800	0.0434783	0.0858369	0.0485437	0.168831	0.0423586	0.00506543	0.125353	0	1	1		204th bin on 4kb upstream	3.15325	3.03682	2.5552	0.876707	1.00455	0.865071
														chr1	236337201	236337400	0.278689	0.279221	0.545455	0.148148	0.000532255	0.266766	-0.13054	0	1	1		chr1	124010401	124010600	0.134503	0.0526316	0.0807692	0.00909091	-0.0818713	-0.0537337	-0.125412	0	1	1		205th bin on 4kb upstream	3.15488	2.86762	2.43323	1.06754	1.0611	1.04356
														chr1	240308001	240308200	0.244681	0.0675676	0.173333	0.0568182	-0.177113	-0.0713475	-0.187863	0	1	1		chr1	124627601	124627800	0.192308	0	0.129278	0.0892857	-0.192308	-0.0630301	-0.103022	0	1	1		206th bin on 4kb upstream	2.97792	2.73099	2.43163	1.08224	0.970542	0.94431
														chr1	240338601	240338800	0.389313	0.14557	0.157895	0.147826	-0.243743	-0.231418	-0.241487	0	1	1		chr1	125080001	125080200	0.205674	0.186047	0.0964286	0.0555556	-0.0196272	-0.109245	-0.150118	0	1	1		207th bin on 4kb upstream	3.44246	3.32576	3.6469	0.985119	1.0285	1.01687
														chr1	241418601	241418800	0.0363636	0.0578035	0.0654545	0.166667	0.0214398	0.0290909	0.130303	0.166667	1	1		chr1	125420201	125420400	0.130137	0.0070922	0.0357143	0.029703	-0.123045	-0.0944227	-0.100434	0	1	1		208th bin on 4kb upstream	3.38077	3.00963	3.08024	1.00351	1.0911	1.18456
														chr1	243160001	243160200	0.117021	0.059322	0	0	-0.0576992	-0.117021	-0.117021	0	1	1		chr1	125986201	125986400	0.019802	0.0375	0.0373444	0.121622	0.017698	0.0175424	0.10182	0	1	1		209th bin on 4kb upstream	3.30551	2.73162	2.83258	1.0181	1.00281	1.22009
														chr1	244178801	244179000	0	0.111111	0.172414	0.127907	0.111111	0.172414	0.127907	0	1	1		chr1	126130401	126130600	0.0114943	0.0285714	0.052356	0.158879	0.0170772	0.0408618	0.147384	0	1	1		210th bin on 4kb upstream	3.08334	2.71807	3.03663	0.935461	0.928501	0.988474
														chr1	244733201	244733400	0.155172	0.00869565	0.015748	0.025	-0.146477	-0.139424	-0.130172	0	1	1		chr1	126308601	126308800	0.0387597	0	0.0540541	0.168675	-0.0387597	0.0152944	0.129915	0	1	1		211th bin on 4kb upstream	3.37378	2.93165	3.27047	0.907871	0.8416	0.833508
														chr1	245853001	245853200	0.114286	0.0560748	0.00934579	0.0134228	-0.0582109	-0.10494	-0.100863	0	1	1		chr1	128165001	128165200	0.353659	0.191111	0.143678	0.0147059	-0.162547	-0.20998	-0.338953	0	1	1		212th bin on 4kb upstream	3.23385	3.01366	2.94143	1.0179	0.951766	0.853396
														chr1	246579001	246579200	0	0.0416667	0	0.140127	0.0416667	0	0.140127	0.166667	1	1		chr1	129940801	129941000	0.0116279	0.0529801	0.0168776	0.202899	0.0413522	0.00524973	0.191271	0	1	1		213th bin on 4kb upstream	3.10852	3.01957	2.51661	1.1885	1.04152	0.933961
														chr1	247638001	247638200	0.223684	0	0.169231	0.0897436	-0.223684	-0.0544534	-0.133941	0	1	1		chr1	130472801	130473000	0.0078125	0.0129032	0.00588235	0.116279	0.00509073	-0.00193015	0.108467	0	1	1		214th bin on 4kb upstream	2.94825	2.94648	2.63297	1.67536	1.12664	1.29345
														chr1	248062001	248062200	0.176471	0.0754717	0.232877	0.0491803	-0.100999	0.0564061	-0.12729	0.25	1	1		chr1	131003801	131004000	0	0.0385356	0.0341297	0.104651	0.0385356	0.0341297	0.104651	0	1	1		215th bin on 4kb upstream	3.08679	3.01013	2.8544	1.50838	0.923567	1.19288
														chr1	248252601	248252800	0.155963	0	0.0297619	0.00980392	-0.155963	-0.126201	-0.146159	0	1	1		chr1	136106601	136106800	0.184971	0.213816	0.210728	0.043956	0.0288447	0.0257569	-0.141015	0	1	1		216th bin on 4kb upstream	3.09838	2.77794	3.17825	1.05112	0.883328	1.11682
														chr1	249068001	249068200	0.183908	0.106667	0.169492	0	-0.0772414	-0.0144165	-0.183908	0	1	1		chr1	143435001	143435200	0.105263	0.031746	0.0464396	0	-0.0735171	-0.0588235	-0.105263	0	1	1		217th bin on 4kb upstream	3.03826	2.73483	3.15344	1.0198	1.06113	1.11867
														chr1	249069801	249070000	0.118644	0	0.130435	0	-0.118644	0.0117907	-0.118644	0	1	1		chr1	143619801	143620000	0.101695	0.00833333	0.00727273	0	-0.0933616	-0.0944222	-0.101695	0	1	1		218th bin on 4kb upstream	3.0584	2.99616	2.89243	1.0618	1.01815	0.957242
														chr1	249153601	249153800	0.113821	0.013468	0.0108696	0.00995025	-0.100353	-0.102952	-0.103871	0	1	1		chr1	144337401	144337600	0.131579	0.00666667	0.00641026	0.0151515	-0.124912	-0.125169	-0.116427	0	0	0		219th bin on 4kb upstream	2.96312	3.00252	2.75459	0.98106	0.879369	0.828662
														chr1	250305201	250305400	0.113333	0.0584416	0.00775194	0	-0.0548918	-0.105581	-0.113333	0	1	1		chr1	145321601	145321800	0.109244	0.0229008	0.0285714	0	-0.0863429	-0.0806723	-0.109244	0	1	1		220th bin on 4kb upstream	2.97275	2.92834	2.83468	1.00888	0.983541	0.993263
														chr1	250939801	250940000	0.382609	0.0046729	0.137405	0.160494	-0.377936	-0.245204	-0.222115	0	1	1		chr1	149951401	149951600	0.175439	0.0236686	0.0396476	0.0689655	-0.15177	-0.135791	-0.106473	0	1	1		221st bin on 4kb upstream	3.16833	3.14756	3.01313	1.11721	1.02656	1.14515
														chr1	251590601	251590800	0.131579	0.0319149	0	0.011236	-0.0996641	-0.131579	-0.120343	0	1	1		chr1	152115801	152116000	0.0104167	0.0231579	0.00534759	0.121212	0.0127412	-0.00506907	0.110795	0	1	1		222nd bin on 4kb upstream	2.9864	3.11687	2.93568	1.31147	1.11319	1.19892
														chr1	254789401	254789600	0.0581395	0.0474308	0.0136986	0.179104	-0.0107087	-0.0444409	0.120965	0	1	1		chr1	152795201	152795400	0	0.0113636	0.0136054	0.247059	0.0113636	0.0136054	0.247059	0	1	1		223rd bin on 4kb upstream	2.96976	2.98925	2.99337	1.57196	1.19501	1.29414
														chr1	254900201	254900400	0.128571	0.168142	0.405172	0.262712	0.0395702	0.276601	0.13414	0	1	1		chr1	154989601	154989800	0	0.00535714	0.0046729	0.118182	0.00535714	0.0046729	0.118182	0	1	1		224th bin on 4kb upstream	3.13709	2.90843	3.26247	1.57238	0.99506	1.12269
														chr1	255349001	255349200	0.148837	0	0.109677	0.0381679	-0.148837	-0.0391598	-0.110669	0.5	1	1		chr1	155377001	155377200	0.10828	0	0.0194175	0	-0.10828	-0.0888628	-0.10828	0	1	1		225th bin on 4kb upstream	3.52155	3.08481	3.55889	1.59809	1.00192	1.17934
														chr1	255662601	255662800	0.373134	0.37931	0.640625	0.236111	0.00617602	0.267491	-0.137023	0	1	1		chr1	155989001	155989200	0.0843373	0.0882353	0.0552326	0.212329	0.00389794	-0.0291048	0.127991	0	1	1		226th bin on 4kb upstream	3.54283	2.96702	3.37339	1.37764	1.04378	1.10317
														chr1	255693001	255693200	0.00653595	0.00675676	0.0181818	0.172043	0.000220809	0.0116459	0.165507	0	1	1		chr1	156054001	156054200	0.160714	0.0253165	0.103846	0	-0.135398	-0.0568681	-0.160714	0	1	1		227th bin on 4kb upstream	3.34009	2.91928	2.89142	1.06218	1.11649	1.0181
														chr1	258305001	258305200	0.102941	0	0	0	-0.102941	-0.102941	-0.102941	0	1	1		chr1	160386201	160386400	0.330769	0.148148	0.284553	0.166667	-0.182621	-0.0462164	-0.164103	0	1	1		228th bin on 4kb upstream	3.20289	2.9365	2.85977	0.873256	0.967144	0.954684
														chr1	259573801	259574000	0.125	0.196653	0.187919	0.260274	0.0716527	0.0629195	0.135274	0	1	1		chr1	161320201	161320400	0	0.0561798	0	0.140496	0.0561798	0	0.140496	0	1	1		229th bin on 4kb upstream	3.07289	2.85983	2.97107	1.00169	0.92992	1.16169
														chr1	260016401	260016600	0.12963	0.175676	0.0787402	0.0149254	0.046046	-0.0508895	-0.114704	0	1	1		chr1	163285201	163285400	0.145833	0.12037	0.124183	0.0394737	-0.025463	-0.0216503	-0.10636	0	0	1		230th bin on 4kb upstream	2.9231	2.63499	2.78763	1.11732	1.14123	1.18973
														chr1	260097201	260097400	0	0.0894309	0.21374	0.136364	0.0894309	0.21374	0.136364	0	1	1		chr1	163800601	163800800	0.108108	0.0311111	0.032	0	-0.076997	-0.0761081	-0.108108	0	1	1		231st bin on 4kb upstream	3.37604	2.90168	2.86321	0.917391	1.13562	1.04236
														chr1	260200201	260200400	0.08	0.0678571	0.11039	0.191919	-0.0121429	0.0303896	0.111919	0	1	1		chr1	164175401	164175600	0.234375	0.0333333	0.0552486	0.0697674	-0.201042	-0.179126	-0.164608	0	1	1		232nd bin on 4kb upstream	3.45938	3.067	2.98522	1.12822	1.13457	1.0328
														chr1	260747801	260748000	0.177419	0.0860215	0.115789	0.0568182	-0.0913978	-0.0616299	-0.120601	0	1	1		chr1	165809601	165809800	0.30597	0.151815	0.0524194	0.0941176	-0.154155	-0.253551	-0.211853	0	1	1		233rd bin on 4kb upstream	3.31863	3.0421	3.03263	1.27122	1.08005	1.08819
														chr1	261316201	261316400	0.060241	0.0662461	0.146667	0.306667	0.00600509	0.0864257	0.246426	0	1	1		chr1	166372201	166372400	0.143498	0.0574468	0.0508475	0.0357143	-0.0860509	-0.0926503	-0.107783	0	1	0		234th bin on 4kb upstream	3.8081	3.1043	3.13978	1.17605	1.08903	1.1851
														chr1	261593401	261593600	0.0217391	0.239521	0.0661765	0.147727	0.217782	0.0444373	0.125988	0	1	1		chr1	169450201	169450400	0.228723	0.0280374	0.0323625	0.0642202	-0.200686	-0.196361	-0.164503	0	1	1		235th bin on 4kb upstream	3.67281	2.83297	3.26318	1.10824	0.970431	1.31851
														chr1	261641801	261642000	0.152174	0.125	0.0145631	0	-0.0271739	-0.137611	-0.152174	0	1	1		chr1	169613001	169613200	0.0458015	0.046683	0.0676056	0.1875	0.00088152	0.0218041	0.141698	0	1	1		236th bin on 4kb upstream	3.19503	2.50439	3.00752	0.992367	0.977345	1.19907
														chr1	262517801	262518000	0.305221	0.174603	0.0967742	0.105263	-0.130618	-0.208447	-0.199958	0	1	1		chr1	171800001	171800200	0.163399	0.0808081	0.059633	0.0116279	-0.0825906	-0.103766	-0.151771	0	1	1		237th bin on 4kb upstream	3.08301	2.30479	2.97146	0.961181	1.03045	1.19222
														chr1	263022401	263022600	0.0520231	0.0945946	0.145631	0.153226	0.0425715	0.0936079	0.101203	0	0	1		chr1	172570201	172570400	0.045045	0.0359116	0.078341	0.195489	-0.00913344	0.033296	0.150444	0	1	1		238th bin on 4kb upstream	3.16809	2.5029	2.88159	1.08962	1.11595	1.271
														chr1	263240201	263240400	0.188679	0.0152672	0.173913	0.0731707	-0.173412	-0.0147662	-0.115509	0	0	1		chr1	173068001	173068200	0.0661157	0.0216607	0.0235294	0.220588	-0.0444551	-0.0425863	0.154473	0	1	1		239th bin on 4kb upstream	2.91745	2.60424	2.95562	1.26584	0.900437	1.31765
														chr1	263544201	263544400	0.319588	0.114286	0.225806	0.165217	-0.205302	-0.0937812	-0.15437	0	1	0.5		chr1	173464401	173464600	0.198864	0.00983146	0.0553633	0	-0.189032	-0.1435	-0.198864	0	1	1		240th bin on 4kb upstream	3.13797	2.6512	2.82878	1.06588	0.706905	1.04437
														chr1	263906601	263906800	0.0518135	0.113725	0.240223	0.237705	0.061912	0.18841	0.185891	0	1	1		chr1	174922801	174923000	0.248555	0.110795	0.212766	0.075	-0.137759	-0.035789	-0.173555	0	1	1		241st bin on 4kb upstream	3.469	3.05781	3.09523	1.06022	0.907316	1.13263
														chr1	263988601	263988800	0.0471698	0.12766	0.11465	0.171717	0.0804898	0.0674799	0.124547	0	1	1		chr1	177353801	177354000	0.140625	0.0235294	0	0	-0.117096	-0.140625	-0.140625	0	1	1		242nd bin on 4kb upstream	3.43384	2.90829	3.20011	1.12431	1.1291	1.166
														chr1	264109401	264109600	0.23	0.0655738	0.0118343	0.0263158	-0.164426	-0.218166	-0.203684	0	1	1		chr1	179025201	179025400	0	0.0120482	0.0241546	0.135802	0.0120482	0.0241546	0.135802	0	1	1		243rd bin on 4kb upstream	3.07818	2.74632	2.97707	0.869146	0.969255	1.01832
														chr1	265100001	265100200	0.151899	0.0555556	0.0373134	0.0416667	-0.0963432	-0.114585	-0.110232	0	1	1		chr1	179452801	179453000	0.116438	0.0246914	0.031339	0.00740741	-0.091747	-0.0850993	-0.109031	0	1	1		244th bin on 4kb upstream	3.14713	2.76095	3.11458	0.885619	0.965498	1.09521
														chr1	266367801	266368000	0	0.0172911	0	0.150538	0.0172911	0	0.150538	0	1	1		chr1	180516801	180517000	0.102041	0.00990099	0.00914634	0	-0.0921398	-0.0928945	-0.102041	0	1	1		245th bin on 4kb upstream	3.33286	2.70978	3.09605	1.02145	0.938444	1.1953
														chr1	267236001	267236200	0.266667	0.0955056	0.211864	0.138298	-0.171161	-0.0548023	-0.128369	0	1	1		chr1	180979001	180979200	0.178295	0.0228571	0.0826772	0.0714286	-0.155437	-0.0956174	-0.106866	0	1	1		246th bin on 4kb upstream	3.6248	2.82807	3.13015	1.00544	0.885611	1.07022
														chr1	269195401	269195600	0.436782	0.122222	0.135484	0.137615	-0.314559	-0.301298	-0.299167	0	1	1		chr1	181016601	181016800	0.165803	0.179348	0.105042	0	0.0135447	-0.0607611	-0.165803	0	1	1		247th bin on 4kb upstream	3.4712	2.8473	3.25032	0.952218	0.776873	0.889149
														chr1	271186201	271186400	0.151515	0.00714286	0.0731707	0.0163934	-0.144372	-0.0783444	-0.135122	0	1	1		chr1	181180601	181180800	0.168675	0.0865385	0.0936709	0.0625	-0.0821362	-0.0750038	-0.106175	0	1	1		248th bin on 4kb upstream	3.24235	3.08895	3.10597	0.994282	0.789468	0.858234
														chr1	272582201	272582400	0.352941	0.246753	0.172619	0.13125	-0.106188	-0.180322	-0.221691	0	1	1		chr1	182060601	182060800	0.283951	0.0574949	0.0571429	0.0153846	-0.226456	-0.226808	-0.268566	0	1	1		249th bin on 4kb upstream	2.95188	3.15204	3.013	1.01049	0.798725	0.948743
														chr1	273165601	273165800	0.123894	0.160494	0.109375	0.0128205	0.0366	-0.0145188	-0.111073	0	1	1		chr1	182436601	182436800	0.118421	0.0131579	0.00757576	0.0149254	-0.105263	-0.110845	-0.103496	0	1	1		250th bin on 4kb upstream	3.2459	3.23238	3.35417	1.15348	0.84819	1.16026
														chr1	273622601	273622800	0.0183486	0.030303	0.0136986	0.123077	0.0119544	-0.00464999	0.104728	0	1	1		chr1	194681001	194681200	0.39726	0.0217391	0.162264	0.0138889	-0.375521	-0.234996	-0.383371	0	1	1		251st bin on 4kb upstream	3.55768	3.19421	3.54354	1.17529	0.838979	1.09417
														chr1	274045001	274045200	0.277778	0.196581	0.266667	0.170068	-0.0811966	-0.0111111	-0.10771	0	1	1		chr1	204832801	204833000	0.0135135	0.0414201	0.0496454	0.134328	0.0279066	0.0361319	0.120815	0	0	0		252nd bin on 4kb upstream	3.67426	3.08418	3.20703	1.18466	0.885555	1.11743
														chr1	274324001	274324200	0.271845	0.108696	0.144578	0.140845	-0.163149	-0.127266	-0.131	0	1	1		chr1	205048801	205049000	0.00888889	0.0102041	0.0196629	0.126214	0.00131519	0.010774	0.117325	0	1	1		253rd bin on 4kb upstream	3.2349	3.14062	3.03262	1.21249	1.21521	1.41147
														chr1	277096801	277097000	0.0625	0.0538462	0.088	0.178571	-0.00865385	0.0255	0.116071	0	1	1		chr1	207044401	207044600	0.0142857	0.015873	0.0192926	0.114286	0.0015873	0.00500689	0.1	0	1	1		254th bin on 4kb upstream	3.25515	3.07751	3.22822	1.15021	1.25001	1.33954
														chr1	277994201	277994400	0.120879	0.00806452	0.0454545	0	-0.112815	-0.0754246	-0.120879	0	1	1		chr1	210238001	210238200	0.0120482	0.0547945	0.0202247	0.11215	0.0427463	0.00817653	0.100101	0	1	1		255th bin on 4kb upstream	3.48928	3.1681	3.37559	1.07335	1.02864	1.17177
														chr1	279394801	279395000	0.167939	0.0625	0.0306122	0	-0.105439	-0.137327	-0.167939	0	1	1		chr1	214478401	214478600	0.110092	0.00581395	0.0869565	0.323077	-0.104278	-0.0231352	0.212985	0	1	1		256th bin on 4kb upstream	3.64456	3.21475	3.25136	1.18891	0.963291	1.20566
														chr1	281351801	281352000	0.24359	0.03125	0.442857	0.0136986	-0.21234	0.199267	-0.229891	0	1	1		chr1	215932201	215932400	0.0121951	0.0157068	0.0149254	0.173913	0.00351168	0.00273025	0.161718	0	1	1		257th bin on 4kb upstream	3.50249	3.01644	2.83585	1.36848	1.05951	1.28067
														chr1	284400001	284400200	0.0616438	0.166667	0.0357143	0.2125	0.105023	-0.0259295	0.150856	0	1	1		chr1	216075801	216076000	0.0756303	0.0310559	0.0608696	0.191176	-0.0445744	-0.0147607	0.115546	0	1	1		258th bin on 4kb upstream	3.5625	3.07198	2.80722	1.18677	0.929622	1.06739
														chr1	286867601	286867800	0.15	0.0251256	0.0401606	0.0227273	-0.124874	-0.109839	-0.127273	0	1	1		chr1	216078401	216078600	0.160584	0.0592593	0.0566038	0.060241	-0.101325	-0.10398	-0.100343	0	1	0		259th bin on 4kb upstream	3.47296	3.22023	3.04482	1.10255	0.8411	1.00158
														chr1	292536001	292536200	0.0173913	0.0280374	0.0610687	0.163043	0.0106461	0.0436774	0.145652	0	1	1		chr1	216236201	216236400	0.037037	0.235772	0.160142	0.254545	0.198735	0.123105	0.217508	0	1	1		260th bin on 4kb upstream	3.55018	3.31957	3.17107	1.1466	0.905634	1.0768
														chr1	292536201	292536400	0.271605	0.0255474	0.0483871	0.0625	-0.246057	-0.223218	-0.209105	0	1	1		chr1	217391001	217391200	0.218905	0.00588235	0.172185	0.0722892	-0.213023	-0.04672	-0.146616	0	1	0		261st bin on 4kb upstream	3.30441	3.17421	3.21605	1.16307	1.12039	1.07076
														chr1	293170801	293171000	0.00917431	0.0112782	0.0346821	0.126761	0.00210388	0.0255078	0.117586	0	1	1		chr1	218445001	218445200	0.17757	0.100543	0.0577778	0.0454545	-0.0770266	-0.119792	-0.132116	0	1	1		262nd bin on 4kb upstream	3.30229	3.09216	3.31504	1.14631	1.12075	0.921737
														chr1	293319801	293320000	0.130952	0.0555556	0	0.00606061	-0.0753968	-0.130952	-0.124892	0	1	1		chr1	222307201	222307400	0.0841121	0.010989	0.0547945	0.240506	-0.0731231	-0.0293176	0.156394	0	1	1		263rd bin on 4kb upstream	3.42909	2.89358	3.2544	1.09681	1.16847	1.16435
														chr1	294394201	294394400	0.0136986	0	0.0487805	0.266667	-0.0136986	0.0350819	0.252968	0	1	1		chr1	222482201	222482400	0.115942	0.00699301	0.020339	0	-0.108949	-0.095603	-0.115942	0	1	1		264th bin on 4kb upstream	3.39065	2.84444	3.59189	1.51865	1.20514	1.42584
														chr1	296124601	296124800	0	0.126214	0.185714	0.104478	0.126214	0.185714	0.104478	0	1	1		chr1	226429401	226429600	0.25	0.0661765	0.125749	0.131148	-0.183824	-0.124251	-0.118852	0	1	1		265th bin on 4kb upstream	3.05506	2.74762	3.30995	1.07306	1.1353	1.13553
														chr1	297717001	297717200	0.102273	0.0530973	0.0298507	0	-0.0491754	-0.072422	-0.102273	0	1	1		chr1	227289401	227289600	0.133333	0.15625	0.127907	0	0.0229167	-0.00542636	-0.133333	0	1	1		266th bin on 4kb upstream	3.30735	2.68098	3.73685	1.01988	1.01885	1.04761
														chr1	298498601	298498800	0.333333	0.0515464	0.103448	0	-0.281787	-0.229885	-0.333333	0	1	1		chr1	227577601	227577800	0	0.0150376	0.015625	0.102564	0.0150376	0.015625	0.102564	0	1	1		267th bin on 4kb upstream	3.80176	2.89393	3.82211	0.950253	0.886298	0.98807
														chr1	298973401	298973600	0.010101	0.029661	0	0.111111	0.01956	-0.010101	0.10101	0	1	1		chr1	228277801	228278000	0.150754	0.1	0.0432692	0.016	-0.0507538	-0.107485	-0.134754	0	1	1		268th bin on 4kb upstream	3.6495	3.05359	3.43583	0.906196	0.771197	0.796565
														chr1	299044001	299044200	0.141509	0.186916	0.0447761	0	0.0454065	-0.0967333	-0.141509	0	1	1		chr1	229024601	229024800	0.2625	0.130435	0.131737	0.056338	-0.132065	-0.130763	-0.206162	0	1	1		269th bin on 4kb upstream	3.48249	3.08893	3.21074	0.983165	0.828974	0.835135
														chr1	299723001	299723200	0.00813008	0.0215827	0.171233	0.265957	0.0134527	0.163103	0.257827	0	1	1		chr1	229353601	229353800	0.0828025	0.0253165	0.0125	0.202899	-0.0574861	-0.0703025	0.120096	0	1	1		270th bin on 4kb upstream	3.35424	3.06002	3.1796	0.935483	0.843776	0.901952
														chr1	299912201	299912400	0.350282	0.29927	0.283871	0.25	-0.0510124	-0.0664115	-0.100282	0	1	1		chr1	231118201	231118400	0.263736	0.0238095	0.141243	0.0625	-0.239927	-0.122493	-0.201236	0	1	1		271st bin on 4kb upstream	3.8681	3.01508	2.92409	0.942849	0.850947	1.04348
														chr1	300028001	300028200	0.217391	0.116129	0.0366972	0.108108	-0.101262	-0.180694	-0.109283	0	1	1		chr1	232745401	232745600	0.125	0.0126582	0.15508	0.0181818	-0.112342	0.0300802	-0.106818	0	1	0		272nd bin on 4kb upstream	3.64275	2.7867	3.60987	0.823514	0.678342	0.991866
														chr1	301421401	301421600	0.140562	0.0611511	0.117647	0	-0.0794112	-0.0229152	-0.140562	0	1	1		chr1	232750401	232750600	0.212766	0.207547	0.132743	0.323077	-0.00521879	-0.0800226	0.110311	0	1	1		273rd bin on 4kb upstream	3.94845	3.01587	3.63144	1.00141	0.774884	0.925248
														chr1	301556001	301556200	0.218935	0.141414	0.013986	0.0454545	-0.0775208	-0.204949	-0.17348	0	1	1		chr1	233050201	233050400	0.297468	0.0884354	0.110266	0.0569106	-0.209033	-0.187202	-0.240558	0	1	1		274th bin on 4kb upstream	4.24749	3.15304	3.31146	1.22173	0.847624	0.89794
														chr1	301779201	301779400	0.0133333	0.00621118	0.0185185	0.161765	-0.00712215	0.00518519	0.148431	0	1	1		chr1	234654401	234654600	0.137615	0	0.00487805	0	-0.137615	-0.132737	-0.137615	0	1	1		275th bin on 4kb upstream	3.91025	3.18951	3.21366	1.36675	0.851255	0.962253
														chr1	302063601	302063800	0.218391	0.24581	0.190184	0.00990099	0.0274193	-0.0282068	-0.20849	0	1	1		chr1	237102201	237102400	0.208791	0.0664207	0.0848708	0.0555556	-0.142371	-0.12392	-0.153236	0	1	1		276th bin on 4kb upstream	3.83498	3.14098	3.17645	1.20149	1.09193	1.0388
														chr1	302237801	302238000	0.124224	0.0157658	0.0375587	0	-0.108458	-0.0866649	-0.124224	0	1	1		chr1	238543801	238544000	0.105882	0.106557	0.184971	0	0.000675024	0.0790887	-0.105882	0	1	0		277th bin on 4kb upstream	4.09399	3.21331	3.3836	1.10061	0.980961	1.10049
														chr1	302277201	302277400	0.515789	0.298969	0.210526	0.109756	-0.21682	-0.305263	-0.406033	0	1	1		chr1	240566201	240566400	0.180451	0.192857	0.0942029	0.0144928	0.012406	-0.0862482	-0.165958	0	1	1		278th bin on 4kb upstream	4.37131	3.67625	3.5682	1.15021	1.08915	1.19451
														chr1	303726201	303726400	0.00657895	0.0130719	0.12037	0.140741	0.00649295	0.113791	0.134162	0	1	1		chr1	240660801	240661000	0.169231	0.0264026	0.0505837	0.0574713	-0.142828	-0.118647	-0.11176	0	1	0		279th bin on 4kb upstream	4.34453	3.89897	3.93737	1.00547	1.09823	1.10966
														chr1	304014001	304014200	0.0272727	0.0387597	0.137931	0.134615	0.011487	0.110658	0.107343	0	1	1		chr1	242624201	242624400	0	0	0.0181818	0.105263	0	0.0181818	0.105263	0	1	1		280th bin on 4kb upstream	4.10569	3.92113	3.8678	1.06595	1.08279	0.95632
														chr1	304868401	304868600	0.194245	0.0801887	0	0	-0.114056	-0.194245	-0.194245	0	1	1		chr1	242706001	242706200	0.03125	0.0569395	0.0168539	0.13913	0.0256895	-0.0143961	0.10788	0	1	1		281st bin on 4kb upstream	3.82831	3.8242	3.87545	0.986984	0.939762	0.892879
														chr1	305001801	305002000	0.0148515	0.0285714	0	0.20202	0.0137199	-0.0148515	0.187169	0	1	1		chr1	243245601	243245800	0.0731707	0.3125	0.0966543	0.415385	0.239329	0.0234835	0.342214	0	1	1		282nd bin on 4kb upstream	4.07032	3.99483	3.88567	1.00524	0.96779	0.934651
														chr1	305090401	305090600	0.0823529	0.025974	0.0178571	0.274725	-0.0563789	-0.0644958	0.192372	0	1	1		chr1	243416001	243416200	0.106918	0.0393701	0.0806452	0	-0.0675482	-0.0262731	-0.106918	0	1	0.5		283rd bin on 4kb upstream	4.55848	4.42011	4.5203	1.06198	1.18582	1.10654
														chr1	305090601	305090800	0.16092	0.0169492	0.0661157	0.0574713	-0.14397	-0.0948038	-0.103448	0	1	1		chr1	245813201	245813400	0	0.032967	0.0177515	0.179104	0.032967	0.0177515	0.179104	0	1	1		284th bin on 4kb upstream	4.80981	5.05871	4.63898	1.23824	1.40193	1.27565
														chr1	305091401	305091600	0.0344828	0.177966	0.0535714	0.23301	0.143483	0.0190887	0.198527	0	1	1		chr1	247762801	247763000	0.196429	0.14	0.0403226	0.0421053	-0.0564286	-0.156106	-0.154323	0	1	1		285th bin on 4kb upstream	4.98022	4.86023	4.05485	1.2605	1.33743	1.27474
														chr1	305576001	305576200	0.175	0.0607477	0.0232558	0.0340909	-0.114252	-0.151744	-0.140909	0	1	1		chr1	248959001	248959200	0.151515	0.0950226	0.111765	0.0120482	-0.0564925	-0.0397504	-0.139467	0	1	1		286th bin on 4kb upstream	4.0089	3.65731	4.06541	1.21079	1.1265	1.16709
														chr1	306124401	306124600	0.261745	0.142857	0.0934066	0.105769	-0.118888	-0.168338	-0.155976	0	1	1		chr1	249067801	249068000	0.0641026	0.0865385	0.15082	0.178082	0.0224359	0.0867171	0.11398	0	1	0		287th bin on 4kb upstream	3.82511	3.84879	4.13987	1.21423	1.28349	1.23708
														chr1	306378001	306378200	0.132653	0.130952	0.191919	0.0123457	-0.00170068	0.0592661	-0.120307	0	1	1		chr1	249486401	249486600	0.140449	0.0441989	0.115016	0	-0.0962505	-0.0254335	-0.140449	0	1	1		288th bin on 4kb upstream	3.77952	3.71916	4.1002	1.28563	1.1392	1.42357
														chr1	308652801	308653000	0.0119048	0.0364963	0.140351	0.123894	0.0245916	0.128446	0.111989	0	1	1		chr1	251018001	251018200	0.178862	0.0115607	0.101351	0.03	-0.167301	-0.0775104	-0.148862	0	1	1		289th bin on 4kb upstream	3.78806	3.4402	3.8798	1.44883	1.1597	1.2915
														chr1	308653001	308653200	0.15528	0.0852273	0.0141844	0.019802	-0.0700522	-0.141095	-0.135478	0	1	1		chr1	251572801	251573000	0.0102564	0.0245902	0.0283401	0.202381	0.0143338	0.0180837	0.192125	0	1	1		290th bin on 4kb upstream	3.86359	3.42615	3.73268	1.63042	1.12967	1.22809
														chr1	309351201	309351400	0.0364963	0.097561	0.056338	0.151515	0.0610646	0.0198417	0.115019	0	1	1		chr1	253893601	253893800	0	0.0777778	0	0.169014	0.0777778	0	0.169014	0	1	1		291st bin on 4kb upstream	4.14574	3.28846	3.78314	1.43989	1.06102	1.27068
														chr1	309452001	309452200	0.173333	0.046875	0.0555556	0.0125	-0.126458	-0.117778	-0.160833	0	1	1		chr1	254036801	254037000	0.0512821	0.0642202	0.100719	0.17757	0.0129381	0.0494374	0.126288	0	1	1		292nd bin on 4kb upstream	3.87007	3.06251	3.79361	1.35735	0.995924	1.35461
														chr1	310279201	310279400	0.244094	0	0.0547945	0.0679612	-0.244094	-0.1893	-0.176133	0	1	1		chr1	254050001	254050200	0.210526	0.00636943	0.216667	0.00970874	-0.204157	0.00614035	-0.200818	0	1	0		293rd bin on 4kb upstream	3.71119	2.98428	3.70977	1.14263	1.02698	1.24142
														chr1	310593801	310594000	0.0630631	0.065	0.173611	0.171171	0.00193694	0.110548	0.108108	0	1	1		chr1	254375201	254375400	0.114865	0.0471698	0.0112994	0.0140845	-0.0676951	-0.103565	-0.10078	0	1	0		294th bin on 4kb upstream	3.78632	3.11845	3.7175	1.0987	0.998514	1.13326
														chr1	310639001	310639200	0.117021	0.0448718	0	0	-0.0721495	-0.117021	-0.117021	0	1	1		chr1	254460001	254460200	0.0105263	0.0144092	0.0977444	0.141304	0.00388291	0.087218	0.130778	0	1	1		295th bin on 4kb upstream	4.0088	3.35081	3.65327	0.968563	0.909002	1.00714
														chr2	283601	283800	0.056	0.111554	0.0780142	0.245283	0.0555538	0.0220142	0.189283	0.333333	1	1		chr1	254677601	254677800	0	0.0835735	0.0887097	0.174419	0.0835735	0.0887097	0.174419	0	1	1		296th bin on 4kb upstream	4.22922	3.71141	3.82795	0.922758	0.85824	0.824976
														chr2	476401	476600	0.166667	0.00970874	0.140845	0	-0.156958	-0.0258216	-0.166667	0	1	0		chr1	257141201	257141400	0.310811	0.104167	0.245033	0.183333	-0.206644	-0.0657777	-0.127477	0	1	1		297th bin on 4kb upstream	4.221	3.67264	3.72218	1.05287	0.940035	0.892896
														chr2	709601	709800	0.12963	0.00729927	0.0490196	0.0181818	-0.12233	-0.08061	-0.111448	0.25	1	1		chr1	257430201	257430400	0.163265	0.0811808	0.119318	0.0517241	-0.0820845	-0.0439471	-0.111541	0	1	1		298th bin on 4kb upstream	4.25759	3.5967	3.39505	1.03821	0.877036	1.07729
														chr2	1163601	1163800	0.183824	0	0.0555556	0.00515464	-0.183824	-0.128268	-0.178669	0	1	1		chr1	258344801	258345000	0.0956522	0.00448431	0.0826087	0.306667	-0.0911679	-0.0130435	0.211014	0	1	1		299th bin on 4kb upstream	4.24071	3.67022	3.31677	1.1116	0.867855	1.17677
														chr2	1232001	1232200	0.0149254	0.115226	0.0432099	0.140845	0.100301	0.0282845	0.12592	0	1	1		chr1	259679401	259679600	0.138211	0.151079	0.142241	0.239437	0.0128678	0.00403	0.101225	0	1	1		300th bin on 4kb upstream	4.25371	3.90821	3.48911	1.01827	0.904059	1.23064
														chr2	1663801	1664000	0.481132	0.216049	0.260274	0.166667	-0.265083	-0.220858	-0.314465	0	1	1		chr1	260354401	260354600	0.225	0.0319149	0.0606061	0.010101	-0.193085	-0.164394	-0.214899	0	1	0		301st bin on 4kb upstream	4.36961	4.11393	3.54486	1.12251	1.08711	1.05166
														chr2	2584001	2584200	0.219178	0.0596026	0.0103093	0	-0.159575	-0.208869	-0.219178	0	1	1		chr1	260456001	260456200	0.2	0.0295567	0.0201149	0	-0.170443	-0.179885	-0.2	0	1	1		302nd bin on 4kb upstream	4.19808	4.08273	3.52089	1.3168	1.29773	1.15183
														chr2	2641201	2641400	0.261364	0.108108	0.0526316	0.0410959	-0.153256	-0.208732	-0.220268	0	1	1		chr1	263021601	263021800	0.0319149	0.0588235	0.0657895	0.211538	0.0269086	0.0338746	0.179624	0	1	0		303rd bin on 4kb upstream	3.8672	3.67315	3.53605	1.3886	1.3348	1.23988
														chr2	3580201	3580400	0.304688	0.160494	0.097561	0.178082	-0.144194	-0.207127	-0.126605	0	1	1		chr1	263240201	263240400	0.24	0	0.0406504	0	-0.24	-0.19935	-0.24	0	1	1		304th bin on 4kb upstream	3.70838	3.36258	3.63556	1.49306	1.30052	1.27398
														chr2	3733201	3733400	0.115108	0.0298507	0.0179641	0.00840336	-0.0852572	-0.0971438	-0.106705	0	1	1		chr1	263413001	263413200	0.114943	0.1625	0.102439	0	0.0475575	-0.0125035	-0.114943	0	1	0		305th bin on 4kb upstream	3.74505	3.41668	3.47198	1.36091	1.16162	0.997316
														chr2	4161001	4161200	0.141176	0.0506329	0.0769231	0.0387597	-0.0905436	-0.0642534	-0.102417	0	1	1		chr1	263918001	263918200	0	0.0375587	0.0308642	0.198895	0.0375587	0.0308642	0.198895	0.333333	1	1		306th bin on 4kb upstream	3.79515	3.89509	3.74733	1.7296	1.42226	1.35731
														chr2	6929801	6930000	0.173913	0.0496454	0.0923077	0.0265487	-0.124268	-0.0816054	-0.147364	0	1	1		chr1	264240401	264240600	0.530864	0.611111	0.439114	0.415094	0.0802469	-0.0917498	-0.11577	0	1	1		307th bin on 4kb upstream	4.20373	3.84454	3.68126	2.2125	1.12449	1.67456
														chr2	9334401	9334600	0.103448	0.0875	0	0	-0.0159483	-0.103448	-0.103448	0.5	1	1		chr1	264511801	264512000	0.185841	0.173077	0.0451977	0.0227273	-0.0127638	-0.140643	-0.163113	0	1	1		308th bin on 4kb upstream	4.36728	3.74807	3.60311	1.26586	0.902438	1.46781
														chr2	9833201	9833400	0.347826	0.154412	0.047619	0.10084	-0.193414	-0.300207	-0.246986	0	1	1		chr1	264575201	264575400	0	0.037931	0.0367893	0.189655	0.037931	0.0367893	0.189655	0	1	1		309th bin on 4kb upstream	4.23408	3.66412	3.7595	1.22196	1.03254	1.14729
														chr2	10248601	10248800	0.215311	0.0888158	0.041958	0.0352113	-0.126495	-0.173353	-0.1801	0	1	1		chr1	264666001	264666200	0.128378	0	0.0900901	0	-0.128378	-0.0382883	-0.128378	0	1	1		310th bin on 4kb upstream	4.38349	3.77423	3.8541	1.30622	1.10061	1.03956
														chr2	10914601	10914800	0.158879	0.0588235	0.220339	0.0104167	-0.100055	0.0614605	-0.148462	0	1	1		chr1	265189801	265190000	0.168142	0.0864198	0.0780488	0.0394737	-0.0817218	-0.0900928	-0.128668	0	1	1		311th bin on 4kb upstream	4.51044	3.63074	3.55487	1.14817	1.00841	1.0725
														chr2	10934001	10934200	0.153153	0.0396825	0.0917874	0.0530303	-0.113471	-0.0613657	-0.100123	0	1	1		chr1	266151401	266151600	0.174419	0.110553	0.0333333	0.0454545	-0.0638658	-0.141085	-0.128964	0	1	1		312th bin on 4kb upstream	4.85085	3.81446	3.61794	1.1887	0.925961	0.995019
														chr2	11128001	11128200	0.182482	0.0608365	0.0365854	0.0294118	-0.121645	-0.145896	-0.15307	0	1	1		chr1	267606401	267606600	0.125	0.0416667	0.0414201	0	-0.0833333	-0.0835799	-0.125	0	1	1		313th bin on 4kb upstream	4.66886	3.65434	3.55357	1.15028	0.832838	0.965773
														chr2	11283001	11283200	0.208333	0.075188	0.0952381	0.0674157	-0.133145	-0.113095	-0.140918	0	1	1		chr1	271197201	271197400	0.00628931	0	0.0106383	0.183908	-0.00628931	0.00434899	0.177619	0	1	1		314th bin on 4kb upstream	4.4765	3.65436	3.41367	1.08605	0.72052	0.965368
														chr2	11402201	11402400	0	0	0	0.114583	0	0	0.114583	0	1	1		chr1	272119401	272119600	0.117647	0.0313901	0.0242718	0.00884956	-0.0862569	-0.0933752	-0.108798	0	1	1		315th bin on 4kb upstream	4.79568	3.9715	3.94247	0.94659	0.77147	0.905447
														chr2	11446801	11447000	0.20202	0.056	0.133929	0.00735294	-0.14602	-0.0680916	-0.194667	0	1	1		chr1	272321001	272321200	0.00917431	0	0.0180723	0.111111	-0.00917431	0.00889798	0.101937	0	1	1		316th bin on 4kb upstream	4.91486	4.58037	4.00065	1.04946	0.904488	0.92493
														chr2	11652001	11652200	0.125	0.138686	0.0344828	0	0.0136861	-0.0905172	-0.125	0	1	1		chr1	273787001	273787200	0.03	0.0184615	0	0.178082	-0.0115385	-0.03	0.148082	0	1	1		317th bin on 4kb upstream	5.03404	5.18925	4.01229	1.15948	1.04752	0.867876
														chr2	11763401	11763600	0.164384	0.138889	0.0533333	0.284091	-0.0254947	-0.11105	0.119707	0	1	1		chr1	277759601	277759800	0.292683	0.0612245	0.140969	0.15942	-0.231458	-0.151714	-0.133263	0	1	1		318th bin on 4kb upstream	4.30833	4.21136	4.81596	1.13728	1.13383	0.945979
														chr2	12190001	12190200	0.554217	0.243478	0.369231	0.25	-0.310739	-0.184986	-0.304217	0	1	1		chr1	278841801	278842000	0	0	0.0106007	0.121212	0	0.0106007	0.121212	0	1	1		319th bin on 4kb upstream	3.89705	3.6953	3.95542	1.13533	1.07621	0.95853
														chr2	12713401	12713600	0.186667	0.0893855	0.0424242	0.0246305	-0.0972812	-0.144242	-0.162036	0	1	1		chr1	280965201	280965400	0.1	0.0140449	0.0107527	0	-0.0859551	-0.0892473	-0.1	0	1	1		320th bin on 4kb upstream	4.26756	3.95634	3.65293	1.13366	1.11283	1.15372
														chr2	13441401	13441600	0.021978	0.181818	0.184049	0.218543	0.15984	0.162071	0.196565	0	1	1		chr1	281512401	281512600	0.0075188	0.0248963	0.122137	0.133333	0.0173775	0.114619	0.125815	0	1	1		321st bin on 4kb upstream	4.92591	4.34955	3.44578	1.21239	1.10206	1.21447
														chr2	14671601	14671800	0.409091	0.0229358	0.167883	0.304348	-0.386155	-0.241208	-0.104743	0	1	1		chr1	281763201	281763400	0.0175439	0.0458333	0.0314136	0.169014	0.0282895	0.0138698	0.15147	0	1	1		322nd bin on 4kb upstream	5.24012	4.45041	3.91711	1.17359	0.994368	1.17944
														chr2	16293801	16294000	0.154362	0.114583	0.0327869	0.0210526	-0.0397791	-0.121576	-0.13331	0	1	1		chr1	283877801	283878000	0.15544	0.137931	0.126667	0.0404624	-0.0175094	-0.0287737	-0.114978	0	1	1		323rd bin on 4kb upstream	4.75541	4.12588	4.33858	1.17367	0.935414	1.12975
														chr2	17676601	17676800	0.0611354	0.0935252	0.112676	0.187919	0.0323898	0.0515407	0.126784	0	1	1		chr1	284123401	284123600	0.120968	0.0176991	0.163333	0.26506	-0.103269	0.0423656	0.144092	0	1	1		324th bin on 4kb upstream	4.77377	4.16322	4.03911	0.909898	1.00363	0.99142
														chr2	17773801	17774000	0.0273973	0.00478469	0.00961539	0.166667	-0.0226126	-0.0177819	0.139269	0	1	1		chr1	284889601	284889800	0.0185185	0.0108696	0.0725806	0.164706	-0.00764895	0.0540621	0.146187	0	1	1		325th bin on 4kb upstream	5.39193	4.31815	4.02725	1.0439	1.15063	0.988768
														chr2	18520601	18520800	0.196078	0	0.0416667	0	-0.196078	-0.154412	-0.196078	0	1	1		chr1	285914201	285914400	0.0769231	0.364486	0.206452	0.64	0.287563	0.129529	0.563077	0	1	1		326th bin on 4kb upstream	5.85963	4.38549	4.21833	1.1906	1.21694	1.12738
														chr2	18528801	18529000	0.12	0.0857143	0.037037	0.016129	-0.0342857	-0.082963	-0.103871	0	1	1		chr1	287384601	287384800	0.156863	0.0680272	0.195489	0.0149254	-0.0888355	0.038626	-0.141937	0	1	1		327th bin on 4kb upstream	5.10253	4.06628	4.10848	1.1906	1.21694	1.12738
														chr2	18675401	18675600	0.0597015	0.00904977	0.0531915	0.208333	-0.0506517	-0.00651	0.148632	0	1	1		chr1	287385201	287385400	0.155963	0.0680272	0.122807	0.0138889	-0.0879361	-0.0331563	-0.142074	0	1	1		328th bin on 4kb upstream	4.89835	4.29296	3.68405	1.1906	1.21694	1.12738
														chr2	20213601	20213800	0.322034	0.110672	0.356322	0.0423729	-0.211362	0.0342879	-0.279661	0	1	1		chr1	287389201	287389400	0.211111	0.0718954	0.0769231	0	-0.139216	-0.134188	-0.211111	0	1	1		329th bin on 4kb upstream	4.36933	4.03886	3.60695	1.26411	0.966957	0.979158
														chr2	21545401	21545600	0.334615	0.104348	0.146497	0.217105	-0.230268	-0.188119	-0.11751	0	1	1		chr1	287744801	287745000	0.0285714	0.0679245	0.0394737	0.131579	0.0393531	0.0109023	0.103008	0.166667	1	1		330th bin on 4kb upstream	4.88685	4.23959	3.77219	1.24598	0.922577	0.976155
														chr2	22238601	22238800	0.203125	0	0.0761905	0.0458015	-0.203125	-0.126935	-0.157323	0	0	1		chr1	288330001	288330200	0.373494	0.305699	0.240385	0.174419	-0.0677945	-0.133109	-0.199075	0	1	1		331st bin on 4kb upstream	5.65665	4.49394	4.13627	1.17799	0.979385	1.15406
														chr2	22565401	22565600	0.118143	0.0461095	0.0340136	0.0075188	-0.0720339	-0.0841299	-0.110625	0	1	1		chr1	288987601	288987800	0.261261	0.15847	0.184382	0.123077	-0.102791	-0.0768795	-0.138184	0	0	1		332nd bin on 4kb upstream	5.1978	4.39305	4.46882	1.062	1.04029	1.13056
														chr2	22801201	22801400	0.2	0	0	0	-0.2	-0.2	-0.2	0	1	1		chr1	290603401	290603600	0.125	0.0847458	0.021164	0	-0.0402542	-0.103836	-0.125	0	1	1		333rd bin on 4kb upstream	4.91258	4.37778	4.61269	0.964693	1.01118	0.996671
														chr2	23074601	23074800	0.138122	0.168539	0.0943396	0.368421	0.0304178	-0.0437819	0.2303	0	1	1		chr1	291215001	291215200	0.277778	0.193548	0.20303	0.0928571	-0.0842294	-0.0747475	-0.184921	0	1	1		334th bin on 4kb upstream	4.5936	4.06671	4.82894	0.953743	0.902463	0.879886
														chr2	25082401	25082600	0.136986	0	0.147368	0.030303	-0.136986	0.0103821	-0.106683	0	1	1		chr1	292116001	292116200	0.027027	0.01875	0.0118343	0.170455	-0.00827703	-0.0151927	0.143428	0	1	1		335th bin on 4kb upstream	4.50029	3.59778	4.79592	0.882358	0.831974	0.89373
														chr2	26611001	26611200	0.445783	0.015748	0.144654	0.290698	-0.430035	-0.301129	-0.155085	0	1	1		chr1	292643401	292643600	0.0425532	0.0974026	0.0403226	0.173333	0.0548494	-0.00223061	0.13078	0	1	1		336th bin on 4kb upstream	4.4402	3.77043	4.48937	0.887953	1.01082	0.871657
														chr2	27928801	27929000	0.0116279	0.108527	0.0126582	0.166667	0.0968992	0.00103032	0.155039	0	0.25	1		chr1	295558401	295558600	0.175676	0.0111111	0	0.0285714	-0.164565	-0.175676	-0.147104	0	1	1		337th bin on 4kb upstream	5.23219	4.34041	4.26439	1.16655	1.01375	0.984946
														chr2	28473401	28473600	0.240602	0.272727	0.0560748	0.0827586	0.0321258	-0.184527	-0.157843	0	0	0		chr1	296139201	296139400	0	0.0177215	0.0333333	0.123596	0.0177215	0.0333333	0.123596	0	1	1		338th bin on 4kb upstream	5.41206	4.32948	3.99087	1.3646	1.07611	1.02566
														chr2	28535201	28535400	0.359375	0.148148	0.270492	0.171875	-0.211227	-0.0888832	-0.1875	0	0	1		chr1	296881601	296881800	0.0142857	0.00471698	0.0200573	0.118644	-0.00956873	0.00577159	0.104358	0	0	1		339th bin on 4kb upstream	5.29995	4.14285	3.93077	1.47273	1.20294	1.12953
														chr2	28901601	28901800	0.135135	0.0373134	0.0205479	0.010989	-0.0978217	-0.114587	-0.124146	0	1	1		chr1	299015401	299015600	0	0	0.0155039	0.120968	0	0.0155039	0.120968	0	1	1		340th bin on 4kb upstream	4.88609	3.93254	3.77685	1.51675	1.24052	1.21717
														chr2	28961201	28961400	0.153285	0.0175439	0	0.0291262	-0.135741	-0.153285	-0.124158	0	1	1		chr1	299045001	299045200	0.457143	0.235294	0.273885	0.311111	-0.221849	-0.183258	-0.146032	0	1	1		341st bin on 4kb upstream	4.41995	3.8864	3.7538	1.51152	0.974103	1.10382
														chr2	31349801	31350000	0.0149254	0.0147601	0	0.116279	-0.000165226	-0.0149254	0.101354	0	1	1		chr1	299333801	299334000	0.233766	0.106481	0.105505	0	-0.127285	-0.128262	-0.233766	0	1	1		342nd bin on 4kb upstream	4.36428	3.96351	4.07283	1.29692	1.00061	1.01589
														chr2	31469401	31469600	0.149254	0.0892857	0.126316	0.0487805	-0.059968	-0.0229379	-0.100473	0	1	1		chr1	299894801	299895000	0.171875	0.0410095	0.0837696	0	-0.130866	-0.0881054	-0.171875	0	1	1		343rd bin on 4kb upstream	4.52613	4.12358	4.27677	0.87659	0.910245	0.871603
														chr2	32222601	32222800	0.195652	0.0604396	0.109756	0.0530303	-0.135213	-0.0858961	-0.142622	0	1	1		chr1	300076201	300076400	0.115607	0.119403	0.0789474	0	0.00379605	-0.0366596	-0.115607	0.5	1	1		344th bin on 4kb upstream	4.73198	4.12505	4.47438	0.957613	0.967437	0.914366
														chr2	33286401	33286600	0.151163	0.0387324	0.01	0.0178571	-0.11243	-0.141163	-0.133306	0	1	1		chr1	300081601	300081800	0.203125	0.130841	0.09375	0.0151515	-0.0722839	-0.109375	-0.187973	0	1	1		345th bin on 4kb upstream	5.16638	4.10376	4.18773	0.954061	1.03967	0.924637
														chr2	36996401	36996600	0.0320513	0.0144231	0.0392157	0.213793	-0.0176282	0.0071644	0.181742	0	0	1		chr1	300978001	300978200	0.164557	0.223077	0.151408	0.0379747	0.05852	-0.0131485	-0.126582	0	1	1		346th bin on 4kb upstream	5.7895	4.13353	4.17031	1.04551	1.11117	0.905583
														chr2	37042601	37042800	0.0147059	0.0310078	0.032967	0.224299	0.0163019	0.0182612	0.209593	0	1	1		chr1	303398601	303398800	0.14876	0.118519	0.0441989	0.0454545	-0.0302418	-0.104561	-0.103306	0	1	1		347th bin on 4kb upstream	5.66795	4.14416	4.32939	0.880459	1.14117	0.899935
														chr2	38801001	38801200	0.26506	0.11054	0.118812	0.15942	-0.15452	-0.146248	-0.10564	0	1	1		chr1	304312401	304312600	0.168317	0.16129	0.149123	0.35514	-0.00702651	-0.019194	0.186823	0	1	1		348th bin on 4kb upstream	5.38084	4.18948	4.17649	0.829031	1.02041	0.817304
														chr2	43820801	43821000	0.252577	0.180905	0.314685	0.11828	-0.0716728	0.062108	-0.134298	0	1	1		chr1	304484801	304485000	0.109453	0.0219124	0.0228013	0	-0.0875404	-0.0866514	-0.109453	0	1	1		349th bin on 4kb upstream	4.80482	4.06162	3.75992	0.821549	0.802295	0.766373
														chr2	43957601	43957800	0.056338	0.0652504	0.0387324	0.184397	0.00891235	-0.0176056	0.128059	0	0.166667	1		chr1	305178201	305178400	0.011396	0.0553846	0.0847458	0.215909	0.0439886	0.0733498	0.204513	0	1	1		350th bin on 4kb upstream	4.93828	4.31783	3.38603	0.922473	0.737357	0.753331
														chr2	49432601	49432800	0.298969	0.0546218	0.0468227	0.127451	-0.244347	-0.252146	-0.171518	0	1	1		chr1	305437601	305437800	0.0142857	0.0512195	0.0332326	0.116883	0.0369338	0.0189469	0.102597	0	1	1		351st bin on 4kb upstream	5.16177	4.4786	3.53889	0.794215	0.620706	0.648874
														chr2	52487601	52487800	0.146154	0	0.0892857	0.0181818	-0.146154	-0.0568681	-0.127972	0	0	1		chr1	305780801	305781000	0.0980392	0.00793651	0.0552486	0.34375	-0.0901027	-0.0427906	0.245711	0	1	1		352nd bin on 4kb upstream	4.94072	4.14349	4.06368	0.707927	0.717101	0.737152
														chr2	53127201	53127400	0.0692308	0.0340909	0.118421	0.226667	-0.0351399	0.0491903	0.157436	0	1	1		chr1	306633201	306633400	0.0666667	0.00943396	0.0168539	0.179104	-0.0572327	-0.0498127	0.112438	0	1	1		353rd bin on 4kb upstream	4.93226	3.83467	4.1795	0.667404	0.757481	0.835532
														chr2	55578001	55578200	0.11875	0	0.00913242	0	-0.11875	-0.109618	-0.11875	0	1	1		chr1	306633401	306633600	0.00526316	0.0118577	0.0342679	0.112245	0.00659455	0.0290048	0.106982	0	1	1		354th bin on 4kb upstream	5.07104	3.94701	4.08343	0.617986	0.757279	0.917184
														chr2	55580401	55580600	0.128713	0.150794	0.155172	0.0102041	0.0220808	0.0264595	-0.118509	0	1	1		chr1	306635201	306635400	0.25	0.0911215	0.144928	0.0697674	-0.158879	-0.105072	-0.180233	0	1	1		355th bin on 4kb upstream	5.21473	4.32007	4.23467	0.724584	0.728378	0.904786
														chr2	63208201	63208400	0.227027	0.09375	0.143564	0.0718954	-0.133277	-0.0834627	-0.155132	0	0	1		chr1	306862001	306862200	0.104575	0.025	0.0793651	0	-0.0795752	-0.0252101	-0.104575	0	1	1		356th bin on 4kb upstream	5.06187	4.50147	4.23467	0.865824	0.779419	0.855272
														chr2	66454601	66454800	0.17	0.0149254	0	0.0166667	-0.155075	-0.17	-0.153333	0	0	1		chr1	306865801	306866000	0.021978	0.0215827	0.0972222	0.156627	-0.000395288	0.0752442	0.134648	0	1	1		357th bin on 4kb upstream	4.90901	4.68287	4.35233	0.884173	0.881036	0.844993
														chr2	69790001	69790200	0.133333	0.0208333	0.048951	0.0277778	-0.1125	-0.0843823	-0.105556	0	1	1		chr1	307896801	307897000	0.1	0.00546448	0.0537975	0	-0.0945355	-0.0462025	-0.1	0	1	1		358th bin on 4kb upstream	4.97753	4.40138	5.02253	0.818288	0.892509	0.876503
														chr2	74054001	74054200	0.00645161	0.016129	0.0298507	0.123894	0.00967742	0.0233991	0.117442	0	1	1		chr1	308260801	308261000	0.111111	0.00531915	0.0291262	0	-0.105792	-0.0819849	-0.111111	0	1	1		359th bin on 4kb upstream	5.76557	4.28814	3.76414	0.721054	0.792397	0.932738
														chr2	74055001	74055200	0.0875	0.301724	0.252632	0.234375	0.214224	0.165132	0.146875	0	1	1		chr1	308305801	308306000	0	0.0152672	0.0117647	0.125	0.0152672	0.0117647	0.125	0	1	1		360th bin on 4kb upstream	5.52709	4.39546	3.93511	0.770534	0.812996	0.964628
														chr2	82648801	82649000	0.134615	0.0392157	0.0504202	0.0327869	-0.0953997	-0.0841952	-0.101828	0	1	1		chr1	308653001	308653200	0.132597	0.0643564	0.0886525	0.0283019	-0.0682402	-0.0439442	-0.104295	0	1	1		361st bin on 4kb upstream	4.99822	4.3729	4.25542	0.788609	0.787675	0.825865
														chr2	86367201	86367400	0.0307692	0.0136986	0.0182927	0.23622	-0.0170706	-0.0124765	0.205451	0	1	1		chr1	308785801	308786000	0.210884	0.166667	0.309237	0.444444	-0.0442177	0.0983526	0.23356	0	1	1		362nd bin on 4kb upstream	5.08825	4.52503	4.6949	0.807036	0.725363	0.705911
														chr2	86944801	86945000	0.1625	0.0823529	0.0396825	0.0144928	-0.0801471	-0.122817	-0.148007	0	1	1		chr1	308820401	308820600	0.016	0.011976	0.0645161	0.125	-0.00402395	0.0485161	0.109	0	1	1		363rd bin on 4kb upstream	5.2103	4.64489	4.40972	0.8972	0.795998	0.804849
														chr2	87246601	87246800	0	0.00694444	0.042654	0.147541	0.00694444	0.042654	0.147541	0	1	1		chr1	309209001	309209200	0.246479	0.156028	0.19375	0.0416667	-0.0904505	-0.0527289	-0.204812	0	1	1		364th bin on 4kb upstream	5.14008	4.38678	4.1642	0.981707	0.864512	0.87454
														chr2	87482601	87482800	0.135593	0.0696203	0.205128	0	-0.065973	0.069535	-0.135593	0	1	1		chr1	309410801	309411000	0.0714286	0.132184	0.112219	0.266129	0.0607553	0.0407909	0.1947	0	1	1		365th bin on 4kb upstream	5.11791	4.3994	4.45011	0.968881	0.837631	0.922906
														chr2	91149801	91150000	0.0375	0.0505051	0.163462	0.19403	0.0130051	0.125962	0.15653	0	1	1		chr2	108201	108400	0.2	0.0110193	0.0590717	0.0779221	-0.188981	-0.140928	-0.122078	0	1	1		366th bin on 4kb upstream	4.98083	4.57025	4.57869	1.0437	0.772046	0.801688
														chr2	91150201	91150400	0.114286	0.00416667	0	0	-0.110119	-0.114286	-0.114286	0	1	1		chr2	153001	153200	0.00684931	0.0259434	0.0308123	0.116505	0.0190941	0.023963	0.109656	0.333333	0	1		367th bin on 4kb upstream	5.2119	4.553	4.46537	0.946411	0.715914	0.78998
														chr2	91150401	91150600	0.141176	0.0705882	0.0662651	0.0211268	-0.0705882	-0.0749114	-0.12005	0	1	1		chr2	835601	835800	0.136752	0.0632184	0.0331492	0	-0.0735337	-0.103603	-0.136752	0	1	1		368th bin on 4kb upstream	5.23357	4.21293	3.93781	0.900522	0.691199	0.908529
														chr2	91692201	91692400	0.0196078	0.00595238	0.0227273	0.185185	-0.0136555	0.00311943	0.165577	0	1	1		chr2	1111001	1111200	0.0208333	0.025	0.0683761	0.194805	0.00416667	0.0475427	0.173972	0	1	1		369th bin on 4kb upstream	5.35846	4.15803	4.07526	0.937365	0.783136	0.887116
														chr2	98765001	98765200	0.244186	0.012987	0.0157068	0.0119048	-0.231199	-0.228479	-0.232281	0	1	1		chr2	1237201	1237400	0.0869565	0.0209497	0	0.209677	-0.0660068	-0.0869565	0.122721	0	1	1		370th bin on 4kb upstream	5.02072	3.99279	4.13824	1.31148	0.93044	0.815763
														chr2	100818401	100818600	0.164706	0.0465116	0.0833333	0.00735294	-0.118194	-0.0813725	-0.157353	0	1	1		chr2	2641201	2641400	0.259259	0.0264317	0.0855856	0.1	-0.232828	-0.173674	-0.159259	0	1	1		371st bin on 4kb upstream	5.00245	4.42359	4.49303	1.40313	0.952989	0.966004
														chr2	102561801	102562000	0.015625	0.0421687	0.0273973	0.142857	0.0265437	0.0117723	0.127232	0	0	1		chr2	3015201	3015400	0.00380228	0.00996678	0.0147929	0.123077	0.0061645	0.0109906	0.119275	0	0	1		372nd bin on 4kb upstream	4.70012	4.6508	4.77961	1.28753	0.865931	0.976973
														chr2	104513001	104513200	0.146667	0.175676	0.0416667	0.253165	0.029009	-0.105	0.106498	0	1	1		chr2	3022201	3022400	0.0194175	0.1875	0.122581	0.25	0.168083	0.103163	0.230583	0	1	1		373rd bin on 4kb upstream	4.80055	4.85151	4.85873	1.10422	0.858129	0.982389
														chr2	105315201	105315400	0.104348	0.0406977	0.0684932	0.211111	-0.0636502	-0.0358547	0.106763	0	1	1		chr2	3651601	3651800	0.121951	0.107143	0.0490196	0	-0.0148084	-0.0729316	-0.121951	0	1	1		374th bin on 4kb upstream	5.51657	5.08061	4.59067	1.19241	0.925405	0.963484
														chr2	107067801	107068000	0.151515	0.00949367	0	0.0142857	-0.142021	-0.151515	-0.137229	0	0	1		chr2	3735201	3735400	0.116667	0.0114068	0	0.0135135	-0.10526	-0.116667	-0.103153	0	1	1		375th bin on 4kb upstream	5.73881	5.5528	4.81524	1.14092	0.960377	0.94474
														chr2	107690801	107691000	0.135802	0	0.0163934	0	-0.135802	-0.119409	-0.135802	0	1	1		chr2	4405401	4405600	0.169643	0.095122	0.0869565	0.0641026	-0.0745209	-0.0826863	-0.10554	0	1	1		376th bin on 4kb upstream	5.71746	5.54966	5.11923	1.07836	1.04518	0.968475
														chr2	110547001	110547200	0.326316	0.0397351	0	0.168831	-0.286581	-0.326316	-0.157485	0	1	1		chr2	5314001	5314200	0.190476	0.00980392	0.0722433	0.3	-0.180672	-0.118233	0.109524	0	1	1		377th bin on 4kb upstream	5.48866	5.63077	5.18814	1.14639	1.19784	0.969689
														chr2	111600601	111600800	0.215054	0.0772627	0.0416667	0.0384615	-0.137791	-0.173387	-0.176592	0	1	1		chr2	6172201	6172400	0.128	0.122507	0.174672	0	-0.00549288	0.0466725	-0.128	0	1	1		378th bin on 4kb upstream	5.80462	5.68327	5.16607	1.11518	1.17385	0.990627
														chr2	111751601	111751800	0.108225	0.00512821	0.0326087	0	-0.103097	-0.0756164	-0.108225	0	1	0		chr2	6599001	6599200	0.119565	0.00462963	0	0	-0.114936	-0.119565	-0.119565	0	1	1		379th bin on 4kb upstream	5.80776	5.5838	5.13852	1.01624	1.09333	1.06122
														chr2	112322801	112323000	0.102564	0.00555556	0	0	-0.0970085	-0.102564	-0.102564	0	1	1		chr2	6602801	6603000	0.121019	0	0.044586	0	-0.121019	-0.0764331	-0.121019	0	1	1		380th bin on 4kb upstream	5.68564	5.82314	5.30547	1.12085	1.1275	1.04407
														chr2	116157201	116157400	0.318519	0.0725191	0.0684932	0.0102041	-0.245999	-0.250025	-0.308314	0	1	1		chr2	9553201	9553400	0.13125	0.0839695	0.117188	0.029703	-0.0472805	-0.0140625	-0.101547	0	1	1		381st bin on 4kb upstream	6.10267	5.98026	5.92981	1.086	1.12544	1.0843
														chr2	118783601	118783800	0.125	0.0177515	0.03	0.0153846	-0.107249	-0.095	-0.109615	0	1	1		chr2	10337801	10338000	0.118812	0.0731707	0.155	0	-0.0456411	0.0361881	-0.118812	0	1	1		382nd bin on 4kb upstream	6.84255	5.89182	6.41265	1.18124	1.1205	1.06397
														chr2	120099201	120099400	0.14	0.113793	0.103774	0.025641	-0.0262069	-0.0362264	-0.114359	0	0	1		chr2	11665201	11665400	0.265823	0.0144928	0.0714286	0.0681818	-0.25133	-0.194394	-0.197641	0	0	1		383rd bin on 4kb upstream	6.8846	6.24615	6.95179	1.12994	0.976512	1.11383
														chr2	122148401	122148600	0.121212	0.266055	0.0582524	0.0106383	0.144843	-0.0629597	-0.110574	0	1	1		chr2	13441401	13441600	0.0394737	0.3	0.0955882	0.18	0.260526	0.0561146	0.140526	0	1	1		384th bin on 4kb upstream	7.52231	7.05671	7.28368	1.11331	0.972583	1.11948
														chr2	123839001	123839200	0.107143	0.0230769	0.0181818	0	-0.0840659	-0.088961	-0.107143	0	0	1		chr2	15742801	15743000	0.272727	0.388889	0.428571	0.4	0.116162	0.155844	0.127273	0	1	1		385th bin on 4kb upstream	7.84317	6.9018	7.5268	0.903962	0.852432	0.944629
														chr2	124227201	124227400	0.232877	0.0169492	0	0.025	-0.215928	-0.232877	-0.207877	0	1	1		chr2	16365001	16365200	0.205882	0.243523	0.160305	0.0454545	0.037641	-0.045577	-0.160428	0	1	1		386th bin on 4kb upstream	8.07887	6.85624	7.4786	0.885848	0.804048	0.918266
														chr2	125396801	125397000	0.370787	0.107383	0.154839	0.0515464	-0.263404	-0.215948	-0.31924	0.5	1	1		chr2	16795601	16795800	0.285714	0	0.0571429	0.105263	-0.285714	-0.228571	-0.180451	0	1	1		387th bin on 4kb upstream	7.62687	6.50388	7.38038	0.942737	0.689679	0.994535
														chr2	125397001	125397200	0.1625	0.0617284	0	0.042735	-0.100772	-0.1625	-0.119765	0	1	1		chr2	17002401	17002600	0.136905	0.0225989	0.0129032	0.0217391	-0.114306	-0.124002	-0.115166	0	1	1		388th bin on 4kb upstream	7.83535	6.89389	7.11451	1.03451	0.832293	1.02103
														chr2	126129001	126129200	0.226277	0.0806452	0.0774648	0.09375	-0.145632	-0.148813	-0.132527	0	0.166667	1		chr2	17289001	17289200	0.0133333	0.0190476	0.0288462	0.142857	0.00571429	0.0155128	0.129524	0	1	1		389th bin on 4kb upstream	7.96387	7.10011	7.84614	1.24708	0.896903	1.06269
														chr2	127222601	127222800	0.286364	0.108974	0.25	0.139535	-0.177389	-0.0363636	-0.146829	0	1	1		chr2	18528201	18528400	0.038961	0.0131004	0.0365854	0.158537	-0.0258606	-0.00237567	0.119576	0	1	1		390th bin on 4kb upstream	8.62028	7.16878	8.7205	1.26726	0.914674	0.987004
														chr2	128228001	128228200	0.142857	0.0647773	0.0727273	0	-0.0780798	-0.0701299	-0.142857	0	0	1		chr2	19250801	19251000	0.177515	0.00900901	0.0733945	0.0285714	-0.168506	-0.10412	-0.148943	0.333333	1	1		391st bin on 4kb upstream	9.13139	7.72133	8.42031	1.01964	0.76847	0.926153
														chr2	128320601	128320800	0.177215	0.0338164	0.021978	0.04	-0.143399	-0.155237	-0.137215	0	1	1		chr2	21087401	21087600	0.227273	0.0136986	0.0347826	0.0441176	-0.213574	-0.19249	-0.183155	0	1	1		392nd bin on 4kb upstream	8.89477	8.08408	8.37714	0.64561	0.721348	0.859957
														chr2	129130601	129130800	0	0.0216216	0	0.11236	0.0216216	0	0.11236	0	1	1		chr2	21730401	21730600	0.0965517	0.157534	0.145098	0.352113	0.0609825	0.0485463	0.255561	0	1	1		393rd bin on 4kb upstream	9.10667	8.16284	8.48082	0.922585	0.81588	1.05441
														chr2	130638401	130638600	0.130233	0.0604396	0.0324324	0	-0.069793	-0.0978001	-0.130233	0	0.25	1		chr2	21962401	21962600	0	0	0.00595238	0.107692	0	0.00595238	0.107692	0	1	1		394th bin on 4kb upstream	9.89676	8.32746	8.33668	0.752202	0.718838	0.886612
														chr2	136932201	136932400	0.153846	0.0199203	0.0168067	0.04	-0.133926	-0.137039	-0.113846	0	1	1		chr2	22561601	22561800	0.00628931	0.0456621	0.0475059	0.136	0.0393728	0.0412166	0.129711	0.5	1	1		395th bin on 4kb upstream	10.9926	8.88058	8.51093	0.625446	0.645294	0.658421
														chr2	139417001	139417200	0.128205	0.0661157	0.132743	0.00749064	-0.0620894	0.00453823	-0.120714	0	1	1		chr2	23084401	23084600	0	0.0257511	0.015	0.106061	0.0257511	0.015	0.106061	0	0	1		396th bin on 4kb upstream	11.6116	9.31131	8.6669	0.579742	0.675893	0.550581
														chr2	140245201	140245400	0.298507	0.345679	0.21	0.168539	0.0471715	-0.0885075	-0.129968	0	1	1		chr2	23486201	23486400	0.147727	0.117347	0.0869565	0	-0.0303803	-0.0607708	-0.147727	0	1	1		397th bin on 4kb upstream	11.5173	9.55922	8.83253	0.801798	0.658122	0.64542
														chr2	142377401	142377600	0.1875	0.0599078	0.0221402	0.0130719	-0.127592	-0.16536	-0.174428	0	0	1		chr2	23503401	23503600	0.0274725	0.10989	0.168142	0.328125	0.0824176	0.140669	0.300652	0	0	1		398th bin on 4kb upstream	12.4914	9.97979	9.45554	0.920987	0.690396	0.80558
														chr2	143512801	143513000	0.0275229	0.048	0.0193548	0.133333	0.0204771	-0.0081681	0.10581	0	1	1		chr2	27902401	27902600	0.548387	0.293651	0.10084	0.30137	-0.254736	-0.447547	-0.247017	0	1	1		399th bin on 4kb upstream	12.8643	10.2658	9.88142	0.823721	0.654006	0.798978
														chr2	145937801	145938000	0.241611	0.0617284	0.107143	0.107143	-0.179882	-0.134468	-0.134468	0	1	1		chr2	28473401	28473600	0.278912	0.127315	0.155882	0.0776699	-0.151597	-0.123029	-0.201242	0	0	0		400th bin on 4kb upstream	13.1121	10.6639	10.616	0.666002	0.683569	0.70066
														chr2	148647401	148647600	0.189655	0.0661157	0.145833	0.0864198	-0.123539	-0.0438218	-0.103235	0	1	1		chr2	28535201	28535400	0.357616	0.125	0.144105	0.075	-0.232616	-0.213511	-0.282616	0	0	1		1st bin on DMRs	13.9878	12.4361	12.0346	0.777771	0.853104	0.83678
														chr2	152581801	152582000	0.0935961	0.0534351	0.120482	0.265957	-0.0401609	0.0268859	0.172361	0	1	1		chr2	29326201	29326400	0.18	0.0415225	0.0344828	0.0447761	-0.138478	-0.145517	-0.135224	0	1	1		2nd bin on DMRs	13.0722	11.2552	12.5637	0.676958	0.795265	0.734062
														chr2	152863401	152863600	0.174242	0.0243902	0.130435	0.0243902	-0.149852	-0.0438076	-0.149852	0	1	1		chr2	29355001	29355200	0.025	0.00429184	0.112426	0.173469	-0.0207082	0.087426	0.148469	0	1	1		3rd bin on DMRs	13.6882	12.1112	12.7498	0.620192	0.690997	0.566871
														chr2	153269601	153269800	0.378238	0.10137	0.127962	0.195876	-0.276868	-0.250276	-0.182362	0	0	1		chr2	31351001	31351200	0.00578035	0.0235602	0.00701754	0.150943	0.0177799	0.0012372	0.145163	0	1	1		4th bin on DMRs	14.4873	12.9591	12.4453	0.777642	0.706188	0.714864
														chr2	157636201	157636400	0.0479452	0.0797546	0.0366972	0.172043	0.0318094	-0.011248	0.124098	0	1	1		chr2	31544001	31544200	0.130952	0.162791	0.0588235	0.0243902	0.0318383	-0.0721289	-0.106562	0	1	1		5th bin on DMRs	14.3392	12.7934	12.9773	0.764805	0.78864	0.758883
														chr2	158632801	158633000	0.216667	0.291667	0.132075	0.325581	0.075	-0.0845912	0.108915	0	1	1		chr2	32886001	32886200	0	0.00643777	0.00429184	0.148148	0.00643777	0.00429184	0.148148	0	1	1		6th bin on DMRs	14.8631	12.6204	12.605	0.660407	0.893772	0.739788
														chr2	158870601	158870800	0.0708661	0.00628931	0.169643	0.195122	-0.0645768	0.0987767	0.124256	0	1	1		chr2	33013801	33014000	0.126437	0.0150602	0.0190476	0	-0.111377	-0.107389	-0.126437	0	0	1		7th bin on DMRs	16.3603	12.7965	12.2867	0.636631	1.00575	0.774793
														chr2	159633001	159633200	0.0441176	0.0539906	0.023166	0.220721	0.00987296	-0.0209516	0.176603	0	1	1		chr2	33762601	33762800	0.0789474	0.00662252	0.0794702	0.232877	-0.0723249	0.00052283	0.153929	0	0	1		8th bin on DMRs	16.9012	12.8493	12.4491	0.662149	0.906256	0.775413
														chr2	161091201	161091400	0.245763	0.0812721	0.0754717	0.125	-0.164491	-0.170291	-0.120763	0	1	1		chr2	34643401	34643600	0.155172	0.0108696	0.145205	0.0444444	-0.144303	-0.00996693	-0.110728	0	1	1		9th bin on DMRs	17.5142	13.6862	12.7606	0.715297	0.798023	0.674942
														chr2	161130201	161130400	0.593548	0.43578	0.343284	0.371134	-0.157769	-0.250265	-0.222414	0	1	1		chr2	35208401	35208600	0.290598	0.106145	0.159091	0.109375	-0.184453	-0.131507	-0.181223	0	1	1		10th bin on DMRs	17.7449	14.0908	13.2939	0.772282	0.81944	0.64221
														chr2	161137801	161138000	0.126984	0	0.00657895	0	-0.126984	-0.120405	-0.126984	0	0	1		chr2	35208601	35208800	0.275362	0.153153	0.181818	0.431034	-0.122209	-0.0935441	0.155672	0	1	1		11th bin on DMRs	17.325	13.903	13.584	0.946551	0.77807	0.69538
														chr2	161377801	161378000	0.146154	0.0244648	0.0481586	0.0402685	-0.121689	-0.0979952	-0.105885	0	1	1		chr2	35963801	35964000	0.186047	0.0241546	0.0309278	0.0588235	-0.161892	-0.155119	-0.127223	0	1	1		12th bin on DMRs	17.7035	14.2315	12.8827	0.90265	0.759996	0.777144
														chr2	162421801	162422000	0.195349	0.0897436	0.03125	0	-0.105605	-0.164099	-0.195349	0	1	1		chr2	36927401	36927600	0.0119048	0	0.0391061	0.179104	-0.0119048	0.0272014	0.1672	0	1	1		13th bin on DMRs	16.9695	13.9987	12.9348	0.770411	0.68975	0.812657
														chr2	162509001	162509200	0.156863	0.0787402	0.0454545	0	-0.0781226	-0.111408	-0.156863	0	1	1		chr2	37145801	37146000	0.16	0.254864	0.13354	0.03125	0.0948638	-0.0264596	-0.12875	0	1	1		14th bin on DMRs	16.5171	13.566	13.6309	0.832577	0.700007	0.899076
														chr2	163670201	163670400	0	0.0284091	0.011236	0.108696	0.0284091	0.011236	0.108696	0	1	1		chr2	37319001	37319200	0.404494	0.105727	0.342105	0.145161	-0.298768	-0.0623891	-0.259333	0	1	1		15th bin on DMRs	15.8928	12.8466	13.6111	0.799693	0.783807	0.963096
														chr2	166174001	166174200	0.010101	0.00729927	0.0111111	0.111111	-0.00280174	0.0010101	0.10101	0	1	1		chr2	39320601	39320800	0.140845	0.0206897	0.047619	0	-0.120155	-0.093226	-0.140845	0	1	1		16th bin on DMRs	15.099	12.7058	12.6217	0.772192	0.93847	1.06183
														chr2	166345001	166345200	0.172932	0.0539216	0.0530973	0	-0.119011	-0.119835	-0.172932	0	1	1		chr2	40451801	40452000	0	0	0	0.142857	0	0	0.142857	0	1	1		17th bin on DMRs	14.9012	12.6445	11.7726	0.854835	0.927253	0.896407
														chr2	166852001	166852200	0	0	0.027972	0.107143	0	0.027972	0.107143	0	1	1		chr2	40562401	40562600	0.0576923	0.0779221	0.0429688	0.204545	0.0202298	-0.0147236	0.146853	0	1	1		18th bin on DMRs	15.096	12.0592	11.4212	0.77413	0.757198	0.738032
														chr2	167052201	167052400	0.115942	0.0616438	0.0315789	0	-0.0542982	-0.0843631	-0.115942	0	1	1		chr2	40584001	40584200	0.174699	0.0769231	0.075188	0	-0.0977757	-0.0995108	-0.174699	0	1	1		19th bin on DMRs	14.879	11.7976	11.0168	0.729983	0.700365	0.736165
														chr2	167119201	167119400	0.170616	0	0.012987	0	-0.170616	-0.157629	-0.170616	0	0	1		chr2	42223601	42223800	0.168675	0	0.121387	0	-0.168675	-0.0472874	-0.168675	0	1	1		20th bin on DMRs	12.5437	11.1967	10.7322	0.731843	0.726201	0.770567
														chr2	171256401	171256600	0.0897436	0.0128205	0.158416	0.309353	-0.0769231	0.0686723	0.219609	0	0	1		chr2	43378201	43378400	0.015748	0.00293255	0.00225734	0.169492	-0.0128155	-0.0134907	0.153743	0	1	1		1st bin on 4kb downstream	12.0044	11.2032	10.3265	0.779652	0.752078	0.773021
														chr2	171263401	171263600	0.153439	0.0186916	0	0.0518519	-0.134748	-0.153439	-0.101587	0	0	1		chr2	44115201	44115400	0.136126	0.0116959	0.0487805	0.0194175	-0.12443	-0.0873452	-0.116708	0	1	1		2nd bin on 4kb downstream	11.8473	11.0004	10.6799	0.748561	0.777666	0.82137
														chr2	171963001	171963200	0.2	0.164502	0	0.0176991	-0.0354978	-0.2	-0.182301	0	1	1		chr2	50630801	50631000	0.236111	0.0980392	0.226316	0.130435	-0.138072	-0.00979532	-0.105676	0.5	1	1		3rd bin on 4kb downstream	12.5621	10.1164	10.0566	0.838379	0.768727	0.96115
														chr2	173068001	173068200	0.0571429	0.165493	0.0740741	0.257353	0.10835	0.0169312	0.20021	0	1	1		chr2	52278601	52278800	0.180723	0.0817308	0.0501931	0.0126582	-0.0989921	-0.13053	-0.168065	0	1	1		4th bin on 4kb downstream	12.3463	9.90424	9.26157	0.807248	0.80832	0.940712
														chr2	174481001	174481200	0.0582524	0.196676	0.202532	0.265625	0.138423	0.144279	0.207373	0	1	1		chr2	52808001	52808200	0.216216	0.0410448	0.0555556	0.0617284	-0.175171	-0.160661	-0.154488	0	1	1		5th bin on 4kb downstream	10.602	9.22762	8.20369	0.706369	0.765859	0.825253
														chr2	175478801	175479000	0.126437	0	0.0175439	0.025641	-0.126437	-0.108893	-0.100796	0	0	1		chr2	53961801	53962000	0.115152	0.173913	0.142241	0	0.0587615	0.0270899	-0.115152	0	0	1		6th bin on 4kb downstream	10.0313	8.42641	7.49557	0.770679	0.735261	0.706324
														chr2	175808401	175808600	0.193548	0.164557	0.156863	0.057554	-0.0289914	-0.0366856	-0.135994	0	1	1		chr2	54142201	54142400	0.105263	0.0217391	0.0933333	0	-0.083524	-0.0119298	-0.105263	0	1	1		7th bin on 4kb downstream	9.35581	8.08475	7.5225	0.895391	0.70643	0.641565
														chr2	176513801	176514000	0.238532	0.0362319	0.130081	0	-0.2023	-0.108451	-0.238532	0	1	1		chr2	54142801	54143000	0.289474	0.250825	0.125	0.156627	-0.0386486	-0.164474	-0.132847	0	1	1		8th bin on 4kb downstream	8.53529	7.96888	8.14218	0.834721	0.719818	0.667539
														chr2	178249601	178249800	0.132353	0.00653595	0	0	-0.125817	-0.132353	-0.132353	0	1	1		chr2	56906201	56906400	0	0.0458015	0.0456621	0.125	0.0458015	0.0456621	0.125	0	1	1		9th bin on 4kb downstream	8.56357	7.74926	8.08969	0.781612	0.731135	0.685101
														chr2	179295001	179295200	0	0.0552764	0.0491803	0.142012	0.0552764	0.0491803	0.142012	0	0	1		chr2	58756801	58757000	0.0814815	0.111801	0.0541872	0.313433	0.0303198	-0.0272943	0.231951	0	1	1		10th bin on 4kb downstream	8.86365	7.79383	7.63308	0.809063	0.75585	0.694046
														chr2	186571001	186571200	0.404412	0.226244	0.338462	0.275229	-0.178167	-0.0659502	-0.129182	0	1	1		chr2	62939201	62939400	0.162162	0.0165289	0.0333333	0.037037	-0.145633	-0.128829	-0.125125	0	0	1		11th bin on 4kb downstream	8.86387	8.03134	7.39325	0.768602	0.806916	0.640272
														chr2	187794001	187794200	0.420561	0.254386	0.463918	0.129412	-0.166175	0.0433568	-0.291149	0	0	1		chr2	64075401	64075600	0	0.0308642	0.00534759	0.128713	0.0308642	0.00534759	0.128713	0	1	0		12th bin on 4kb downstream	8.49026	7.66457	7.27144	0.806963	0.843509	0.697429
														chr2	189277801	189278000	0	0.0847458	0.0134228	0.162791	0.0847458	0.0134228	0.162791	0	0	1		chr2	64076201	64076400	0	0.0025974	0.0282486	0.103093	0.0025974	0.0282486	0.103093	0	1	1		13th bin on 4kb downstream	7.98764	7.05787	6.55895	0.975755	0.887661	1.06084
														chr2	189290401	189290600	0.141667	0.0147059	0.00970874	0	-0.126961	-0.131958	-0.141667	0	0	1		chr2	65684601	65684800	0.109756	0.0581395	0.0542373	0	-0.0516166	-0.0555188	-0.109756	0	1	1		14th bin on 4kb downstream	7.64348	6.48672	6.33757	1.15186	0.890631	1.27871
														chr2	190024801	190025000	0.05	0.00970874	0.138889	0.21519	-0.0402913	0.0888889	0.16519	0	0	1		chr2	65720601	65720800	0.386667	0.0169492	0.340426	0.275	-0.369718	-0.0462411	-0.111667	0	1	1		15th bin on 4kb downstream	7.25782	6.13952	6.25697	1.18854	0.828348	1.1349
														chr2	190735801	190736000	0.208861	0.203947	0.110294	0.0863636	-0.00491339	-0.0985666	-0.122497	0	1	1		chr2	66454601	66454800	0.15534	0.0484211	0.0181159	0.025	-0.106919	-0.137224	-0.13034	0	1	1		16th bin on 4kb downstream	7.82126	6.46026	6.27411	1.1666	0.842837	0.969871
														chr2	191109001	191109200	0.0738255	0.149321	0.131944	0.221053	0.0754958	0.0581189	0.147227	0	1	1		chr2	68935401	68935600	0.329268	0.218487	0.163636	0.185714	-0.110781	-0.165632	-0.143554	0	1	1		17th bin on 4kb downstream	7.81644	6.21698	5.92338	1.15566	0.947822	0.984756
														chr2	193679401	193679600	0.566667	0.340426	0.481013	0.148148	-0.226241	-0.085654	-0.418519	0	1	1		chr2	73250401	73250600	0.30814	0.233503	0.140271	0.0875	-0.074637	-0.167868	-0.22064	0	1	1		18th bin on 4kb downstream	6.96408	6.02455	5.62919	1.05488	1.01418	1.07566
														chr2	194048601	194048800	0.286957	0.0336134	0	0.0108696	-0.253343	-0.286957	-0.276087	0	1	1		chr2	73251201	73251400	0.00943396	0.00689655	0.308108	0.169492	-0.00253741	0.298674	0.160058	0	1	1		19th bin on 4kb downstream	6.76771	6.00593	5.37093	1.0017	1.08417	1.11469
														chr2	194049201	194049400	0.211864	0.0136364	0	0	-0.198228	-0.211864	-0.211864	0	1	1		chr2	73751601	73751800	0.142857	0.223022	0.126437	0.038835	0.0801644	-0.0164204	-0.104022	0	1	1		20th bin on 4kb downstream	6.46638	6.2383	5.46006	0.983271	1.25933	1.07416
														chr2	196465801	196466000	0.05	0.0902778	0.113402	0.15625	0.0402778	0.0634021	0.10625	0	1	1		chr2	78935201	78935400	0.238095	0.137795	0.184028	0.0243902	-0.1003	-0.0540675	-0.213705	0	1	1		21st bin on 4kb downstream	6.5045	5.96251	5.52126	1.08414	1.19409	1.04971
														chr2	199438401	199438600	0.175824	0.230769	0.268966	0.0597015	0.0549451	0.0931413	-0.116123	0	0	1		chr2	79064201	79064400	0.184466	0.140496	0.227848	0.393939	-0.0439702	0.0433821	0.209473	0	1	1		22nd bin on 4kb downstream	6.58965	5.91752	5.94607	1.21432	1.00005	0.921728
														chr2	200324601	200324800	0.209677	0.553398	0.105263	0.0655738	0.343721	-0.104414	-0.144104	0	1	0		chr2	80668201	80668400	0.155556	0.00757576	0.0719424	0.0416667	-0.14798	-0.0836131	-0.113889	0	1	1		23rd bin on 4kb downstream	6.96181	6.01056	5.81742	1.27294	0.933122	0.863262
														chr2	200385601	200385800	0.135135	0.0447761	0.0604027	0.0188679	-0.090359	-0.0747325	-0.116267	0	1	1		chr2	80836201	80836400	0	0.0217054	0.0140845	0.10274	0.0217054	0.0140845	0.10274	0.125	1	1		24th bin on 4kb downstream	6.81646	5.81318	5.27323	0.966525	0.798654	0.892801
														chr2	201286001	201286200	0.335878	0.129167	0.0574713	0.127517	-0.206711	-0.278407	-0.208361	0	1	1		chr2	84806801	84807000	0.0416667	0.1	0.0273973	0.202899	0.0583333	-0.0142694	0.161232	0	1	1		25th bin on 4kb downstream	6.27858	5.22346	4.80108	0.906023	0.757668	0.895986
														chr2	201379401	201379600	0	0.0569106	0.0472441	0.142857	0.0569106	0.0472441	0.142857	0	0	1		chr2	84925401	84925600	0.434343	0.387755	0.223776	0.271845	-0.0465883	-0.210567	-0.162499	0	1	1		26th bin on 4kb downstream	5.72713	4.84552	4.73984	0.885881	0.810729	0.93335
														chr2	202270801	202271000	0.2	0.0964912	0.039604	0.0760234	-0.103509	-0.160396	-0.123977	0	1	1		chr2	85370401	85370600	0.5	0.173387	0.367713	0.111111	-0.326613	-0.132287	-0.388889	0	1	1		27th bin on 4kb downstream	5.39998	4.9471	4.62205	1.10972	0.927481	1.04554
														chr2	202642401	202642600	0.160839	0.0202703	0	0	-0.140569	-0.160839	-0.160839	0	1	1		chr2	86944801	86945000	0.0759494	0	0.0238095	0.203125	-0.0759494	-0.0521398	0.127176	0	1	1		28th bin on 4kb downstream	4.88404	5.17371	4.60007	1.30043	1.01107	1.24328
														chr2	203066201	203066400	0.322835	0.0683761	0.19802	0.10687	-0.254459	-0.124815	-0.215964	0	1	1		chr2	87249001	87249200	0.102564	0.0561224	0.0401786	0	-0.0464417	-0.0623855	-0.102564	0.25	1	1		29th bin on 4kb downstream	5.0644	4.92434	4.63563	0.990524	0.876586	1.11383
														chr2	203263401	203263600	0.0148148	0.0310078	0.0666667	0.269663	0.0161929	0.0518519	0.254848	0	1	1		chr2	87486001	87486200	0.12	0.120482	0.0917431	0.0104167	0.000481928	-0.0282569	-0.109583	0	1	1		30th bin on 4kb downstream	5.12461	4.41761	4.86983	0.774096	0.672979	0.839717
														chr2	203294401	203294600	0.25	0.125786	0.166667	0.0769231	-0.124214	-0.0833333	-0.173077	0	0	1		chr2	87770001	87770200	0.00520833	0.080292	0.0512129	0.160494	0.0750836	0.0460046	0.155285	0	1	1		31st bin on 4kb downstream	5.27489	4.4127	5.06185	0.829243	0.704521	0.786295
														chr2	203294601	203294800	0.233871	0.272727	0.191011	0.102273	0.0388563	-0.0428597	-0.131598	0	0	1		chr2	89563001	89563200	0	0.0289017	0.139535	0.155844	0.0289017	0.139535	0.155844	0	1	1		32nd bin on 4kb downstream	5.29308	4.69228	4.8554	0.853148	0.886454	0.928124
														chr2	203912601	203912800	0.190909	0.0142857	0.0268456	0.064	-0.176623	-0.164063	-0.126909	0	1	1		chr2	89814601	89814800	0.112	0.0252101	0.105505	0.00833333	-0.0867899	-0.00649541	-0.103667	0	1	1		33rd bin on 4kb downstream	5.05292	4.41583	4.77539	0.860379	0.93041	0.912627
														chr2	205326201	205326400	0.292857	0.0833333	0.09375	0.182857	-0.209524	-0.199107	-0.11	0	1	1		chr2	91316401	91316600	0.136	0.0526316	0.119469	0	-0.0833684	-0.016531	-0.136	0	1	1		34th bin on 4kb downstream	4.88077	4.28921	4.37954	1.00528	0.878814	0.871053
														chr2	206887401	206887600	0.339806	0.0121951	0.147651	0.1	-0.327611	-0.192155	-0.239806	0	1	1		chr2	91594801	91595000	0.192053	0.0576923	0.0626566	0.0529801	-0.134361	-0.129396	-0.139073	0	1	1		35th bin on 4kb downstream	4.92564	4.25665	3.96122	1.01087	0.858628	0.850711
														chr2	206968601	206968800	0.152778	0.0574713	0.0136986	0	-0.0953065	-0.139079	-0.152778	0	1	1		chr2	92529601	92529800	0.010582	0.00310559	0.00252525	0.117188	-0.00747642	-0.00805676	0.106605	0	0	1		36th bin on 4kb downstream	4.71721	4.08697	3.86715	0.981406	0.922819	0.930148
														chr2	207009601	207009800	0.207921	0.0573477	0.112	0.0847458	-0.150573	-0.0959208	-0.123175	0	1	1		chr2	93577401	93577600	0.025974	0.0153061	0.0458716	0.170732	-0.0106679	0.0198975	0.144758	0	1	1		37th bin on 4kb downstream	4.5537	4.09384	4.28499	0.933775	0.969169	0.967099
														chr2	207644001	207644200	0.130952	0.0238095	0.0485437	0.0183486	-0.107143	-0.0824087	-0.112604	0	1	1		chr2	98765001	98765200	0.244186	0.0216049	0.00350877	0.04	-0.222581	-0.240677	-0.204186	0	1	1		38th bin on 4kb downstream	4.46687	4.33498	4.68314	1.00897	1.01617	0.999332
														chr2	210397001	210397200	0.106061	0.0384615	0.333333	0.241935	-0.0675991	0.227273	0.135875	0	1	1		chr2	99428001	99428200	0	0	0.0673401	0.1375	0	0.0673401	0.1375	0	1	1		39th bin on 4kb downstream	4.4316	4.23235	4.5073	1.21276	1.09768	1.06863
														chr2	212080201	212080400	0.194805	0.159574	0.201923	0.0615385	-0.0352307	0.00711788	-0.133267	0	1	1		chr2	100813601	100813800	0.109589	0.0319149	0.0572519	0.227273	-0.0776741	-0.0523371	0.117684	0	1	1		40th bin on 4kb downstream	4.50475	3.88684	4.38472	1.26035	1.07603	1.05048
														chr2	214835201	214835400	0.11811	0	0.145833	0.015873	-0.11811	0.0277231	-0.102237	0	1	1		chr2	100874401	100874600	0.327273	0.0212072	0.229508	0.166667	-0.306066	-0.0977645	-0.160606	0	1	1		41st bin on 4kb downstream	4.47964	3.65317	4.85852	1.04931	0.98348	0.969491
														chr2	214968001	214968200	0.170213	0.105769	0.0940171	0.0454545	-0.0644435	-0.0761957	-0.124758	0	0	1		chr2	107067801	107068000	0.16	0.00775194	0.0524017	0.0105263	-0.152248	-0.107598	-0.149474	0	1	1		42nd bin on 4kb downstream	4.84183	3.87108	5.04333	0.851093	0.88551	0.90153
														chr2	215010401	215010600	0.153846	0.0833333	0.151515	0.271429	-0.0705128	-0.002331	0.117582	0	1	1		chr2	108368601	108368800	0.183206	0.0414938	0.207965	0.289855	-0.141712	0.0247585	0.106649	0	1	1		43rd bin on 4kb downstream	5.23921	4.07517	4.84282	0.968501	0.965997	0.860093
														chr2	215291401	215291600	0.148936	0.0625	0.148148	0	-0.0864362	-0.000788022	-0.148936	0	0	1		chr2	114429801	114430000	0.313725	0.0869565	0.0206186	0.0447761	-0.226769	-0.293107	-0.268949	0	1	1		44th bin on 4kb downstream	5.2296	4.25741	5.09079	1.04745	1.03103	0.810632
														chr2	216178601	216178800	0.118012	0.0144928	0.0238095	0.0151515	-0.10352	-0.0942029	-0.102861	0	0	1		chr2	114564001	114564200	0.204545	0.0157895	0.0501931	0.0275229	-0.188756	-0.154352	-0.177023	0	1	1		45th bin on 4kb downstream	5.5235	4.36708	5.43002	0.918961	1.00256	0.818036
														chr2	216327201	216327400	0.101167	0.03125	0.028777	0	-0.0699173	-0.0723903	-0.101167	0	1	1		chr2	115817801	115818000	0.0204082	0.0394265	0.0384615	0.173333	0.0190184	0.0180534	0.152925	0	1	1		46th bin on 4kb downstream	5.148	4.09582	5.36105	0.974057	0.895019	0.80767
														chr2	217014201	217014400	0.222222	0.125	0.00847458	0.0853659	-0.0972222	-0.213748	-0.136856	0.25	1	1		chr2	117114401	117114600	0.023622	0.0387097	0.0273224	0.14433	0.0150876	0.00370036	0.120708	0	1	1		47th bin on 4kb downstream	4.6305	3.64895	5.02731	0.97925	0.855962	0.887719
														chr2	217019001	217019200	0.177515	0.0070922	0.1	0.0294118	-0.170423	-0.0775148	-0.148103	0	0	1		chr2	117749801	117750000	0.20354	0.0122699	0.159341	0.415584	-0.19127	-0.0441992	0.212045	0	1	1		48th bin on 4kb downstream	4.95964	3.75328	4.55315	0.937136	0.789877	0.830562
														chr2	220496401	220496600	0.132353	0	0.00934579	0.023622	-0.132353	-0.123007	-0.108731	0	1	1		chr2	119064601	119064800	0.228571	0.048	0.320144	0.439394	-0.180571	0.0915725	0.210823	0	0	1		49th bin on 4kb downstream	5.0531	3.89497	4.31052	0.819952	0.885571	0.979307
														chr2	221388201	221388400	0	0.0684932	0.0592593	0.17284	0.0684932	0.0592593	0.17284	0	1	1		chr2	119242601	119242800	0	0.0188679	0.0266667	0.132353	0.0188679	0.0266667	0.132353	0.5	1	1		50th bin on 4kb downstream	4.68547	3.67106	4.54666	0.864065	0.918492	1.18238
														chr2	224057001	224057200	0.291667	0.205298	0.0824742	0.0348837	-0.0863687	-0.209192	-0.256783	0	1	1		chr2	121001601	121001800	0.25641	0.0923913	0.115646	0	-0.164019	-0.140764	-0.25641	0	1	1		51st bin on 4kb downstream	4.53139	3.80832	4.07997	0.963169	0.951125	1.18678
														chr2	224842201	224842400	0.162162	0.138889	0.206667	0.0266667	-0.0232733	0.0445045	-0.135495	0	1	1		chr2	121002401	121002600	0.176471	0.0978044	0.141447	0	-0.0786662	-0.0350232	-0.176471	0	0	1		52nd bin on 4kb downstream	4.6097	4.04062	4.0294	0.957741	0.831803	0.868971
														chr2	225198401	225198600	0.197802	0.0458015	0.00581395	0	-0.152001	-0.191988	-0.197802	0	1	1		chr2	122076201	122076400	0	0.0215054	0.00625	0.127907	0.0215054	0.00625	0.127907	0	1	1		53rd bin on 4kb downstream	4.83393	4.30108	4.48703	1.07862	0.919421	0.834499
														chr2	225327801	225328000	0.296875	0.129353	0.0240964	0.0789474	-0.167522	-0.272779	-0.217928	0	1	1		chr2	126091801	126092000	0.00641026	0.00555556	0.0225564	0.126316	-0.000854701	0.0161461	0.119906	0	1	1		54th bin on 4kb downstream	4.99396	4.13803	4.73003	1.16325	0.916148	1.04745
														chr2	226725401	226725600	0.358974	0.00358423	0.0319149	0.223404	-0.35539	-0.327059	-0.13557	0	1	1		chr2	127222201	127222400	0.106061	0.0335821	0.229167	0.22093	-0.0724785	0.123106	0.11487	0	1	1		55th bin on 4kb downstream	5.03722	4.11366	4.24315	1.14306	0.837539	1.13078
														chr2	227504201	227504400	0.223404	0	0.0322581	0	-0.223404	-0.191146	-0.223404	0	1	1		chr2	127222801	127223000	0.141509	0.0111857	0.109589	0.0185185	-0.130324	-0.0319204	-0.122991	0	1	1		56th bin on 4kb downstream	4.63811	3.99668	4.10342	1.21092	1.0552	1.1863
														chr2	227504401	227504600	0.12	0.0104712	0.0357143	0.0103093	-0.109529	-0.0842857	-0.109691	0	1	1		chr2	129307201	129307400	0.0555556	0.0207254	0.015	0.17284	-0.0348302	-0.0405556	0.117284	0.5	1	1		57th bin on 4kb downstream	4.53773	4.01107	4.30032	1.17748	1.27376	1.14052
														chr2	230288201	230288400	0.129032	0.0731707	0.0940171	0.016	-0.0558615	-0.0350152	-0.113032	0	1	1		chr2	132000801	132001000	0.1125	0.0390625	0.0130719	0.0114943	-0.0734375	-0.0994281	-0.101006	0	1	1		58th bin on 4kb downstream	4.24411	4.10221	4.42529	1.14261	1.21432	0.962484
														chr2	230320601	230320800	0.125	0.0424837	0.020979	0.0224719	-0.0825163	-0.104021	-0.102528	0	1	1		chr2	132552201	132552400	0	0.00943396	0.0961538	0.156627	0.00943396	0.0961538	0.156627	0	1	1		59th bin on 4kb downstream	4.70708	4.12486	4.38928	1.07672	1.0601	0.914445
														chr2	230722601	230722800	0.172414	0.025641	0.122449	0	-0.146773	-0.0499648	-0.172414	0	1	1		chr2	132730001	132730200	0.0853659	0.00724638	0.0449438	0.188406	-0.0781195	-0.040422	0.10304	0	1	1		60th bin on 4kb downstream	4.96397	4.19866	4.23625	0.873072	0.97683	1.10524
														chr2	232231601	232231800	0.215385	0.158333	0.0119048	0.0458015	-0.0570513	-0.20348	-0.169583	0	1	1		chr2	133051001	133051200	0.111842	0.0517241	0.0384615	0	-0.060118	-0.0733806	-0.111842	0	1	1		61st bin on 4kb downstream	4.74878	3.97827	3.84024	0.792339	0.952054	1.13306
														chr2	232361201	232361400	0.232323	0.025	0.230263	0.0408163	-0.207323	-0.00206007	-0.191507	0	1	1		chr2	133402601	133402800	0.138614	0.039801	0.0545455	0.25	-0.0988129	-0.0840684	0.111386	0	1	1		62nd bin on 4kb downstream	4.64189	3.96007	3.98606	0.891661	1.05097	1.11396
														chr2	233341401	233341600	0.104478	0.0588235	0.104046	0	-0.0456541	-0.000431369	-0.104478	0	1	1		chr2	135704201	135704400	0.121339	0.0144628	0.0205128	0.227723	-0.106876	-0.100826	0.106384	0	1	1		63rd bin on 4kb downstream	4.21593	4.156	4.36457	1.10075	1.03792	1.00055
														chr2	233405401	233405600	0.0833333	0.277778	0.0697674	0.268817	0.194444	-0.0135659	0.185484	0	1	1		chr2	136932601	136932800	0.105263	0.0344828	0.0217391	0	-0.0707804	-0.083524	-0.105263	0	1	1		64th bin on 4kb downstream	4.49481	4.04854	4.34402	1.06764	1.05401	0.893214
														chr2	233667801	233668000	0.166667	0.0447761	0.0322581	0.0666667	-0.121891	-0.134409	-0.1	0	1	1		chr2	139591601	139591800	0.101562	0.188312	0.117647	0.216867	0.0867492	0.0160846	0.115305	0	1	1		65th bin on 4kb downstream	4.42636	3.96535	4.13589	0.74463	0.962942	0.872301
														chr2	234697001	234697200	0.174194	0.166667	0.0917874	0.0700637	-0.00752688	-0.0824061	-0.10413	0	1	1		chr2	142964401	142964600	0	0.00628931	0.0311615	0.10101	0.00628931	0.0311615	0.10101	0	1	1		66th bin on 4kb downstream	4.54525	3.9664	3.99092	0.623604	0.940853	0.910999
														chr2	235830401	235830600	0.1125	0.00574713	0.046875	0.0119048	-0.106753	-0.065625	-0.100595	0	1	1		chr2	145000401	145000600	0	0.0538462	0.0144928	0.106061	0.0538462	0.0144928	0.106061	0	1	1		67th bin on 4kb downstream	4.76227	4.00545	4.48652	0.771924	0.815122	0.881022
														chr2	236216001	236216200	0.233333	0.159091	0.246479	0.123711	-0.0742424	0.0131455	-0.109622	0	1	1		chr2	150905401	150905600	0.00934579	0.0948617	0.0434783	0.169014	0.0855159	0.0341325	0.159668	0	1	1		68th bin on 4kb downstream	5.0243	4.11169	4.44039	1.3852	1.31228	1.06578
														chr2	237340201	237340400	0.413462	0.263158	0.327869	0.222222	-0.150304	-0.0855927	-0.191239	0	1	1		chr2	151369801	151370000	0.239316	0.00568182	0.0365854	0.0886076	-0.233634	-0.202731	-0.150709	0	1	1		69th bin on 4kb downstream	5.11136	3.93314	4.15501	0.71891	0.714465	0.737747
														chr2	237706001	237706200	0.0138889	0	0	0.114583	-0.0138889	-0.0138889	0.100694	0	1	1		chr2	154333801	154334000	0.0127389	0.00666667	0.00645161	0.131313	-0.00607219	-0.00628724	0.118574	0	1	1		70th bin on 4kb downstream	4.65185	3.9709	3.91464	0.825374	0.786433	0.819519
														chr2	238468601	238468800	0.18797	0.0454545	0.0981595	0.0658683	-0.142515	-0.0898104	-0.122102	0	1	1		chr2	156489801	156490000	0.149533	0.012766	0.0201342	0.0126582	-0.136767	-0.129398	-0.136874	0	1	1		71st bin on 4kb downstream	4.6302	3.90618	4.01932	0.981199	0.816471	0.836143
														chr2	238996201	238996400	0.181034	0.00704225	0.0151515	0.00938967	-0.173992	-0.165883	-0.171645	0	0	1		chr2	156985001	156985200	0.00526316	0.00581395	0	0.15	0.000550796	-0.00526316	0.144737	0	1	1		72nd bin on 4kb downstream	5.26488	4.24865	3.71401	1.00296	0.85124	0.80075
														chr2	239011201	239011400	0.16129	0.05	0.0290698	0	-0.11129	-0.132221	-0.16129	0	1	1		chr2	157410001	157410200	0.0434783	0.144444	0.136364	0.162162	0.100966	0.0928854	0.118684	0	1	1		73rd bin on 4kb downstream	5.62453	4.37368	4.12308	0.854438	0.857765	0.711567
														chr2	240658201	240658400	0.183432	0.0125	0.102041	0.0220588	-0.170932	-0.0813911	-0.161373	0	1	1		chr2	157498401	157498600	0.205556	0.0895522	0.225627	0.0930233	-0.116003	0.0200712	-0.112532	0	1	1		74th bin on 4kb downstream	5.33528	4.40346	4.42317	0.748215	0.88912	0.799073
														chr2	241004401	241004600	0.25	0.25	0.0673077	0.123288	0	-0.182692	-0.126712	0	1	1		chr2	158603601	158603800	0.0461538	0.0645161	0.247706	0.208333	0.0183623	0.201553	0.162179	0	1	1		75th bin on 4kb downstream	5.2666	4.38209	4.66943	0.777771	0.852488	0.787373
														chr2	241324801	241325000	0.190909	0.0178571	0	0.0454545	-0.173052	-0.190909	-0.145455	0.125	1	1		chr2	160414801	160415000	0.13	0.0533333	0.013986	0.012987	-0.0766667	-0.116014	-0.117013	0	1	1		76th bin on 4kb downstream	5.22805	4.22632	4.61529	0.741123	0.825435	0.853103
														chr2	242733401	242733600	0.184211	0.0609756	0.0496454	0.0555556	-0.123235	-0.134565	-0.128655	0	1	1		chr2	160450001	160450200	0.0462963	0.0106383	0.0221239	0.207921	-0.035658	-0.0241724	0.161624	0	1	1		77th bin on 4kb downstream	5.50166	4.4754	4.3046	0.651244	0.779358	0.949826
														chr3	160801	161000	0	0.0507614	0.0857143	0.140625	0.0507614	0.0857143	0.140625	0	1	0		chr2	161091201	161091400	0.292035	0.028169	0.121311	0.177778	-0.263866	-0.170724	-0.114258	0	1	1		78th bin on 4kb downstream	5.14098	4.63802	4.64211	0.851255	0.75077	0.997943
														chr3	2867201	2867400	0.16129	0.0714286	0.0806452	0.0588235	-0.0898618	-0.0806452	-0.102467	0	1	1		chr2	161356801	161357000	0.0268456	0	0.060241	0.134328	-0.0268456	0.0333953	0.107483	0	1	1		79th bin on 4kb downstream	5.0706	4.56236	4.68158	1.12068	0.757254	0.925001
														chr3	3327601	3327800	0.187097	0.0909091	0.103093	0.0243902	-0.0961877	-0.084004	-0.162707	0	1	1		chr2	162421001	162421200	0	0.036036	0.0429688	0.144231	0.036036	0.0429688	0.144231	0	1	1		80th bin on 4kb downstream	4.96038	4.33857	4.30081	1.27825	0.896797	0.901902
														chr3	3515601	3515800	0.222222	0.0409556	0.158228	0.1	-0.181267	-0.0639944	-0.122222	0	1	1		chr2	164257801	164258000	0.0131579	0.0441989	0.0144928	0.208333	0.031041	0.00133486	0.195175	0	1	1		81st bin on 4kb downstream	4.73347	3.92525	3.70675	1.23416	0.982935	0.902427
														chr3	3812401	3812600	0.168067	0.0225564	0.0118343	0.00520833	-0.145511	-0.156233	-0.162859	0	1	1		chr2	164435401	164435600	0.181818	0.254032	0.311475	0.369048	0.0722141	0.129657	0.187229	0	1	1		82nd bin on 4kb downstream	4.32609	3.8312	3.4937	1.17732	1.24252	1.10394
														chr3	5738001	5738200	0.037037	0.0674157	0.057971	0.142857	0.0303787	0.020934	0.10582	0	0	1		chr2	165004401	165004600	0.127451	0.0206186	0.0405904	0	-0.106832	-0.0868606	-0.127451	0	1	1		83rd bin on 4kb downstream	4.08382	3.76824	3.59236	1.06197	1.14346	1.13773
														chr3	6346601	6346800	0.126761	0.0416667	0.00653595	0	-0.0850939	-0.120225	-0.126761	0	1	1		chr2	165154201	165154400	0.185185	0.0046729	0.125	0.0277778	-0.180512	-0.0601852	-0.157407	0	1	1		84th bin on 4kb downstream	4.24748	3.81794	3.67906	0.988754	0.920557	0.952701
														chr3	9549401	9549600	0.30137	0.205674	0.0547264	0.156398	-0.0956961	-0.246643	-0.144972	0	1	1		chr2	165230001	165230200	0.164706	0.1	0.135417	0.0454545	-0.0647059	-0.0292892	-0.119251	0	1	1		85th bin on 4kb downstream	4.44794	3.62256	3.7073	0.836592	0.863088	0.766183
														chr3	10893401	10893600	0.555556	0.292453	0.2	0.113475	-0.263103	-0.355556	-0.44208	0	1	1		chr2	167705601	167705800	0.230769	0.0245902	0.0268456	0.0555556	-0.206179	-0.203924	-0.175214	0	1	1		86th bin on 4kb downstream	4.3913	3.5346	4.06115	0.757607	0.864497	0.786786
														chr3	11383601	11383800	0.028169	0.136095	0.0150376	0.140187	0.107926	-0.0131314	0.112018	0	1	1		chr2	168130001	168130200	0.0409357	0.112245	0.107383	0.17	0.0713092	0.0664469	0.129064	0	1	1		87th bin on 4kb downstream	4.49347	3.90462	4.10765	0.794076	0.822369	0.80187
														chr3	14278401	14278600	0.182796	0.0657895	0.208955	0.0685714	-0.117006	0.0261595	-0.114224	0	1	1		chr2	168615001	168615200	0	0	0.0694444	0.141414	0	0.0694444	0.141414	0	1	1		88th bin on 4kb downstream	4.31483	3.97128	4.30964	0.924338	0.933198	0.884819
														chr3	17370201	17370400	0.233871	0.0297872	0	0.0327869	-0.204084	-0.233871	-0.201084	0	1	1		chr2	169793401	169793600	0.00485437	0.0183486	0.00381679	0.116071	0.0134943	-0.00103757	0.111217	0.25	1	1		89th bin on 4kb downstream	3.93175	3.5631	4.18172	0.920809	0.961902	0.856003
														chr3	18323801	18324000	0.140496	0.0253165	0.0676692	0.0131579	-0.115179	-0.0728267	-0.127338	0	1	1		chr2	171251601	171251800	0.0144928	0.0434783	0.0772727	0.127907	0.0289855	0.06278	0.113414	0	1	1		90th bin on 4kb downstream	3.85005	3.41767	4.26095	0.964844	0.96828	0.763014
														chr3	18473401	18473600	0.0758621	0.0117647	0.0606061	0.197368	-0.0640974	-0.015256	0.121506	0	1	1		chr2	171708801	171709000	0.189655	0.0247934	0.0627451	0.0113636	-0.164862	-0.12691	-0.178292	0	1	1		91st bin on 4kb downstream	4.4364	3.93481	4.49521	0.988732	0.849518	0.76924
														chr3	18991801	18992000	0.376344	0.274725	0.535211	0.0394737	-0.101619	0.158867	-0.33687	0	1	1		chr2	172525401	172525600	0	0.00215983	0.00506329	0.1	0.00215983	0.00506329	0.1	0	1	1		92nd bin on 4kb downstream	4.55697	4.32636	4.03539	0.998063	0.797861	0.806294
														chr3	19606201	19606400	0.157895	0.06	0.106195	0.0421053	-0.0978947	-0.0517	-0.115789	0	1	1		chr2	172768801	172769000	0.00990099	0.00487805	0.052795	0.142857	-0.00502294	0.042894	0.132956	0	1	1		93rd bin on 4kb downstream	4.45144	4.35325	4.06889	0.814446	0.915815	0.810091
														chr3	20511001	20511200	0.173913	0.0320856	0.0703125	0.0420168	-0.141827	-0.103601	-0.131896	0	1	1		chr2	177543001	177543200	0.0166667	0.0100503	0	0.132743	-0.00661641	-0.0166667	0.116077	0	1	1		94th bin on 4kb downstream	4.29053	4.18965	4.17903	0.913354	0.976567	0.833181
														chr3	20731801	20732000	0	0.0217391	0.0232558	0.117021	0.0217391	0.0232558	0.117021	0	1	1		chr2	178249601	178249800	0.106383	0.0285714	0.00823045	0	-0.0778115	-0.0981525	-0.106383	0	0	1		95th bin on 4kb downstream	4.50111	4.05762	3.94509	0.942659	0.8305	0.805476
														chr3	21825001	21825200	0.0666667	0.00735294	0.173077	0.3125	-0.0593137	0.10641	0.245833	0	1	1		chr2	178472001	178472200	0.147368	0.138655	0.17907	0.306306	-0.00871296	0.0317013	0.158938	0	1	1		96th bin on 4kb downstream	4.98933	4.40193	3.71207	0.722718	0.772561	0.73847
														chr3	22392201	22392400	0.0167598	0.0559441	0.0304183	0.174312	0.0391843	0.0136585	0.157552	0	1	1		chr2	179898001	179898200	0.153846	0.00896861	0.0295567	0.0116279	-0.144878	-0.12429	-0.142218	0.125	1	1		97th bin on 4kb downstream	5.28855	4.30487	3.99336	0.75027	0.739134	0.807422
														chr3	22902201	22902400	0.296875	0.0954774	0.286885	0.0902256	-0.201398	-0.00998975	-0.206649	0	1	1		chr2	179901001	179901200	0.117647	0.113636	0.0204082	0	-0.00401069	-0.0972389	-0.117647	0	1	1		98th bin on 4kb downstream	5.41526	4.77006	4.26951	0.858475	0.704132	0.84477
														chr3	23395801	23396000	0.0393701	0.124088	0.238318	0.228261	0.0847175	0.198948	0.188891	0	1	1		chr2	180197601	180197800	0.274286	0.222222	0.144487	0.0714286	-0.0520635	-0.129799	-0.202857	0	1	1		99th bin on 4kb downstream	4.71165	4.53039	4.12102	0.785175	0.767192	0.775404
														chr3	24140001	24140200	0.0394737	0.00966184	0.0365854	0.142857	-0.0298118	-0.00288832	0.103383	0	1	1		chr2	183443201	183443400	0.164557	0.0775862	0.222581	0.325301	-0.0869708	0.0580237	0.160744	0	1	1		100th bin on 4kb downstream	4.69031	4.08833	3.71523	0.621872	0.915103	0.70715
														chr3	25106201	25106400	0.0384615	0.0409357	0.0921986	0.147239	0.00247413	0.053737	0.108778	0	1	1		chr2	183724201	183724400	0.0547945	0.129794	0.128028	0.341176	0.074999	0.0732332	0.286382	0	1	1		101st bin on 4kb downstream	4.35274	4.12183	3.68361	0.667839	0.860654	0.68437
														chr3	25613201	25613400	0.165517	0.095057	0.230769	0.012987	-0.0704602	0.065252	-0.15253	0	1	1		chr2	184061201	184061400	0.135802	0.0159363	0.0530973	0.0294118	-0.119866	-0.0827051	-0.106391	0	1	1		102nd bin on 4kb downstream	4.34458	3.71422	3.74833	0.798057	0.737129	0.646808
														chr3	26083201	26083400	0.295775	0	0.037037	0	-0.295775	-0.258738	-0.295775	0	1	1		chr2	184808001	184808200	0.00961539	0.00543478	0.0263158	0.112069	-0.0041806	0.0167004	0.102454	0	1	1		103rd bin on 4kb downstream	4.76207	3.7913	3.76442	1.01441	0.731332	0.766349
														chr3	26100201	26100400	0.15625	0.0705882	0.0304569	0.0215054	-0.0856618	-0.125793	-0.134745	0	1	1		chr2	184877801	184878000	0.4375	0.233516	0.2723	0.330508	-0.203984	-0.1652	-0.106992	0	1	1		104th bin on 4kb downstream	5.75952	6.15386	3.82244	1.03274	0.749664	0.80627
														chr3	26759801	26760000	0.348837	0.128205	0.313131	0.22619	-0.220632	-0.0357059	-0.122647	0	1	1		chr2	185200401	185200600	0	0.0136986	0.0178571	0.109375	0.0136986	0.0178571	0.109375	0	1	1		105th bin on 4kb downstream	4.93311	5.5211	3.70974	0.963124	0.772702	0.762345
														chr3	27341201	27341400	0.0125	0.0674157	0	0.147059	0.0549157	-0.0125	0.134559	0	1	1		chr2	185363401	185363600	0.121212	0.015625	0.0650407	0	-0.105587	-0.0561715	-0.121212	0	1	1		106th bin on 4kb downstream	3.97214	3.65685	3.70476	1.04394	0.771025	0.693195
														chr3	27908601	27908800	0.177778	0	0.0297872	0.0503597	-0.177778	-0.147991	-0.127418	0	1	1		chr2	187146001	187146200	0.00840336	0.0657277	0.0645161	0.125	0.0573243	0.0561128	0.116597	0	1	1		107th bin on 4kb downstream	3.79497	3.55916	3.79862	1.20723	0.741962	0.848042
														chr3	28304201	28304400	0.0520833	0.252101	0.0748299	0.17619	0.200018	0.0227466	0.124107	0	1	1		chr2	187292401	187292600	0.0168539	0.025641	0.00884956	0.144928	0.00878709	-0.00800437	0.128074	0	1	1		108th bin on 4kb downstream	3.74638	3.54787	3.85691	1.15363	0.768096	1.00056
														chr3	29312001	29312200	0.137405	0.101617	0.127854	0.0183486	-0.035788	-0.0095507	-0.119056	0	1	1		chr2	187982601	187982800	0.0121951	0.027027	0.0714286	0.318182	0.0148319	0.0592334	0.305987	0	1	1		109th bin on 4kb downstream	3.68138	3.59614	3.53367	1.06362	0.72004	0.894875
														chr3	30197001	30197200	0.113924	0	0.00440529	0	-0.113924	-0.109519	-0.113924	0	1	1		chr2	189291001	189291200	0.179487	0.025974	0.0891089	0	-0.153513	-0.0903783	-0.179487	0	1	1		110th bin on 4kb downstream	3.78174	3.54762	3.44279	0.911517	0.711606	1.00521
														chr3	32014601	32014800	0.127778	0.0264901	0.046332	0.01	-0.101288	-0.0814457	-0.117778	0	1	1		chr2	189786801	189787000	0.0592593	0.0176471	0.015873	0.191304	-0.0416122	-0.0433862	0.132045	0	1	1		111th bin on 4kb downstream	3.88179	3.56522	3.36274	0.970456	0.719242	1.08032
														chr3	33238201	33238400	0.0163934	0.00892857	0.0186916	0.267606	-0.00746487	0.00229815	0.251212	0	1	1		chr2	190026601	190026800	0.227273	0.175781	0.197581	0.0724638	-0.0514915	-0.0296921	-0.154809	0	1	1		112th bin on 4kb downstream	3.99546	3.69339	3.35338	1.17386	0.893959	1.14098
														chr3	33518601	33518800	0.333333	0.31016	0.25	0.204545	-0.0231729	-0.0833333	-0.128788	0	0	0		chr2	192808401	192808600	0.577381	0.024735	0.406818	0.692308	-0.552646	-0.170563	0.114927	0	1	1		113th bin on 4kb downstream	4.18282	3.36627	3.31592	1.17918	0.898993	0.97551
														chr3	33971201	33971400	0.179104	0.00859599	0	0.0111111	-0.170508	-0.179104	-0.167993	0	1	1		chr2	193136801	193137000	0.128788	0.353846	0.321888	0.39726	0.225058	0.193101	0.268472	0	1	1		114th bin on 4kb downstream	4.27482	3.27577	3.396	0.977653	0.763738	0.874325
														chr3	36077001	36077200	0.135417	0	0.0585586	0.025974	-0.135417	-0.0768581	-0.109443	0	1	1		chr2	193137001	193137200	0.301587	0.316901	0.339564	0.134615	0.0153141	0.0379766	-0.166972	0	1	1		115th bin on 4kb downstream	4.0108	3.03451	3.65585	0.972282	0.696562	0.873491
														chr3	36459201	36459400	0.29661	0.213333	0.345794	0.0185185	-0.0832768	0.0491842	-0.278092	0	1	1		chr2	193920801	193921000	0.13125	0.0792079	0.0848485	0	-0.0520421	-0.0464015	-0.13125	0	1	1		116th bin on 4kb downstream	4.02706	3.00135	3.69822	1.17208	0.939374	0.908504
														chr3	37685001	37685200	0.056	0.0777778	0.114504	0.15625	0.0217778	0.0585038	0.10025	0	1	1		chr2	196265801	196266000	0.121019	0.21875	0.115226	0.0149254	0.0977309	-0.00579277	-0.106094	0	1	1		117th bin on 4kb downstream	3.97182	3.01946	3.44552	1.08757	0.972754	0.968173
														chr3	37686801	37687000	0.159292	0.0222222	0	0.0479452	-0.13707	-0.159292	-0.111347	0	1	1		chr2	196455001	196455200	0.0290698	0.138462	0.021148	0.139665	0.109392	-0.00792173	0.110595	0	1	1		118th bin on 4kb downstream	3.77131	3.03659	3.20642	1.01992	0.946731	1.00871
														chr3	40454001	40454200	0.135135	0	0	0	-0.135135	-0.135135	-0.135135	0	1	1		chr2	196476001	196476200	0.346154	0.40113	0.025974	0.0606061	0.0549761	-0.32018	-0.285548	0	1	1		119th bin on 4kb downstream	3.73314	3.13785	3.64416	0.979563	0.820899	0.84508
														chr3	40956601	40956800	0.129944	0.027933	0.0330579	0.0118343	-0.102011	-0.0968857	-0.118109	0	1	1		chr2	196551801	196552000	0.405797	0.133047	0.16	0.283784	-0.27275	-0.245797	-0.122013	0	1	1		120th bin on 4kb downstream	3.61307	3.36286	3.95111	0.850915	0.729453	0.770662
														chr3	44191001	44191200	0.162162	0.0853659	0.155556	0.03125	-0.0767963	-0.00660661	-0.130912	0	1	1		chr2	197019401	197019600	0.0102041	0.0284091	0.053719	0.12381	0.018205	0.0435149	0.113605	0	1	1		121st bin on 4kb downstream	3.85813	3.57396	3.63091	0.900305	0.816385	0.771599
														chr3	44311201	44311400	0.0201342	0.0166113	0.0121212	0.134615	-0.00352293	-0.00801302	0.114481	0	1	1		chr2	197203201	197203400	0.178571	0.0344828	0.0522876	0.0555556	-0.144089	-0.126284	-0.123016	0	1	1		122nd bin on 4kb downstream	4.12669	3.48967	3.18918	1.11693	0.859836	0.750972
														chr3	44798001	44798200	0.138889	0.0704225	0.0144928	0.0277778	-0.0684664	-0.124396	-0.111111	0	1	0		chr2	197287601	197287800	0.101266	0.0336134	0.023622	0	-0.0676524	-0.0776438	-0.101266	0	1	1		123rd bin on 4kb downstream	4.24537	3.66542	3.11396	1.10616	0.764799	0.768311
														chr3	45631801	45632000	0.203125	0	0.0705394	0.0610687	-0.203125	-0.132586	-0.142056	0	1	1		chr2	197780801	197781000	0.184783	0.0866426	0.177419	0.025974	-0.09814	-0.00736325	-0.158809	0	1	1		124th bin on 4kb downstream	4.21733	3.65307	3.48073	1.30806	0.83308	0.937456
														chr3	47625601	47625800	0.0825688	0.238636	0.155844	0.266187	0.156068	0.0732753	0.183618	0	1	1		chr2	198099401	198099600	0.00769231	0.105263	0.00763359	0.109375	0.0975709	-5.87e-05	0.101683	0	1	1		125th bin on 4kb downstream	4.31088	3.61101	3.76711	1.37185	0.948585	1.02542
														chr3	50031401	50031600	0.0227273	0.0285714	0	0.226667	0.00584416	-0.0227273	0.203939	0	1	1		chr2	198757801	198758000	0.0465116	0.0644172	0.0859107	0.201439	0.0179055	0.039399	0.154927	0	1	1		126th bin on 4kb downstream	3.84343	3.39169	3.84215	1.32231	1.01361	1.04202
														chr3	50271601	50271800	0	0.037037	0.00714286	0.100629	0.037037	0.00714286	0.100629	0	1	1		chr2	198758001	198758200	0.0253807	0.102837	0.075388	0.179856	0.0774562	0.0500073	0.154475	0	1	1		127th bin on 4kb downstream	3.77308	3.45712	4.10959	1.12624	0.914674	1.09853
														chr3	50515601	50515800	0.0512821	0.132743	0.182796	0.21	0.0814613	0.131514	0.158718	0	1	1		chr2	198834801	198835000	0.384615	0.152318	0.122222	0.102273	-0.232298	-0.262393	-0.282343	0	1	1		128th bin on 4kb downstream	3.94486	3.46965	3.6473	1.15402	0.811491	1.05788
														chr3	50936801	50937000	0.172727	0.0933333	0	0.0208333	-0.0793939	-0.172727	-0.151894	0	1	1		chr2	199980201	199980400	0.105882	0.0277778	0.0275591	0	-0.0781046	-0.0783233	-0.105882	0	1	1		129th bin on 4kb downstream	3.94349	3.43894	3.28494	1.08618	0.807088	0.898725
														chr3	51310801	51311000	0.068	0.00321543	0.0551181	0.2	-0.0647846	-0.0128819	0.132	0	1	1		chr2	200385601	200385800	0.152174	0.026764	0.0565476	0.0188679	-0.12541	-0.0956263	-0.133306	0	1	1		130th bin on 4kb downstream	3.87529	3.10736	3.10487	1.02923	0.79217	0.772409
														chr3	51435001	51435200	0	0.0379747	0	0.131579	0.0379747	0	0.131579	0	1	1		chr2	200529001	200529200	0.336957	0.182266	0.146853	0.149123	-0.154691	-0.190103	-0.187834	0	1	1		131st bin on 4kb downstream	3.95413	3.23806	2.99595	1.09515	0.75483	0.790273
														chr3	52230401	52230600	0.0421053	0.0588235	0.164384	0.15	0.0167183	0.122278	0.107895	0	1	1		chr2	200628201	200628400	0.246032	0.226415	0.149798	0.136752	-0.0196167	-0.0962342	-0.10928	0	1	1		132nd bin on 4kb downstream	3.92258	3.73063	3.62917	1.17222	0.89512	0.906319
														chr3	53255801	53256000	0.028777	0.038961	0.0666667	0.157895	0.0101841	0.0378897	0.129118	0	1	1		chr2	200901001	200901200	0.101852	0	0.0591398	0	-0.101852	-0.0427121	-0.101852	0	1	1		133rd bin on 4kb downstream	3.84522	3.59779	4.07565	0.970417	1.04327	0.848248
														chr3	53272401	53272600	0.119658	0.2	0.0361446	0.00854701	0.0803419	-0.0835135	-0.111111	0	1	1		chr2	200901601	200901800	0.0225564	0.0465116	0	0.233766	0.0239552	-0.0225564	0.21121	0	1	1		134th bin on 4kb downstream	3.90032	3.52844	3.9439	0.867733	1.12284	0.981492
														chr3	53748401	53748600	0.125654	0.0165289	0.11236	0.0247934	-0.109126	-0.0132949	-0.100861	0	0.5	1		chr2	201622201	201622400	0.178571	0.0278884	0.14094	0.0423729	-0.150683	-0.0376318	-0.136199	0	1	1		135th bin on 4kb downstream	3.78659	3.27213	3.66802	0.963074	1.10434	1.06228
														chr3	54142001	54142200	0.00869565	0.0220994	0.0559006	0.112676	0.0134038	0.047205	0.10398	0	1	1		chr2	202439401	202439600	0.191489	0.0344828	0.0806045	0.036036	-0.157007	-0.110885	-0.155453	0	1	1		136th bin on 4kb downstream	4.04865	3.27404	3.77671	0.94645	1.04173	1.17143
														chr3	54439801	54440000	0.313953	0.289474	0.191489	0.0125	-0.0244798	-0.122464	-0.301453	0	1	1		chr2	202580601	202580800	0.298305	0.0299003	0.234756	0.159574	-0.268405	-0.063549	-0.138731	0	1	1		137th bin on 4kb downstream	3.99206	3.39247	3.72044	1.06384	1.15561	1.25319
														chr3	54769401	54769600	0.11828	0.0019685	0	0.0052356	-0.116311	-0.11828	-0.113044	0	1	1		chr2	202642601	202642800	0.126214	0.0034965	0	0.0140845	-0.122717	-0.126214	-0.112129	0	1	1		138th bin on 4kb downstream	3.70975	3.34063	3.26179	1.07307	1.05612	1.3696
														chr3	56345201	56345400	0.287879	0.0147783	0.0873786	0.0263158	-0.2731	-0.2005	-0.261563	0	1	1		chr2	202829601	202829800	0.274194	0.096463	0.0669643	0.0149254	-0.177731	-0.207229	-0.259268	0	1	1		139th bin on 4kb downstream	3.37912	3.11756	2.95687	1.09129	0.991374	1.16338
														chr3	56484601	56484800	0.2875	0.0180723	0.205357	0.0625	-0.269428	-0.0821429	-0.225	0	1	1		chr2	203076001	203076200	0.245098	0.00210084	0.173913	0.0873786	-0.242997	-0.071185	-0.157719	0	1	1		140th bin on 4kb downstream	3.52108	3.1497	2.91994	1.02913	1.06166	1.02933
														chr3	57327401	57327600	0.0496454	0.285714	0.153061	0.214286	0.236069	0.103416	0.16464	0	1	1		chr2	203865201	203865400	0.0263158	0.148438	0.141844	0.353659	0.122122	0.115528	0.327343	0	1	1		141st bin on 4kb downstream	3.42781	2.97385	2.86683	1.05652	1.10494	0.950809
														chr3	58808001	58808200	0.0683761	0.0128205	0.0103093	0.179104	-0.0555556	-0.0580668	0.110728	0	1	1		chr2	204396801	204397000	0.102941	0	0.0412371	0	-0.102941	-0.0617041	-0.102941	0	1	1		142nd bin on 4kb downstream	3.44943	3.01823	2.82912	0.985002	0.898408	0.910855
														chr3	59649201	59649400	0.159696	0.0210773	0.046875	0.0149254	-0.138619	-0.112821	-0.14477	0	1	1		chr2	204445201	204445400	0.010929	0.0180505	0.0356083	0.185185	0.00712158	0.0246793	0.174256	0	1	1		143rd bin on 4kb downstream	3.21332	2.87685	2.65452	0.818237	0.722959	0.861902
														chr3	60690601	60690800	0.0684932	0	0.0446927	0.181034	-0.0684932	-0.0238004	0.112541	0	1	1		chr2	205277201	205277400	0.333333	0.212871	0.158576	0.141414	-0.120462	-0.174757	-0.191919	0	1	1		144th bin on 4kb downstream	3.42202	3.09774	2.65783	0.865891	0.716965	0.995105
														chr3	61262801	61263000	0.137931	0	0.0078125	0.0151515	-0.137931	-0.130119	-0.12278	0	1	1		chr2	205304001	205304200	0.00892857	0.05	0.0684932	0.119048	0.0410714	0.0595646	0.110119	0	1	1		145th bin on 4kb downstream	3.42522	3.01734	2.71214	0.865746	0.779035	0.950173
														chr3	62395001	62395200	0.135922	0.0274914	0.025641	0.0165289	-0.108431	-0.110281	-0.119393	0	1	1		chr2	205326601	205326800	0.234043	0.00689655	0	0.125	-0.227146	-0.234043	-0.109043	0	1	1		146th bin on 4kb downstream	3.32017	2.80736	3.24455	0.785141	0.757744	0.844398
														chr3	62395201	62395400	0	0.0152439	0.0104167	0.120879	0.0152439	0.0104167	0.120879	0	1	1		chr2	205928601	205928800	0.101695	0.0983607	0.0935961	0	-0.00333426	-0.00809886	-0.101695	0	1	1		147th bin on 4kb downstream	3.55927	2.86937	3.12599	0.988888	0.868698	0.938291
														chr3	62439801	62440000	0.00809717	0.219895	0.0967742	0.14876	0.211798	0.088677	0.140663	0	1	1		chr2	206489401	206489600	0.0121212	0.011215	0.0501475	0.131868	-0.000906259	0.0380263	0.119747	0	1	1		148th bin on 4kb downstream	3.59286	2.86767	3.10335	1.12097	0.892337	0.937035
														chr3	65330801	65331000	0.110169	0.0330579	0.184874	0	-0.0771116	0.0747045	-0.110169	0	1	1		chr2	208929601	208929800	0.167939	0	0.0144928	0.0133333	-0.167939	-0.153446	-0.154606	0	1	1		149th bin on 4kb downstream	3.55317	2.80175	3.04334	1.01075	0.890474	0.861807
														chr3	68695001	68695200	0	0.0618557	0.113924	0.153846	0.0618557	0.113924	0.153846	0	1	1		chr2	209619201	209619400	0.365854	0.296296	0.0421456	0.0549451	-0.0695574	-0.323708	-0.310909	0	1	1		150th bin on 4kb downstream	3.40263	2.99398	3.02026	0.871235	0.970805	0.790083
														chr3	69421601	69421800	0.141791	0.110294	0.165049	0	-0.0314969	0.0232575	-0.141791	0	1	1		chr2	210353201	210353400	0.2	0.0207254	0.0635838	0.00892857	-0.179275	-0.136416	-0.191071	0	1	1		151st bin on 4kb downstream	3.38717	3.10084	3.09206	1.08959	1.03082	0.828129
														chr3	70734601	70734800	0.166667	0.0417582	0.218487	0.311688	-0.124908	0.0518207	0.145022	0.5	1	1		chr2	210620601	210620800	0.142012	0.137405	0.116279	0.00806452	-0.00460725	-0.0257328	-0.133947	0	1	1		152nd bin on 4kb downstream	3.36363	2.88287	3.00023	1.32074	0.944383	0.992135
														chr3	73257801	73258000	0.285714	0.1	0.347305	0.12	-0.185714	0.0615911	-0.165714	0	1	1		chr2	213345601	213345800	0	0.0606061	0.0606796	0.15534	0.0606061	0.0606796	0.15534	0	1	1		153rd bin on 4kb downstream	3.17509	2.65314	2.67724	1.25836	0.881121	0.971086
														chr3	73541801	73542000	0.137615	0.0113636	0.00704225	0.0215054	-0.126251	-0.130572	-0.116109	0	1	1		chr2	214365401	214365600	0	0	0.016129	0.166667	0	0.016129	0.166667	0	1	1		154th bin on 4kb downstream	3.29696	2.86005	2.63508	1.13734	0.874566	0.898043
														chr3	73648201	73648400	0.122807	0.0695652	0	0.0135135	-0.0532418	-0.122807	-0.109294	0	1	1		chr2	214962601	214962800	0.21466	0.0507812	0.0208817	0	-0.163878	-0.193778	-0.21466	0	1	1		155th bin on 4kb downstream	3.05507	2.94001	2.61253	0.942871	0.90218	0.92134
														chr3	73943401	73943600	0.00613497	0.0271318	0	0.171875	0.0209968	-0.00613497	0.16574	0	1	1		chr2	215811401	215811600	0.169231	0.00952381	0.0516129	0.0597015	-0.159707	-0.117618	-0.109529	0	1	1		156th bin on 4kb downstream	3.29226	3.22149	2.69842	0.849217	0.925749	1.04271
														chr3	75938001	75938200	0.394737	0.00787402	0.252294	0.172727	-0.386863	-0.142443	-0.22201	0	1	1		chr2	216103001	216103200	0.0507246	0.0943396	0.057377	0.243243	0.043615	0.00665241	0.192519	0	1	1		157th bin on 4kb downstream	3.44382	3.31723	2.69712	0.735735	0.857412	0.88253
														chr3	80754001	80754200	0.00833333	0.0123457	0.026087	0.128713	0.00401235	0.0177536	0.12038	0	1	1		chr2	216979201	216979400	0.156522	0.025641	0.0342466	0.0117647	-0.130881	-0.122275	-0.144757	0	1	1		158th bin on 4kb downstream	3.56222	3.27733	2.77169	0.631198	0.766925	0.7667
														chr3	90611001	90611200	0.162162	0.0547945	0.075	0.0309278	-0.107368	-0.0871622	-0.131234	0	0	1		chr2	216979801	216980000	0.0335196	0.00990099	0.0131004	0.146067	-0.0236186	-0.0204191	0.112548	0	1	1		159th bin on 4kb downstream	3.5426	3.15005	3.01842	0.852958	0.920355	0.921348
														chr3	94014801	94015000	0.0114943	0.0181818	0.0428571	0.208791	0.00668757	0.0313629	0.197297	0	1	0		chr2	216980001	216980200	0.00581395	0.0306905	0.0247253	0.135802	0.0248766	0.0189113	0.129989	0	1	1		160th bin on 4kb downstream	3.61775	3.28218	2.96312	1.01786	1.0522	0.96127
														chr3	94033601	94033800	0.294118	0.0909091	0.0315789	0.0246914	-0.203209	-0.262539	-0.269426	0	1	1		chr2	217006601	217006800	0.174699	0.296875	0.173469	0.287879	0.122176	-0.00122941	0.11318	0	1	1		161st bin on 4kb downstream	3.30393	3.16863	2.64703	1.0089	0.976067	0.891268
														chr3	95293401	95293600	0.17801	0.0821918	0.147059	0.0731707	-0.0958187	-0.0309516	-0.10484	0	1	1		chr2	217014001	217014200	0.356436	0.00649351	0.0811966	0.0615385	-0.349942	-0.275239	-0.294897	0	1	1		162nd bin on 4kb downstream	2.95006	2.79233	2.58044	1.02372	0.899524	0.898457
														chr3	96841201	96841400	0.0148148	0.00940439	0.0208333	0.140845	-0.00541043	0.00601852	0.12603	0	1	1		chr2	217019001	217019200	0.243243	0.0552995	0.0117647	0.0149254	-0.187944	-0.231479	-0.228318	0	1	1		163rd bin on 4kb downstream	2.74477	2.82837	2.70602	1.19777	0.927425	0.961786
														chr3	97871201	97871400	0.322581	0.251029	0.163043	0.117647	-0.0715518	-0.159537	-0.204934	0	1	1		chr2	217254201	217254400	0.00854701	0.0145773	0.0365854	0.126761	0.00603025	0.0280384	0.118214	0	0	1		164th bin on 4kb downstream	2.823	2.8599	2.54256	1.23053	1.02981	1.03802
														chr3	98183601	98183800	0.140741	0.12037	0.0684411	0.0352113	-0.0203704	-0.0722997	-0.105529	0	0	1		chr2	217696601	217696800	0.3875	0.184211	0.408602	0.223881	-0.203289	0.0211022	-0.163619	0	1	1		165th bin on 4kb downstream	3.00154	2.69771	2.32656	1.10405	1.01558	1.07477
														chr3	99254201	99254400	0.160221	0.115523	0.0738255	0.0555556	-0.0446975	-0.0863955	-0.104665	0	1	1		chr2	218153601	218153800	0	0.0268817	0.0514286	0.130435	0.0268817	0.0514286	0.130435	0	1	1		166th bin on 4kb downstream	3.14139	2.47073	2.33036	1.03837	0.990636	1.04451
														chr3	102890001	102890200	0.204301	0.047619	0.025974	0.0246914	-0.156682	-0.178327	-0.17961	0	1	1		chr2	218314201	218314400	0.107438	0.0497382	0.0151515	0	-0.0576998	-0.0922865	-0.107438	0	0	1		167th bin on 4kb downstream	3.4673	2.62861	2.6352	1.08052	0.855856	0.953461
														chr3	105088001	105088200	0.121795	0.0263158	0	0	-0.0954791	-0.121795	-0.121795	0	1	1		chr2	218424401	218424600	0	0.00546448	0.021097	0.104478	0.00546448	0.021097	0.104478	0	1	1		168th bin on 4kb downstream	3.51123	2.9562	2.55749	1.10795	0.819869	1.06191
														chr3	106696201	106696400	0.108108	0.0442478	0.0495868	0	-0.0638603	-0.0585213	-0.108108	0	1	1		chr2	218425401	218425600	0.151899	0.0260223	0.0972763	0	-0.125876	-0.0546225	-0.151899	0	1	1		169th bin on 4kb downstream	3.33951	3.19823	2.43965	1.44564	0.813289	1.22094
														chr3	106696401	106696600	0.134328	0.0322581	0.0381679	0	-0.10207	-0.0961604	-0.134328	0	1	1		chr2	219247001	219247200	0.204545	0.237624	0.260163	0.494624	0.0330783	0.0556171	0.290078	0	1	1		170th bin on 4kb downstream	3.23074	3.06743	2.76806	1.30252	0.864729	1.17599
														chr3	107337601	107337800	0.16	0.181818	0.0142857	0.00966184	0.0218182	-0.145714	-0.150338	0	1	1		chr2	220323201	220323400	0.123077	0.0897436	0.0397112	0.0163934	-0.0333333	-0.0833657	-0.106683	0	1	1		171st bin on 4kb downstream	3.09715	3.02156	2.83149	0.812693	0.793246	0.976361
														chr3	108554801	108555000	0.203822	0.0676157	0	0.015873	-0.136206	-0.203822	-0.187949	0	1	1		chr2	220426801	220427000	0.0309278	0.0441176	0.0254777	0.214286	0.0131898	-0.00545013	0.183358	0	1	1		172nd bin on 4kb downstream	3.09205	2.93474	2.64063	0.763068	0.815996	0.922604
														chr3	114413401	114413600	0.0361446	0.0887097	0.0493827	0.138462	0.0525651	0.0132381	0.102317	0	1	1		chr2	220497001	220497200	0.116788	0.00555556	0.0339806	0	-0.111233	-0.0828077	-0.116788	0.166667	1	1		173rd bin on 4kb downstream	3.29887	3.0037	3.19348	0.937254	0.946317	1.03138
														chr3	115731601	115731800	0.0147059	0	0.0833333	0.169231	-0.0147059	0.0686275	0.154525	0	1	1		chr2	220784401	220784600	0.133333	0.0526316	0.00917431	0.025641	-0.0807018	-0.124159	-0.107692	0	1	1		174th bin on 4kb downstream	3.15181	2.85922	4.14369	1.15198	1.02943	1.15269
														chr3	118342201	118342400	0	0.0200803	0	0.12987	0.0200803	0	0.12987	0	1	1		chr2	220814201	220814400	0.1	0.0325203	0.00854701	0	-0.0674797	-0.091453	-0.1	0	1	1		175th bin on 4kb downstream	3.30402	2.97205	4.08684	1.12083	0.968265	1.04944
														chr3	119459601	119459800	0.028777	0.0217391	0.010989	0.144444	-0.00703785	-0.017788	0.115667	0	0	1		chr2	220984401	220984600	0.0680851	0.0271493	0.0186916	0.168421	-0.0409358	-0.0493935	0.100336	0	1	1		176th bin on 4kb downstream	3.4829	3.23923	3.2784	0.922758	0.823253	0.884096
														chr3	119662601	119662800	0.137255	0.0296296	0	0	-0.107625	-0.137255	-0.137255	0	1	1		chr2	222648401	222648600	0.149123	0.00993378	0.0657277	0.0294118	-0.139189	-0.0833951	-0.119711	0	0	1		177th bin on 4kb downstream	3.7067	3.59348	3.15778	0.851255	0.852871	0.864675
														chr3	122667801	122668000	0.11039	0.00454546	0.0779817	0	-0.105844	-0.032408	-0.11039	0	1	1		chr2	223998001	223998200	0.0405405	0.161157	0.197802	0.179245	0.120616	0.157262	0.138705	0	1	1		178th bin on 4kb downstream	3.19731	3.33242	3.1526	0.944792	0.833348	0.923183
														chr3	123231601	123231800	0.00543478	0.0264317	0.0151515	0.162651	0.0209969	0.00971673	0.157216	0	1	1		chr2	224011801	224012000	0.175824	0.269231	0.325342	0.325301	0.0934066	0.149518	0.149477	0	1	1		179th bin on 4kb downstream	3.02679	2.98653	2.98644	0.917363	0.878505	0.924732
														chr3	124005801	124006000	0.131868	0.038835	0.00684931	0.00909091	-0.0930332	-0.125019	-0.122777	0	1	1		chr2	224066001	224066200	0	0.00754717	0.0404624	0.146341	0.00754717	0.0404624	0.146341	0	1	1		180th bin on 4kb downstream	3.0482	2.89373	2.58076	0.845576	0.884858	0.912325
														chr3	124164601	124164800	0.00970874	0.00480769	0.027972	0.133333	-0.00490105	0.0182633	0.123625	0	1	1		chr2	225024601	225024800	0.284314	0	0.146018	0.164179	-0.284314	-0.138296	-0.120135	0	1	1		181st bin on 4kb downstream	3.39726	2.89033	2.52454	0.93354	0.882651	0.934932
														chr3	125780201	125780400	0.0578512	0.0756303	0.0235294	0.202703	0.017779	-0.0343218	0.144851	0	1	1		chr2	225198401	225198600	0.202128	0.033033	0.156863	0.0588235	-0.169095	-0.0452649	-0.143304	0	1	1		182nd bin on 4kb downstream	3.59139	2.81675	2.44425	1.01624	0.904261	0.929413
														chr3	126099801	126100000	0	0.0108303	0.0046729	0.126506	0.0108303	0.0046729	0.126506	0	1	1		chr2	225656201	225656400	0.190083	0.190476	0.160194	0.0373832	0.000393546	-0.0298885	-0.152699	0	1	1		183rd bin on 4kb downstream	3.49595	2.74246	2.31329	0.959327	0.879515	0.950094
														chr3	127857601	127857800	0.0238095	0.00826446	0	0.142857	-0.0155451	-0.0238095	0.119048	0	1	1		chr2	225811401	225811600	0.0387597	0.025	0.0877863	0.253333	-0.0137597	0.0490266	0.214574	0	1	1		184th bin on 4kb downstream	3.09164	2.66172	2.25871	0.948125	0.815577	0.868583
														chr3	128840201	128840400	0.0141844	0.0120482	0.129771	0.146067	-0.0021362	0.115587	0.131883	0	0	0		chr2	226070801	226071000	0.136364	0.187919	0.336815	0.386667	0.0515558	0.200451	0.250303	0	1	1		185th bin on 4kb downstream	3.13858	2.79323	2.50961	1.01027	0.841327	0.729208
														chr3	128921401	128921600	0.194737	0.227414	0.0670732	0	0.0326775	-0.127664	-0.194737	0	1	1		chr2	226672801	226673000	0.253731	0.0104167	0.0952381	0	-0.243315	-0.158493	-0.253731	0	1	1		186th bin on 4kb downstream	2.87446	2.54934	2.71199	1.11862	0.901306	0.774293
														chr3	129373001	129373200	0.116279	0.115385	0.0549451	0	-0.000894454	-0.061334	-0.116279	0	1	1		chr2	226997001	226997200	0.172131	0.102389	0.0436047	0	-0.0697421	-0.128526	-0.172131	0	1	1		187th bin on 4kb downstream	3.0599	2.56393	2.68585	0.993942	0.875703	0.882976
														chr3	129733601	129733800	0.106667	0.0263158	0.0294118	0	-0.0803509	-0.0772549	-0.106667	0	1	1		chr2	229832001	229832200	0.277778	0.0843373	0.1125	0.131579	-0.19344	-0.165278	-0.146199	0	1	1		188th bin on 4kb downstream	2.97299	2.45402	2.83844	0.929732	0.797437	0.928012
														chr3	134119801	134120000	0.0821918	0.164609	0.343284	0.298969	0.0824173	0.261092	0.216777	0	1	1		chr2	230731201	230731400	0.189189	0.0522876	0.129683	0.0379747	-0.136902	-0.0595062	-0.151215	0.125	1	1		189th bin on 4kb downstream	2.98954	2.6987	2.83399	1.05453	0.718556	0.943207
														chr3	134652801	134653000	0	0.0288462	0	0.130435	0.0288462	0	0.130435	0	1	1		chr2	231379201	231379400	0.336788	0.0705882	0.182836	0.13913	-0.266199	-0.153952	-0.197657	0	1	1		190th bin on 4kb downstream	3.11853	2.84714	2.50819	0.968635	0.594804	0.827558
														chr3	135846801	135847000	0.301724	0.0172414	0.015625	0	-0.284483	-0.286099	-0.301724	0	0	1		chr2	231681201	231681400	0.116883	0	0.0591716	0	-0.116883	-0.0577115	-0.116883	0	1	1		191st bin on 4kb downstream	3.017	3.19513	2.38251	0.907983	0.621226	0.722362
														chr3	136488401	136488600	0.186275	0.00526316	0.0947368	0.016129	-0.181011	-0.0915377	-0.170145	0	1	1		chr2	231939401	231939600	0.0428571	0	0.015748	0.15625	-0.0428571	-0.0271091	0.113393	0	1	1		192nd bin on 4kb downstream	2.95515	2.6175	2.42272	0.841869	0.729453	0.70801
														chr3	136845001	136845200	0.130841	0.0682731	0.00873362	0.00826446	-0.062568	-0.122107	-0.122577	0	1	1		chr2	233408801	233409000	0.0633803	0.0550162	0.0555556	0.168831	-0.0083641	-0.00782473	0.105451	0	1	1		193rd bin on 4kb downstream	2.81486	2.52334	2.1732	0.772337	0.868395	0.814318
														chr3	136845201	136845400	0.329545	0.0542636	0.179245	0.0555556	-0.275282	-0.1503	-0.27399	0	1	1		chr2	234553801	234554000	0.1	0.0158228	0.100806	0	-0.0841772	0.000806452	-0.1	0	1	1		194th bin on 4kb downstream	2.72474	2.45146	2.43052	0.776028	0.811289	0.898457
														chr3	136923601	136923800	0.219512	0.0864198	0.0697674	0.0568182	-0.133092	-0.149745	-0.162694	0	1	1		chr2	234709401	234709600	0.235955	0.0162162	0	0	-0.219739	-0.235955	-0.235955	0.333333	1	1		195th bin on 4kb downstream	2.70607	2.37097	2.42741	0.983232	0.861865	0.83894
														chr3	137398401	137398600	0.0173913	0.00818833	0	0.184466	-0.00920297	-0.0173913	0.167075	0	0	1		chr2	234750001	234750200	0.0172414	0	0.039801	0.125	-0.0172414	0.0225596	0.107759	0	1	1		196th bin on 4kb downstream	2.73748	2.34653	2.42759	0.990385	1.00586	0.770401
														chr3	138357001	138357200	0.192982	0.00662252	0.0327869	0.0144928	-0.18636	-0.160196	-0.17849	0	1	1		chr2	235498001	235498200	0	0.00833333	0	0.101562	0.00833333	0	0.101562	0	1	1		197th bin on 4kb downstream	2.8098	2.33796	2.47359	1.02897	1.01526	0.772331
														chr3	139216801	139217000	0.192308	0.11828	0.0941176	0.0746269	-0.0740281	-0.09819	-0.117681	0	1	1		chr2	236322401	236322600	0.120879	0	0.0429043	0	-0.120879	-0.0779748	-0.120879	0.25	1	1		198th bin on 4kb downstream	2.79317	2.30532	2.48205	1.0897	1.06152	0.963087
														chr3	141519201	141519400	0.277311	0.107692	0.126582	0.046875	-0.169619	-0.150729	-0.230436	0	1	1		chr2	236370801	236371000	0.168182	0.0904255	0.0787037	0.0649351	-0.0777563	-0.0894781	-0.103247	0	1	1		199th bin on 4kb downstream	2.75271	2.41173	2.34854	1.05133	0.977461	0.937647
														chr3	142179001	142179200	0.100671	0.0751445	0.06875	0	-0.0255266	-0.0319211	-0.100671	0	1	1		chr2	237635601	237635800	0.22619	0.129032	0.11	0.0222222	-0.0971582	-0.11619	-0.203968	0	1	1		200th bin on 4kb downstream	2.85446	2.60708	2.89031	0.986738	0.996626	0.885216
														chr3	142179201	142179400	0.152	0.22807	0.0614035	0.0306122	0.0760702	-0.0905965	-0.121388	0	1	1		chr2	237968801	237969000	0.0434783	0.03125	0.0331492	0.157143	-0.0122283	-0.0103291	0.113665	0	1	1		201st bin on 4kb downstream	2.76105	2.49069	2.80293	0.997694	0.950666	0.803229
														chr3	142964401	142964600	0.113636	0.0275229	0.030303	0.011236	-0.0861134	-0.0833333	-0.1024	0	1	1		chr2	238297601	238297800	0.0260417	0.0148515	0.00821355	0.133333	-0.0111902	-0.0178281	0.107292	0	1	1		202nd bin on 4kb downstream	2.4039	2.28027	2.59704	1.14075	0.86688	0.807026
														chr3	144067601	144067800	0.165217	0	0.0330189	0.015748	-0.165217	-0.132199	-0.149469	0	1	1		chr2	238302401	238302600	0.125	0.032538	0.0139373	0.0128205	-0.092462	-0.111063	-0.112179	0	1	1		203rd bin on 4kb downstream	2.2634	2.33455	2.49453	1.13706	0.760385	0.837288
														chr3	144937001	144937200	0.00456621	0.00985222	0.00413223	0.112583	0.00528601	-0.000433979	0.108017	0	1	1		chr2	239171801	239172000	0	0.0189573	0.00483092	0.153846	0.0189573	0.00483092	0.153846	0	1	1		204th bin on 4kb downstream	2.41879	2.40712	2.30599	1.09697	0.836292	0.908219
														chr3	144992601	144992800	0.00719425	0.01	0.00632911	0.117647	0.00280576	-0.000865131	0.110453	0	1	1		chr2	239590601	239590800	0.162963	0.11399	0.108696	0.291667	-0.0489733	-0.0542673	0.128704	0	0	1		205th bin on 4kb downstream	2.52881	2.37734	2.35373	1.03285	0.894645	0.904662
														chr3	145080001	145080200	0.0761905	0.159817	0.0632911	0.184211	0.0836269	-0.0128993	0.10802	0	1	1		chr2	240077201	240077400	0.114504	0.0557377	0.0539568	0.0117647	-0.0587661	-0.060547	-0.102739	0	1	1		206th bin on 4kb downstream	2.66198	2.34244	2.56059	1.02351	1.00348	1.11957
														chr3	152251001	152251200	0.189189	0.0205047	0.0227273	0.023622	-0.168684	-0.166462	-0.165567	0	1	1		chr2	240720801	240721000	0.0387597	0.0849057	0.170886	0.161905	0.046146	0.132126	0.123145	0	1	1		207th bin on 4kb downstream	3.20528	2.8255	2.54262	1.15691	1.08958	1.33199
														chr3	153875601	153875800	0.187919	0.105634	0.0491803	0.0808824	-0.0822857	-0.138739	-0.107037	0	1	1		chr2	242286801	242287000	0.0820896	0.0352941	0.0240385	0.351351	-0.0467954	-0.0580511	0.269262	0	1	0		208th bin on 4kb downstream	3.04881	2.99518	2.42956	1.25231	1.29753	1.19991
														chr3	154058001	154058200	0.191176	0.0384615	0.173469	0.0285714	-0.152715	-0.0177071	-0.162605	0	1	1		chr2	242733201	242733400	0.159574	0.0384615	0.162011	0.0232558	-0.121113	0.0024367	-0.136319	0	1	1		209th bin on 4kb downstream	2.96807	3.19233	2.54224	0.915303	1.01328	0.967053
														chr3	155828401	155828600	0.00636943	0.104294	0	0.130081	0.0979251	-0.00636943	0.123712	0	1	1		chr2	243118601	243118800	0.026455	0.0144509	0.00226244	0.141304	-0.0120042	-0.0241926	0.114849	0	1	1		210th bin on 4kb downstream	3.14491	2.81337	2.59634	0.810749	0.98242	0.83844
														chr3	156471401	156471600	0.154762	0.105691	0.106742	0	-0.0490708	-0.0480203	-0.154762	0	1	1		chr2	243306401	243306600	0.00568182	0.00487805	0.0374332	0.142857	-0.000803769	0.0317513	0.137175	0	1	1		211th bin on 4kb downstream	3.38223	2.51675	2.7439	0.90973	0.922148	0.894825
														chr3	157503601	157503800	0.134328	0.145329	0.119718	0.0306748	0.0110004	-0.01461	-0.103654	0	1	1		chr2	243369201	243369400	0.0823529	0.08	0.0978261	0.186813	-0.00235294	0.0154731	0.10446	0.166667	1	1		212th bin on 4kb downstream	2.98325	2.47394	2.5883	1.05832	0.952342	0.94334
														chr3	157558801	157559000	0	0.00925926	0	0.156028	0.00925926	0	0.156028	0	1	1		chr2	244155801	244156000	0.0141844	0.0166976	0.116848	0.157895	0.00251319	0.102663	0.14371	0	1	1		213th bin on 4kb downstream	2.74591	2.50628	2.48244	1.13896	1.07923	1.01261
														chr3	157616801	157617000	0.116279	0.0119522	0.0504202	0	-0.104327	-0.0658589	-0.116279	0	1	1		chr3	3888001	3888200	0	0.0194175	0.0835735	0.139535	0.0194175	0.0835735	0.139535	0	1	1		214th bin on 4kb downstream	2.93651	2.77053	2.42353	1.12238	1.01946	1.02137
														chr3	158333001	158333200	0.198413	0.123529	0.0141844	0.00869565	-0.0748833	-0.184228	-0.189717	0	1	1		chr3	4219201	4219400	0.141791	0.092511	0.175115	0.00833333	-0.04928	0.0333242	-0.133458	0	1	0.111111		215th bin on 4kb downstream	3.74175	3.48877	2.37016	0.970338	0.853891	1.00641
														chr3	161558201	161558400	0.181818	0.162162	0.027933	0	-0.019656	-0.153885	-0.181818	0	1	1		chr3	4250201	4250400	0.141844	0.0469799	0.0357942	0.015625	-0.0948641	-0.10605	-0.126219	0	1	1		216th bin on 4kb downstream	3.83326	3.38384	2.4471	0.902499	0.831459	0.912929
														chr3	161558401	161558600	0.108108	0.111111	0.264706	0	0.003003	0.156598	-0.108108	0	1	1		chr3	4250401	4250600	0.0285714	0.184466	0.158904	0.388889	0.155895	0.130333	0.360317	0	1	1		217th bin on 4kb downstream	3.32076	2.70934	2.39537	0.962979	0.832308	0.967933
														chr3	163506001	163506200	0.1125	0	0.00961539	0.00934579	-0.1125	-0.102885	-0.103154	0	1	1		chr3	5434801	5435000	0.198556	0.188073	0.163347	0.0827586	-0.0104826	-0.0352093	-0.115797	0	1	1		218th bin on 4kb downstream	2.69074	2.16855	2.07438	1.06204	0.806689	0.99594
														chr3	164086401	164086600	0.453237	0.295455	0.378378	0.347826	-0.157783	-0.074859	-0.105411	0	1	1		chr3	6975001	6975200	0.170213	0.195312	0.250996	0.0540541	0.0250997	0.0807833	-0.116159	0	1	1		219th bin on 4kb downstream	2.87587	2.50296	2.02652	0.900707	0.775459	0.948392
														chr3	165623401	165623600	0.32381	0.214286	0.24359	0.201613	-0.109524	-0.0802198	-0.122197	0	1	1		chr3	11051601	11051800	0.0627615	0.0202703	0.0671378	0.178947	-0.0424912	0.0043763	0.116186	0	1	1		220th bin on 4kb downstream	5.0259	5.22676	1.91001	0.812469	0.774899	0.848645
														chr3	166131001	166131200	0.267123	0.125	0.0721649	0.0727273	-0.142123	-0.194958	-0.194396	0	1	1		chr3	11921801	11922000	0.00884956	0.0166667	0.013468	0.144444	0.00781711	0.00461846	0.135595	0	1	1		221st bin on 4kb downstream	2.89648	3.0096	2.02039	0.9354	0.832504	0.764506
														chr3	166717801	166718000	0.140127	0.0194175	0.00943396	0.00469484	-0.12071	-0.130693	-0.135433	0	1	1		chr3	12388201	12388400	0.00578035	0.010989	0.06875	0.112676	0.00520866	0.0629697	0.106896	0.25	1	1		222nd bin on 4kb downstream	2.66588	2.74967	2.19351	0.973951	0.85329	0.730257
														chr3	167445801	167446000	0.32967	0.31	0.39823	0.111111	-0.0196703	0.0685598	-0.218559	0	1	1		chr3	12670401	12670600	0.0533981	0.0789474	0.0179372	0.173913	0.0255493	-0.0354608	0.120515	0	1	1		223rd bin on 4kb downstream	2.52742	2.6078	2.35562	1.00333	0.961275	0.857019
														chr3	168740601	168740800	0.160714	0.0334572	0.0491803	0.0217391	-0.127257	-0.111534	-0.138975	0	1	1		chr3	14278401	14278600	0.222222	0.253165	0.178723	0.0895522	0.0309423	-0.0434988	-0.13267	0	1	1		224th bin on 4kb downstream	2.61586	2.54322	2.61964	0.845682	0.969295	0.857209
														chr3	171446201	171446400	0.00934579	0.0909091	0.0582524	0.158537	0.0815633	0.0489066	0.149191	0	1	1		chr3	14305001	14305200	0.0225564	0.0357143	0.0526316	0.166667	0.0131579	0.0300752	0.14411	0	1	1		225th bin on 4kb downstream	2.75392	2.28306	2.59815	0.827356	0.88858	0.847645
														chr3	173616401	173616600	0.0133333	0.0672269	0.0381679	0.202532	0.0538936	0.0248346	0.189198	0	1	1		chr3	16014001	16014200	0	0.0347222	0.0208333	0.107527	0.0347222	0.0208333	0.107527	0	1	1		226th bin on 4kb downstream	2.68548	2.49849	2.6939	0.964922	0.877021	0.884079
														chr3	173616601	173616800	0.047619	0.0821256	0.0535714	0.151163	0.0345066	0.00595238	0.103544	0.25	1	1		chr3	17610201	17610400	0.163462	0.055	0.167347	0.392157	-0.108462	0.0038854	0.228695	0	1	1		227th bin on 4kb downstream	2.5773	2.48727	2.51471	1.03827	0.926855	1.00593
														chr3	174185201	174185400	0.133929	0.114	0.211111	0.00990099	-0.0199286	0.0771825	-0.124028	0.333333	1	1		chr3	17731401	17731600	0.165957	0.135838	0.0221402	0.038835	-0.0301193	-0.143817	-0.127122	0	1	1		228th bin on 4kb downstream	2.47062	2.39476	2.14881	0.92273	0.896711	1.01077
														chr3	174304401	174304600	0.212766	0.210884	0.0603015	0.0990991	-0.0018816	-0.152464	-0.113667	0	1	1		chr3	18471801	18472000	0	0	0	0.150685	0	0	0.150685	0	1	1		229th bin on 4kb downstream	2.22662	2.33345	1.97781	0.966848	0.849745	0.997832
														chr3	179151801	179152000	0.162162	0.0740741	0.213235	0.0306122	-0.0880881	0.0510731	-0.13155	0	1	1		chr3	20353201	20353400	0	0	0.0275591	0.115789	0	0.0275591	0.115789	0	1	1		230th bin on 4kb downstream	2.37012	2.41374	2.01804	0.986889	0.8356	1.00562
														chr3	179327201	179327400	0.113636	0.116129	0.0132159	0	0.00249267	-0.100421	-0.113636	0	1	1		chr3	21837001	21837200	0.256757	0.0331126	0.0136986	0.0571429	-0.223644	-0.243058	-0.199614	0	1	1		231st bin on 4kb downstream	2.72605	2.76879	2.08047	1.02169	0.962351	1.074
														chr3	179817801	179818000	0.079646	0.158798	0.204225	0.236364	0.0791523	0.124579	0.156718	0	1	1		chr3	25126001	25126200	0.0973451	0.0230769	0.0633484	0.24	-0.0742682	-0.0339967	0.142655	0	1	1		232nd bin on 4kb downstream	3.03848	2.91268	2.01298	0.994327	0.913638	0.998972
														chr3	180100801	180101000	0	0.0462963	0.015625	0.111111	0.0462963	0.015625	0.111111	0	1	1		chr3	25599001	25599200	0.294118	0.204013	0.118734	0.097561	-0.0901043	-0.175384	-0.196557	0	1	1		233rd bin on 4kb downstream	2.90801	2.49875	2.1648	0.90275	0.851675	0.988235
														chr3	180973001	180973200	0.138158	0.123762	0.156028	0.0173913	-0.0143955	0.0178705	-0.120767	0	0	1		chr3	29023601	29023800	0.139706	0.0485437	0.144578	0	-0.0911622	0.00487243	-0.139706	0	1	1		234th bin on 4kb downstream	2.85786	2.22346	2.33403	0.919167	0.888899	1.00476
														chr3	181068001	181068200	0.0729167	0.0662252	0.166667	0.173913	-0.0066915	0.09375	0.100996	0	1	1		chr3	29063001	29063200	0.157088	0.0454545	0.0946502	0.00877193	-0.111634	-0.0624379	-0.148316	0	1	1		235th bin on 4kb downstream	3.11358	2.80626	2.3387	0.90815	0.88098	0.883761
														chr3	181426201	181426400	0.126316	0.0140845	0.0222222	0.0142857	-0.112231	-0.104094	-0.11203	0	1	1		chr3	29601801	29602000	0.166667	0.0348837	0.0801527	0.0625	-0.131783	-0.086514	-0.104167	0	1	1		236th bin on 4kb downstream	3.35754	2.75043	2.36295	0.948237	0.973835	0.946574
														chr3	181895601	181895800	0.065	0.0580645	0.0717949	0.166667	-0.00693548	0.00679487	0.101667	0	1	0.25		chr3	29971801	29972000	0.186047	0.150943	0.107143	0.0337079	-0.0351031	-0.0789037	-0.152339	0	1	0		237th bin on 4kb downstream	3.3877	2.75818	2.1158	0.997767	0.938647	1.05915
														chr3	182370201	182370400	0.25	0.113475	0.262774	0.109756	-0.136525	0.0127737	-0.140244	0	0	1		chr3	30653801	30654000	0.188889	0.0291262	0.00406504	0.00892857	-0.159763	-0.184824	-0.17996	0	1	1		238th bin on 4kb downstream	2.91143	2.35129	1.91185	1.10214	0.867007	0.909553
														chr3	182516601	182516800	0.0408163	0.0380435	0.0726073	0.159509	-0.00277285	0.0317909	0.118693	0	1	1		chr3	30667001	30667200	0.283951	0.0486726	0.0774648	0.125	-0.235278	-0.206486	-0.158951	0	1	1		239th bin on 4kb downstream	2.63384	2.52599	1.74597	0.961119	0.812107	0.885939
														chr3	182959801	182960000	0.2	0.274194	0.115942	0	0.0741935	-0.084058	-0.2	0	1	1		chr3	30904801	30905000	0.10625	0.0278552	0.113082	0	-0.0783948	0.00683204	-0.10625	0	1	1		240th bin on 4kb downstream	2.42678	2.57108	1.80793	0.922841	0.776489	0.961253
														chr3	184493801	184494000	0.0125	0.011811	0.0045045	0.162393	-0.000688976	-0.0079955	0.149893	0	1	1		chr3	34809401	34809600	0.223404	0.15566	0.235294	0.364865	-0.0677439	0.0118899	0.141461	0	1	1		241st bin on 4kb downstream	2.58203	2.53427	1.86009	1.10611	0.899837	1.08243
														chr3	188352401	188352600	0	0.0229008	0	0.101124	0.0229008	0	0.101124	0	1	1		chr3	35166201	35166400	0.0105263	0.0445104	0.0421941	0.12766	0.0339841	0.0316678	0.117133	0.25	1	1		242nd bin on 4kb downstream	2.85924	2.52822	2.27953	1.0015	0.827338	0.966591
														chr3	188769801	188770000	0.0384615	0.0241935	0.00806452	0.151163	-0.014268	-0.030397	0.112701	0	1	1		chr3	35409201	35409400	0.223301	0	0.00934579	0	-0.223301	-0.213955	-0.223301	0	1	1		243rd bin on 4kb downstream	2.98968	2.52362	2.34163	0.937388	0.777924	0.916114
														chr3	189907601	189907800	0.0982659	0.107143	0.106061	0.230769	0.00887696	0.00779471	0.132503	0	1	1		chr3	36267601	36267800	0.221374	0.0764706	0.0634921	0.0344828	-0.144903	-0.157882	-0.186891	0	1	1		244th bin on 4kb downstream	2.66428	2.21859	2.18598	0.985259	0.843049	0.868314
														chr3	191846601	191846800	0.16092	0.0262009	0.0571429	0.0394737	-0.134719	-0.103777	-0.121446	0	1	1		chr3	36667201	36667400	0	0.0194986	0.0574324	0.105882	0.0194986	0.0574324	0.105882	0	1	1		245th bin on 4kb downstream	2.64259	2.16523	2.14589	1.14671	0.948024	0.973978
														chr3	192312201	192312400	0.00925926	0	0	0.178571	-0.00925926	-0.00925926	0.169312	0	1	1		chr3	37683601	37683800	0.0206186	0.00714286	0.0146341	0.12987	-0.0134757	-0.00598441	0.109252	0	1	1		246th bin on 4kb downstream	2.78277	2.24795	1.99327	1.04738	1.01625	0.978919
														chr3	192560401	192560600	0.0357143	0.0860215	0.255102	0.160714	0.0503072	0.219388	0.125	0.416667	1	1		chr3	41027001	41027200	0.10303	0.0718954	0.0159236	0	-0.0311349	-0.0871067	-0.10303	0	1	1		247th bin on 4kb downstream	2.93515	2.54345	1.96453	0.876495	1.01883	0.902262
														chr3	192968801	192969000	0.126126	0.171171	0.147826	0.0212766	0.045045	0.0217	-0.10485	0	1	1		chr3	41443601	41443800	0.00448431	0	0.00746269	0.107843	-0.00448431	0.00297838	0.103359	0	1	1		248th bin on 4kb downstream	2.87152	2.33701	2.17823	1.05633	1.08432	1.02225
														chr3	192977601	192977800	0.179104	0.229268	0.238889	0.0588235	0.0501638	0.0597844	-0.120281	0	1	1		chr3	41445801	41446000	0.162651	0.03125	0.0733138	0.0518519	-0.131401	-0.0893368	-0.110799	0	1	1		249th bin on 4kb downstream	2.76811	2.30566	2.17196	1.40163	1.01741	1.02785
														chr3	194767601	194767800	0.211538	0.0512821	0.107527	0.0816327	-0.160256	-0.104012	-0.129906	0	1	1		chr3	42777601	42777800	0.0102041	0.00502513	0.046729	0.19	-0.00517896	0.0365249	0.179796	0	1	1		250th bin on 4kb downstream	2.49748	2.39664	2.0453	1.35233	0.983829	1.10678
														chr3	196411601	196411800	0.119565	0	0.0547945	0.00598802	-0.119565	-0.0647707	-0.113577	0	1	1		chr3	42791401	42791600	0.0214286	0.0394089	0.0157895	0.125	0.0179803	-0.0056391	0.103571	0	1	1		251st bin on 4kb downstream	2.50763	2.25601	1.82535	0.860547	0.825207	0.816581
														chr3	196945201	196945400	0.0538462	0.129213	0.0140187	0.153846	0.0753673	-0.0398275	0.1	0	1	1		chr3	42919401	42919600	0	0.0618182	0.0557377	0.397436	0.0618182	0.0557377	0.397436	0	1	1		252nd bin on 4kb downstream	2.6011	2.36017	2.19141	0.598079	0.669509	0.500818
														chr3	197091401	197091600	0.145455	0.152672	0.00740741	0.025641	0.00721721	-0.138047	-0.119814	0	1	1		chr3	42920401	42920600	0.123457	0.0413043	0.0521327	0.00847458	-0.0821524	-0.0713241	-0.114982	0	1	1		253rd bin on 4kb downstream	2.52506	2.24364	2.27323	0.572399	0.717591	0.5478
														chr3	197408401	197408600	0.350993	0.22428	0.227723	0.157303	-0.126714	-0.123271	-0.19369	0.25	1	1		chr3	45334601	45334800	0.00934579	0.032	0.0267062	0.121739	0.0226542	0.0173604	0.112393	0	1	1		254th bin on 4kb downstream	2.31282	2.08177	2.14988	0.788626	0.873703	0.862919
														chr3	198371001	198371200	0.371429	0.222222	0.0555556	0.130435	-0.149206	-0.315873	-0.240994	0	1	1		chr3	45860201	45860400	0.128514	0.152893	0.0805861	0.247191	0.0243785	-0.047928	0.118677	0	1	1		255th bin on 4kb downstream	2.28833	2.0477	2.18198	0.874825	0.887505	0.903286
														chr3	200565801	200566000	0.22963	0.137097	0.125874	0.333333	-0.0925329	-0.103756	0.103704	0	1	1		chr3	46126201	46126400	0.276923	0.0526316	0.21256	0.0666667	-0.224291	-0.0643627	-0.210256	0	1	1		256th bin on 4kb downstream	2.06119	2.01986	2.17765	1.1061	0.976921	1.03018
														chr3	204039401	204039600	0.493976	0.073913	0.12973	0.181034	-0.420063	-0.364246	-0.312941	0	1	1		chr3	46126801	46127000	0	0.0163934	0.103261	0.153846	0.0163934	0.103261	0.153846	0	1	1		257th bin on 4kb downstream	2.11775	2.16848	2.11483	1.01445	0.830606	0.92857
														chr3	204284601	204284800	0.010989	0.0555556	0.0785124	0.119658	0.0445665	0.0675234	0.108669	0	0	1		chr3	46540401	46540600	0.204545	0.194118	0.0744186	0.0348837	-0.0104278	-0.130127	-0.169662	0	1	1		258th bin on 4kb downstream	2.06409	2.12169	1.95349	1.0291	0.666358	0.892937
														chr3	204332601	204332800	0.253425	0.0857143	0.136986	0.0828025	-0.16771	-0.116438	-0.170622	0	1	1		chr3	46824601	46824800	0.245455	0.0695652	0.122066	0.0886076	-0.175889	-0.123389	-0.156847	0	1	1		259th bin on 4kb downstream	2.29156	2.1122	1.93045	1.08224	0.737518	0.888512
														chr3	204332801	204333000	0.13253	0.092437	0.0538462	0	-0.0400931	-0.078684	-0.13253	0	1	1		chr3	51856001	51856200	0.0230769	0.118519	0.0652174	0.12381	0.0954416	0.0421405	0.100733	0	1	1		260th bin on 4kb downstream	2.5243	2.49719	2.09463	1.1424	0.992247	0.856986
														chr3	205167201	205167400	0.22549	0.0645161	0.0740741	0.0165289	-0.160974	-0.151416	-0.208961	0	1	1		chr3	55637601	55637800	0.111765	0.0253165	0.0140187	0.00909091	-0.0864483	-0.097746	-0.102674	0	1	1		261st bin on 4kb downstream	2.83886	2.96251	2.30295	1.13152	1.10411	0.748646
														chr3	205167401	205167600	0.141791	0.0545455	0.00740741	0	-0.0872456	-0.134384	-0.141791	0.111111	1	1		chr3	55721801	55722000	0.1	0.0121065	0.00358423	0	-0.0878935	-0.0964158	-0.1	0	1	1		262nd bin on 4kb downstream	2.63813	2.73945	2.58925	1.17959	1.08516	0.861944
														chr3	205566601	205566800	0.09375	0.156627	0.17284	0.208333	0.0628765	0.0790895	0.114583	0	1	1		chr3	55883401	55883600	0.289157	0.402299	0.342995	0.188235	0.113142	0.0538385	-0.100921	0	1	1		263rd bin on 4kb downstream	2.47227	2.35927	2.50696	1.00901	0.956473	0.944653
														chr3	205633001	205633200	0.220472	0.0214592	0.0808824	0.0530973	-0.199013	-0.13959	-0.167375	0	1	1		chr3	59207401	59207600	0.226277	0.25	0.185606	0.0693069	0.0237226	-0.0406713	-0.15697	0	1	1		264th bin on 4kb downstream	2.44366	2.2167	2.40305	0.82534	0.832681	0.899188
														chr3	207971001	207971200	0.330233	0.134615	0.279279	0.22549	-0.195617	-0.0509533	-0.104742	0	1	1		chr3	59216801	59217000	0.144444	0.223022	0.191882	0.25641	0.0785771	0.0474375	0.111966	0	1	1		265th bin on 4kb downstream	2.48006	2.56854	2.32918	0.968339	0.802028	0.918948
														chr3	208640801	208641000	0.0186916	0.01	0.106061	0.181818	-0.00869159	0.087369	0.163127	0	1	1		chr3	62434201	62434400	0.0342466	0.0991736	0.105263	0.173333	0.064927	0.0710166	0.139087	0	1	1		266th bin on 4kb downstream	2.35319	2.39554	2.19929	0.898858	0.877612	1.11467
														chr3	208744801	208745000	0.039604	0.03125	0.0225564	0.162791	-0.00835396	-0.0170476	0.123187	0	1	1		chr3	65930601	65930800	0.181818	0.104478	0.0272727	0.0333333	-0.0773406	-0.154545	-0.148485	0	1	1		267th bin on 4kb downstream	2.36007	2.20774	2.04486	0.985074	0.947524	1.22911
														chr3	210793601	210793800	0.188119	0.0170068	0.0135135	0.0377358	-0.171112	-0.174605	-0.150383	0	1	1		chr3	66546401	66546600	0.019802	0.0228758	0.0404412	0.223529	0.00307384	0.0206392	0.203727	0	1	1		268th bin on 4kb downstream	2.27685	2.02528	2.15318	0.880454	0.960104	1.0001
														chr3	211123601	211123800	0.395	0.201465	0.192308	0.168776	-0.193535	-0.202692	-0.226224	0	1	1		chr3	66712601	66712800	0.0705882	0.0604534	0.0405405	0.242188	-0.0101348	-0.0300477	0.171599	0	1	1		269th bin on 4kb downstream	1.96441	1.92404	2.10674	0.994087	0.923597	1.02318
														chr3	212044801	212045000	0.443396	0.173913	0.261538	0.1625	-0.269483	-0.181858	-0.280896	0	1	1		chr3	67093401	67093600	0.182796	0.0917874	0.07	0.0560748	-0.0910083	-0.112796	-0.126721	0	1	1		270th bin on 4kb downstream	2.00951	1.92965	1.96844	0.981389	0.933799	0.964104
														chr3	212163601	212163800	0.034965	0.0169492	0.0789474	0.154762	-0.0180159	0.0439823	0.119797	0	1	0		chr3	67238801	67239000	0.144737	0.0114943	0.021148	0	-0.133243	-0.123589	-0.144737	0	1	1		271st bin on 4kb downstream	1.94439	1.89951	2.11319	0.97227	0.896398	0.833285
														chr3	213600401	213600600	0.1	0	0	0	-0.1	-0.1	-0.1	0	1	1		chr3	67726601	67726800	0.132353	0.0361446	0.0677966	0.0285714	-0.0962084	-0.0645563	-0.103782	0	1	1		272nd bin on 4kb downstream	1.88771	1.96266	2.15592	0.928258	0.939429	0.807922
														chr3	213612801	213613000	0.281481	0.057554	0.011236	0.136	-0.223928	-0.270246	-0.145481	0	1	1		chr3	68267801	68268000	0.0494505	0.0197368	0.0915493	0.272727	-0.0297137	0.0420987	0.223277	0	1	1		273rd bin on 4kb downstream	1.71394	1.94815	2.13252	0.986828	0.860664	0.840965
														chr3	214505001	214505200	0.117241	0.137931	0.166667	0.333333	0.0206897	0.0494253	0.216092	0	1	1		chr3	70099001	70099200	0.444444	0.122881	0.240909	0.12	-0.321563	-0.203535	-0.324444	0	1	1		274th bin on 4kb downstream	1.95772	1.91871	1.95241	0.94817	0.860982	0.950078
														chr3	215127601	215127800	0.130769	0.0491228	0.207207	0.0300752	-0.0816464	0.076438	-0.100694	0	1	1		chr3	73026201	73026400	0.141791	0.0564784	0.017192	0	-0.0853126	-0.124599	-0.141791	0	1	1		275th bin on 4kb downstream	2.13472	1.86378	1.73814	0.830762	0.776394	0.837908
														chr3	215569601	215569800	0.172414	0.00625	0.0416667	0.0408163	-0.166164	-0.130747	-0.131597	0	1	1		chr3	73112601	73112800	0.348387	0.278049	0.32	0.0425532	-0.0703383	-0.0283871	-0.305834	0	1	1		276th bin on 4kb downstream	2.22812	1.9134	1.81941	0.83442	0.851084	0.858957
														chr3	216151801	216152000	0.0243902	0	0.320755	0.2125	-0.0243902	0.296364	0.18811	0	1	1		chr3	73177801	73178000	0.111111	0.0298507	0.0526316	0	-0.0812604	-0.0584795	-0.111111	0	1	1		277th bin on 4kb downstream	2.43534	1.97904	1.94973	0.830796	0.783347	0.830236
														chr3	219479601	219479800	0.420561	0	0.202128	0.230769	-0.420561	-0.218433	-0.189792	0	1	1		chr3	78539401	78539600	0.12069	0.0484581	0.0126183	0.00819672	-0.0722315	-0.108071	-0.112493	0	1	1		278th bin on 4kb downstream	2.51564	2.0838	2.05251	0.99039	0.96072	0.879766
														chr3	220285601	220285800	0.178947	0.117647	0.125	0.0461538	-0.0613003	-0.0539474	-0.132794	0	1	1		chr3	79431401	79431600	0.0165289	0.0211706	0.0106383	0.120482	0.00464169	-0.00589063	0.103953	0.333333	1	1		279th bin on 4kb downstream	2.6325	2.44782	2.0515	1.13356	0.997227	1.00023
														chr3	220684601	220684800	0.160377	0.125984	0.0926829	0.00699301	-0.0343931	-0.0676944	-0.153384	0	1	1		chr3	79447401	79447600	0.0144928	0	0.0075188	0.129412	-0.0144928	-0.00697396	0.114919	0	1	1		280th bin on 4kb downstream	2.17644	2.29568	1.83901	1.13356	0.997227	1.00023
														chr3	220732401	220732600	0.202899	0.0839695	0.185484	0.09	-0.118929	-0.0174147	-0.112899	0	1	1		chr3	79447801	79448000	0.0473373	0.00537634	0.0045045	0.171171	-0.0419609	-0.0428328	0.123834	0	1	1		281st bin on 4kb downstream	2.28985	2.32369	1.73017	1.12457	1.00389	1.02014
														chr3	220755001	220755200	0.212598	0.0142857	0.0555556	0.00970874	-0.198313	-0.157043	-0.20289	0	1	1		chr3	82307601	82307800	0.16092	0.0322581	0.0816327	0.0263158	-0.128661	-0.0792869	-0.134604	0	1	1		282nd bin on 4kb downstream	2.6941	2.26386	1.68733	1.20156	1.12001	1.15357
														chr3	221173001	221173200	0.211268	0.210526	0.272727	0	-0.00074129	0.0614597	-0.211268	0	1	1		chr3	85185801	85186000	0.105485	0.0245902	0.00789474	0	-0.0808951	-0.0975905	-0.105485	0	1	1		283rd bin on 4kb downstream	2.58568	2.19074	1.72967	1.01239	1.08596	1.16598
														chr3	224412801	224413000	0.336634	0.0275229	0.123711	0.180851	-0.309111	-0.212922	-0.155783	0	1	1		chr3	95971001	95971200	0	0.0172414	0.124402	0.102273	0.0172414	0.124402	0.102273	0	1	1		284th bin on 4kb downstream	2.45873	2.28966	1.7797	0.918972	0.966558	1.16791
														chr3	225850401	225850600	0.0820896	0.108108	0.0423729	0.207792	0.0260186	-0.0397167	0.125703	0	1	1		chr3	96814401	96814600	0.157143	0.0387097	0.0263158	0.0147059	-0.118433	-0.130827	-0.142437	0	1	1		285th bin on 4kb downstream	2.16302	2.32041	2.10791	1.09703	1.02921	1.24889
														chr3	225884601	225884800	0.255814	0.226415	0.0805085	0.0542169	-0.0293989	-0.175305	-0.201597	0	1	1		chr3	98863201	98863400	0.178218	0.0314136	0.0390625	0.0454545	-0.146804	-0.139155	-0.132763	0	1	1		286th bin on 4kb downstream	2.0845	2.23823	1.92142	1.3025	1.12425	1.21239
														chr3	225884801	225885000	0.322581	0.256983	0.431655	0.156627	-0.0655974	0.109074	-0.165954	0	1	0		chr3	99391001	99391200	0.103448	0.0150376	0.00581395	0	-0.0884107	-0.0976343	-0.103448	0	1	1		287th bin on 4kb downstream	2.02753	2.14875	1.94792	1.37588	1.14581	1.09253
														chr3	225887401	225887600	0.180851	0.12605	0.0526316	0.0684211	-0.0548006	-0.128219	-0.11243	0	1	1		chr3	102736601	102736800	0.0721154	0.0672646	0.0840841	0.190476	-0.00485081	0.0119687	0.118361	0	1	1		288th bin on 4kb downstream	2.15628	2.14354	1.98658	1.1502	1.01259	1.02139
														chr3	225956601	225956800	0.031746	0.0107914	0.0526316	0.144	-0.0209547	0.0208855	0.112254	0	1	1		chr3	104182001	104182200	0.0625	0	0.129032	0.211111	-0.0625	0.0665323	0.148611	0	1	1		289th bin on 4kb downstream	2.04259	1.99369	2.01898	1.3097	1.20917	1.12126
														chr3	227631601	227631800	0.0411765	0.138728	0.0592593	0.151899	0.0975519	0.0180828	0.110722	0	1	1		chr3	105233601	105233800	0.102326	0.0876289	0.121951	0.258824	-0.0146967	0.0196256	0.156498	0	1	1		290th bin on 4kb downstream	2.10614	1.89816	1.79779	1.51335	1.30399	1.16447
														chr3	228500801	228501000	0.36	0.27193	0.126316	0.0465116	-0.0880702	-0.233684	-0.313488	0	1	1		chr3	107182401	107182600	0.373737	0.206897	0.194805	0.161905	-0.166841	-0.178932	-0.211833	0	1	1		291st bin on 4kb downstream	2.06113	1.82541	1.77201	1.38135	1.11086	1.02542
														chr3	228886001	228886200	0.131783	0.0196078	0.025974	0.010989	-0.112175	-0.105809	-0.120794	0	1	1		chr3	109136601	109136800	0.144509	0.0313152	0.047619	0	-0.113193	-0.0968896	-0.144509	0	1	1		292nd bin on 4kb downstream	2.13331	2.05679	1.74552	1.31694	0.907498	0.961811
														chr3	229462801	229463000	0.238994	0.162896	0.148352	0.0172414	-0.0760978	-0.0906421	-0.221752	0	1	1		chr3	109818001	109818200	0.153285	0.0301205	0.0444444	0.0516129	-0.123164	-0.10884	-0.101672	0	1	1		293rd bin on 4kb downstream	1.97467	2.19036	1.67549	1.27289	0.913512	1.1265
														chr3	229463201	229463400	0.0878378	0.149826	0.0584416	0.346154	0.0619879	-0.0293963	0.258316	0	1	1		chr3	112378601	112378800	0.185714	0.0382166	0.0704698	0.0296296	-0.147498	-0.115244	-0.156085	0	1	1		294th bin on 4kb downstream	2.12834	2.11511	1.85682	0.928269	1.04743	1.22799
														chr3	229741201	229741400	0.232759	0.108333	0.0588235	0.0378788	-0.124425	-0.173935	-0.19488	0	1	1		chr3	112378801	112379000	0.182292	0.0140187	0.0882353	0.0128205	-0.168273	-0.0940564	-0.169471	0	1	1		295th bin on 4kb downstream	2.17856	2.02865	1.85062	0.931698	0.929864	0.973374
														chr3	231460401	231460600	0.104762	0.0612245	0.00757576	0	-0.0435374	-0.0971861	-0.104762	0	1	1		chr3	112735601	112735800	0.00961539	0.0273973	0.0316742	0.114286	0.0177819	0.0220588	0.10467	0	1	1		296th bin on 4kb downstream	2.21369	1.76659	1.67977	0.994048	0.706577	0.749964
														chr3	233194601	233194800	0.377358	0.0357143	0.147959	0.185841	-0.341644	-0.229399	-0.191518	0	1	1		chr3	112804601	112804800	0.25	0.0958084	0.0862745	0.0561798	-0.154192	-0.163725	-0.19382	0	1	1		297th bin on 4kb downstream	2.53772	1.90554	1.70051	0.972097	0.697754	0.670621
														chr3	234426201	234426400	0.0163934	0.0152672	0.0839695	0.121212	-0.00112627	0.067576	0.104819	0	1	1		chr3	113002201	113002400	0.245098	0.12	0.125984	0.0571429	-0.125098	-0.119114	-0.187955	0	1	1		298th bin on 4kb downstream	2.53226	1.8586	2.08583	0.955496	0.722383	0.715467
														chr3	235272001	235272200	0.104478	0.0631579	0.140845	0.25	-0.0413197	0.0363675	0.145522	0	1	1		chr3	113721001	113721200	0.183962	0.0821918	0.263941	0.0116279	-0.10177	0.0799783	-0.172334	0	1	1		299th bin on 4kb downstream	2.37665	1.58991	1.98151	0.977531	0.711682	0.858432
														chr3	235930801	235931000	0.0596026	0.105263	0.0485437	0.166667	0.0456605	-0.011059	0.107064	0	1	1		chr3	115746001	115746200	0.0078125	0.0512821	0.10084	0.11	0.0434696	0.0930278	0.102188	0	1	1		300th bin on 4kb downstream	2.18284	1.61324	1.90628	0.981222	0.774025	0.920125
														chr3	236493801	236494000	0.152439	0.0392749	0	0.0197044	-0.113164	-0.152439	-0.132735	0	1	1		chr3	116091401	116091600	0.191358	0.143243	0.149254	0.078125	-0.0481148	-0.0421043	-0.113233	0	1	1		301st bin on 4kb downstream	2.14284	1.79162	1.98548	0.96648	0.795816	0.850165
														chr3	237466001	237466200	0.191781	0.0847458	0.232639	0.0070922	-0.107035	0.0408581	-0.184689	0	1	1		chr3	117733201	117733400	0.017341	0	0.0677966	0.287356	-0.017341	0.0504556	0.270015	0	1	1		302nd bin on 4kb downstream	2.21975	1.8561	2.14038	0.984935	0.775187	0.913961
														chr3	237842801	237843000	0.123967	0.027668	0.052381	0.00531915	-0.096299	-0.071586	-0.118648	0	1	1		chr3	119568601	119568800	0.1625	0.0257235	0.0188172	0.0289855	-0.136777	-0.143683	-0.133514	0	1	1		303rd bin on 4kb downstream	2.10288	1.89047	1.89217	0.825608	0.779373	0.945232
														chr3	238405001	238405200	0.247788	0.0430622	0.130178	0.141892	-0.204725	-0.11761	-0.105896	0	1	1		chr3	119664401	119664600	0.176471	0.156863	0.118483	0.0222222	-0.0196078	-0.0579872	-0.154248	0	1	1		304th bin on 4kb downstream	1.95927	1.94466	1.8982	0.777854	0.719742	0.908041
														chr3	239466001	239466200	0.339806	0.136364	0.348485	0.239437	-0.203442	0.00867902	-0.100369	0	1	1		chr3	121687201	121687400	0.38835	0.173021	0.135048	0.184211	-0.215329	-0.253301	-0.204139	0	0.333333	1		305th bin on 4kb downstream	1.90929	1.79993	2.12652	0.783232	0.771096	0.851297
														chr3	240352201	240352400	0.235294	0.039548	0.0235294	0.0909091	-0.195746	-0.211765	-0.144385	0	1	1		chr3	122707201	122707400	0	0.00760456	0.0273973	0.130435	0.00760456	0.0273973	0.130435	0	1	1		306th bin on 4kb downstream	1.8541	1.88076	1.99743	0.845655	0.819753	0.734727
														chr3	240475201	240475400	0.00645161	0.0714286	0.036036	0.240964	0.064977	0.0295844	0.234512	0	1	1		chr3	122754801	122755000	0.0052356	0.0226244	0.00862069	0.132353	0.0173888	0.00338509	0.127117	0.5	1	1		307th bin on 4kb downstream	1.80737	1.6937	2.04022	0.820125	0.821718	0.625982
														chr4	6000601	6000800	0.0224719	0.03125	0.101266	0.154545	0.00877809	0.0787939	0.132074	0	1	1		chr3	128429601	128429800	0	0.0125786	0.00536193	0.106667	0.0125786	0.00536193	0.106667	0	1	1		308th bin on 4kb downstream	1.92419	1.61304	2.28704	0.803658	0.723818	0.616967
														chr4	6832601	6832800	0.0909091	0.0289855	0.0461538	0.28169	-0.0619236	-0.0447552	0.190781	0	1	1		chr3	130231801	130232000	0.230769	0.115789	0.133929	0.0526316	-0.11498	-0.0968407	-0.178138	0	1	1		309th bin on 4kb downstream	2.07603	1.75321	2.42811	0.948321	1.03923	0.937766
														chr4	6839201	6839400	0.155738	0.0121951	0.00636943	0	-0.143543	-0.149368	-0.155738	0	1	1		chr3	134107601	134107800	0.0342466	0.0344828	0.0229508	0.313433	0.000236183	-0.0112958	0.279186	0	1	1		310th bin on 4kb downstream	1.95919	1.94453	2.18906	1.049	1.1459	1.06369
														chr4	11506601	11506800	0.122807	0.0149254	0.0429448	0.00847458	-0.107882	-0.0798622	-0.114332	0	1	1		chr3	135845601	135845800	0.14881	0.0323741	0.109091	0.0188679	-0.116435	-0.0397186	-0.129942	0	1	1		311th bin on 4kb downstream	1.91575	1.8343	1.93212	1.14082	1.06473	1.11018
														chr4	12961201	12961400	0	0.00787402	0.0189873	0.135417	0.00787402	0.0189873	0.135417	0	1	1		chr3	138357001	138357200	0.166667	0.0686275	0.0193237	0.0288462	-0.0980392	-0.147343	-0.137821	0	0	1		312th bin on 4kb downstream	1.88581	1.8309	1.95756	1.05667	0.824702	0.950586
														chr4	14627001	14627200	0.179039	0.0986842	0.0604651	0.0769231	-0.0803551	-0.118574	-0.102116	0	1	1		chr3	138970601	138970800	0.164286	0.0392157	0.0171233	0	-0.12507	-0.147162	-0.164286	0	1	1		313th bin on 4kb downstream	1.7471	1.64935	1.94129	0.858503	0.716859	0.76527
														chr4	14931201	14931400	0.261146	0.227907	0.226316	0.0322581	-0.0332395	-0.0348307	-0.228888	0.25	1	1		chr3	139399401	139399600	0.193182	0.0253807	0.0578231	0.0126582	-0.167801	-0.135359	-0.180524	0	1	1		314th bin on 4kb downstream	1.6001	1.61361	2.04781	0.744658	0.717045	0.670757
														chr4	15588201	15588400	0.203947	0.0490196	0.0725806	0.04	-0.154928	-0.131367	-0.163947	0	1	1		chr3	139926201	139926400	0.13253	0.0965909	0.155738	0.0144928	-0.0359392	0.0232076	-0.118037	0	1	1		315th bin on 4kb downstream	1.8674	1.77112	1.98532	0.71178	0.801048	0.789662
														chr4	15865401	15865600	0.227027	0.23913	0.189542	0.122222	0.0121034	-0.0374845	-0.104805	0	1	1		chr3	142960401	142960600	0.138889	0.0166667	0.020979	0.025641	-0.122222	-0.11791	-0.113248	0	1	1		316th bin on 4kb downstream	1.9744	1.89285	1.76723	0.713628	0.738993	0.960505
														chr4	17998001	17998200	0.177083	0.111111	0.156863	0.00840336	-0.0659722	-0.0202206	-0.16868	0	1	1		chr3	143239601	143239800	0.0386473	0.0445633	0.144068	0.184211	0.00591594	0.10542	0.145563	0	1	1		317th bin on 4kb downstream	2.08124	1.94259	1.70588	0.79412	0.800533	0.960282
														chr4	19201601	19201800	0.134228	0.0382166	0.00719425	0.0208333	-0.0960116	-0.127034	-0.113395	0	1	1		chr3	143661401	143661600	0.172727	0.0884956	0.0645161	0.0571429	-0.0842317	-0.108211	-0.115584	0	1	1		318th bin on 4kb downstream	1.83051	1.76747	1.95822	0.753709	0.86283	0.888558
														chr4	19362001	19362200	0.180723	0.142442	0.084507	0.0210526	-0.038281	-0.0962158	-0.15967	0	1	1		chr3	144333401	144333600	0.00877193	0.003663	0.00694444	0.146341	-0.00510893	-0.00182749	0.13757	0	1	1		319th bin on 4kb downstream	2.15793	2.001	1.8672	0.689701	0.888722	0.840775
														chr4	22873001	22873200	0.20354	0.14	0.122302	0.0705882	-0.0635398	-0.0812377	-0.132952	0	1	1		chr3	146757201	146757400	0.184211	0.0418251	0.164557	0.0561798	-0.142385	-0.0196536	-0.128031	0.333333	1	1		320th bin on 4kb downstream	2.45843	2.23284	1.93467	0.803513	0.706127	0.826526
														chr4	22873601	22873800	0.175676	0.238532	0.113043	0.0211268	0.0628564	-0.0626322	-0.154549	0	1	1		chr3	153747801	153748000	0.0138889	0.0746269	0.0656934	0.212121	0.060738	0.0518045	0.198232	0	1	1		321st bin on 4kb downstream	2.41337	2.30859	2.09649	1.07479	0.815218	1.0246
														chr4	23286801	23287000	0.258065	0.304348	0.174825	0.119266	0.0462833	-0.0832393	-0.138798	0	1	1		chr3	154508001	154508200	0.183908	0.148649	0.0993789	0.015625	-0.0352594	-0.0845292	-0.168283	0	0	1		322nd bin on 4kb downstream	2.15144	1.98852	2.02193	1.23049	0.936217	1.10658
														chr4	23415001	23415200	0.0124224	0.0169492	0	0.148649	0.00452679	-0.0124224	0.136226	0	1	1		chr3	154796601	154796800	0.0175439	0.00916031	0.0128617	0.12	-0.00838355	-0.00468212	0.102456	0.111111	1	1		323rd bin on 4kb downstream	2.10809	1.91648	1.80335	1.20113	1.00645	0.96864
														chr4	27142601	27142800	0.115108	0.218045	0.260563	0.354545	0.102937	0.145455	0.239438	0	1	1		chr3	154915801	154916000	0.04	0.04	0.0520833	0.154639	0	0.0120833	0.114639	0	1	1		324th bin on 4kb downstream	2.03283	1.90318	1.78599	1.00684	0.968684	0.827017
														chr4	27523401	27523600	0.116667	0.0890411	0.141026	0	-0.0276256	0.024359	-0.116667	0	1	1		chr3	154924401	154924600	0.239316	0.0266667	0.0495049	0.0416667	-0.21265	-0.189811	-0.19765	0	1	1		325th bin on 4kb downstream	1.83912	1.71538	1.81607	0.735539	0.808583	0.821204
														chr4	29956601	29956800	0	0.0390625	0	0.191011	0.0390625	0	0.191011	0	1	1		chr3	155399001	155399200	0.230159	0.0326797	0.097561	0.0631579	-0.197479	-0.132598	-0.167001	0	1	1		326th bin on 4kb downstream	1.77539	1.74571	1.81845	0.58326	0.648683	0.687167
														chr4	30418401	30418600	0.134146	0.0153846	0.0638298	0.0138889	-0.118762	-0.0703166	-0.120257	0	1	1		chr3	156238601	156238800	0.0178571	0.0526316	0.0473684	0.221053	0.0347744	0.0295113	0.203195	0	1	1		327th bin on 4kb downstream	1.86391	1.84157	1.64772	0.744747	0.669383	0.731178
														chr4	31047401	31047600	0.111888	0.0271903	0.0134228	0.00591716	-0.0846978	-0.0984653	-0.105971	0	1	1		chr3	157197201	157197400	0.140625	0.027972	0.0271003	0	-0.112653	-0.113525	-0.140625	0	1	1		328th bin on 4kb downstream	1.85419	1.81798	1.84244	1.01074	0.811194	0.96505
														chr4	31047601	31047800	0.126126	0.0909091	0.0521739	0	-0.035217	-0.0739522	-0.126126	0	1	1		chr3	157549801	157550000	0.123077	0.0205128	0.119497	0.0149254	-0.102564	-0.00358007	-0.108152	0	1	1		329th bin on 4kb downstream	2.08791	1.78161	2.0999	0.951967	0.9143	0.956122
														chr4	31307601	31307800	0.152542	0.113208	0.0971429	0.0243902	-0.0393348	-0.0553995	-0.128152	0	1	1		chr3	157616801	157617000	0.103896	0.0391304	0.0122951	0	-0.0647657	-0.091601	-0.103896	0	1	1		330th bin on 4kb downstream	2.32848	1.97424	2.00145	0.847341	0.94663	0.864286
														chr4	32498201	32498400	0.0633803	0.0446429	0.0422535	0.18	-0.0187374	-0.0211268	0.11662	0	1	1		chr3	158632801	158633000	0.0325203	0.015444	0.0512821	0.144444	-0.0170763	0.0187617	0.111924	0	1	1		331st bin on 4kb downstream	2.41216	2.07525	1.94141	0.96304	0.763506	0.857424
														chr4	32955601	32955800	0.317647	0.197368	0.0757576	0.175258	-0.120279	-0.241889	-0.142389	0	1	1		chr3	158677801	158678000	0.373832	0.197861	0.169355	0.195402	-0.175971	-0.204477	-0.178429	0	1	1		332nd bin on 4kb downstream	2.09643	2.0162	1.95487	1.12644	0.668131	0.966368
														chr4	33276601	33276800	0.136	0.170404	0.0258065	0.0121951	0.0344036	-0.110194	-0.123805	0	1	1		chr3	158694601	158694800	0	0.0239044	0.0346821	0.12987	0.0239044	0.0346821	0.12987	0	1	1		333rd bin on 4kb downstream	2.03452	1.82515	1.80606	1.22737	0.82149	1.1172
														chr4	35550001	35550200	0.112245	0.0533333	0.00892857	0	-0.0589116	-0.103316	-0.112245	0	1	1		chr3	161605601	161605800	0.125714	0.0363636	0.0745342	0.00757576	-0.0893506	-0.0511801	-0.118139	0	1	1		334th bin on 4kb downstream	1.89922	1.79049	1.62177	1.01996	0.894418	0.976217
														chr4	35676601	35676800	0.267857	0.0620155	0.25	0.167742	-0.205842	-0.0178571	-0.100115	0	1	1		chr3	161777601	161777800	0.12069	0.0495495	0.0542986	0	-0.0711401	-0.066391	-0.12069	0	1	1		335th bin on 4kb downstream	1.81387	1.90477	1.56572	0.85116	0.696032	0.763419
														chr4	38656601	38656800	0.124294	0.0242718	0.160194	0.0218341	-0.100022	0.0359004	-0.10246	0	1	1		chr3	162701801	162702000	0.00746269	0.04	0.0460526	0.214286	0.0325373	0.0385899	0.206823	0	1	1		336th bin on 4kb downstream	2.20635	2.128	1.49402	0.836486	0.520639	0.733864
														chr4	41354001	41354200	0.2	0.0465116	0.00649351	0.0273973	-0.153488	-0.193506	-0.172603	0	1	1		chr3	163014001	163014200	0.147826	0.106667	0.325688	0.321429	-0.0411594	0.177862	0.173602	0	1	1		337th bin on 4kb downstream	2.70419	2.31025	1.746	0.838446	0.564675	0.800259
														chr4	42312401	42312600	0.259494	0.216783	0.280899	0	-0.0427105	0.0214052	-0.259494	0	1	1		chr3	164869801	164870000	0.162562	0.0185185	0.0936819	0.0618557	-0.144043	-0.0688797	-0.100706	0	1	1		338th bin on 4kb downstream	2.74245	2.20622	1.91404	0.882324	0.721247	0.806501
														chr4	44844001	44844200	0.133333	0.179775	0.232558	0.323077	0.0464419	0.0992248	0.189744	0	1	1		chr3	165243201	165243400	0.363636	0.327731	0.177665	0.2125	-0.0359053	-0.185971	-0.151136	0	1	1		339th bin on 4kb downstream	2.14617	1.74677	1.83022	0.838273	0.82496	0.725531
														chr4	45360401	45360600	0.254098	0.0622568	0.0172414	0.0534351	-0.191842	-0.236857	-0.200663	0	1	1		chr3	165669001	165669200	0.239437	0.165138	0.140845	0.0970874	-0.074299	-0.0985915	-0.142349	0	1	1		340th bin on 4kb downstream	1.80583	1.50549	1.68278	0.845515	0.922062	0.730765
														chr4	46447001	46447200	0.00985222	0.0130548	0	0.119565	0.00320261	-0.00985222	0.109713	0	1	1		chr3	166969201	166969400	0	0.059126	0.0962733	0.129412	0.059126	0.0962733	0.129412	0	1	1		341st bin on 4kb downstream	1.71062	1.53649	1.78001	0.750119	0.885141	0.719763
														chr4	46543601	46543800	0.0340909	0	0.05	0.175573	-0.0340909	0.0159091	0.141482	0	1	1		chr3	167868801	167869000	0	0	0.0464135	0.104762	0	0.0464135	0.104762	0	0	1		342nd bin on 4kb downstream	1.94276	1.88132	1.78115	0.65479	0.804452	0.770765
														chr4	48437201	48437400	0.0223881	0	0.024735	0.133333	-0.0223881	0.00234692	0.110945	0	1	1		chr3	171609401	171609600	0.00925926	0.140665	0.129477	0.195312	0.131406	0.120217	0.186053	0	1	1		343rd bin on 4kb downstream	2.02143	2.0063	2.02113	0.751872	0.791609	0.829368
														chr4	51493001	51493200	0	0.00854701	0	0.191781	0.00854701	0	0.191781	0	1	1		chr3	173966801	173967000	0.235714	0.206897	0.094086	0.0797546	-0.0288177	-0.141628	-0.15596	0.5	1	1		344th bin on 4kb downstream	2.12002	1.87911	2.14747	1.0654	1.03085	1.07127
														chr4	55174201	55174400	0.184783	0.108108	0	0.0212766	-0.0766745	-0.184783	-0.163506	0	1	1		chr3	174304401	174304600	0.24569	0.0928382	0.13986	0.09375	-0.152851	-0.10583	-0.15194	0	1	1		345th bin on 4kb downstream	2.23664	2.05177	2.15376	1.09288	1.12512	1.11108
														chr4	56624001	56624200	0	0.0157895	0	0.10101	0.0157895	0	0.10101	0	1	1		chr3	174661201	174661400	0.101266	0.0223881	0.00985222	0	-0.0788778	-0.0914136	-0.101266	0	1	1		346th bin on 4kb downstream	2.19987	2.20044	2.14752	0.982958	0.957736	0.998696
														chr4	57257801	57258000	0.166667	0	0.0422535	0.00680272	-0.166667	-0.124413	-0.159864	0	1	1		chr3	174930401	174930600	0.015	0.0445205	0.0906149	0.175	0.0295205	0.0756149	0.16	0	1	1		347th bin on 4kb downstream	2.20502	2.02068	2.18039	0.926426	0.902836	0.945868
														chr4	57661601	57661800	0.148649	0.0102041	0.00892857	0.010989	-0.138445	-0.13972	-0.13766	0	1	1		chr3	176358401	176358600	0.185714	0	0.0833333	0.0615385	-0.185714	-0.102381	-0.124176	0	1	1		348th bin on 4kb downstream	1.94768	1.79633	2.09276	0.869582	0.945181	0.907806
														chr4	60129801	60130000	0.25	0.129568	0.177632	0.0813953	-0.120432	-0.0723684	-0.168605	0	1	1		chr3	180331801	180332000	0.148936	0.0779221	0.0540541	0	-0.0710141	-0.0948821	-0.148936	0	1	1		349th bin on 4kb downstream	1.83409	1.46922	2.25063	0.812408	0.985031	0.991548
														chr4	61753801	61754000	0.408602	0.0526316	0.3	0.257143	-0.355971	-0.108602	-0.151459	0	1	1		chr3	180340601	180340800	0.308943	0.0333333	0.155172	0.0428571	-0.27561	-0.153771	-0.266086	0	1	1		350th bin on 4kb downstream	1.95078	1.64003	2.28863	0.935366	1.03121	1.12145
														chr4	62136801	62137000	0.0108696	0.0105263	0.0119048	0.142857	-0.000343249	0.0010352	0.131988	0	1	1		chr3	181729001	181729200	0.155689	0.0532544	0.0216718	0.0148148	-0.102434	-0.134017	-0.140874	0	0	1		351st bin on 4kb downstream	1.95089	1.76751	2.22646	0.992216	1.02044	1.13828
														chr4	63561601	63561800	0.178571	0.288462	0.125	0.328125	0.10989	-0.0535714	0.149554	0	1	1		chr3	182517201	182517400	0.179775	0	0.0830189	0.0512821	-0.179775	-0.0967564	-0.128493	0	1	1		352nd bin on 4kb downstream	2.00744	1.67935	2.19126	0.854661	0.900387	0.898704
														chr4	64967801	64968000	0.113043	0.145299	0.167742	0.237113	0.0322557	0.0546985	0.12407	0	1	1		chr3	182818001	182818200	0.229167	0.348837	0.235294	0.338462	0.119671	0.00612745	0.109295	0	0	1		353rd bin on 4kb downstream	1.94888	1.80341	1.95545	0.929944	0.812683	0.865162
														chr4	64968001	64968200	0.263736	0.202381	0.102041	0.0594059	-0.0613553	-0.161695	-0.20433	0	1	1		chr3	182923001	182923200	0.0724138	0.0352113	0.194286	0.223404	-0.0372025	0.121872	0.15099	0	1	1		354th bin on 4kb downstream	1.74346	1.83043	2.01159	1.04189	0.808078	0.865216
														chr4	65156801	65157000	0.0254237	0	0.0189573	0.166667	-0.0254237	-0.00646638	0.141243	0	1	1		chr3	183124801	183125000	0.186047	0.0666667	0.0290698	0.011236	-0.11938	-0.156977	-0.174811	0	1	1		355th bin on 4kb downstream	1.74055	1.66545	1.99566	1.13358	0.948368	1.06808
														chr4	66458601	66458800	0	0	0.0075188	0.125	0	0.0075188	0.125	0	1	0		chr3	183901801	183902000	0.0390625	0.00576923	0.0408654	0.150376	-0.0332933	0.00180288	0.111313	0	0	1		356th bin on 4kb downstream	1.85616	1.64866	2.07604	1.08597	0.938227	0.956002
														chr4	67834801	67835000	0.179487	0.0797872	0.028777	0	-0.0996999	-0.15071	-0.179487	0.25	1	1		chr3	184036001	184036200	0.28125	0.0493827	0.0952381	0	-0.231867	-0.186012	-0.28125	0	1	1		357th bin on 4kb downstream	1.89487	1.74298	2.19037	1.08595	0.889858	0.788765
														chr4	68574601	68574800	0.0555556	0.130435	0	0.166667	0.0748792	-0.0555556	0.111111	0	1	1		chr3	185726601	185726800	0.11875	0.0634146	0.0206186	0.0138889	-0.0553354	-0.0981314	-0.104861	0	1	1		358th bin on 4kb downstream	1.92291	1.74948	1.95628	1.27131	1.07348	0.912127
														chr4	69436601	69436800	0.10596	0	0.00806452	0	-0.10596	-0.0978957	-0.10596	0	1	1		chr3	186007801	186008000	0	0.00632911	0.0147059	0.191011	0.00632911	0.0147059	0.191011	0	1	1		359th bin on 4kb downstream	2.14133	1.75407	1.84698	1.31334	1.0991	0.936234
														chr4	69820401	69820600	0.218391	0.177778	0.0642857	0.0615385	-0.040613	-0.154105	-0.156852	0	1	1		chr3	186719001	186719200	0	0.0125786	0	0.138462	0.0125786	0	0.138462	0	0	1		360th bin on 4kb downstream	2.19627	1.84007	1.76532	1.1611	1.03409	0.951747
														chr4	70045801	70046000	0.253968	0.0336634	0.291045	0.0789474	-0.220305	0.0370765	-0.175021	0	1	1		chr3	187802601	187802800	0	0	0	0.113924	0	0	0.113924	0	0	1		361st bin on 4kb downstream	2.36371	1.80322	1.64578	1.13153	0.973446	0.976448
														chr4	70964201	70964400	0.155844	0	0.0197368	0.0103093	-0.155844	-0.136107	-0.145535	0	1	1		chr3	190088401	190088600	0.221053	0.0576923	0.0559006	0	-0.16336	-0.165152	-0.221053	0	1	1		362nd bin on 4kb downstream	2.15345	1.72185	1.59499	1.3645	0.98139	1.156
														chr4	71155401	71155600	0.104348	0.0222222	0.0361011	0	-0.0821256	-0.0682467	-0.104348	0	1	1		chr3	190481201	190481400	0.137931	0.0760095	0.112994	0.0352113	-0.0619215	-0.0249367	-0.10272	0	1	1		363rd bin on 4kb downstream	2.14328	1.79909	1.54827	1.29315	1.07284	1.00865
														chr4	72225401	72225600	0.154762	0.11194	0.0916031	0.0232558	-0.0428216	-0.0631589	-0.131506	0	1	1		chr3	191038401	191038600	0.00877193	0	0.0122699	0.151515	-0.00877193	0.00349801	0.142743	0	0	1		364th bin on 4kb downstream	2.03124	1.89006	1.51629	1.22145	1.04063	1.09365
														chr4	72665201	72665400	0.169591	0.0646154	0.0138408	0.0316742	-0.104975	-0.15575	-0.137916	0	1	0.5		chr3	191793801	191794000	0.120482	0.0582011	0.0353982	0.25	-0.0622809	-0.0850837	0.129518	0	1	1		365th bin on 4kb downstream	2.19841	2.02265	1.47131	1.24897	1.06661	1.26316
														chr4	78522201	78522400	0.131429	0.00444444	0.0218341	0.00806452	-0.126984	-0.109595	-0.123364	0	1	1		chr3	194122801	194123000	0.122807	0.115385	0.152439	0	-0.0074224	0.029632	-0.122807	0	1	1		366th bin on 4kb downstream	2.01426	1.78521	1.63459	0.973879	1.0927	1.12512
														chr4	81758001	81758200	0.171875	0.026087	0.0564516	0.0458716	-0.145788	-0.115423	-0.126003	0	1	1		chr3	194242201	194242400	0.181818	0.237705	0.250825	0.356322	0.0558867	0.0690069	0.174504	0	1	1		367th bin on 4kb downstream	1.78534	1.59347	1.63017	1.06571	1.1699	1.02823
														chr4	83137201	83137400	0.122449	0.0192308	0	0.0166667	-0.103218	-0.122449	-0.105782	0	1	1		chr3	195549201	195549400	0.00714286	0.0127389	0.0394737	0.271429	0.005596	0.0323308	0.264286	0	0	1		368th bin on 4kb downstream	1.93089	1.69179	1.71284	0.842036	1.07867	0.962174
														chr4	85099801	85100000	0.01	0.00662252	0.0612245	0.131313	-0.00337748	0.0512245	0.121313	0	1	1		chr3	195614601	195614800	0.225	0.078125	0.0929204	0.0689655	-0.146875	-0.13208	-0.156034	0	0	1		369th bin on 4kb downstream	1.95778	1.74933	1.58249	0.684295	0.972558	0.978196
														chr4	86220001	86220200	0.300613	0.108108	0.306931	0.185714	-0.192505	0.0063172	-0.114899	0	1	1		chr3	196022201	196022400	0.0487805	0.0625	0.0927835	0.17284	0.0137195	0.044003	0.124059	0	0	1		370th bin on 4kb downstream	1.86764	1.85564	1.5798	0.851121	0.964094	0.974796
														chr4	87345401	87345600	0.0519481	0.020339	0.0408163	0.157143	-0.0316091	-0.0111317	0.105195	0	0	1		chr3	196241001	196241200	0.231884	0.00278552	0.136752	0.6	-0.229099	-0.0951319	0.368116	0	1	1		371st bin on 4kb downstream	1.96129	1.83954	1.62077	0.992434	0.954049	1.01321
														chr4	87547001	87547200	0.185185	0.0714286	0.19186	0.0519481	-0.113757	0.00667528	-0.133237	0	1	1		chr3	197411201	197411400	0	0.00854701	0.0207469	0.11236	0.00854701	0.0207469	0.11236	0	1	1		372nd bin on 4kb downstream	1.83091	1.75714	1.70678	1.12087	0.967977	0.922708
														chr4	87849201	87849400	0.267241	0.0636943	0.091954	0	-0.203547	-0.175287	-0.267241	0	1	1		chr3	197484601	197484800	0.0285714	0.156364	0.0643564	0.315068	0.127792	0.035785	0.286497	0	0	1		373rd bin on 4kb downstream	2.20163	1.77853	1.86206	1.10801	0.867405	0.849417
														chr4	87862601	87862800	0.146154	0.144	0.0434783	0.0245902	-0.00215385	-0.102676	-0.121564	0	1	0		chr3	200827001	200827200	0.176471	0.0245902	0	0.010989	-0.15188	-0.176471	-0.165482	0	0	1		374th bin on 4kb downstream	2.17974	1.76118	1.78881	1.03988	0.83503	0.959617
														chr4	88325801	88326000	0.353659	0.183432	0.212389	0.19084	-0.170227	-0.141269	-0.162819	0	1	1		chr3	201043001	201043200	0.142857	0.144608	0.21374	0.3875	0.0017507	0.0708833	0.244643	0	1	1		375th bin on 4kb downstream	1.72551	1.59512	1.81394	0.860067	0.96727	0.863063
														chr4	89540601	89540800	0.0246914	0	0	0.230769	-0.0246914	-0.0246914	0.206078	0	1	1		chr3	201146601	201146800	0.13913	0.00869565	0.0781893	0.26087	-0.130435	-0.0609411	0.121739	0	1	1		376th bin on 4kb downstream	1.70035	1.48454	1.91545	0.970188	0.993707	0.891578
														chr4	90000601	90000800	0.175258	0.0326087	0.15	0.0461538	-0.142649	-0.0252577	-0.129104	0.5	1	1		chr3	201550001	201550200	0.207317	0.084507	0.136	0.0128205	-0.12281	-0.0713171	-0.194497	0	1	1		377th bin on 4kb downstream	1.72854	1.52494	1.83643	1.07495	0.815536	0.91713
														chr4	90540601	90540800	0.23913	0.138686	0.216867	0.0759494	-0.100444	-0.022263	-0.163181	0	1	0		chr3	202545201	202545400	0.142857	0.0643275	0.0924092	0.257143	-0.0785297	-0.0504479	0.114286	0	1	1		378th bin on 4kb downstream	1.53797	1.59407	1.87665	1.32448	1.01438	1.01829
														chr4	90540801	90541000	0.298319	0.216981	0.120253	0.166667	-0.0813382	-0.178066	-0.131653	0	1	1		chr3	204271801	204272000	0.123077	0.0727273	0.00911854	0	-0.0503497	-0.113958	-0.123077	0	1	1		379th bin on 4kb downstream	1.71518	1.68851	1.81608	1.22722	1.16083	1.05503
														chr4	91534001	91534200	0.329114	0.190722	0.22619	0	-0.138392	-0.102923	-0.329114	0	1	1		chr3	204332601	204332800	0.289474	0.2	0.0753968	0.0289855	-0.0894737	-0.214077	-0.260488	0	0	1		380th bin on 4kb downstream	1.90912	1.86913	1.75183	1.25873	1.19256	0.999848
														chr4	91534201	91534400	0.173077	0.0391459	0.0564972	0.0148148	-0.133931	-0.11658	-0.158262	0	1	1		chr3	204713801	204714000	0.0121951	0.0782609	0.13253	0.189189	0.0660657	0.120335	0.176994	0	0	1		381st bin on 4kb downstream	1.97276	1.92897	1.68404	1.20931	1.12124	0.96752
														chr4	94068801	94069000	0.150685	0.0106383	0.0196078	0.0146341	-0.140047	-0.131077	-0.136051	0	1	1		chr3	205566601	205566800	0.0748299	0.0948276	0.0692308	0.179487	0.0199977	-0.00559916	0.104657	0	1	1		382nd bin on 4kb downstream	2.21655	2.05183	1.66387	1.18163	1.02016	1.05026
														chr4	96023201	96023400	0.101124	0.0327869	0	0	-0.0683367	-0.101124	-0.101124	0	1	1		chr3	206124801	206125000	0.0235294	0.00796813	0.0337079	0.239437	-0.0155613	0.0101785	0.215907	0	1	1		383rd bin on 4kb downstream	2.30504	2.04469	1.84968	0.874965	0.903872	1.00983
														chr4	97467201	97467400	0.226994	0.131579	0.155405	0.0916667	-0.0954149	-0.0715885	-0.135327	0	1	1		chr3	208466601	208466800	0.141304	0.00826446	0.0294118	0.0285714	-0.13304	-0.111893	-0.112733	0	1	1		384th bin on 4kb downstream	2.02918	1.83666	1.87469	0.79971	0.850149	0.868583
														chr4	97853601	97853800	0	0.0306513	0.0138889	0.131579	0.0306513	0.0138889	0.131579	0	1	1		chr3	213612801	213613000	0.258929	0.0481928	0.010989	0.359551	-0.210736	-0.24794	0.100622	0	1	1		385th bin on 4kb downstream	1.94403	1.94119	1.70191	0.860268	0.790433	0.850004
														chr4	98717001	98717200	0.112903	0.00995025	0	0	-0.102953	-0.112903	-0.112903	0	1	1		chr3	213613001	213613200	0.135922	0	0.0775194	0	-0.135922	-0.058403	-0.135922	0	1	1		386th bin on 4kb downstream	1.78375	1.79134	1.77792	0.961242	0.872627	0.969871
														chr4	98948601	98948800	0.253333	0.00546448	0.0434783	0.0756303	-0.247869	-0.209855	-0.177703	0	1	1		chr3	213652601	213652800	0.0196078	0.0691489	0.0222222	0.123288	0.0495411	0.00261438	0.10368	0	1	1		387th bin on 4kb downstream	1.69042	1.83807	1.959	1.17964	1.01448	1.0213
														chr4	100264601	100264800	0.246753	0.0534351	0.129496	0.0857143	-0.193318	-0.117257	-0.161039	0	1	0		chr3	213856001	213856200	0.0298507	0.0248756	0.0613497	0.146667	-0.00497512	0.0314989	0.116816	0	1	1		388th bin on 4kb downstream	1.55523	1.73548	1.99012	1.28963	1.05686	1.08979
														chr4	100991201	100991400	0.281481	0.157025	0.29	0.0714286	-0.124457	0.00851852	-0.210053	0	1	1		chr3	214025801	214026000	0.0361446	0.0219298	0.00444444	0.152941	-0.0142148	-0.0317001	0.116797	0	1	1		389th bin on 4kb downstream	1.53349	1.52014	1.91215	1.33183	0.971265	1.04338
														chr4	101631001	101631200	0.14557	0	0.04375	0	-0.14557	-0.10182	-0.14557	0	1	1		chr3	214321601	214321800	0.170455	0.0710059	0.123967	0.0595238	-0.0994486	-0.0464876	-0.110931	0	1	1		390th bin on 4kb downstream	1.86437	1.58992	1.73297	1.23635	0.891838	1.07847
														chr4	101760801	101761000	0.117021	0.01875	0	0.00775194	-0.0982713	-0.117021	-0.109269	0	1	1		chr3	214759601	214759800	0.164179	0.0200803	0.045977	0.0206186	-0.144099	-0.118202	-0.143561	0	1	1		391st bin on 4kb downstream	2.01968	1.63626	1.82708	1.17927	0.9067	1.1116
														chr4	102157401	102157600	0.114943	0.028169	0.05	0.0136986	-0.0867735	-0.0649425	-0.101244	0	1	1		chr3	214843801	214844000	0	0	0.02	0.111111	0	0.02	0.111111	0	1	1		392nd bin on 4kb downstream	1.81426	1.65896	1.97129	0.891203	0.87491	1.03194
														chr4	102592201	102592400	0.0123457	0.0173913	0.012987	0.313253	0.00504562	0.000641334	0.300907	0	1	1		chr3	215903601	215903800	0.206422	0.0111111	0.0128205	0.028169	-0.195311	-0.193602	-0.178253	0	1	1		393rd bin on 4kb downstream	1.8259	2.02154	1.87288	0.902404	0.865082	0.796817
														chr4	103142801	103143000	0.133333	0.0106952	0.0252101	0.0266667	-0.122638	-0.108123	-0.106667	0	1	1		chr3	216237401	216237600	0.144737	0.0595611	0.0974729	0.00884956	-0.0851757	-0.0472639	-0.135887	0	0	1		394th bin on 4kb downstream	1.88585	2.29106	1.56063	1.0953	0.978617	0.792504
														chr4	104755601	104755800	0.146789	0.0298507	0.0147601	0.0117647	-0.116938	-0.132029	-0.135024	0.25	1	1		chr3	216263801	216264000	0.573913	0.446809	0.449367	0.177215	-0.127105	-0.124546	-0.396698	0	1	1		395th bin on 4kb downstream	1.83234	2.24144	1.68268	1.16122	0.959326	0.934548
														chr4	106611001	106611200	0.180723	0.0714286	0.0585774	0.0449438	-0.109294	-0.122145	-0.135779	0	1	1		chr3	218253001	218253200	0.00740741	0	0.0198413	0.121212	-0.00740741	0.0124339	0.113805	0	1	1		396th bin on 4kb downstream	2.12147	1.97104	1.75058	1.30806	1.22161	1.27358
														chr4	108876201	108876400	0.247059	0.0592105	0.246269	0.454545	-0.187848	-0.000790167	0.207487	0	0	1		chr3	218467601	218467800	0.285714	0.259414	0.485714	0.428571	-0.0263001	0.2	0.142857	0	1	1		397th bin on 4kb downstream	2.28182	1.94699	1.84389	1.27877	1.17582	1.31282
														chr4	109144601	109144800	0.126829	0.0641509	0	0	-0.0626783	-0.126829	-0.126829	0	1	1		chr3	219728401	219728600	0.0157895	0.07109	0.0797546	0.128571	0.0553006	0.0639651	0.112782	0	1	1		398th bin on 4kb downstream	2.2702	1.92812	1.84389	1.19811	1.06627	1.2179
														chr4	111142001	111142200	0.0119048	0.0508475	0.137931	0.1125	0.0389427	0.126026	0.100595	0	1	1		chr3	220686001	220686200	0.0108696	0.0616114	0.047619	0.150685	0.0507418	0.0367495	0.139815	0	1	1		399th bin on 4kb downstream	2.25858	1.90924	1.83262	1.06788	0.903771	1.12319
														chr4	116561001	116561200	0.159091	0.00729927	0	0.0285714	-0.151792	-0.159091	-0.130519	0	1	1		chr3	221394001	221394200	0.159836	0.116279	0.139073	0.0561798	-0.043557	-0.0207632	-0.103656	0	1	1		400th bin on 4kb downstream	2.24695	1.89037	1.82886	0.937661	0.741276	1.02847
														chr4	118534401	118534600	0.316456	0.146552	0.101562	0.0393701	-0.169904	-0.214893	-0.277086	0	1	1		chr3	221811601	221811800	0.27	0.169935	0.461538	0.407895	-0.100065	0.191538	0.137895	0	1	1
														chr4	119234801	119235000	0.21875	0.0052356	0.00862069	0.0457143	-0.213514	-0.210129	-0.173036	0	1	1		chr3	221828601	221828800	0	0.0662983	0.135135	0.236111	0.0662983	0.135135	0.236111	0.416667	1	1
														chr4	120080001	120080200	0.185841	0.233577	0.0777778	0	0.0477359	-0.108063	-0.185841	0	1	0		chr3	222819801	222820000	0.148148	0.00485437	0	0	-0.143294	-0.148148	-0.148148	0	0	1
														chr4	123256001	123256200	0.0294118	0.00843882	0	0.136364	-0.0209729	-0.0294118	0.106952	0	1	1		chr3	223633401	223633600	0.202532	0.0662651	0.110312	0.0454545	-0.136267	-0.0922199	-0.157077	0	0	1
														chr4	129507401	129507600	0.53913	0.18595	0.272727	0.316327	-0.35318	-0.266403	-0.222804	0	1	0		chr3	224073401	224073600	0.111888	0	0.00956938	0.00819672	-0.111888	-0.102319	-0.103691	0	1	1
														chr4	130072001	130072200	0.171429	0	0.0941176	0	-0.171429	-0.0773109	-0.171429	0.0833333	1	1		chr3	224073801	224074000	0.126582	0.0143885	0.00492611	0	-0.112194	-0.121656	-0.126582	0	0	1
														chr4	132722001	132722200	0.12069	0.035503	0	0.00840336	-0.0851867	-0.12069	-0.112286	0	1	1		chr3	224850801	224851000	0.00657895	0.0218978	0.0151515	0.152778	0.0153189	0.00857257	0.146199	0	0.5	1
														chr4	134106001	134106200	0.0698925	0.0438596	0.157233	0.181818	-0.0260328	0.0873402	0.111926	0	1	1		chr3	224981001	224981200	0.0163934	0.00655738	0.0150602	0.119403	-0.00983607	-0.0013332	0.10301	0	1	1
														chr4	134110001	134110200	0.232394	0.0495868	0.0613497	0.0504202	-0.182808	-0.171045	-0.181974	0	1	0.333333		chr3	225951401	225951600	0.038961	0.0956522	0.081448	0.142857	0.0566911	0.0424869	0.103896	0	1	1
														chr4	134564201	134564400	0.136842	0.056	0.00512821	0	-0.0808421	-0.131714	-0.136842	0	1	1		chr3	226212001	226212200	0.119403	0.0424242	0.027933	0	-0.0769787	-0.09147	-0.119403	0	1	1
														chr4	136256601	136256800	0.138889	0.00358423	0.008	0	-0.135305	-0.130889	-0.138889	0	1	1		chr3	228847601	228847800	0.151042	0.00396825	0.0355987	0	-0.147073	-0.115443	-0.151042	0	1	1
														chr4	136986401	136986600	0.238994	0.0669145	0.112	0.0526316	-0.172079	-0.126994	-0.186362	0	1	1		chr3	229741201	229741400	0.232759	0.103627	0.106897	0.078125	-0.129132	-0.125862	-0.154634	0	1	1
														chr4	139258401	139258600	0.115044	0	0.00653595	0	-0.115044	-0.108508	-0.115044	0.222222	1	1		chr3	229864401	229864600	0.289855	0.0829016	0.117647	0.168675	-0.206954	-0.172208	-0.12118	0	1	1
														chr4	141351401	141351600	0.295238	0.0891089	0.188172	0.103093	-0.206129	-0.107066	-0.192145	0	1	1		chr3	230180201	230180400	0	0.0578512	0.00833333	0.208333	0.0578512	0.00833333	0.208333	0	1	1
														chr4	148031201	148031400	0	0.0261438	0.00900901	0.2	0.0261438	0.00900901	0.2	0	1	0		chr3	231382001	231382200	0.189944	0.0175439	0.00653595	0	-0.1724	-0.183408	-0.189944	0	0	1
														chr4	151736001	151736200	0.137097	0.0107914	0	0.00675676	-0.126305	-0.137097	-0.13034	0	1	1		chr3	231547401	231547600	0.142857	0	0.0194805	0.0298507	-0.142857	-0.123377	-0.113006	0	1	1
														chr4	153458801	153459000	0.130435	0.0153846	0.0994764	0	-0.11505	-0.0309583	-0.130435	0	1	1		chr3	232400601	232400800	0.0412371	0.0289855	0.033557	0.231884	-0.0122516	-0.00768007	0.190647	0	1	1
														chr4	155220801	155221000	0.166667	0.0813953	0.0769231	0.0340909	-0.0852713	-0.0897436	-0.132576	0	0	1		chr3	233073601	233073800	0.155556	0.0423729	0.0523256	0	-0.113183	-0.10323	-0.155556	0	1	1
														chr4	155331601	155331800	0.150685	0.00395257	0.00884956	0.0133333	-0.146732	-0.141835	-0.137352	0	1	1		chr3	233331601	233331800	0.021021	0.0340557	0.0140845	0.146789	0.0130347	-0.00693651	0.125768	0	1	1
														chr4	156697201	156697400	0.189189	0.405797	0.298013	0.0872483	0.216608	0.108824	-0.101941	0	1	1		chr3	234316801	234317000	0.023622	0.0290698	0.09375	0.140741	0.00544772	0.070128	0.117119	0	1	1
														chr4	158832601	158832800	0.588235	0.321429	0.608108	0.243243	-0.266807	0.0198728	-0.344992	0	1	1		chr3	235908401	235908600	0.207921	0.0909091	0.185714	0.0972222	-0.117012	-0.0222065	-0.110699	0	1	1
														chr4	165116001	165116200	0.329787	0.0666667	0.176923	0.0606061	-0.263121	-0.152864	-0.269181	0	1	1		chr3	236018601	236018800	0.171779	0.0604027	0.08	0.0540541	-0.111376	-0.0917791	-0.117725	0	1	1
														chr4	165660201	165660400	0.3125	0.0438596	0.172185	0.1875	-0.26864	-0.140315	-0.125	0	1	1		chr3	236489601	236489800	0.142857	0.0504202	0.00714286	0.0253165	-0.092437	-0.135714	-0.117541	0	1	1
														chr4	165741201	165741400	0.138686	0.0106383	0.013986	0	-0.128048	-0.1247	-0.138686	0	1	1		chr3	236493801	236494000	0.152439	0.0815789	0.0244755	0.0259067	-0.0708601	-0.127964	-0.126532	0	1	1
														chr4	165999201	165999400	0	0.0957447	0.0247934	0.120482	0.0957447	0.0247934	0.120482	0	1	1		chr3	236615201	236615400	0.107914	0.030137	0.0595745	0	-0.0777767	-0.0483392	-0.107914	0	1	1
														chr4	166873201	166873400	0	0.0123457	0.012987	0.131868	0.0123457	0.012987	0.131868	0	1	1		chr3	237786201	237786400	0.0291971	0.0681818	0.0366492	0.177215	0.0389847	0.00745213	0.148018	0	1	1
														chr4	167340801	167341000	0.222222	0.0222222	0.170213	0.1	-0.2	-0.0520095	-0.122222	0	0	1		chr3	239740201	239740400	0.1	0	0.0206612	0	-0.1	-0.0793388	-0.1	0	1	1
														chr4	167763401	167763600	0.114504	0.057971	0.0149254	0	-0.0565328	-0.0995784	-0.114504	0	1	1		chr4	629001	629200	0.062069	0.0121457	0.0046729	0.352941	-0.0499232	-0.0573961	0.290872	0	1	1
														chr4	167991201	167991400	0.15	0.0666667	0.0461538	0.0150376	-0.0833333	-0.103846	-0.134962	0	1	1		chr4	1579801	1580000	0.158273	0.08	0.0570342	0.0505051	-0.0782734	-0.101239	-0.107768	0.333333	1	1
														chr4	168037801	168038000	0.132653	0.0266667	0.0309278	0.0138889	-0.105986	-0.101725	-0.118764	0	1	1		chr4	2130001	2130200	0	0	0	0.107692	0	0	0.107692	0	1	1
														chr4	168715601	168715800	0.0663265	0.0954774	0.151163	0.323944	0.0291509	0.0848363	0.257617	0	1	1		chr4	2265001	2265200	0.115385	0.17033	0.178571	0.257426	0.0549451	0.0631868	0.142041	0	1	1
														chr4	169961401	169961600	0.182432	0.0308642	0.0236967	0.0636364	-0.151568	-0.158736	-0.118796	0	1	1		chr4	2265801	2266000	0.158416	0.105263	0.121457	0	-0.0531527	-0.0369584	-0.158416	0	1	1
														chr4	169962201	169962400	0.0125	0	0.0232558	0.269231	-0.0125	0.0107558	0.256731	0	1	1		chr4	3671401	3671600	0.231343	0.252174	0.0434783	0.0144928	0.0208306	-0.187865	-0.216851	0	1	1
														chr4	170116601	170116800	0.310559	0.0540541	0.0517241	0.0887097	-0.256505	-0.258835	-0.221849	0	1	1		chr4	4747001	4747200	0.218978	0.038674	0.252137	0.113772	-0.180304	0.0331586	-0.105206	0	1	1
														chr4	170934401	170934600	0	0.0340909	0.0747664	0.160377	0.0340909	0.0747664	0.160377	0	1	1		chr4	5382201	5382400	0.19	0.044665	0.111554	0.0568182	-0.145335	-0.0784462	-0.133182	0	1	1
														chr4	171863401	171863600	0.150442	0.0218069	0.0347222	0.026738	-0.128636	-0.11572	-0.123705	0	1	1		chr4	5534601	5534800	0.0168539	0.0161943	0.0204918	0.191781	-0.000659601	0.00363787	0.174927	0	1	1
														chr4	172653001	172653200	0.106383	0.0656934	0.00518135	0	-0.0406895	-0.101202	-0.106383	0	1	1		chr4	5756801	5757000	0	0.0165289	0.0271003	0.101562	0.0165289	0.0271003	0.101562	0	1	1
														chr4	172738401	172738600	0.170543	0.0104167	0.0617284	0	-0.160126	-0.108814	-0.170543	0	1	1		chr4	6839201	6839400	0.343949	0.0465116	0.133523	0.0949367	-0.297437	-0.210426	-0.249012	0	1	1
														chr4	177966001	177966200	0.109091	0.0447761	0.0900901	0	-0.0643148	-0.0190008	-0.109091	0	1	1		chr4	6839401	6839600	0.171717	0.109375	0.167203	0.324324	-0.0623422	-0.0045146	0.152607	0	0	1
														chr4	179572801	179573000	0.0769231	0.0744681	0.0775194	0.191176	-0.00245499	0.000596303	0.114253	0	1	1		chr4	7176401	7176600	0.123188	0.0413793	0.00896861	0.0172414	-0.0818091	-0.11422	-0.105947	0	1	1
														chr4	180394801	180395000	0.238806	0.105058	0.117647	0.116279	-0.133748	-0.121159	-0.122527	0	1	1		chr4	9309201	9309400	0.00769231	0.0327869	0	0.115385	0.0250946	-0.00769231	0.107692	0	1	1
														chr4	180597201	180597400	0.372549	0.0192308	0.220339	0.038961	-0.353318	-0.15221	-0.333588	0	1	1		chr4	9404201	9404400	0.163743	0.0204082	0.130293	0.0608696	-0.143335	-0.0334495	-0.102873	0	1	1
														chr4	182678601	182678800	0.202073	0.0520231	0.0149254	0.011236	-0.150049	-0.187147	-0.190837	0	1	1		chr4	11506001	11506200	0	0	0.0119048	0.149254	0	0.0119048	0.149254	0	1	1
														chr4	183463601	183463800	0.012987	0.03125	0.0185185	0.12037	0.018263	0.00553151	0.107383	0	1	1		chr4	13473001	13473200	0.112994	0.0114943	0.0291262	0	-0.1015	-0.0838681	-0.112994	0	1	1
														chr4	185247801	185248000	0.159091	0.0578512	0.0480769	0.0206186	-0.10124	-0.111014	-0.138472	0	1	1		chr4	14627001	14627200	0.176471	0.104167	0.100457	0.0471204	-0.0723039	-0.076014	-0.12935	0	1	1
														chr4	185458001	185458200	0.0495868	0.132743	0.0276243	0.164835	0.0831566	-0.0219625	0.115248	0.166667	1	1		chr4	14627201	14627400	0.116667	0.0288462	0.0243902	0.00961539	-0.0878205	-0.0922764	-0.107051	0	1	1
														chr4	186640801	186641000	0.446154	0.225352	0.456311	0.0757576	-0.220802	0.0101568	-0.370396	0	1	1		chr4	14628401	14628600	0.038961	0.0413223	0.0454545	0.197183	0.00236127	0.00649351	0.158222	0	1	1
														chr4	187113801	187114000	0.191617	0.081448	0.220339	0	-0.110169	0.0287222	-0.191617	0	1	1		chr4	14942401	14942600	0.173228	0.0594059	0.0756757	0.0540541	-0.113822	-0.0975527	-0.119174	0	1	1
														chr4	187150801	187151000	0.138889	0.123153	0.122951	0	-0.0157362	-0.0159381	-0.138889	0	1	1		chr4	15887001	15887200	0.120879	0.0606061	0.0388889	0	-0.0602731	-0.0819902	-0.120879	0	1	1
														chr4	187987801	187988000	0.315068	0.0277778	0.0958904	0.0606061	-0.287291	-0.219178	-0.254462	0	1	1		chr4	17102801	17103000	0.155844	0.0826446	0.0471204	0.015625	-0.0731995	-0.108724	-0.140219	0	1	1
														chr4	189205601	189205800	0.0271493	0.0289474	0.0300752	0.132911	0.00179805	0.00292587	0.105762	0	1	1		chr4	17822201	17822400	0.129707	0.0577617	0.0671141	0	-0.0719454	-0.062593	-0.129707	0	1	1
														chr4	189787201	189787400	0.144231	0.0806452	0.0843373	0.00961539	-0.0635856	-0.0598934	-0.134615	0	1	1		chr4	18927001	18927200	0.194444	0.057377	0.0603015	0.046875	-0.137067	-0.134143	-0.147569	0	1	1
														chr4	190385201	190385400	0.111111	0.0317073	0.00896861	0	-0.0794038	-0.102143	-0.111111	0	1	1		chr4	19260001	19260200	0.127517	0.0243902	0.0853994	0	-0.103127	-0.0421173	-0.127517	0	1	1
														chr4	190964401	190964600	0.194805	0.129353	0.131783	0.0666667	-0.065452	-0.0630222	-0.128139	0	1	1		chr4	23944001	23944200	0.235632	0.0194175	0.0214724	0.00518135	-0.216215	-0.21416	-0.230451	0	1	1
														chr4	191021601	191021800	0.10989	0.0185185	0.0578512	0	-0.0913716	-0.0520389	-0.10989	0	1	1		chr4	24857401	24857600	0.157068	0.0235294	0.0324324	0.0384615	-0.133539	-0.124636	-0.118607	0	1	1
														chr4	191253001	191253200	0.148148	0.0564516	0	0.00900901	-0.0916965	-0.148148	-0.139139	0	1	1		chr4	26969001	26969200	0.180723	0.133803	0.0108696	0.0782609	-0.0469201	-0.169853	-0.102462	0	1	1
														chr4	191531201	191531400	0.0642202	0.0512821	0.0416667	0.165354	-0.0129381	-0.0225535	0.101134	0	1	1		chr4	28943401	28943600	0.132743	0.056338	0.0564103	0.025974	-0.0764053	-0.0763331	-0.106769	0	1	1
														chr4	192258401	192258600	0.165714	0.0699588	0.0854701	0.285714	-0.0957554	-0.0802442	0.12	0	1	1		chr4	29500801	29501000	0.00649351	0.00373134	0.00423729	0.171875	-0.00276216	-0.00225622	0.165381	0	1	1
														chr4	193791001	193791200	0	0.2	0.180952	0.166667	0.2	0.180952	0.166667	0	1	1		chr4	30014001	30014200	0.0857143	0.0427046	0.0546448	0.209302	-0.0430097	-0.0310695	0.123588	0	0.333333	1
														chr4	195054801	195055000	0.161616	0.0869565	0.133047	0.0168067	-0.0746596	-0.028569	-0.144809	0	1	0		chr4	30015201	30015400	0.246154	0.226744	0.129268	0.142857	-0.0194097	-0.116886	-0.103297	0	1	1
														chr4	195915201	195915400	0.00877193	0.247191	0.0533333	0.247368	0.238419	0.0445614	0.238596	0	1	1		chr4	33833001	33833200	0.198675	0.145455	0.0974212	0.0555556	-0.053221	-0.101254	-0.14312	0	1	1
														chr4	196693801	196694000	0.153846	0.103627	0.05	0.038835	-0.0502192	-0.103846	-0.115011	0	1	0		chr4	34190601	34190800	0.17734	0.0810811	0.0558659	0.047619	-0.0962588	-0.121474	-0.129721	0	1	1
														chr4	197211201	197211400	0.0348837	0.0540541	0.0550459	0.175926	0.0191703	0.0201622	0.141042	0	1	1		chr4	34510401	34510600	0.308824	0.057971	0.207547	0.197368	-0.250853	-0.101276	-0.111455	0	1	0.333333
														chr4	199163001	199163200	0.358696	0.259259	0.170984	0.187166	-0.0994364	-0.187711	-0.17153	0.25	1	1		chr4	34630401	34630600	0.164835	0.046729	0.0267857	0	-0.118106	-0.138049	-0.164835	0	1	1
														chr4	199885601	199885800	0.166667	0.0497738	0.0285714	0.0224719	-0.116893	-0.138095	-0.144195	0	1	1		chr4	34767401	34767600	0.047619	0.227642	0.139241	0.172414	0.180023	0.0916215	0.124795	0	1	1
														chr4	200807401	200807600	0.130435	0.0696203	0.127273	0.0230769	-0.0608145	-0.00316205	-0.107358	0	1	1		chr4	36053001	36053200	0.114458	0.0163934	0.0976744	0	-0.0980644	-0.0167834	-0.114458	0	1	1
														chr4	200928201	200928400	0.126126	0.0124224	0.0289855	0	-0.113704	-0.0971406	-0.126126	0	1	1		chr4	37385401	37385600	0.132075	0.0175439	0.0308219	0	-0.114532	-0.101254	-0.132075	0	1	1
														chr4	202963201	202963400	0.22963	0.0790274	0.203593	0.0666667	-0.150602	-0.0260368	-0.162963	0	1	1		chr4	40020601	40020800	0.0136054	0.210526	0.0189573	0.467532	0.196921	0.0053519	0.453927	0	1	1
														chr4	204471001	204471200	0.138211	0.197452	0.0451128	0.0169492	0.0592408	-0.0930986	-0.121262	0	1	1		chr4	40353001	40353200	0.102564	0.0451977	0.0321285	0	-0.0573664	-0.0704356	-0.102564	0	1	1
														chr4	204935001	204935200	0.447368	0.471429	0.504202	0.301205	0.0240601	0.0568333	-0.146164	0	1	1		chr4	40760601	40760800	0.021978	0.0621762	0.143678	0.278846	0.0401981	0.1217	0.256868	0	1	0.333333
														chr4	205206601	205206800	0.146341	0.144444	0.0614035	0.0135135	-0.00189702	-0.084938	-0.132828	0	1	1		chr4	41552601	41552800	0.191489	0.0322581	0.0204918	0.0151515	-0.159231	-0.170998	-0.176338	0	1	1
														chr4	207416801	207417000	0.328767	0.0837696	0.0561798	0.0666667	-0.244997	-0.272587	-0.2621	0	1	1		chr4	41684601	41684800	0.1	0.0569106	0.03125	0	-0.0430894	-0.06875	-0.1	0	1	1
														chr4	208645601	208645800	0.113402	0.09375	0.0126263	0.00823045	-0.0196521	-0.100776	-0.105172	0	0	0		chr4	42769201	42769400	0.0127389	0.055794	0.0594059	0.117188	0.0430551	0.0466671	0.104449	0	1	1
														chr4	208882601	208882800	0.08	0.0327869	0.0733333	0.233766	-0.0472131	-0.00666667	0.153766	0.5	1	1		chr4	42945801	42946000	0.0322581	0.0118483	0	0.204545	-0.0204097	-0.0322581	0.172287	0	1	1
														chr4	210523001	210523200	0.0482759	0.0138889	0	0.164706	-0.034387	-0.0482759	0.11643	0	1	1		chr4	43139801	43140000	0.00961539	0.0235294	0.0515873	0.125926	0.013914	0.0419719	0.116311	0	1	1
														chr4	210524001	210524200	0.183908	0.211111	0.0991736	0.00763359	0.0272031	-0.0847345	-0.176274	0	1	1		chr4	43436401	43436600	0.196429	0.219144	0.174528	0.0246914	0.022715	-0.0219003	-0.171737	0	1	1
														chr4	210674601	210674800	0.117647	0.112676	0.091954	0.00847458	-0.004971	-0.025693	-0.109172	0	1	1		chr4	43605601	43605800	0	0.268519	0.142857	0.366197	0.268519	0.142857	0.366197	0	1	1
														chr4	210675801	210676000	0.125604	0	0	0.0127389	-0.125604	-0.125604	-0.112865	0	1	1		chr4	43915601	43915800	0	0.0758294	0.113636	0.301205	0.0758294	0.113636	0.301205	0	1	1
														chr4	212280201	212280400	0.125	0	0.0183486	0.00806452	-0.125	-0.106651	-0.116935	0	1	1		chr4	54357401	54357600	0.110236	0.0336538	0.0428016	0	-0.0765824	-0.0674347	-0.110236	0	1	1
														chr4	212292401	212292600	0.202247	0.0363636	0.121693	0.0503145	-0.165884	-0.0805541	-0.151933	0	1	1		chr4	54963801	54964000	0.213115	0.0991736	0.263158	0.0923077	-0.113941	0.0500431	-0.120807	0	1	1
														chr4	212619801	212620000	0.0421053	0.179104	0.2	0.27381	0.136999	0.157895	0.231704	0	0	1		chr4	55127801	55128000	0	0.0246305	0.00531915	0.115942	0.0246305	0.00531915	0.115942	0	1	1
														chr4	212869001	212869200	0.121739	0.00819672	0.0380952	0.00917431	-0.113542	-0.0836439	-0.112565	0.25	1	1		chr4	57274001	57274200	0	0.0723684	0.0213904	0.173913	0.0723684	0.0213904	0.173913	0	1	1
														chr4	213176001	213176200	0.164286	0.00892857	0.147541	0.0289855	-0.155357	-0.0167447	-0.1353	0	1	1		chr4	57658401	57658600	0.0309278	0.148936	0.0590406	0.148649	0.118008	0.0281128	0.117721	0	1	1
														chr4	213721001	213721200	0.235632	0.0551181	0.0352941	0.062201	-0.180514	-0.200338	-0.173431	0	1	1		chr4	57931201	57931400	0.192661	0	0.0833333	0.0638298	-0.192661	-0.109327	-0.128831	0	1	0
														chr4	213760401	213760600	0.190045	0.0889831	0.0798122	0.0666667	-0.101062	-0.110233	-0.123379	0	1	1		chr4	58692001	58692200	0.019685	0.0141343	0.0497076	0.241176	-0.00555076	0.0300226	0.221491	0	1	1
														chr4	214912801	214913000	0.00361011	0.0170068	0.0273973	0.177143	0.0133967	0.0237872	0.173533	0	1	1		chr4	60077601	60077800	0.0118343	0	0.0220994	0.177215	-0.0118343	0.0102651	0.165381	0	1	1
														chr4	215940601	215940800	0.145833	0	0.0155039	0.00854701	-0.145833	-0.130329	-0.137286	0	1	1		chr4	60917801	60918000	0.00684931	0.00963855	0.0116618	0.166667	0.00278924	0.00481249	0.159817	0	1	1
														chr4	216916401	216916600	0.304348	0.196	0.174863	0.197279	-0.108348	-0.129484	-0.107069	0	1	1		chr4	61753801	61754000	0.461538	0.0734694	0.312253	0.202703	-0.388069	-0.149285	-0.258836	0	0	1
														chr4	220158801	220159000	0.202128	0.025641	0.045977	0.0444444	-0.176487	-0.156151	-0.157683	0	1	1		chr4	63551601	63551800	0.0258065	0.126984	0.0769231	0.128713	0.101178	0.0511166	0.102906	0	1	1
														chr4	221015801	221016000	0.140351	0.0927835	0.152542	0.256881	-0.0475674	0.0121915	0.11653	0	1	1		chr4	65923601	65923800	0.0151515	0.05	0	0.175325	0.0348485	-0.0151515	0.160173	0	1	1
														chr4	221623801	221624000	0.320988	0.405405	0.421053	0.166667	0.0844178	0.100065	-0.154321	0	1	1		chr4	66349001	66349200	0.195402	0.0806452	0.149573	0.038961	-0.114757	-0.0458296	-0.156441	0	1	1
														chr4	222668601	222668800	0	0.0909091	0.0287356	0.103093	0.0909091	0.0287356	0.103093	0	1	1		chr4	68195201	68195400	0.0165289	0.037415	0.0380952	0.125	0.020886	0.0215663	0.108471	0	1	1
														chr4	224054201	224054400	0.0869565	0.217949	0.0530303	0.2	0.130992	-0.0339262	0.113043	0.166667	1	1		chr4	68634801	68635000	0.108911	0.00980392	0.0136674	0	-0.099107	-0.0952435	-0.108911	0	1	1
														chr4	224366001	224366200	0.239437	0	0.195122	0.079646	-0.239437	-0.0443147	-0.159791	0	1	1		chr4	68748601	68748800	0	0.0202703	0.0287356	0.115789	0.0202703	0.0287356	0.115789	0	1	1
														chr4	227840601	227840800	0.13913	0.0747664	0.0697674	0.00787402	-0.0643641	-0.069363	-0.131256	0	1	1		chr4	70387001	70387200	0.00480769	0.00625	0.0357143	0.166667	0.00144231	0.0309066	0.161859	0	1	1
														chr4	228655201	228655400	0.253165	0.2	0.134078	0.0974026	-0.0531646	-0.119086	-0.155762	0	1	1		chr4	70593401	70593600	0.296296	0.327586	0.289308	0.196078	0.0312899	-0.00698812	-0.100218	0	1	0
														chr4	228942401	228942600	0.140741	0.055814	0.010101	0.0291971	-0.0849268	-0.13064	-0.111544	0	1	1		chr4	73964001	73964200	0	0.0240964	0.00320513	0.106061	0.0240964	0.00320513	0.106061	0	1	1
														chr4	229631201	229631400	0.159091	0.0414508	0.0108696	0.0511364	-0.11764	-0.148221	-0.107955	0	1	1		chr4	77469201	77469400	0	0.0716981	0.0164609	0.115942	0.0716981	0.0164609	0.115942	0	1	1
														chr4	230439001	230439200	0.258824	0.034188	0.380435	0.125	-0.224635	0.121611	-0.133824	0	1	1		chr4	79087001	79087200	0.254902	0.0775862	0.301829	0.554795	-0.177316	0.0469273	0.299893	0	1	1
														chr4	231515201	231515400	0.10989	0.00546448	0.0322581	0	-0.104426	-0.077632	-0.10989	0	1	1		chr4	79495401	79495600	0.13253	0.0105263	0.0809061	0.0147059	-0.122004	-0.051624	-0.117824	0	1	1
														chr4	232242801	232243000	0.257143	0.175879	0.0227273	0	-0.0812635	-0.234416	-0.257143	0	1	1		chr4	80526201	80526400	0.231884	0.0714286	0.19174	0.0714286	-0.160455	-0.0401436	-0.160455	0	1	1
														chr4	232388401	232388600	0.135593	0.137931	0	0	0.00233781	-0.135593	-0.135593	0	1	1		chr4	80629601	80629800	0.194118	0.026738	0.0819113	0.0533333	-0.16738	-0.112206	-0.140784	0	1	1
														chr4	232589001	232589200	0.151515	0.00325733	0.0662252	0	-0.148258	-0.08529	-0.151515	0	1	1		chr4	81112601	81112800	0.234694	0.0880503	0.0663507	0.0340909	-0.146644	-0.168343	-0.200603	0.25	1	1
														chr4	233131801	233132000	0.135135	0.09	0.0314465	0	-0.0451351	-0.103689	-0.135135	0	1	1		chr4	82208201	82208400	0.09375	0.013986	0.0382166	0.256757	-0.079764	-0.0555334	0.163007	0	1	1
														chr4	233669401	233669600	0.138614	0.0769231	0.10917	0	-0.0616908	-0.0294436	-0.138614	0	1	1		chr4	83137201	83137400	0.133858	0.0119048	0.00666667	0	-0.121954	-0.127192	-0.133858	0	1	1
														chr4	233895801	233896000	0.15625	0	0.032967	0.015625	-0.15625	-0.123283	-0.140625	0	1	1		chr4	85016601	85016800	0.151515	0.0403587	0.112554	0.0289855	-0.111156	-0.038961	-0.12253	0	1	1
														chr4	234115001	234115200	0.298387	0.0898876	0.0555556	0.025641	-0.208499	-0.242832	-0.272746	0	1	1		chr4	85100001	85100200	0.0291262	0.0307692	0.0561404	0.134969	0.00164302	0.0270141	0.105843	0	1	1
														chr4	236201001	236201200	0.0505051	0.218045	0.330882	0.170543	0.16754	0.280377	0.120038	0	1	1		chr4	85527801	85528000	0.045977	0.138554	0.0954198	0.28	0.0925772	0.0494428	0.234023	0	1	1
														chr4	236351201	236351400	0.183673	0.171717	0.0689655	0.0131579	-0.0119563	-0.114708	-0.170516	0	1	1		chr4	85528801	85529000	0.102041	0.0146199	0.0121951	0	-0.0874209	-0.0898457	-0.102041	0	1	1
														chr4	236351601	236351800	0.252747	0.0229885	0	0	-0.229759	-0.252747	-0.252747	0	0	1		chr4	87336201	87336400	0.133858	0.011655	0.0223214	0	-0.122203	-0.111537	-0.133858	0.166667	1	1
														chr4	236540001	236540200	0.121495	0	0.272189	0.247191	-0.121495	0.150694	0.125696	0	1	1		chr4	87421601	87421800	0	0.00436681	0.0466667	0.109589	0.00436681	0.0466667	0.109589	0	1	1
														chr4	237361801	237362000	0	0.0238095	0.028169	0.261538	0.0238095	0.028169	0.261538	0	1	1		chr4	88202801	88203000	0.144737	0.0551181	0.0744186	0	-0.0896187	-0.0703182	-0.144737	0	1	1
														chr4	237630801	237631000	0.253012	0.151832	0.040404	0.0757576	-0.10118	-0.212608	-0.177254	0	1	1		chr4	89236601	89236800	0	0.00442478	0.0486891	0.255556	0.00442478	0.0486891	0.255556	0	1	1
														chr4	237710201	237710400	0.209424	0.152381	0.151351	0.0592593	-0.0570431	-0.0580727	-0.150165	0	1	1		chr4	89605801	89606000	0	0.0105263	0.0141844	0.115385	0.0105263	0.0141844	0.115385	0	1	1
														chr4	238537401	238537600	0.208333	0.272727	0.166667	0	0.0643939	-0.0416667	-0.208333	0	1	1		chr4	91499401	91499600	0.260274	0.0205128	0.0909091	0.0273973	-0.239761	-0.169365	-0.232877	0	1	1
														chr4	239427201	239427400	0.00684931	0.0666667	0	0.123288	0.0598174	-0.00684931	0.116438	0	1	1		chr4	91608601	91608800	0.0149254	0.031746	0.00729927	0.155844	0.0168207	-0.0076261	0.140919	0	1	1
														chr4	239447401	239447600	0.178082	0.0357143	0.0588235	0.0116279	-0.142368	-0.119259	-0.166454	0	1	1		chr4	93774801	93775000	0.0266667	0.0555556	0.0428571	0.205128	0.0288889	0.0161905	0.178462	0	1	1
														chr4	241263401	241263600	0.2125	0.106838	0.243243	0.1	-0.105662	0.0307432	-0.1125	0	1	1		chr4	93930201	93930400	0.0725389	0.0512821	0.028103	0.204724	-0.0212568	-0.0444358	0.132186	0	1	1
														chr4	242077801	242078000	0.150538	0.162602	0.0235294	0.0136986	0.012064	-0.127008	-0.136839	0	1	1		chr4	97882201	97882400	0.132353	0.0175439	0.0566893	0.00934579	-0.114809	-0.0756636	-0.123007	0	1	1
														chr4	242807001	242807200	0.357724	0.168067	0.288462	0.142857	-0.189656	-0.069262	-0.214866	0	1	1		chr4	99919401	99919600	0.247863	0	0.020202	0.115385	-0.247863	-0.227661	-0.132479	0	1	1
														chr4	242927201	242927400	0	0.0707071	0	0.169492	0.0707071	0	0.169492	0	1	1		chr4	100285801	100286000	0.00865801	0.169713	0.0511364	0.136842	0.161055	0.0424784	0.128184	0	1	1
														chr4	243108601	243108800	0.215517	0.079646	0.138365	0.075	-0.135871	-0.0771525	-0.140517	0	1	1		chr4	100341001	100341200	0.00680272	0.0133929	0.0135135	0.125	0.00659014	0.00671079	0.118197	0	1	1
														chr4	243817401	243817600	0.2	0.183206	0.126761	0.0125	-0.0167939	-0.0732394	-0.1875	0	1	1		chr4	100351801	100352000	0.141304	0.0864865	0.108586	0.409524	-0.0548179	-0.0327185	0.268219	0	1	1
														chr4	245019601	245019800	0.254237	0.155172	0.21519	0.437086	-0.0990649	-0.0390474	0.182849	0	1	1		chr4	101416201	101416400	0	0.00934579	0	0.129412	0.00934579	0	0.129412	0.333333	1	1
														chr4	245178601	245178800	0.168142	0.0769231	0.0291971	0.01	-0.0912185	-0.138945	-0.158142	0	1	1		chr4	101654401	101654600	0.00833333	0.0723684	0.114407	0.154545	0.0640351	0.106073	0.146212	0	1	1
														chr4	245309601	245309800	0	0.045082	0	0.117241	0.045082	0	0.117241	0	1	1		chr4	102368801	102369000	0.205357	0.0684932	0.0838926	0.0947368	-0.136864	-0.121465	-0.11062	0	1	1
														chr4	246004201	246004400	0.0238095	0.012931	0.0232558	0.205128	-0.0108785	-0.00055371	0.181319	0	1	1		chr4	105881401	105881600	0.141593	0.0498221	0.0736196	0.011236	-0.0917709	-0.0679733	-0.130357	0.25	1	1
														chr4	247039601	247039800	0.181818	0.181818	0.0274725	0.0604396	0	-0.154346	-0.121379	0	1	1		chr4	105988801	105989000	0.362694	0.186885	0.289157	0.223881	-0.175809	-0.0735377	-0.138814	0	1	1
														chr4	247092601	247092800	0.00900901	0.121951	0	0.138462	0.112942	-0.00900901	0.129453	0	1	1		chr4	107896401	107896600	0.278788	0.0441459	0.140805	0.3875	-0.234642	-0.137983	0.108712	0	1	1
														chr4	247843001	247843200	0.039548	0.0289855	0.037037	0.158537	-0.0105625	-0.00251099	0.118989	0	1	1		chr4	114505601	114505800	0.0204082	0.0383142	0.0165746	0.123711	0.017906	-0.00383358	0.103303	0	1	1
														chr4	248396401	248396600	0.10989	0	0.00507614	0	-0.10989	-0.104814	-0.10989	0	1	1		chr4	116561001	116561200	0.178218	0.155689	0.0661157	0.0126582	-0.0225292	-0.112102	-0.16556	0	1	1
														chr4	248423601	248423800	0.282258	0.0394089	0.040201	0.0980392	-0.242849	-0.242057	-0.184219	0	1	1		chr4	120028801	120029000	0.151899	0.0643275	0.0311111	0	-0.0875712	-0.120788	-0.151899	0	1	1
														chr4	249206401	249206600	0.154412	0.105263	0.0324324	0.00632911	-0.0491486	-0.121979	-0.148083	0	1	1		chr4	122332401	122332600	0.251397	0.00259067	0.115493	0.0434783	-0.248806	-0.135904	-0.207918	0	1	1
														chr4	249300201	249300400	0.115942	0.011976	0.00873362	0	-0.103966	-0.107208	-0.115942	0	1	1		chr4	123665001	123665200	0.202899	0.0151844	0.00952381	0	-0.187714	-0.193375	-0.202899	0	1	1
														chr4	249446201	249446400	0.180328	0.0636943	0.185484	0.0322581	-0.116634	0.005156	-0.14807	0	1	1		chr4	126535201	126535400	0.247525	0.0551724	0.0878661	0.0909091	-0.192352	-0.159659	-0.156616	0	1	1
														chr4	250819801	250820000	0.20442	0.271111	0.259109	0.386667	0.0666912	0.0546894	0.182247	0	1	1		chr4	128250801	128251000	0.0945946	0.0978261	0.145349	0.333333	0.00323149	0.0507542	0.238739	0	1	1
														chr4	251625401	251625600	0	0.0731707	0.008	0.116438	0.0731707	0.008	0.116438	0	1	1		chr4	128283801	128284000	0.120482	0.095082	0.0567686	0.0119048	-0.0254	-0.0637134	-0.108577	0	1	1
														chr4	252378001	252378200	0.141026	0.0251572	0.0178571	0	-0.115868	-0.123168	-0.141026	0	1	1		chr4	128848201	128848400	0.100529	0.0429448	0.0815217	0	-0.0575843	-0.0190074	-0.100529	0	1	0
														chr4	253219001	253219200	0.151899	0.0447761	0.0441176	0.0116279	-0.107123	-0.107781	-0.140271	0	1	1		chr4	129430401	129430600	0.187879	0.00564972	0.0174419	0.0724638	-0.182229	-0.170437	-0.115415	0	1	1
														chr4	253698001	253698200	0.104167	0.185185	0.0206897	0	0.0810185	-0.083477	-0.104167	0	1	1		chr4	130516601	130516800	0.153846	0	0.00666667	0.0145985	-0.153846	-0.147179	-0.139248	0	1	1
														chr4	254066801	254067000	0.00873362	0.0035461	0.0102041	0.141509	-0.00518753	0.00147046	0.132776	0	1	1		chr4	130891801	130892000	0	0.029661	0.040724	0.128205	0.029661	0.040724	0.128205	0	1	1
														chr4	254067001	254067200	0.005	0.107843	0.0103093	0.145299	0.102843	0.00530928	0.140299	0	1	1		chr4	133306201	133306400	0.144444	0.025974	0.0338346	0.0285714	-0.11847	-0.11061	-0.115873	0	1	1
														chr5	435601	435800	0.14876	0.00359712	0.0344828	0.0227273	-0.145163	-0.114278	-0.126033	0	1	1		chr4	134105601	134105800	0.11039	0.0173913	0.0582751	0	-0.0929983	-0.0521146	-0.11039	0.5	1	1
														chr5	436201	436400	0.141732	0.0551181	0	0	-0.0866142	-0.141732	-0.141732	0	1	1		chr4	134851001	134851200	0.00657895	0.040201	0.0357143	0.163043	0.0336221	0.0291353	0.156465	0	1	1
														chr5	1209001	1209200	0.261438	0.0909091	0.15566	0.065	-0.170529	-0.105778	-0.196438	0	1	1		chr4	135605401	135605600	0	0.039886	0.00621118	0.127451	0.039886	0.00621118	0.127451	0	0.5	1
														chr5	1610001	1610200	0.127907	0.00990099	0.00740741	0.0138889	-0.118006	-0.1205	-0.114018	0	1	1		chr4	136445001	136445200	0.127907	0.0122324	0.0243902	0.328125	-0.115675	-0.103517	0.200218	0	1	1
														chr5	2000001	2000200	0.108696	0.0955224	0.0314961	0	-0.0131733	-0.0771996	-0.108696	0	1	1		chr4	136986401	136986600	0.224852	0.039627	0.0598504	0.0931677	-0.185225	-0.165002	-0.131684	0	1	1
														chr5	3597201	3597400	0.106557	0.0782609	0.162162	0.307692	-0.0282965	0.0556048	0.201135	0	1	1		chr4	138513001	138513200	0.168067	0	0.00966184	0.00892857	-0.168067	-0.158405	-0.159139	0	1	1
														chr5	3597401	3597600	0.186275	0.0696203	0.145038	0.084507	-0.116654	-0.0412363	-0.101767	0.166667	1	1		chr4	139078201	139078400	0.493976	0.146119	0.20603	0.0987654	-0.347857	-0.287946	-0.39521	0	1	1
														chr5	3610601	3610800	0.08	0.16	0.0779221	0.22973	0.08	-0.00207792	0.14973	0	1	1		chr4	139078401	139078600	0.263636	0	0.0580913	0.0841121	-0.263636	-0.205545	-0.179524	0	1	1
														chr5	3727001	3727200	0.173228	0.0176991	0.133333	0.0661765	-0.155529	-0.039895	-0.107052	0	1	1		chr4	140418801	140419000	0	0.0291262	0.037037	0.11828	0.0291262	0.037037	0.11828	0	1	1
														chr5	5124801	5125000	0.390244	0.117647	0.346774	0.183673	-0.272597	-0.0434697	-0.20657	0	1	1		chr4	141175601	141175800	0.016129	0.0359066	0.00446429	0.164384	0.0197776	-0.0116647	0.148255	0	1	1
														chr5	7818201	7818400	0.102459	0.0408163	0.119565	0	-0.0616427	0.0171062	-0.102459	0	1	1		chr4	142059001	142059200	0.137931	0.0532544	0.0344828	0	-0.0846766	-0.103448	-0.137931	0	1	1
														chr5	8430401	8430600	0.0857143	0.2	0.216495	0.289474	0.114286	0.130781	0.203759	0	1	1		chr4	143678401	143678600	0.0731707	0.0120482	0.0664062	0.19	-0.0611225	-0.00676448	0.116829	0	1	1
														chr5	8572001	8572200	0.103896	0.211679	0.134615	0	0.107783	0.0307193	-0.103896	0	1	1		chr4	145697801	145698000	0.189944	0.0852273	0.141753	0.0126582	-0.104717	-0.0481916	-0.177286	0	1	1
														chr5	8578601	8578800	0	0	0	0.102273	0	0	0.102273	0	1	1		chr4	149079001	149079200	0.104167	0.0505051	0.0128205	0	-0.0536616	-0.0913462	-0.104167	0	1	1
														chr5	8704201	8704400	0.0131579	0	0.0652174	0.119266	-0.0131579	0.0520595	0.106108	0	1	1		chr4	150732801	150733000	0.0185185	0.0552147	0.181818	0.175	0.0366962	0.1633	0.156481	0	1	1
														chr5	8774201	8774400	0.15	0.0427046	0.0114286	0	-0.107295	-0.138571	-0.15	0	1	1		chr4	152787001	152787200	0.268041	0.116279	0.106918	0	-0.151762	-0.161123	-0.268041	0.25	1	1
														chr5	9822401	9822600	0.00909091	0.0291262	0.265823	0.121739	0.0200353	0.256732	0.112648	0	1	1		chr4	152790201	152790400	0.5125	0.162602	0.285714	0.276786	-0.349898	-0.226786	-0.235714	0	1	1
														chr5	10133401	10133600	0.259259	0.284483	0.0882353	0.134228	0.0252235	-0.171024	-0.125031	0	1	1		chr4	152956201	152956400	0.209524	0.0272109	0.107981	0.04	-0.182313	-0.101543	-0.169524	0	1	1
														chr5	11029601	11029800	0.22973	0.0816327	0.0925926	0.076087	-0.148097	-0.137137	-0.153643	0	1	1		chr4	153585201	153585400	0.259804	0.0380313	0.0203252	0.0647482	-0.221773	-0.239479	-0.195056	0.5	1	1
														chr5	11791001	11791200	0.126984	0.126214	0	0.0166667	-0.000770535	-0.126984	-0.110317	0	1	1		chr4	153837201	153837400	0.175676	0.0882353	0.121053	0	-0.0874404	-0.054623	-0.175676	0	1	1
														chr5	13037001	13037200	0.183007	0.0333333	0.0310559	0.00990099	-0.149673	-0.151951	-0.173106	0	1	1		chr4	153988801	153989000	0.136095	0.235294	0.14	0.294737	0.0991994	0.00390532	0.158642	0	1	1
														chr5	13077401	13077600	0.239437	0.225131	0.293478	0.124031	-0.0143057	0.0540416	-0.115406	0	1	1		chr4	155355001	155355200	0.168675	0.00990099	0.0413625	0.0222222	-0.158774	-0.127312	-0.146452	0	1	1
														chr5	13171201	13171400	0.164384	0.0777778	0.142045	0	-0.0866058	-0.0223381	-0.164384	0	1	1		chr4	155642801	155643000	0.121693	0.015444	0.00911854	0	-0.106249	-0.112575	-0.121693	0.5	1	1
														chr5	13236601	13236800	0.295775	0.00909091	0.284314	0.0536913	-0.286684	-0.0114609	-0.242083	0	1	1		chr4	157862401	157862600	0.133333	0.003861	0.012	0.029703	-0.129472	-0.121333	-0.10363	0	1	1
														chr5	13618201	13618400	0.11413	0	0.0227273	0	-0.11413	-0.0914032	-0.11413	0	1	1		chr4	161413001	161413200	0.219355	0.0116959	0.126394	0	-0.207659	-0.0929608	-0.219355	0	1	1
														chr5	16275601	16275800	0.185185	0.169014	0.186992	0.05	-0.0161711	0.00180668	-0.135185	0	1	1		chr4	163572401	163572600	0.0319149	0.0368098	0.0594059	0.134021	0.00489492	0.027491	0.102106	0	1	1
														chr5	16772201	16772400	0.112821	0.0643275	0.00735294	0.00813008	-0.048493	-0.105468	-0.10469	0	1	1		chr4	163913801	163914000	0.183673	0.190909	0.18638	0.0521739	0.00723562	0.00270646	-0.1315	0	1	1
														chr5	16772401	16772600	0.123077	0.0266667	0.0545455	0.00990099	-0.0964103	-0.0685315	-0.113176	0	1	1		chr4	165660201	165660400	0.27381	0.126984	0.135246	0.125	-0.146825	-0.138564	-0.14881	0	1	1
														chr5	17044001	17044200	0.240602	0.0362319	0.0224719	0.0526316	-0.20437	-0.21813	-0.18797	0	1	1		chr4	166001601	166001800	0.011236	0.0555556	0.0805687	0.204545	0.0443196	0.0693328	0.193309	0	1	1
														chr5	17211001	17211200	0.240223	0.206107	0.0964467	0.0862069	-0.0341166	-0.143777	-0.154017	0	1	1		chr4	168226201	168226400	0.045977	0.0434783	0.0465116	0.180556	-0.00249875	0.000534616	0.134579	0	1	1
														chr5	17741001	17741200	0.173333	0.004	0.0681818	0	-0.169333	-0.105152	-0.173333	0	1	1		chr4	169692401	169692600	0.215311	0.134021	0.1875	0.0744681	-0.0812904	-0.027811	-0.140843	0	0	1
														chr5	18236401	18236600	0.0357143	0.230088	0.0571429	0.192308	0.194374	0.0214286	0.156593	0	1	1		chr4	169760401	169760600	0.185484	0.0530973	0.142259	0.0117647	-0.132387	-0.0432245	-0.173719	0	1	1
														chr5	18448201	18448400	0.322917	0.192982	0.257669	0.0697674	-0.129934	-0.065248	-0.253149	0	1	1		chr4	170066001	170066200	0.147887	0.0180995	0.0862069	0.0105263	-0.129788	-0.0616804	-0.137361	0	1	1
														chr5	18768001	18768200	0.25641	0.0175439	0.143646	0	-0.238866	-0.112764	-0.25641	0	1	1		chr4	170263201	170263400	0.0857143	0.00649351	0.0926829	0.21875	-0.0792208	0.00696864	0.133036	0	1	1
														chr5	20100601	20100800	0.15	0.126316	0	0.00847458	-0.0236842	-0.15	-0.141525	0	1	1		chr4	172439401	172439600	0.17341	0.159091	0.161458	0	-0.0143195	-0.0119521	-0.17341	0	1	1
														chr5	20329401	20329600	0.132353	0.0245902	0.0245902	0.0172414	-0.107763	-0.107763	-0.115112	0	0	0		chr4	176239001	176239200	0.0782609	0.293706	0.201058	0.357798	0.215445	0.122797	0.279537	0	1	1
														chr5	20819801	20820000	0.156398	0	0.0273224	0.0120482	-0.156398	-0.129076	-0.14435	0	1	1		chr4	178099001	178099200	0.0102041	0	0.0226244	0.111111	-0.0102041	0.0124204	0.100907	0	1	1
														chr5	22365401	22365600	0.0662983	0.0839161	0.108949	0.218487	0.0176177	0.0426511	0.152189	0	1	1		chr4	178112601	178112800	0.195402	0	0.0207469	0.0421053	-0.195402	-0.174655	-0.153297	0	1	1
														chr5	22461601	22461800	0.0327869	0	0.0537634	0.147541	-0.0327869	0.0209766	0.114754	0	1	1		chr4	178386801	178387000	0.00684931	0.0238095	0.0405405	0.148148	0.0169602	0.0336912	0.141299	0	1	1
														chr5	22893401	22893600	0.171053	0.025641	0.135417	0.0111111	-0.145412	-0.035636	-0.159942	0	1	1		chr4	180097401	180097600	0	0.138614	0.0431655	0.100917	0.138614	0.0431655	0.100917	0	1	1
														chr5	23974001	23974200	0.148352	0.0138889	0.0319149	0.0188679	-0.134463	-0.116437	-0.129484	0	1	1		chr4	180181001	180181200	0.220339	0.113208	0.171329	0.387097	-0.107131	-0.0490103	0.166758	0	1	1
														chr5	24398601	24398800	0.00448431	0.0334928	0.0348837	0.159664	0.0290085	0.0303994	0.15518	0	1	1		chr4	180386001	180386200	0.0675676	0.0242718	0.0153257	0.25	-0.0432957	-0.0522419	0.182432	0	1	1
														chr5	24782801	24783000	0.211382	0.348148	0.104348	0.0985915	0.136766	-0.107034	-0.112791	0	1	1		chr4	181220601	181220800	0.261261	0.0536585	0.128319	0.00892857	-0.207603	-0.132943	-0.252333	0	1	1
														chr5	25095201	25095400	0.0425532	0.00636943	0.107623	0.214876	-0.0361838	0.0650701	0.172323	0	1	1		chr4	181370601	181370800	0.00793651	0.0364963	0.0264901	0.138889	0.0285598	0.0185536	0.130952	0	1	1
														chr5	26329601	26329800	0.195122	0.0598291	0.0769231	0.0490196	-0.135293	-0.118199	-0.146102	0	1	1		chr4	181653001	181653200	0.205128	0.0559441	0.04	0.0454545	-0.149184	-0.165128	-0.159674	0	1	1
														chr5	26329801	26330000	0.20438	0.158177	0.168	0.0957447	-0.0462026	-0.0363796	-0.108635	0	1	1		chr4	182638001	182638200	0.0416667	0.0462963	0.0433071	0.157895	0.00462963	0.00164042	0.116228	0	1	1
														chr5	26786201	26786400	0.228261	0.0225989	0.0326087	0.0315789	-0.205662	-0.195652	-0.196682	0	1	1		chr4	182771401	182771600	0.145078	0.012931	0.00877193	0.029703	-0.132147	-0.136306	-0.115375	0.333333	1	1
														chr5	27472001	27472200	0.201389	0.176923	0.126506	0.0391061	-0.0244658	-0.0748829	-0.162283	0	1	1		chr4	184067201	184067400	0.0361446	0.107692	0.045082	0.157303	0.0715477	0.00893739	0.121159	0	1	1
														chr5	28781001	28781200	0.176056	0.107266	0.0144928	0.025974	-0.0687899	-0.161564	-0.150082	0	1	1		chr4	186439401	186439600	0.0526316	0.0811518	0.173913	0.47619	0.0285203	0.121281	0.423559	0	1	1
														chr5	30055601	30055800	0.172619	0.00900901	0	0.023622	-0.16361	-0.172619	-0.148997	0.5	1	1		chr4	187998201	187998400	0.0615385	0.0155039	0.0639098	0.183099	-0.0460346	0.00237131	0.12156	0	1	1
														chr5	30389401	30389600	0.0555556	0	0.028169	0.181818	-0.0555556	-0.0273865	0.126263	0	1	1		chr4	189233601	189233800	0.0708661	0.0973451	0.180617	0.191781	0.026479	0.109751	0.120915	0	1	1
														chr5	31238801	31239000	0.11875	0	0.017094	0.0131579	-0.11875	-0.101656	-0.105592	0	1	1		chr4	189574401	189574600	0.0123967	0.0646766	0.0527638	0.127907	0.0522799	0.0403671	0.11551	0	1	1
														chr5	31820801	31821000	0.171642	0.092437	0.106509	0.05	-0.0792048	-0.0651329	-0.121642	0	1	1		chr4	189688601	189688800	0.131579	0.104545	0.0604027	0.0105263	-0.0270335	-0.0711763	-0.121053	0	1	1
														chr5	32551201	32551400	0.117949	0.0615385	0	0	-0.0564103	-0.117949	-0.117949	0	1	1		chr4	189787201	189787400	0.146341	0.037037	0.0321429	0	-0.109304	-0.114199	-0.146341	0	1	1
														chr5	32902601	32902800	0.0555556	0.223214	0.230769	0.18018	0.167659	0.175214	0.124625	0	1	1		chr4	190206401	190206600	0.372881	0.144	0.146341	0.125	-0.228881	-0.22654	-0.247881	0	1	1
														chr5	35185201	35185400	0.174419	0.125874	0.100917	0.0208333	-0.0485445	-0.0735012	-0.153585	0	0	1		chr4	190215001	190215200	0.116022	0.004914	0.0413223	0.0135135	-0.111108	-0.0746998	-0.102509	0.5	1	1
														chr5	38338801	38339000	0.106061	0.0478821	0.0263158	0	-0.0581785	-0.0797448	-0.106061	0	1	1		chr4	191790201	191790400	0.00775194	0.0449438	0.0220126	0.148148	0.0371919	0.0142606	0.140396	0	1	1
														chr5	38706601	38706800	0.151515	0.0490798	0.107383	0.0424242	-0.102435	-0.0441326	-0.109091	0.333333	1	1		chr4	192133401	192133600	0.0534351	0.0612245	0.0353261	0.252033	0.00778938	-0.018109	0.198597	0	1	1
														chr5	39670601	39670800	0.183673	0.0407407	0.0264901	0.0163934	-0.142933	-0.157183	-0.16728	0	0	1		chr4	194050001	194050200	0.507463	0.360215	0.450355	0.189655	-0.147248	-0.0571081	-0.317808	0	1	1
														chr5	40019801	40020000	0.173913	0.0645161	0	0.028777	-0.109397	-0.173913	-0.145136	0	1	1		chr4	194299801	194300000	0.111111	0.112583	0.108434	0.257143	0.00147167	-0.00267738	0.146032	0	1	1
														chr5	40325001	40325200	0	0.0118343	0	0.172414	0.0118343	0	0.172414	0	1	1		chr4	194705001	194705200	0.15942	0.0909091	0.079096	0.0128205	-0.0685112	-0.0803242	-0.1466	0	1	1
														chr5	41375201	41375400	0.141304	0.00934579	0.0428016	0.0118343	-0.131959	-0.0985028	-0.12947	0	1	1		chr4	194808401	194808600	0.111111	0.025	0.0562347	0	-0.0861111	-0.0548764	-0.111111	0	1	1
														chr5	43709401	43709600	0.263736	0.0438247	0.174129	0.37037	-0.219912	-0.0896069	0.106634	0	1	1		chr4	194927001	194927200	0.128655	0.0537634	0.0561404	0.0190476	-0.0748915	-0.0725146	-0.109607	0	1	1
														chr5	45522001	45522200	0.0120482	0.12234	0.101695	0.162791	0.110292	0.0896467	0.150743	0	1	1		chr4	195471801	195472000	0.0394737	0.063745	0.089172	0.251799	0.0242713	0.0496983	0.212325	0	1	1
														chr5	45877401	45877600	0.147826	0.025974	0.0886076	0	-0.121852	-0.0592185	-0.147826	0	1	1		chr4	195590201	195590400	0.0123457	0.0114504	0.0179641	0.112676	-0.000895297	0.00561839	0.10033	0	1	1
														chr5	46014801	46015000	0.00934579	0	0.0310078	0.111111	-0.00934579	0.021662	0.101765	0	1	1		chr4	195668001	195668200	0.109589	0.21	0.0738636	0	0.100411	-0.0357254	-0.109589	0	1	1
														chr5	50307801	50308000	0.186047	0.106061	0	0.303797	-0.0799859	-0.186047	0.117751	0	1	1		chr4	195866801	195867000	0.0232558	0.100437	0.121311	0.142857	0.0771809	0.0980557	0.119601	0	1	1
														chr5	53329401	53329600	0.511364	0.0265957	0.448276	0.114286	-0.484768	-0.0630878	-0.397078	0	0	1		chr4	195891201	195891400	0	0.220183	0.00865801	0.208955	0.220183	0.00865801	0.208955	0	1	1
														chr5	54502801	54503000	0.0744681	0.169935	0.0756303	0.234848	0.0954666	0.00116217	0.16038	0	1	0		chr4	196591401	196591600	0.00512821	0.0287081	0.0244648	0.153153	0.0235799	0.0193366	0.148025	0	1	1
														chr5	58023001	58023200	0.160494	0.0992366	0.224719	0.029703	-0.0612572	0.0642253	-0.130791	0	1	1		chr4	196695001	196695200	0.171053	0.015873	0.180556	0.0597015	-0.15518	0.00950292	-0.111351	0	1	1
														chr5	58457401	58457600	0.29927	0.14	0.130435	0.08	-0.15927	-0.168835	-0.21927	0	1	1		chr4	197572001	197572200	0.046729	0	0.0129032	0.150538	-0.046729	-0.0338257	0.103809	0	1	1
														chr5	58577601	58577800	0.352941	0.0218978	0.213333	0.206349	-0.331043	-0.139608	-0.146592	0	1	1		chr4	197807001	197807200	0.198113	0.0181818	0.0731707	0	-0.179931	-0.124942	-0.198113	0	1	1
														chr5	58968401	58968600	0.230088	0.0128205	0.108108	0.0583333	-0.217268	-0.12198	-0.171755	0	1	1		chr4	198072801	198073000	0.0113636	0	0.0629371	0.244186	-0.0113636	0.0515734	0.232822	0	1	1
														chr5	59250801	59251000	0.298013	0.126866	0.162338	0.143885	-0.171148	-0.135676	-0.154128	0	1	1		chr4	198724801	198725000	0.0296296	0.0960854	0.00833333	0.194175	0.0664558	-0.0212963	0.164545	0	1	1
														chr5	59497601	59497800	0.150943	0.0327869	0.0986842	0.0485437	-0.118157	-0.0522592	-0.1024	0	1	1		chr4	199317601	199317800	0.172662	0.0323741	0.0788382	0	-0.140288	-0.0938237	-0.172662	0	1	1
														chr5	63617001	63617200	0.229508	0.0136986	0.111801	0.037037	-0.21581	-0.117707	-0.192471	0	1	1		chr4	199400601	199400800	0	0.0480769	0.0278884	0.111111	0.0480769	0.0278884	0.111111	0	1	1
														chr5	63895401	63895600	0.158537	0.0172414	0.0630631	0	-0.141295	-0.0954735	-0.158537	0	1	1		chr4	199744801	199745000	0.352518	0.414938	0.261411	0.157303	0.0624198	-0.0911072	-0.195215	0	1	1
														chr5	63895601	63895800	0.125	0.0103627	0.0186047	0	-0.114637	-0.106395	-0.125	0	1	1		chr4	200602001	200602200	0.124294	0.010101	0	0.011236	-0.114193	-0.124294	-0.113058	0	1	1
														chr5	64071601	64071800	0.170854	0.142415	0.111111	0.0338983	-0.0284394	-0.0597432	-0.136956	0	1	1		chr4	200731201	200731400	0.00684931	0	0.011194	0.109375	-0.00684931	0.00434471	0.102526	0	0	1
														chr5	65534801	65535000	0.260504	0.132353	0.199203	0.15748	-0.128151	-0.061301	-0.103024	0	1	1		chr4	201343801	201344000	0.112195	0.060241	0.0164384	0	-0.0519542	-0.0957568	-0.112195	0	1	1
														chr5	65726601	65726800	0.077821	0.0582011	0.0631579	0.2	-0.01962	-0.0146631	0.122179	0	1	1		chr4	202642001	202642200	0.128713	0.0258065	0.0817757	0	-0.102906	-0.0469372	-0.128713	0	1	1
														chr5	65968401	65968600	0.118812	0.0457143	0.0353982	0.0165289	-0.0730976	-0.0834137	-0.102283	0	1	1		chr4	202801001	202801200	0.0120482	0.0516129	0.1125	0.184615	0.0395647	0.100452	0.172567	0	1	1
														chr5	66195001	66195200	0.167702	0	0.00970874	0	-0.167702	-0.157993	-0.167702	0	1	1		chr4	203810001	203810200	0.121739	0.0077821	0.0108696	0	-0.113957	-0.11087	-0.121739	0	0	1
														chr5	68856201	68856400	0.0212766	0.0205479	0.0935673	0.146341	-0.000728651	0.0722907	0.125065	0	1	1		chr4	203908601	203908800	0.184783	0.0672269	0.0379747	0.0208333	-0.117556	-0.146808	-0.163949	0	1	1
														chr5	71003001	71003200	0.174242	0.296	0.152174	0.0366972	0.121758	-0.0220685	-0.137545	0	1	1		chr4	204626801	204627000	0.211111	0.126126	0.0434783	0.1	-0.084985	-0.167633	-0.111111	0	1	1
														chr5	71063601	71063800	0.0413223	0.088993	0.0933333	0.141414	0.0476707	0.052011	0.100092	0	1	1		chr4	204691801	204692000	0.208791	0.254098	0.217822	0.0958904	0.0453072	0.00903057	-0.112901	0	1	1
														chr5	77048001	77048200	0.164062	0.0867347	0.0635838	0	-0.0773278	-0.100479	-0.164062	0	1	1		chr4	204699201	204699400	0.0526316	0.0220049	0.0512821	0.164384	-0.0306267	-0.00134953	0.111752	0	1	1
														chr5	78007601	78007800	0	0.00613497	0	0.118421	0.00613497	0	0.118421	0	1	1		chr4	204945601	204945800	0.104972	0.0984127	0.0655738	0	-0.00655968	-0.0393986	-0.104972	0	1	1
														chr5	80163601	80163800	0.244792	0.0582011	0.084507	0.0420168	-0.186591	-0.160285	-0.202775	0	1	1		chr4	204948801	204949000	0.0151515	0.0916335	0.120635	0.183099	0.076482	0.105483	0.167947	0	1	1
														chr5	80441601	80441800	0.127389	0	0	0.0178571	-0.127389	-0.127389	-0.109531	0	1	1		chr4	205026401	205026600	0.214286	0.0769231	0.0311111	0.105769	-0.137363	-0.183175	-0.108516	0	1	1
														chr5	82774601	82774800	0.14	0.0677966	0.037594	0	-0.0722034	-0.102406	-0.14	0	1	1		chr4	205393201	205393400	0.056701	0.0531915	0.188034	0.21875	-0.00350954	0.131333	0.162049	0	1	1
														chr5	85361801	85362000	0.357724	0.130435	0.161765	0.238806	-0.227289	-0.195959	-0.118918	0	1	1		chr4	206064401	206064600	0.107623	0.0825243	0.11254	0.369565	-0.025099	0.00491688	0.261942	0	1	1
														chr5	85362401	85362600	0.0508475	0.142415	0.144578	0.192547	0.0915674	0.0937309	0.141699	0	1	1		chr4	206272801	206273000	0.171233	0.0103093	0.118919	0.00869565	-0.160924	-0.052314	-0.162537	0	1	1
														chr5	85428601	85428800	0.117117	0.11194	0.083871	0	-0.00517682	-0.0332461	-0.117117	0	1	1		chr4	206376801	206377000	0.0195122	0.031477	0.0503282	0.157407	0.0119648	0.030816	0.137895	0	1	1
														chr5	89871401	89871600	0.193333	0.0601504	0.186916	0.0285714	-0.133183	-0.00641744	-0.164762	0	1	1		chr4	208594201	208594400	0	0.0151515	0.004329	0.126761	0.0151515	0.004329	0.126761	0	1	1
														chr5	91872801	91873000	0.106599	0.0136986	0.233333	0	-0.0929004	0.126734	-0.106599	0	1	1		chr4	209076401	209076600	0.144231	0.0276817	0.0453074	0.00952381	-0.116549	-0.0989233	-0.134707	0	1	1
														chr5	92860601	92860800	0.191176	0.037594	0.04	0.025974	-0.153582	-0.151176	-0.165202	0	1	1		chr4	209409601	209409800	0.0190476	0.0223214	0.0108696	0.153846	0.00327381	-0.00817805	0.134799	0	1	1
														chr5	93742401	93742600	0.243478	0.220588	0.373737	0.134752	-0.02289	0.130259	-0.108726	0	1	1		chr4	209422001	209422200	0	0.0183824	0.0356083	0.114286	0.0183824	0.0356083	0.114286	0	1	1
														chr5	95478601	95478800	0.138686	0.0257511	0.0497238	0.0155039	-0.112935	-0.0889624	-0.123182	0	1	1		chr4	209593601	209593800	0.25	0.111111	0.166038	0.0963855	-0.138889	-0.0839623	-0.153614	0	1	1
														chr5	95915801	95916000	0.252747	0.0505837	0.15122	0.13	-0.202164	-0.101528	-0.122747	0	1	1		chr4	209868401	209868600	0.317308	0.0420168	0.14554	0.0714286	-0.275291	-0.171768	-0.245879	0	0	1
														chr5	95918401	95918600	0	0.110169	0.0353982	0.106667	0.110169	0.0353982	0.106667	0	1	1		chr4	213562201	213562400	0	0.011236	0.0176056	0.101124	0.011236	0.0176056	0.101124	0	1	1
														chr5	95974201	95974400	0.136364	0.0598291	0.111111	0.00980392	-0.0765346	-0.0252525	-0.12656	0	1	1		chr4	214606201	214606400	0.0180723	0	0.0520833	0.139535	-0.0180723	0.034011	0.121463	0	1	1
														chr5	97100801	97101000	0.433735	0.0121951	0.319444	0.1875	-0.42154	-0.11429	-0.246235	0	1	1		chr4	214909401	214909600	0.171642	0.170213	0.181818	0.521368	-0.00142903	0.0101764	0.349726	0	1	1
														chr5	97489801	97490000	0	0	0	0.102041	0	0	0.102041	0	1	1		chr4	214911201	214911400	0.0365854	0.0727273	0.0311111	0.144578	0.0361419	-0.00547425	0.107993	0	1	1
														chr5	98959201	98959400	0.172249	0.131274	0.104167	0.0377358	-0.0409747	-0.0680821	-0.134513	0	0	1		chr4	215431601	215431800	0.010101	0.0268817	0.0409556	0.203125	0.0167807	0.0308546	0.193024	0	1	1
														chr5	102742601	102742800	0.405172	0.144578	0.139535	0.0361446	-0.260594	-0.265638	-0.369028	0	1	1		chr4	216912001	216912200	0.0328947	0.0254777	0.0351759	0.156863	-0.00741703	0.00228114	0.123968	0	1	1
														chr5	103370401	103370600	0.156757	0.169811	0.00961539	0.0454545	0.0130546	-0.147141	-0.111302	0	1	1		chr4	216913801	216914000	0.231707	0.157895	0.126984	0.0135135	-0.0738126	-0.104723	-0.218194	0	1	1
														chr5	104022601	104022800	0.264463	0.131367	0.132653	0.129032	-0.133096	-0.13181	-0.135431	0	1	1		chr4	217280801	217281000	0.123711	0.00678733	0.0543807	0	-0.116924	-0.0693307	-0.123711	0	1	1
														chr5	108835401	108835600	0.348387	0.0410959	0.268456	0.126214	-0.307291	-0.0799307	-0.222174	0	1	1		chr4	218007201	218007400	0.12	0.0216049	0.0358056	0	-0.0983951	-0.0841944	-0.12	0	1	1
														chr5	109320801	109321000	0.135802	0.0683761	0	0.0119048	-0.0674264	-0.135802	-0.123898	0	1	1		chr4	218164601	218164800	0.0418848	0.0241546	0.137615	0.233333	-0.0177302	0.0957299	0.191449	0	1	0
														chr5	109665601	109665800	0.458333	0.304833	0.385714	0.184615	-0.153501	-0.072619	-0.273718	0	1	1		chr4	218596201	218596400	0.0609756	0.0812183	0.090625	0.296703	0.0202427	0.0296494	0.235728	0	1	1
														chr5	111357001	111357200	0	0.0220264	0.00826446	0.115385	0.0220264	0.00826446	0.115385	0	1	1		chr4	219572801	219573000	0.353383	0.0954545	0.0185185	0.0961538	-0.257929	-0.334865	-0.25723	0	1	1
														chr5	112730001	112730200	0.076087	0.030303	0.175258	0.211268	-0.0457839	0.0991708	0.135181	0	1	1		chr4	219759001	219759200	0.0353982	0.0273973	0.0377358	0.170455	-0.00800097	0.00233762	0.135056	0	1	1
														chr5	112787201	112787400	0.028169	0.0390244	0.00854701	0.214286	0.0108554	-0.019622	0.186117	0	1	1		chr4	220158601	220158800	0.128755	0.0698529	0.0270936	0	-0.0589024	-0.101662	-0.128755	0	1	1
														chr5	114498201	114498400	0.176	0.115385	0.179348	0.0714286	-0.0606154	0.00334783	-0.104571	0	1	1		chr4	221803201	221803400	0.112245	0.125561	0.0616438	0	0.0133156	-0.0506011	-0.112245	0	1	1
														chr5	115859001	115859200	0.21875	0.235	0.312977	0.0892857	0.01625	0.0942271	-0.129464	0	1	1		chr4	222465601	222465800	0.149254	0.0127389	0.0314465	0.0128205	-0.136515	-0.117807	-0.136433	0	1	1
														chr5	122785401	122785600	0.247253	0.164773	0.0915033	0.0689655	-0.08248	-0.155749	-0.178287	0	1	1		chr4	223445201	223445400	0.157407	0.0979381	0.108808	0.0215054	-0.0594693	-0.0485991	-0.135902	0	1	1
														chr5	127111601	127111800	0.00847458	0.00483092	0.0310881	0.166667	-0.00364366	0.0226135	0.158192	0	1	1		chr4	223470601	223470800	0.143939	0.283465	0.246575	0.333333	0.139525	0.102636	0.189394	0	1	1
														chr5	127401201	127401400	0.152174	0	0.15493	0.0075188	-0.152174	0.00275566	-0.144655	0	1	1		chr4	227375401	227375600	0.0594059	0.0939597	0.0578947	0.216216	0.0345538	-0.0015112	0.15681	0	1	1
														chr5	130861001	130861200	0.130435	0.0860215	0	0.0113636	-0.0444133	-0.130435	-0.119071	0	0	1		chr4	228956801	228957000	0.05	0.0176678	0.029661	0.181818	-0.0323322	-0.020339	0.131818	0	1	1
														chr5	134461801	134462000	0.03125	0.0416667	0.0123457	0.147059	0.0104167	-0.0189043	0.115809	0	1	1		chr4	229001001	229001200	0.0266667	0.0197368	0.0311111	0.138462	-0.00692982	0.00444444	0.111795	0	1	1
														chr5	139791601	139791800	0	0.0524345	0.125	0.175926	0.0524345	0.125	0.175926	0	1	1		chr4	229541601	229541800	0.116505	0.0693642	0.0491228	0	-0.0471407	-0.067382	-0.116505	0	1	1
														chr5	140755401	140755600	0.0706522	0.017341	0.191304	0.30137	-0.0533111	0.120652	0.230718	0.5	1	1		chr4	229843401	229843600	0.227642	0.0524781	0.107477	0	-0.175164	-0.120166	-0.227642	0	1	1
														chr5	140992401	140992600	0.259259	0.00806452	0.151163	0.037037	-0.251195	-0.108096	-0.222222	0	1	1		chr4	230898201	230898400	0.0820896	0.0320856	0.0601266	0.2875	-0.050004	-0.021963	0.20541	0	1	1
														chr5	140992601	140992800	0.233333	0.00549451	0.0497238	0.108808	-0.227839	-0.18361	-0.124525	0	1	1		chr4	231131801	231132000	0.0130719	0.0193548	0.045082	0.2	0.00628294	0.0320101	0.186928	0.166667	1	1
														chr5	141126001	141126200	0.263158	0.0266667	0.27381	0.0606061	-0.236491	0.0106516	-0.202552	0	1	1		chr4	231401201	231401400	0	0.00689655	0.0176471	0.151515	0.00689655	0.0176471	0.151515	0	1	1
														chr5	141240601	141240800	0.0897436	0.0752688	0.0795455	0.318841	-0.0144748	-0.0101981	0.229097	0	1	1		chr4	231472801	231473000	0.048951	0.00584795	0.0496454	0.159091	-0.0431031	0.000694341	0.11014	0	1	1
														chr5	141426001	141426200	0.139073	0.0304878	0.0296296	0.0121951	-0.108585	-0.109443	-0.126878	0	1	1		chr4	231473201	231473400	0.0390625	0.0271003	0.0524691	0.234568	-0.0119622	0.0134066	0.195505	0	1	1
														chr5	141852401	141852600	0.0564103	0.0769231	0.0135135	0.339806	0.0205128	-0.0428967	0.283396	0	1	1		chr4	231634601	231634800	0.1125	0.0818182	0.0526316	0.293333	-0.0306818	-0.0598684	0.180833	0.166667	1	1
														chr5	142921801	142922000	0.223881	0.294118	0	0.0144928	0.070237	-0.223881	-0.209388	0	1	1		chr4	231641201	231641400	0.272059	0.0535714	0.19214	0.140625	-0.218487	-0.0799191	-0.131434	0	0	1
														chr5	142922801	142923000	0.12987	0.0123457	0.0521739	0	-0.117524	-0.0776962	-0.12987	0	1	1		chr4	232298801	232299000	0.285714	0.25	0.340541	0.116883	-0.0357143	0.0548263	-0.168831	0	1	1
														chr5	145294601	145294800	0.166667	0.217949	0	0.057971	0.0512821	-0.166667	-0.108696	0	1	1		chr4	233163401	233163600	0.141414	0.0205761	0.00531915	0	-0.120838	-0.136095	-0.141414	0	1	1
														chr5	145351601	145351800	0.124088	0.0727273	0.203636	0.228571	-0.0513603	0.0795488	0.104484	0	1	1		chr4	234260201	234260400	0.132231	0.104575	0.0643939	0.0196078	-0.0276562	-0.0678375	-0.112624	0	1	1
														chr5	145426401	145426600	0.107143	0.0234375	0	0	-0.0837054	-0.107143	-0.107143	0	1	1		chr4	235049801	235050000	0.125	0.00581395	0.0344828	0.0150376	-0.119186	-0.0905172	-0.109962	0	1	1
														chr5	146044001	146044200	0.194444	0.034965	0.0142857	0.0193548	-0.159479	-0.180159	-0.17509	0	1	0		chr4	237250001	237250200	0.00757576	0.0120482	0.00534759	0.163265	0.00447244	-0.00222816	0.15569	0	1	1
														chr5	147123001	147123200	0.0078125	0.140845	0.106952	0.130769	0.133033	0.0991394	0.122957	0	1	1		chr4	237565401	237565600	0.0106383	0.0344828	0.0396476	0.113208	0.0238445	0.0290093	0.102569	0	1	1
														chr5	147749001	147749200	0.390909	0.289916	0.200772	0.202381	-0.100993	-0.190137	-0.188528	0	1	1		chr4	237692001	237692200	0.124183	0.20197	0.137339	0.282609	0.0777874	0.013156	0.158426	0	1	1
														chr5	151135601	151135800	0.138614	0.0735294	0.118421	0	-0.0650845	-0.0201928	-0.138614	0	1	1		chr4	237710201	237710400	0.193717	0.0131004	0.0552486	0.0806452	-0.180617	-0.138469	-0.113072	0	1	1
														chr5	151675201	151675400	0.493333	0.35625	0.521739	0.308824	-0.137083	0.0284058	-0.18451	0	1	1		chr4	239135601	239135800	0.171875	0.0284091	0.0386473	0.275362	-0.143466	-0.133228	0.103487	0	1	1
														chr5	151675401	151675600	0.393258	0.28436	0.252427	0.225225	-0.108898	-0.140831	-0.168033	0	1	1		chr4	241485601	241485800	0.0854701	0.00921659	0.138528	0.227273	-0.0762535	0.0530581	0.141803	0	1	1
														chr5	153866601	153866800	0	0.0170455	0.00884956	0.103896	0.0170455	0.00884956	0.103896	0	1	1		chr4	242752601	242752800	0.527778	0.0326087	0.184834	0.148649	-0.495169	-0.342944	-0.379129	0	1	1
														chr5	154080801	154081000	0.135135	0.0512821	0.0451613	0.0275862	-0.0838531	-0.0899738	-0.107549	0	1	1		chr4	243243001	243243200	0.193333	0.136	0.0994318	0.091954	-0.0573333	-0.0939015	-0.101379	0	1	1
														chr5	154381001	154381200	0.21831	0.01875	0.0273973	0.047619	-0.19956	-0.190913	-0.170691	0	1	1		chr4	244162601	244162800	0.123596	0.130631	0.0267559	0.0227273	0.00703512	-0.0968397	-0.100868	0	1	1
														chr5	154401201	154401400	0.15	0.0384615	0.0196078	0.0357143	-0.111538	-0.130392	-0.114286	0	1	1		chr4	244697201	244697400	0.026178	0.0285714	0.0505051	0.20202	0.00239342	0.024327	0.175842	0	0	1
														chr5	154525601	154525800	0.130631	0.0173913	0.0894737	0.00653595	-0.113239	-0.0411569	-0.124095	0	1	1		chr4	244888001	244888200	0.030303	0.143443	0.0696203	0.22093	0.11314	0.0393172	0.190627	0	1	1
														chr5	154874201	154874400	0.257862	0.0224719	0.0183486	0.145833	-0.23539	-0.239513	-0.112028	0	1	1		chr4	245398401	245398600	0.0537634	0.0901639	0.256831	0.181818	0.0364005	0.203067	0.128055	0	1	1
														chr5	156393001	156393200	0.203883	0.125	0.127273	0.0153846	-0.0788835	-0.0766108	-0.188499	0	1	1		chr4	245568001	245568200	0.185714	0.00518135	0.0133929	0	-0.180533	-0.172321	-0.185714	0	1	1
														chr5	160532401	160532600	0.16	0.0836653	0.0890411	0.00847458	-0.0763347	-0.0709589	-0.151525	0	1	1		chr4	245568401	245568600	0.125	0.0565217	0.0379147	0.015625	-0.0684783	-0.0870853	-0.109375	0	1	1
														chr5	160556601	160556800	0.222222	0.113402	0.102941	0	-0.10882	-0.119281	-0.222222	0	1	1		chr4	247466001	247466200	0.278571	0.025974	0.113772	0.168317	-0.252597	-0.164799	-0.110255	0	1	1
														chr5	161687401	161687600	0.114286	0	0	0	-0.114286	-0.114286	-0.114286	0	1	1		chr4	248031801	248032000	0.152047	0.0785498	0.0491803	0.0392157	-0.0734969	-0.102866	-0.112831	0	1	1
														chr5	163371201	163371400	0.223214	0	0.104265	0.0416667	-0.223214	-0.118949	-0.181548	0	1	1		chr4	248294601	248294800	0.218487	0.0333333	0.0358974	0	-0.185154	-0.18259	-0.218487	0	1	1
														chr5	164054001	164054200	0.0869565	0.254717	0.313869	0.297297	0.16776	0.226912	0.210341	0	1	1		chr4	248396401	248396600	0.114943	0.00520833	0.04	0.00900901	-0.109734	-0.0749425	-0.105934	0	1	1
														chr5	164062001	164062200	0.0606061	0.046875	0.0615385	0.192771	-0.0137311	0.000932401	0.132165	0.5	1	1		chr4	248423601	248423800	0.255474	0.0535332	0.121951	0.0485437	-0.201941	-0.133523	-0.206931	0	1	1
														chr5	164687601	164687800	0.0487805	0.0502959	0.0661765	0.191011	0.00151537	0.017396	0.142231	0	1	1		chr4	248592801	248593000	0.202128	0.116041	0.123494	0.0980392	-0.0860867	-0.0786337	-0.104088	0	1	1
														chr5	167753401	167753600	0.134146	0.0327273	0.025641	0.0183486	-0.101419	-0.108505	-0.115798	0	1	1		chr4	249005601	249005800	0.176471	0.017301	0.0111111	0	-0.15917	-0.165359	-0.176471	0	1	1
														chr5	167894401	167894600	0.130081	0.147059	0.106667	0.0283019	0.0169775	-0.0234146	-0.101779	0	1	1		chr4	249508401	249508600	0.0105263	0.0163934	0.0196078	0.123288	0.00586713	0.00908153	0.112761	0	1	1
														chr5	168062801	168063000	0.131579	0.0183486	0.0679612	0	-0.11323	-0.0636178	-0.131579	0	1	1		chr4	250375601	250375800	0.2	0.291262	0.148649	0.0123457	0.0912621	-0.0513514	-0.187654	0	0	1
														chr5	169586201	169586400	0.0909091	0.272727	0.163121	0.220779	0.181818	0.0722115	0.12987	0	1	1		chr4	250387601	250387800	0.198347	0.248201	0.110063	0.0405405	0.0498543	-0.0882842	-0.157807	0	1	1
														chr5	170430801	170431000	0.00689655	0.0190476	0.0128205	0.246032	0.0121511	0.00592396	0.239135	0	1	1		chr4	251453801	251454000	0.421053	0.075188	0.322581	0.269231	-0.345865	-0.098472	-0.151822	0	1	1
														chr5	170989001	170989200	0.142308	0.11828	0.245033	0.264463	-0.0240281	0.102725	0.122155	0	0	1		chr4	252182801	252183000	0.111111	0.0190476	0.0120482	0	-0.0920635	-0.0990629	-0.111111	0	1	1
														chr5	172397601	172397800	0.139073	0.0347222	0.115578	0.00862069	-0.104351	-0.023495	-0.130452	0.5	1	1		chr4	252377001	252377200	0.00571429	0.00890208	0.0421941	0.136364	0.00318779	0.0364798	0.130649	0	1	1
														chr5	174762801	174763000	0.238806	0.0307018	0.0614035	0.0757576	-0.208104	-0.177402	-0.163048	0	1	1		chr5	382801	383000	0.13253	0.0180723	0.0677966	0	-0.114458	-0.0647335	-0.13253	0	1	1
														chr5	175185201	175185400	0.0662252	0.0213904	0.0777202	0.21374	-0.0448348	0.011495	0.147515	0	1	1		chr5	435601	435800	0.142857	0.0231362	0.0528053	0.0245902	-0.119721	-0.0900519	-0.118267	0	0	1
														chr5	175707401	175707600	0.130952	0.046875	0.0851064	0.00757576	-0.0840774	-0.045846	-0.123377	0	1	1		chr5	463601	463800	0.195122	0.0927152	0.0769231	0.0540541	-0.102407	-0.118199	-0.141068	0	1	1
														chr5	176341401	176341600	0	0.123711	0	0.151163	0.123711	0	0.151163	0	1	1		chr5	562401	562600	0.145455	0.198381	0.18595	0.0119048	0.052926	0.0404959	-0.13355	0	0	1
														chr5	177499601	177499800	0.198413	0.0397351	0.015625	0.0117647	-0.158678	-0.182788	-0.186648	0	1	1		chr5	562601	562800	0.207547	0.0536398	0.100233	0.025641	-0.153907	-0.107314	-0.181906	0.111111	0	1
														chr5	179741201	179741400	0.102273	0.0291971	0.00740741	0	-0.0730756	-0.0948653	-0.102273	0	1	1		chr5	1040401	1040600	0.124324	0.0239044	0.0454545	0.00787402	-0.10042	-0.0788698	-0.11645	0	0	1
														chr5	181249801	181250000	0.147368	0.0819672	0.0246914	0	-0.0654012	-0.122677	-0.147368	0	1	1		chr5	1209001	1209200	0.253247	0.137931	0.132353	0.0151515	-0.115316	-0.120894	-0.238095	0	1	1
														chr5	185193601	185193800	0.213333	0.0465116	0.09375	0.0273973	-0.166822	-0.119583	-0.185936	0	1	1		chr5	1527801	1528000	0	0	0	0.10989	0	0	0.10989	0	1	1
														chr5	185907001	185907200	0.111111	0.0765027	0.0243902	0	-0.0346084	-0.0867209	-0.111111	0	1	1		chr5	2273401	2273600	0.0266667	0.206278	0.057377	0.311594	0.179611	0.0307104	0.284928	0	1	1
														chr5	186015801	186016000	0.0792079	0.0451128	0.0422535	0.185185	-0.0340951	-0.0369544	0.105977	0.333333	0	1		chr5	4103601	4103800	0.122449	0.177778	0.135802	0.0147059	0.0553288	0.0133535	-0.107743	0	1	1
														chr5	186132201	186132400	0.432203	0.263158	0.139241	0.203883	-0.169045	-0.292963	-0.22832	0	1	1		chr5	4351801	4352000	0.111111	0.0465116	0.04	0	-0.0645995	-0.0711111	-0.111111	0	1	1
														chr5	186285201	186285400	0.380531	0.230769	0.295455	0.168539	-0.149762	-0.0850764	-0.211992	0	1	1		chr5	5124801	5125000	0.443396	0.112069	0.218341	0.2	-0.331327	-0.225056	-0.243396	0	1	1
														chr5	186385401	186385600	0.0765027	0.0434783	0.0583942	0.188776	-0.0330245	-0.0181086	0.112273	0	1	1		chr5	7011801	7012000	0.15748	0.0666667	0.124031	0.038835	-0.0908136	-0.0334493	-0.118645	0	1	1
														chr5	187185601	187185800	0.181818	0.205479	0.0568182	0	0.0236613	-0.125	-0.181818	0	1	1		chr5	7580601	7580800	0.438596	0.220096	0.337079	0.242857	-0.218501	-0.101518	-0.195739	0	1	1
														chr5	187291201	187291400	0.116129	0.0125	0.0197044	0.0107527	-0.103629	-0.0964246	-0.105376	0	1	1		chr5	7941201	7941400	0.107595	0.0273038	0.0177515	0	-0.0802912	-0.0898435	-0.107595	0	1	1
														chr5	189017601	189017800	0.246154	0.102804	0.11	0.0940171	-0.14335	-0.136154	-0.152137	0	1	1		chr5	8576001	8576200	0.0205279	0.00943396	0.0682731	0.197279	-0.0110939	0.0477452	0.176751	0	1	1
														chr5	189209401	189209600	0.0309278	0.0357143	0.033195	0.144231	0.00478645	0.00226719	0.113303	0	1	1		chr5	8774201	8774400	0.152672	0.0576037	0.0525114	0.0126582	-0.0950681	-0.10016	-0.140014	0	1	1
														chr5	190160801	190161000	0.294521	0.286458	0.283333	0.188525	-0.00806221	-0.0111872	-0.105996	0	1	1		chr5	10031401	10031600	0.09	0.0718954	0.186207	0.193182	-0.0181046	0.0962069	0.103182	0	0	1
														chr5	191192601	191192800	0.257426	0.208955	0.106667	0.110345	-0.0484705	-0.150759	-0.147081	0	1	1		chr5	12850801	12851000	0.153846	0.0625	0.107527	0.0357143	-0.0913462	-0.0463193	-0.118132	0	1	1
														chr5	191743801	191744000	0.353982	0.218391	0.315217	0.125	-0.135591	-0.0387649	-0.228982	0	1	1		chr5	13071001	13071200	0.191257	0.0477816	0.0816327	0.00970874	-0.143475	-0.109624	-0.181548	0	1	1
														chr5	192082201	192082400	0.131737	0.0447761	0.015748	0.00613497	-0.0869604	-0.115988	-0.125602	0	1	1		chr5	13121401	13121600	0.05	0.0659341	0.0505051	0.15942	0.0159341	0.000505051	0.10942	0.166667	1	1
														chr5	192756201	192756400	0.143478	0.0514286	0.103448	0	-0.0920497	-0.04003	-0.143478	0	1	1		chr5	13536001	13536200	0	0.0740741	0.00549451	0.117117	0.0740741	0.00549451	0.117117	0	0	1
														chr5	193298201	193298400	0.171429	0.12381	0.168224	0.0310559	-0.047619	-0.00320427	-0.140373	0.25	1	1		chr5	13618601	13618800	0.0320856	0.027027	0.0267857	0.186047	-0.00505853	-0.00529985	0.153961	0	1	1
														chr5	193996601	193996800	0.0140845	0.107143	0.106667	0.132743	0.0930583	0.0925822	0.118659	0	1	1		chr5	14754601	14754800	0.442857	0.0634921	0.112903	0.184874	-0.379365	-0.329954	-0.257983	0	1	1
														chr5	194634401	194634600	0.0119048	0.0222222	0.14	0.112245	0.0103175	0.128095	0.10034	0	1	1		chr5	16363401	16363600	0.0125	0.0416667	0.0691489	0.236559	0.0291667	0.0566489	0.224059	0	1	1
														chr5	195257001	195257200	0.0176471	0.0104167	0	0.123596	-0.00723039	-0.0176471	0.105948	0	1	1		chr5	17890001	17890200	0.241935	0.151685	0.153509	0.012987	-0.0902501	-0.0884267	-0.228948	0	1	1
														chr5	195581201	195581400	0.164474	0.0541872	0.160714	0.0512821	-0.110286	-0.0037594	-0.113192	0	1	1		chr5	18137001	18137200	0.163462	0.0258621	0.033195	0	-0.137599	-0.130267	-0.163462	0	0	1
														chr5	196724201	196724400	0.0141509	0.0542169	0.0465116	0.139535	0.0400659	0.0323607	0.125384	0	1	1		chr5	19299201	19299400	0.168067	0.0263158	0.0952381	0	-0.141751	-0.0728291	-0.168067	0	0.333333	1
														chr5	196844601	196844800	0.114943	0.0135135	0.00900901	0	-0.101429	-0.105934	-0.114943	0	0	1		chr5	19303801	19304000	0.289855	0.107914	0.147826	0.1375	-0.181941	-0.142029	-0.152355	0	1	1
														chr5	196925001	196925200	0.178344	0.0649351	0.0243902	0.0133333	-0.113409	-0.153954	-0.165011	0	1	1		chr5	19402601	19402800	0.103896	0.0374016	0.0416667	0	-0.0664945	-0.0622294	-0.103896	0	1	1
														chr5	196946401	196946600	0.147541	0.148148	0.153226	0.0306748	0.000607165	0.00568482	-0.116866	0	1	0		chr5	19756801	19757000	0	0	0.0128205	0.144928	0	0.0128205	0.144928	0	1	1
														chr5	199161001	199161200	0.0224719	0.0454545	0.141892	0.283019	0.0229826	0.11942	0.260547	0	1	1		chr5	20012001	20012200	0.163636	0.0469799	0.0930233	0.0344828	-0.116656	-0.0706131	-0.129154	0	0	1
														chr5	199356801	199357000	0.509804	0.367647	0.346734	0.345238	-0.142157	-0.16307	-0.164566	0.5	1	1		chr5	20254801	20255000	0.00952381	0.0154639	0	0.235294	0.00594011	-0.00952381	0.22577	0	1	1
														chr5	199435601	199435800	0.212598	0.134752	0.214815	0.0135135	-0.0778467	0.00221639	-0.199085	0	1	1		chr5	20857801	20858000	0.0075188	0.0402685	0.0339623	0.12	0.0327497	0.0264435	0.112481	0	1	1
														chr5	199447001	199447200	0.4	0.385621	0.390625	0.209877	-0.0143791	-0.009375	-0.190123	0	1	1		chr5	20980001	20980200	0.139535	0.00673401	0.00680272	0.00793651	-0.132801	-0.132732	-0.131598	0	0	1
														chr5	199656801	199657000	0.115702	0.0178571	0	0.0136986	-0.0978453	-0.115702	-0.102004	0	1	1		chr5	21029601	21029800	0.00990099	0	0.0629921	0.215054	-0.00990099	0.0530911	0.205153	0	1	1
														chr5	200294801	200295000	0.025641	0.164384	0.2625	0.243243	0.138743	0.236859	0.217602	0	1	1		chr5	21862801	21863000	0.012987	0.131579	0.0888031	0.123457	0.118592	0.0758161	0.11047	0	1	1
														chr5	200876801	200877000	0.134146	0	0.141104	0.018018	-0.134146	0.00695795	-0.116128	0	1	1		chr5	22667201	22667400	0	0.0298954	0.0267062	0.131944	0.0298954	0.0267062	0.131944	0	0	1
														chr5	201036401	201036600	0.178899	0.0305085	0.158879	0.0653266	-0.148391	-0.0200206	-0.113572	0	1	1		chr5	23026801	23027000	0.0366972	0.0926518	0.0281125	0.15748	0.0559545	-0.0085848	0.120783	0	1	1
														chr5	201584601	201584800	0.128205	0.222222	0.0603448	0	0.0940171	-0.0678603	-0.128205	0.5	1	1		chr5	23698801	23699000	0.00862069	0.00837989	0.00609756	0.186667	-0.000240801	-0.00252313	0.178046	0	1	1
														chr5	201726401	201726600	0.243243	0.0469484	0.0441176	0.0107527	-0.196295	-0.199126	-0.232491	0	1	1		chr5	25090001	25090200	0.0402299	0.00995025	0.052356	0.145631	-0.0302796	0.0121261	0.105401	0	1	1
														chr5	201975401	201975600	0.0506329	0.0433437	0.0359712	0.255319	-0.00728926	-0.0146617	0.204686	0	1	0		chr5	25298601	25298800	0.204545	0.0377358	0.00746269	0.0123457	-0.16681	-0.197083	-0.1922	0	1	1
														chr5	201975801	201976000	0.180124	0.0694006	0.0384615	0.0434783	-0.110724	-0.141663	-0.136646	0	1	1		chr5	26342001	26342200	0.0784314	0.0803571	0.032967	0.202247	0.00192577	-0.0454643	0.123816	0.5	1	1
														chr5	202368201	202368400	0.13	0.144144	0.257895	0.0189873	0.0141441	0.127895	-0.111013	0	1	1		chr5	26916401	26916600	0.168675	0.0194175	0.0155039	0	-0.149257	-0.153171	-0.168675	0	1	1
														chr5	202459801	202460000	0.118343	0.0673077	0	0	-0.0510355	-0.118343	-0.118343	0	1	1		chr5	27727001	27727200	0.181818	0.125	0.0633803	0.0618557	-0.0568182	-0.118438	-0.119963	0	1	1
														chr5	203470001	203470200	0.193277	0.0113636	0	0.0253165	-0.181914	-0.193277	-0.167961	0	1	1		chr5	29467201	29467400	0.0166667	0.0524017	0.0176991	0.155556	0.0357351	0.00103245	0.138889	0	1	1
														chr5	204954801	204955000	0.0135135	0	0.0133929	0.142857	-0.0135135	-0.000120656	0.129344	0	1	1		chr5	29539001	29539200	0.00980392	0.025522	0.00564972	0.123077	0.0157181	-0.0041542	0.113273	0	1	1
														chr5	204955001	204955200	0.272727	0.0363636	0.0144928	0.131868	-0.236364	-0.258235	-0.140859	0	1	1		chr5	29817001	29817200	0.168675	0.0294118	0.0232558	0.0434783	-0.139263	-0.145419	-0.125196	0.166667	1	1
														chr5	205372201	205372400	0.162162	0	0.0308642	0.0128205	-0.162162	-0.131298	-0.149342	0	1	1		chr5	31742801	31743000	0.175258	0	0.00900901	0	-0.175258	-0.166249	-0.175258	0	1	1
														chr5	205807401	205807600	0.0275862	0.05	0.114286	0.19403	0.0224138	0.0866995	0.166444	0	1	1		chr5	36201401	36201600	0	0.0314961	0.0290323	0.102041	0.0314961	0.0290323	0.102041	0	1	1
														chr5	206134601	206134800	0.176471	0.028169	0.0471698	0	-0.148302	-0.129301	-0.176471	0	1	1		chr5	36297601	36297800	0.0123457	0.0703125	0.0300752	0.11828	0.0579668	0.0177295	0.105934	0	0	1
														chr5	206502401	206502600	0.0184049	0.00483092	0.0478723	0.147887	-0.013574	0.0294674	0.129482	0	1	1		chr5	36303001	36303200	0.118812	0.0674847	0.0445545	0.0181818	-0.0513272	-0.0742574	-0.10063	0	1	1
														chr5	206687001	206687200	0.518797	0.386364	0.494382	0.301075	-0.132433	-0.024415	-0.217722	0	0	1		chr5	39472801	39473000	0.00900901	0.00806452	0.0131004	0.152778	-0.000944493	0.00409143	0.143769	0	1	1
														chr5	207532801	207533000	0.021978	0.0952381	0.196721	0.16092	0.0732601	0.174743	0.138942	0	1	1		chr5	39670601	39670800	0.183673	0.0185414	0.029661	0.0526316	-0.165132	-0.154012	-0.131042	0.25	1	1
														chr5	209295801	209296000	0.101562	0	0.0196078	0	-0.101562	-0.0819547	-0.101562	0	1	1		chr5	40020001	40020200	0.108108	0.0250896	0.00546448	0	-0.0830185	-0.102644	-0.108108	0	1	1
														chr5	209827001	209827200	0.00813008	0.121212	0.0252101	0.11236	0.113082	0.01708	0.104229	0	1	1		chr5	41976601	41976800	0.1	0.0821256	0.13369	0.233333	-0.0178744	0.0336898	0.133333	0	1	1
														chr5	209830201	209830400	0.117647	0.0126582	0.214286	0	-0.104989	0.0966387	-0.117647	0	0	1		chr5	42003401	42003600	0.266667	0.235714	0.0797101	0.0340909	-0.0309524	-0.186957	-0.232576	0	1	1
														chr5	210024001	210024200	0.361905	0.31405	0.353234	0.2	-0.0478552	-0.00867093	-0.161905	0	1	1		chr5	44709001	44709200	0.0632911	0.011236	0.256757	0.39759	-0.0520552	0.193466	0.334299	0	1	1
														chr5	210035801	210036000	0.22093	0.0583658	0.196429	0.0674157	-0.162564	-0.0245017	-0.153515	0	1	1		chr5	44721401	44721600	0.00724638	0.00851064	0.03125	0.130435	0.00126426	0.0240036	0.123188	0	1	1
														chr5	210361801	210362000	0.0746269	0.185535	0	0.205357	0.110908	-0.0746269	0.13073	0	0	1		chr5	45352401	45352600	0	0.0368324	0.018018	0.144737	0.0368324	0.018018	0.144737	0	1	1
														chr5	211455401	211455600	0.0948905	0.199005	0.17	0.253521	0.104114	0.0751095	0.158631	0	1	1		chr5	45393601	45393800	0.210811	0.283019	0.223958	0.109589	0.0722081	0.0131475	-0.101222	0	1	1
														chr5	217377201	217377400	0.144578	0.00689655	0.0265487	0.0437956	-0.137682	-0.11803	-0.100783	0	1	1		chr5	49781801	49782000	0.151786	0.0534351	0.0656566	0	-0.0983506	-0.0861291	-0.151786	0	1	1
														chr5	217857601	217857800	0.175	0.131944	0.00892857	0.0735294	-0.0430556	-0.166071	-0.101471	0	1	1		chr5	51780401	51780600	0.168317	0.0669291	0.0515464	0.0222222	-0.101388	-0.11677	-0.146095	0	1	1
														chr5	218015801	218016000	0.284314	0.137255	0.125	0.505263	-0.147059	-0.159314	0.220949	0	1	0		chr5	52102001	52102200	0.236559	0.117021	0.0206186	0.11236	-0.119538	-0.215941	-0.1242	0	1	1
														chr5	219217201	219217400	0.100559	0.157233	0.255814	0.208955	0.056674	0.155255	0.108397	0	1	1		chr5	53688801	53689000	0.14094	0.125	0.106195	0.030303	-0.0159396	-0.0347449	-0.110637	0	1	1
														chr5	220235801	220236000	0.134615	0.12605	0.060241	0	-0.00856496	-0.0743744	-0.134615	0	1	1		chr5	55708601	55708800	0.0301508	0.0720721	0.05	0.144828	0.0419213	0.0198492	0.114677	0	1	1
														chr5	220509801	220510000	0.191489	0.0882353	0.112676	0.0148148	-0.103254	-0.0788133	-0.176675	0	1	1		chr5	55921001	55921200	0.116883	0.0843882	0.116095	0	-0.0324949	-0.00078813	-0.116883	0	1	1
														chr5	220623401	220623600	0.157303	0.0322581	0.0869565	0.0410959	-0.125045	-0.0703468	-0.116207	0	1	1		chr5	56200001	56200200	0.213333	0.104895	0.205556	0.018018	-0.108438	-0.00777778	-0.195315	0.333333	1	1
														chr5	221821601	221821800	0.0111111	0.0254777	0.0788177	0.152672	0.0143666	0.0677066	0.141561	0	1	1		chr5	56442201	56442400	0.198347	0.0555556	0.122449	0.0909091	-0.142792	-0.0758981	-0.107438	0	1	1
														chr6	739801	740000	0.130435	0.00877193	0.00775194	0.0123457	-0.121663	-0.122683	-0.118089	0	0	1		chr5	57277601	57277800	0.181102	0.116883	0.123596	0.0632911	-0.0642192	-0.0575069	-0.117811	0	1	1
														chr6	3936801	3937000	0.00598802	0.00666667	0	0.268041	0.000678643	-0.00598802	0.262053	0	1	1		chr5	58022001	58022200	0.113095	0.057971	0.0236686	0.287356	-0.0551242	-0.0894266	0.174261	0	0	1
														chr6	9461801	9462000	0.125	0.266667	0.025	0.0121951	0.141667	-0.1	-0.112805	0	1	1		chr5	59259201	59259400	0.0188679	0.0498221	0.0808081	0.121495	0.0309541	0.0619402	0.102627	0	1	1
														chr6	19687601	19687800	0.103774	0.0263158	0	0	-0.0774578	-0.103774	-0.103774	0	1	1		chr5	59497601	59497800	0.148148	0.0342466	0.0225564	0.0336134	-0.113902	-0.125592	-0.114535	0	0.5	0.5
														chr6	30534401	30534600	0.0365854	0	0.0169492	0.141304	-0.0365854	-0.0196362	0.104719	0	1	1		chr5	61577801	61578000	0.202312	0.0422535	0.0693642	0.0714286	-0.160059	-0.132948	-0.130884	0	0	1
														chr6	31642801	31643000	0.12	0.040404	0.0444444	0.00943396	-0.079596	-0.0755556	-0.110566	0	1	1		chr5	61960601	61960800	0.0689655	0.00701754	0.11	0.217391	-0.061948	0.0410345	0.148426	0.333333	1	1
														chr6	32478801	32479000	0.0122699	0.00673401	0.0372093	0.117647	-0.00553593	0.0249394	0.105377	0	1	1		chr5	62473001	62473200	0.135135	0.0528455	0.125604	0.25	-0.0822896	-0.00953127	0.114865	0	0	1
														chr6	33481401	33481600	0.133333	0.0119048	0.027027	0.0120482	-0.121429	-0.106306	-0.121285	0	1	1		chr5	63253801	63254000	0.00909091	0.0136364	0	0.130435	0.00454546	-0.00909091	0.121344	0.5	1	1
														chr6	33482601	33482800	0.356436	0.127273	0.24812	0.25	-0.229163	-0.108315	-0.106436	0	1	1		chr5	63889201	63889400	0.0798319	0.151685	0.3125	0.196721	0.0718535	0.232668	0.116889	0	1	1
														chr6	35076601	35076800	0.151163	0	0.00719425	0.0133333	-0.151163	-0.143969	-0.137829	0	1	0		chr5	65841001	65841200	0.0108696	0.0112782	0.0222222	0.142857	0.00040863	0.0113527	0.131988	0	1	1
														chr6	37497401	37497600	0.260417	0.0367647	0.171598	0.04	-0.223652	-0.088819	-0.220417	0	1	1		chr5	66199001	66199200	0	0.223404	0.0723684	0.112676	0.223404	0.0723684	0.112676	0	1	1
														chr6	37625201	37625400	0.155844	0.0636943	0.10989	0.0471698	-0.0921499	-0.045954	-0.108674	0	1	1		chr5	67409801	67410000	0.0503597	0.186603	0.0127389	0.186992	0.136243	-0.0376209	0.136632	0	1	1
														chr6	38311001	38311200	0.120172	0.016	0.0672269	0.00724638	-0.104172	-0.0529448	-0.112925	0	1	1		chr5	68675801	68676000	0.0872483	0.0735294	0.115646	0.190476	-0.0137189	0.0283979	0.103228	0	1	1
														chr6	38593601	38593800	0.23	0.0378788	0.0909091	0.011236	-0.192121	-0.139091	-0.218764	0	1	1		chr5	69487201	69487400	0.119403	0.0250896	0.012	0	-0.0943134	-0.107403	-0.119403	0	1	1
														chr6	43293001	43293200	0.00628931	0.005	0.00833333	0.15493	-0.00128931	0.00204403	0.14864	0	1	1		chr5	72051801	72052000	0.107914	0.0531915	0.0782609	0	-0.0547222	-0.0296528	-0.107914	0	1	1
														chr6	43641201	43641400	0.138365	0.0314465	0.0657895	0.0182927	-0.106918	-0.0725753	-0.120072	0	1	1		chr5	73316201	73316400	0.111111	0.0609756	0.0275591	0	-0.0501355	-0.0835521	-0.111111	0.333333	1	1
														chr6	49955801	49956000	0.215686	0.047619	0	0.00925926	-0.168067	-0.215686	-0.206427	0	1	1		chr5	74256601	74256800	0.0641026	0.113043	0.158824	0.179104	0.0489409	0.094721	0.115002	0.25	0.5	1
														chr6	51019801	51020000	0.276316	0.219048	0.18239	0.396694	-0.0572682	-0.0939259	0.120378	0	1	1		chr5	75770201	75770400	0.244444	0.0925926	0.108527	0.08	-0.151852	-0.135917	-0.164444	0	1	1
														chr6	51600801	51601000	0.125	0.172973	0.0375	0	0.047973	-0.0875	-0.125	0	1	1		chr5	76668601	76668800	0.2625	0.116279	0.237288	0.0821918	-0.146221	-0.0252119	-0.180308	0	1	1
														chr6	52092201	52092400	0.261628	0.0974026	0.104	0.0338164	-0.164225	-0.157628	-0.227811	0	1	1		chr5	77895401	77895600	0.00662252	0.0200669	0.0290909	0.111111	0.0134444	0.0224684	0.104489	0	1	1
														chr6	59038201	59038400	0.0121212	0	0.00740741	0.120879	-0.0121212	-0.0047138	0.108758	0	1	1		chr5	82777401	82777600	0.176829	0.010582	0.0531915	0.0595238	-0.166247	-0.123638	-0.117305	0	1	1
														chr6	60414801	60415000	0.101911	0.0569106	0.00507614	0	-0.0450003	-0.0968347	-0.101911	0	1	1		chr5	85361801	85362000	0.25	0.138365	0.0509554	0.0246914	-0.111635	-0.199045	-0.225309	0	1	0
														chr6	61141801	61142000	0.182796	0.103896	0.224638	0.0608108	-0.0788996	0.041842	-0.121985	0	1	1		chr5	85362601	85362800	0.207071	0.119816	0.328042	0.4	-0.087255	0.120972	0.192929	0	1	1
														chr6	61307001	61307200	0.0134228	0.0266667	0	0.138462	0.0132438	-0.0134228	0.125039	0	1	1		chr5	85726001	85726200	0.0404624	0.0106383	0.0675676	0.142857	-0.0298241	0.0271051	0.102395	0	0	1
														chr6	61858601	61858800	0.110092	0.0423453	0.00666667	0	-0.0677465	-0.103425	-0.110092	0	1	1		chr5	90934201	90934400	0.0208333	0.0275049	0.0860215	0.121622	0.00667158	0.0651882	0.100788	0	1	1
														chr6	62933201	62933400	0.178082	0.00990099	0.0935252	0.0144928	-0.168181	-0.084557	-0.163589	0	1	1		chr5	92844001	92844200	0.107692	0.0175439	0.0212766	0	-0.0901484	-0.0864157	-0.107692	0	1	1
														chr6	63458401	63458600	0.136585	0.078534	0.00892857	0.0211268	-0.0580513	-0.127657	-0.115459	0	1	1		chr5	94319001	94319200	0.0472441	0.0277778	0.0390625	0.16	-0.0194663	-0.00818159	0.112756	0.333333	0	1
														chr6	63767001	63767200	0.0930233	0.0153061	0.0714286	0.230088	-0.0777171	-0.0215947	0.137065	0	1	1		chr5	94343801	94344000	0	0.059761	0.0676328	0.136842	0.059761	0.0676328	0.136842	0	0	1
														chr6	64742601	64742800	0.147208	0.0923077	0.0775194	0.0165289	-0.0549004	-0.0696887	-0.130679	0	1	1		chr5	94916201	94916400	0.322981	0.253333	0.179191	0.164557	-0.069648	-0.143791	-0.158424	0	0	1
														chr6	65949801	65950000	0.103448	0.0190476	0.00699301	0	-0.0844007	-0.0964553	-0.103448	0	1	1		chr5	96168401	96168600	0.142857	0.00440529	0.0459184	0.0217391	-0.138452	-0.0969388	-0.121118	0	0.5	1
														chr6	67110801	67111000	0.102094	0.12426	0.26601	0.211921	0.0221661	0.163916	0.109826	0	1	1		chr5	96762401	96762600	0.142857	0.115385	0.113475	0	-0.0274725	-0.029382	-0.142857	0	0	1
														chr6	68936601	68936800	0.350515	0.195402	0.205882	0.057971	-0.155113	-0.144633	-0.292544	0	1	1		chr5	96995601	96995800	0.0136054	0.035	0.0219298	0.121622	0.0213946	0.00832438	0.108016	0	1	1
														chr6	69257801	69258000	0.223776	0.0181159	0.111765	0.0952381	-0.20566	-0.112012	-0.128538	0	1	1		chr5	97080601	97080800	0.157534	0.10989	0.0444444	0.038961	-0.0476441	-0.11309	-0.118573	0	0	1
														chr6	73021001	73021200	0.027027	0.0268456	0	0.131868	-0.000181389	-0.027027	0.104841	0	1	1		chr5	98952801	98953000	0.00564972	0.00537634	0.00359712	0.135417	-0.000273373	-0.00205259	0.129767	0	1	1
														chr6	74625201	74625400	0	0.0294118	0.00724638	0.104478	0.0294118	0.00724638	0.104478	0	1	1		chr5	98959201	98959400	0.172249	0.125926	0.0967742	0.0373832	-0.0463229	-0.0754746	-0.134866	0	1	1
														chr6	80970601	80970800	0.2	0.0127389	0	0.0147059	-0.187261	-0.2	-0.185294	0	1	0.5		chr5	101592401	101592600	0.0775194	0.146341	0.0746269	0.202532	0.0688221	-0.00289251	0.125012	0	1	1
														chr6	82464201	82464400	0.141176	0.0357143	0.0285714	0.00769231	-0.105462	-0.112605	-0.133484	0	1	1		chr5	101599001	101599200	0.48951	0.0615034	0.0984043	0.220588	-0.428007	-0.391106	-0.268922	0	1	1
														chr6	82469601	82469800	0	0.117021	0.241573	0.217949	0.117021	0.241573	0.217949	0	1	1		chr5	103889401	103889600	0.393519	0.199313	0.179775	0.0729167	-0.194206	-0.213743	-0.320602	0	1	1
														chr6	82634001	82634200	0.171717	0.139344	0.104478	0	-0.0323729	-0.0672396	-0.171717	0	1	1		chr5	109330801	109331000	0.144737	0.0384615	0.0274725	0	-0.106275	-0.117264	-0.144737	0	0	1
														chr6	82709001	82709200	0.19084	0.138462	0.173611	0.0844156	-0.0523782	-0.0172286	-0.106424	0.166667	1	1		chr5	109665601	109665800	0.377193	0.0918033	0.215827	0.135135	-0.28539	-0.161366	-0.242058	0.25	0	1
														chr6	82796401	82796600	0.188406	0.184615	0.056	0	-0.00379041	-0.132406	-0.188406	0	1	1		chr5	115179401	115179600	0.138889	0.0153846	0.0272727	0.027027	-0.123504	-0.111616	-0.111862	0	1	1
														chr6	82874601	82874800	0.177914	0.0402685	0.19598	0.0382775	-0.137646	0.0180658	-0.139637	0	1	1		chr5	118232201	118232400	0.0189873	0.0248447	0.00714286	0.132353	0.00585738	-0.0118445	0.113366	0	1	1
														chr6	84742401	84742600	0.149123	0.102273	0.044586	0	-0.0468501	-0.104537	-0.149123	0	1	1		chr5	120114401	120114600	0.212121	0.147826	0.158416	0.375	-0.0642951	-0.0537054	0.162879	0	1	1
														chr6	86795801	86796000	0.232323	0.0650888	0.0338983	0.0183486	-0.167234	-0.198425	-0.213975	0	1	1		chr5	121391401	121391600	0	0.0142857	0.0305344	0.102564	0.0142857	0.0305344	0.102564	0	0	1
														chr6	88006601	88006800	0.167539	0.010989	0.0707965	0.0248447	-0.15655	-0.0967428	-0.142695	0	1	1		chr5	124174001	124174200	0.0479452	0.0891841	0.107991	0.204082	0.0412389	0.0600462	0.156136	0.333333	0	1
														chr6	89317001	89317200	0.101266	0.00420168	0.00826446	0	-0.0970641	-0.0930014	-0.101266	0	1	1		chr5	125734001	125734200	0.214286	0.120773	0.184397	0.315217	-0.0935128	-0.0298886	0.100932	0	1	1
														chr6	89734801	89735000	0.276423	0.130435	0.181208	0.163462	-0.145988	-0.0952147	-0.112961	0	1	1		chr5	125735401	125735600	0.186916	0.0664452	0.0748663	0.0571429	-0.120471	-0.11205	-0.129773	0	1	1
														chr6	89800201	89800400	0.109091	0.0847458	0.0412844	0.00909091	-0.0243451	-0.0678065	-0.1	0	1	1		chr5	125823601	125823800	0.0214286	0.0359281	0.14	0.126761	0.0144996	0.118571	0.105332	0	1	1
														chr6	89865601	89865800	0.261538	0.0776699	0.0962963	0.0150376	-0.183869	-0.165242	-0.246501	0	1	1		chr5	126231001	126231200	0.0150376	0.142308	0.062201	0.1625	0.12727	0.0471634	0.147462	0	1	1
														chr6	90211801	90212000	0.10625	0.0361991	0.0267857	0	-0.0700509	-0.0794643	-0.10625	0	1	1		chr5	126238801	126239000	0.127907	0.0247253	0.00617284	0	-0.103182	-0.121734	-0.127907	0	1	1
														chr6	91003401	91003600	0.0168067	0.0180995	0.035	0.338462	0.00129283	0.0181933	0.321655	0	1	1		chr5	126279001	126279200	0.359551	0.140845	0.132653	0.109589	-0.218705	-0.226898	-0.249962	0	1	1
														chr6	93509601	93509800	0.152542	0.0225564	0.00990099	0.0307692	-0.129986	-0.142641	-0.121773	0	1	1		chr5	127107401	127107600	0.0178571	0.00742574	0.0172414	0.121212	-0.0104314	-0.000615764	0.103355	0	1	1
														chr6	94286601	94286800	0.208955	0.0614754	0.0239521	0.00588235	-0.14748	-0.185003	-0.203073	0	1	1		chr5	128361401	128361600	0.109375	0.0519481	0.0102041	0	-0.0574269	-0.0991709	-0.109375	0	1	1
														chr6	97631401	97631600	0.0247934	0.025974	0.0361446	0.16	0.00118064	0.0113512	0.135207	0	1	1		chr5	129944001	129944200	0.115854	0.0277778	0.0414365	0.00892857	-0.0880759	-0.0744172	-0.106925	0	1	1
														chr6	97846001	97846200	0.453125	0.184713	0.17931	0.212963	-0.268412	-0.273815	-0.240162	0	1	1		chr5	130545801	130546000	0.131783	0.0497238	0.0180723	0.010989	-0.0820592	-0.113711	-0.120794	0	1	1
														chr6	97909001	97909200	0.112245	0.0132159	0	0.00961539	-0.099029	-0.112245	-0.10263	0.111111	1	1		chr5	131226201	131226400	0.097561	0.0434783	0.0471204	0.234375	-0.0540827	-0.0504406	0.136814	0	1	1
														chr6	98882601	98882800	0.131034	0.183784	0.0190476	0.0194175	0.0527493	-0.111987	-0.111617	0	1	1		chr5	133987801	133988000	0.136364	0.0676328	0.0472441	0	-0.0687308	-0.0891195	-0.136364	0	1	1
														chr6	103560801	103561000	0.395062	0.391304	0.358974	0.289157	-0.00375738	-0.0360874	-0.105905	0	1	1		chr5	136956201	136956400	0.179487	0.103825	0.403509	0.469136	-0.075662	0.224022	0.289649	0	1	1
														chr6	104012401	104012600	0.134454	0.193878	0.0869565	0.012987	0.0594238	-0.0474973	-0.121467	0	1	1		chr5	137929601	137929800	0.00729927	0.04375	0.076087	0.290698	0.0364507	0.0687877	0.283398	0	1	1
														chr6	104302801	104303000	0	0.00749064	0.00662252	0.184615	0.00749064	0.00662252	0.184615	0	1	1		chr5	143109401	143109600	0.25	0.00595238	0.137725	0.138462	-0.244048	-0.112275	-0.111538	0	0	1
														chr6	105777001	105777200	0.1875	0.109827	0	0	-0.0776734	-0.1875	-0.1875	0	1	1		chr5	145755601	145755800	0.162791	0.042471	0.0410557	0.0324675	-0.12032	-0.121735	-0.130323	0	1	1
														chr6	105856201	105856400	0.15493	0.10101	0.0649351	0.0105263	-0.0539195	-0.0899945	-0.144403	0	1	1		chr5	147005801	147006000	0.183099	0.0704698	0.0792683	0.0621118	-0.112629	-0.10383	-0.120987	0	1	1
														chr6	106912601	106912800	0.018018	0	0.21875	0.165138	-0.018018	0.200732	0.14712	0	1	1		chr5	147083801	147084000	0.06	0	0	0.176471	-0.06	-0.06	0.116471	0	1	1
														chr6	107486401	107486600	0.131068	0.214286	0.197309	0.247191	0.0832178	0.0662415	0.116123	0	1	1		chr5	147122601	147122800	0.194245	0.0422535	0.0787037	0	-0.151991	-0.115541	-0.194245	0	0	1
														chr6	109930001	109930200	0.166667	0.0106667	0.0284553	0.0421941	-0.156	-0.138211	-0.124473	0	1	1		chr5	150462801	150463000	0.176211	0.031746	0.173913	0.027027	-0.144465	-0.00229841	-0.149184	0	1	1
														chr6	110238001	110238200	0.227273	0.153846	0.057971	0.0298507	-0.0734266	-0.169302	-0.197422	0	1	1		chr5	151031201	151031400	0	0	0.0583942	0.104762	0	0.0583942	0.104762	0	1	1
														chr6	110899601	110899800	0.144928	0.0280374	0.157895	0.0428571	-0.11689	0.0129672	-0.10207	0	1	1		chr5	151031401	151031600	0	0.00757576	0.0567376	0.121739	0.00757576	0.0567376	0.121739	0	1	1
														chr6	111056201	111056400	0.173333	0.204918	0.240506	0.30137	0.0315847	0.067173	0.128037	0	1	1		chr5	153835201	153835400	0.262069	0.100592	0.0306122	0.0958904	-0.161477	-0.231457	-0.166179	0	1	1
														chr6	111056401	111056600	0.115942	0.262032	0.244444	0.259259	0.14609	0.128502	0.143317	0	1	1		chr5	154082001	154082200	0.13245	0.0394737	0.0584192	0.0309278	-0.0929766	-0.0740311	-0.101522	0	1	1
														chr6	113088601	113088800	0.119403	0.068323	0.0810811	0.012987	-0.05108	-0.0383219	-0.106416	0	1	1		chr5	154533801	154534000	0.103896	0.0215517	0.0748299	0	-0.0823444	-0.0290662	-0.103896	0	1	1
														chr6	113313601	113313800	0.207921	0	0.0503145	0	-0.207921	-0.157606	-0.207921	0	1	1		chr5	157398401	157398600	0.00689655	0	0.0205761	0.126761	-0.00689655	0.0136796	0.119864	0	0.333333	1
														chr6	113313801	113314000	0.136	0.0263158	0.00813008	0	-0.109684	-0.12787	-0.136	0	1	1		chr5	159335001	159335200	0.115789	0.0441176	0.030303	0.0102041	-0.0716718	-0.0854864	-0.105585	0	1	1
														chr6	114435401	114435600	0.016129	0.142857	0.0245902	0.121622	0.126728	0.00846113	0.105493	0	1	1		chr5	159685201	159685400	0.0144928	0	0.0368098	0.147059	-0.0144928	0.0223171	0.132566	0	1	1
														chr6	116071601	116071800	0.0526316	0.0139535	0.0196078	0.163793	-0.0386781	-0.0330237	0.111162	0	1	1		chr5	159885801	159886000	0.0902778	0.0537084	0.0662983	0.353846	-0.0365693	-0.0239794	0.263568	0	0	1
														chr6	117685601	117685800	0.20625	0.116788	0.285714	0	-0.0894617	0.0794643	-0.20625	0	1	1		chr5	160601601	160601800	0.0604027	0.062069	0.121849	0.183908	0.00166628	0.0614461	0.123505	0	0	1
														chr6	117994001	117994200	0.0175439	0.0722892	0.0172414	0.148148	0.0547453	-0.00030248	0.130604	0	1	1		chr5	161037201	161037400	0.00684931	0.0350877	0.00344828	0.136364	0.0282384	-0.00340104	0.129514	0	1	1
														chr6	118318801	118319000	0.141176	0.0866667	0.0405405	0.0229008	-0.0545098	-0.100636	-0.118276	0	1	1		chr5	164230601	164230800	0.198675	0.167832	0.0519481	0.0151515	-0.0308433	-0.146727	-0.183524	0	1	1
														chr6	119012401	119012600	0.470588	0.120419	0.220994	0.248521	-0.350169	-0.249594	-0.222068	0	1	0		chr5	166147601	166147800	0.0962963	0.0168539	0.00729927	0.321839	-0.0794424	-0.088997	0.225543	0	1	1
														chr6	119255001	119255200	0.123288	0.00990099	0	0	-0.113387	-0.123288	-0.123288	0	1	1		chr5	167697801	167698000	0.158621	0	0.0782609	0.0533333	-0.158621	-0.0803598	-0.105287	0	1	1
														chr6	119471201	119471400	0.0149254	0.0547945	0.232704	0.220588	0.0398691	0.217779	0.205663	0	1	1		chr5	169879601	169879800	0.168539	0.153005	0.0632911	0	-0.0155339	-0.105248	-0.168539	0	1	1
														chr6	119528001	119528200	0.113636	0.025	0.008	0.0134228	-0.0886364	-0.105636	-0.100214	0	1	1		chr5	170628401	170628600	0.19708	0.0612245	0.0727273	0.0666667	-0.135856	-0.124353	-0.130414	0	0	1
														chr6	119868801	119869000	0.0769231	0.22807	0.303371	0.244898	0.151147	0.226448	0.167975	0	0	1		chr5	172009401	172009600	0.131868	0	0	0	-0.131868	-0.131868	-0.131868	0	1	1
														chr6	121994801	121995000	0.132353	0.205882	0.136364	0.025	0.0735294	0.00401069	-0.107353	0	1	1		chr5	173151201	173151400	0.230216	0.0805369	0.121951	0.0877193	-0.149679	-0.108265	-0.142497	0	1	1
														chr6	122020401	122020600	0	0.023622	0.0490798	0.101266	0.023622	0.0490798	0.101266	0	1	1		chr5	173922001	173922200	0.0153846	0.0359712	0.0495049	0.118812	0.0205866	0.0341203	0.103427	0	1	1
														chr6	122133201	122133400	0	0.0212766	0.00925926	0.109589	0.0212766	0.00925926	0.109589	0	1	1		chr5	175185201	175185400	0.0619469	0.0257069	0.0188679	0.283784	-0.03624	-0.043079	0.221837	0	1	1
														chr6	122909801	122910000	0.220779	0.0384615	0.0882353	0.039604	-0.182318	-0.132544	-0.181175	0	1	1		chr5	175730201	175730400	0.220513	0.285714	0.0890052	0.0987654	0.0652015	-0.131508	-0.121747	0	1	1
														chr6	123675601	123675800	0	0.021097	0	0.13	0.021097	0	0.13	0	1	1		chr5	176356801	176357000	0	0.0748299	0.0973451	0.181818	0.0748299	0.0973451	0.181818	0	1	1
														chr6	124528201	124528400	0.177305	0.0373832	0.104839	0	-0.139922	-0.0724663	-0.177305	0	1	1		chr5	180105401	180105600	0.0218579	0.04811	0.0608108	0.155738	0.026252	0.0389529	0.13388	0	1	1
														chr6	125177601	125177800	0.184	0.158672	0.0680628	0.00909091	-0.0253284	-0.115937	-0.174909	0	1	1		chr5	180552401	180552600	0.20202	0.0188679	0.119718	0.0307692	-0.183152	-0.0823019	-0.171251	0	0	1
														chr6	125264001	125264200	0.0333333	0.0540541	0	0.154639	0.0207207	-0.0333333	0.121306	0	1	1		chr5	181249801	181250000	0.202899	0.0116959	0.0985915	0	-0.191203	-0.104307	-0.202899	0	1	1
														chr6	125562201	125562400	0.00819672	0.00416667	0.0461538	0.136691	-0.00403006	0.0379571	0.128494	0	1	1		chr5	181613401	181613600	0.137363	0.106796	0.06	0	-0.0305665	-0.0773626	-0.137363	0	0	1
														chr6	127119401	127119600	0.0432432	0.15748	0.0229885	0.221053	0.114237	-0.0202547	0.177809	0	1	1		chr5	182662601	182662800	0.125	0.0131579	0.00395257	0	-0.111842	-0.121047	-0.125	0	1	1
														chr6	127313001	127313200	0.24	0.19	0.0875	0.0246914	-0.05	-0.1525	-0.215309	0	1	1		chr5	183256001	183256200	0.00966184	0.0351759	0.0181818	0.162162	0.025514	0.00851998	0.1525	0	1	1
														chr6	127824201	127824400	0.12381	0.0285714	0.265823	0	-0.0952381	0.142013	-0.12381	0	1	1		chr5	186026201	186026400	0.122642	0.0189873	0.0696517	0	-0.103654	-0.0529898	-0.122642	0	1	1
														chr6	128111001	128111200	0.184211	0.178117	0.287879	0.472222	-0.00609348	0.103668	0.288012	0.166667	1	1		chr5	186498601	186498800	0.151899	0.0842697	0.010582	0	-0.0676291	-0.141317	-0.151899	0	0	1
														chr6	128697401	128697600	0.126761	0.0510204	0.0430108	0.0128205	-0.0757402	-0.0837498	-0.11394	0	1	1		chr5	187291001	187291200	0	0.014652	0.0246914	0.159574	0.014652	0.0246914	0.159574	0	1	1
														chr6	128819001	128819200	0.321429	0.161491	0.0569948	0.118644	-0.159938	-0.264434	-0.202785	0	1	1		chr5	187488401	187488600	0.228916	0.147679	0.0628272	0.0416667	-0.0812363	-0.166088	-0.187249	0	1	1
														chr6	129462801	129463000	0.117117	0	0.0222222	0	-0.117117	-0.0948949	-0.117117	0	1	1		chr5	187521401	187521600	0.246377	0.0503597	0.0852459	0.00970874	-0.196017	-0.161131	-0.236668	0	1	1
														chr6	132513201	132513400	0.138462	0.0549451	0.0322581	0	-0.0835165	-0.106203	-0.138462	0	1	1		chr5	188659801	188660000	0.242038	0.0307692	0.245283	0.1125	-0.211269	0.0032448	-0.129538	0	1	1
														chr6	132769801	132770000	0.26506	0.015873	0.0274725	0	-0.249187	-0.237588	-0.26506	0	1	1		chr5	189336801	189337000	0.246914	0.225	0.177419	0.0873786	-0.0219136	-0.0694942	-0.159535	0	0	1
														chr6	132855401	132855600	0.145038	0	0.0128205	0.010101	-0.145038	-0.132218	-0.134937	0	1	1		chr5	190212601	190212800	0.123457	0.06	0.0359281	0.0111111	-0.0634568	-0.0875286	-0.112346	0	1	1
														chr6	133111001	133111200	0.345679	0.192661	0.27551	0.140845	-0.153018	-0.0701688	-0.204834	0	1	1		chr5	190231001	190231200	0	0.00574713	0.00775194	0.106918	0.00574713	0.00775194	0.106918	0	0	1
														chr6	134404201	134404400	0.0149254	0	0	0.14433	-0.0149254	-0.0149254	0.129405	0	1	1		chr5	191192601	191192800	0.197674	0.110236	0.116618	0.0857143	-0.0874382	-0.0810563	-0.11196	0	1	1
														chr6	134856001	134856200	0.134831	0.0245902	0.0357143	0.274725	-0.110241	-0.0991172	0.139894	0	1	1		chr5	191713401	191713600	0.315068	0.00917431	0.114754	0.145631	-0.305894	-0.200314	-0.169437	0	1	1
														chr6	134863001	134863200	0	0	0.017094	0.123077	0	0.017094	0.123077	0	1	1		chr5	191725201	191725400	0.141509	0.0386266	0.0425532	0.0326087	-0.102883	-0.0989562	-0.108901	0	0	1
														chr6	135618401	135618600	0.0681818	0.1	0.0597015	0.277311	0.0318182	-0.00848033	0.209129	0	1	0		chr5	192068001	192068200	0	0.00917431	0.131579	0.112245	0.00917431	0.131579	0.112245	0	1	1
														chr6	135725601	135725800	0.0707965	0.00886525	0.129412	0.17284	-0.0619312	0.0586153	0.102043	0	1	1		chr5	192539001	192539200	0.00510204	0.0434783	0.025641	0.224719	0.0383762	0.020539	0.219617	0	0	1
														chr6	136030001	136030200	0.252874	0.25	0.23445	0.146067	-0.00287356	-0.0184238	-0.106806	0	1	1		chr5	192898601	192898800	0.180124	0.0797546	0.0365854	0	-0.10037	-0.143539	-0.180124	0	1	1
														chr6	137645401	137645600	0.177215	0.15534	0.0133333	0	-0.0218754	-0.163882	-0.177215	0	1	1		chr5	196320601	196320800	0.1125	0.0075188	0.0206186	0.0105263	-0.104981	-0.0918814	-0.101974	0	1	1
														chr6	140140801	140141000	0.136	0	0	0	-0.136	-0.136	-0.136	0	1	0		chr5	196357601	196357800	0.147727	0.029703	0.0486111	0.0206186	-0.118024	-0.0991162	-0.127109	0	0	1
														chr6	140327001	140327200	0.15894	0.0267857	0.0813008	0.027027	-0.132155	-0.0776396	-0.131913	0	1	1		chr5	196470401	196470600	0.227273	0.00309597	0.0468085	0.0705882	-0.224177	-0.180464	-0.156684	0	0	1
														chr6	140538401	140538600	0.337662	0.0740741	0.150943	0.1	-0.263588	-0.186719	-0.237662	0	1	1		chr5	196519401	196519600	0.00625	0.043956	0.0742188	0.223881	0.037706	0.0679687	0.217631	0	1	1
														chr6	140540201	140540400	0.196078	0.198864	0.00819672	0	0.0027852	-0.187882	-0.196078	0	1	1		chr5	197175801	197176000	0.0825243	0.0664062	0.0326087	0.307692	-0.016118	-0.0499156	0.225168	0	1	1
														chr6	141974801	141975000	0.104762	0.0566038	0.0136986	0	-0.0481581	-0.0910633	-0.104762	0	1	1		chr5	198688201	198688400	0.00719425	0.0190476	0.022508	0.113043	0.0118534	0.0153138	0.105849	0	1	1
														chr6	142424601	142424800	0.180645	0.124378	0.0234375	0.0714286	-0.0562671	-0.157208	-0.109217	0	1	1		chr5	199585201	199585400	0.276074	0.118056	0.146552	0.130435	-0.158018	-0.129522	-0.145639	0	1	1
														chr6	142431401	142431600	0.0136986	0.0210084	0.0379747	0.12	0.00730977	0.0242761	0.106301	0	1	1		chr5	201156201	201156400	0.017094	0.0608108	0.0310078	0.314286	0.0437168	0.0139137	0.297192	0	0	1
														chr6	144319001	144319200	0.0199203	0.0140845	0	0.130435	-0.00583581	-0.0199203	0.110514	0	1	1		chr5	201846001	201846200	0.456311	0.324324	0.288462	0.217391	-0.131986	-0.167849	-0.238919	0	1	1
														chr6	144624801	144625000	0.280899	0.00546448	0.117241	0.101852	-0.275434	-0.163657	-0.179047	0.166667	1	1		chr5	203455601	203455800	0.117647	0.0213777	0.0028169	0	-0.0962694	-0.11483	-0.117647	0.333333	1	1
														chr6	144806801	144807000	0.238636	0.0225564	0.0764706	0.045977	-0.21608	-0.162166	-0.192659	0	1	1		chr5	204814401	204814600	0.394495	0.221374	0.295082	0.287234	-0.173121	-0.0994134	-0.107261	0	1	1
														chr6	144894601	144894800	0.185567	0.0779221	0.212121	0.0769231	-0.107645	0.0265542	-0.108644	0	1	1		chr5	204861001	204861200	0.0258621	0.0542373	0.00714286	0.140187	0.0283752	-0.0187192	0.114325	0	0	1
														chr6	146149201	146149400	0.156757	0.0519481	0.0839161	0.03125	-0.104809	-0.0728407	-0.125507	0	1	1		chr5	204955801	204956000	0.116071	0.0283019	0.0131579	0.0120482	-0.0877695	-0.102914	-0.104023	0	0	1
														chr6	146345601	146345800	0.475936	0.173077	0.506944	0.325758	-0.302859	0.0310086	-0.150178	0	1	1		chr5	206101801	206102000	0.0238095	0.00657895	0.00996678	0.126582	-0.0172306	-0.0138427	0.102773	0	1	1
														chr6	146345801	146346000	0.454545	0.327434	0.719101	0.566667	-0.127112	0.264556	0.112121	0	1	1		chr5	206104201	206104400	0.101852	0.00396825	0.0252708	0	-0.0978836	-0.0765811	-0.101852	0	0	1
														chr6	148237201	148237400	0.101449	0.304348	0.148148	0.202899	0.202899	0.0466989	0.101449	0	1	1		chr5	206955601	206955800	0.0102041	0.0297297	0.0709677	0.151163	0.0195256	0.0607637	0.140959	0	1	1
														chr6	148623201	148623400	0.0114286	0.0581395	0	0.122807	0.046711	-0.0114286	0.111378	0	1	1		chr5	210761201	210761400	0.194444	0.320513	0.0745342	0.0520833	0.126068	-0.11991	-0.142361	0	1	1
														chr6	148898801	148899000	0.263566	0.125749	0.130769	0.139241	-0.137817	-0.132797	-0.124325	0	1	1		chr5	211284401	211284600	0.037037	0.103704	0.123016	0.23913	0.0666667	0.0859788	0.202093	0	1	1
														chr6	149122601	149122800	0.109756	0	0.0105263	0.0078125	-0.109756	-0.0992298	-0.101944	0	1	1		chr5	211313801	211314000	0.156863	0.102473	0.08867	0.028777	-0.0543892	-0.0681928	-0.128086	0	1	1
														chr6	149487801	149488000	0.00591716	0.0437158	0.0289855	0.224138	0.0377987	0.0230683	0.218221	0	1	1		chr5	212353001	212353200	0.208955	0.0520833	0.0227273	0	-0.156872	-0.186228	-0.208955	0	1	1
														chr6	149526601	149526800	0.256881	0.23913	0.178082	0.116279	-0.0177503	-0.0787985	-0.140602	0	1	1		chr5	212832801	212833000	0.324324	0.476636	0.569892	0.155172	0.152311	0.245568	-0.169152	0	1	1
														chr6	149897601	149897800	0.0824742	0.149123	0.14	0.220779	0.0666486	0.0575258	0.138305	0	1	1		chr5	212986401	212986600	0.144928	0.0434783	0.0901639	0.0298507	-0.101449	-0.0547636	-0.115077	0	1	1
														chr6	150190401	150190600	0.171429	0.126582	0.138889	0.046729	-0.0448463	-0.0325397	-0.1247	0	1	0		chr5	213061601	213061800	0.0246914	0.0721154	0.0555556	0.208333	0.047424	0.0308642	0.183642	0	1	1
														chr6	150198001	150198200	0.0116959	0.0157068	0.0141844	0.143678	0.0040109	0.00248849	0.131982	0	1	1		chr5	213503801	213504000	0.514851	0.012766	0.25	0.268817	-0.502086	-0.264851	-0.246034	0	1	1
														chr6	150204201	150204400	0.0446429	0.0508021	0.0657895	0.234783	0.00615928	0.0211466	0.19014	0	1	1		chr5	213815601	213815800	0.127907	0.0257143	0.0421456	0.0177515	-0.102193	-0.0857614	-0.110155	0	1	1
														chr6	151344201	151344400	0	0.0789474	0.00847458	0.153846	0.0789474	0.00847458	0.153846	0	1	1		chr5	213828801	213829000	0.0210526	0.029661	0.0102041	0.142857	0.00860838	-0.0108486	0.121805	0	1	1
														chr6	151547601	151547800	0.375	0.166667	0.352518	0.535714	-0.208333	-0.022482	0.160714	0	1	1		chr5	214687801	214688000	0.166667	0.05	0.0551181	0	-0.116667	-0.111549	-0.166667	0	1	1
														chr6	152055601	152055800	0.294737	0.118812	0.116279	0.154321	-0.175925	-0.178458	-0.140416	0	1	1		chr5	215384201	215384400	0.120567	0.0277778	0.028754	0	-0.0927896	-0.0918134	-0.120567	0	1	1
														chr6	153268401	153268600	0.135135	0.0261438	0	0	-0.108991	-0.135135	-0.135135	0	1	1		chr5	216667601	216667800	0.0129032	0.0148515	0.00641026	0.173333	0.00194826	-0.00649297	0.16043	0	1	1
														chr6	154543401	154543600	0.0699301	0.0165485	0.1	0.179775	-0.0533816	0.0300699	0.109845	0	1	1		chr5	218568201	218568400	0.0183486	0.0574713	0.0581395	0.15493	0.0391226	0.0397909	0.136581	0	1	1
														chr6	156081201	156081400	0	0	0.0104167	0.105263	0	0.0104167	0.105263	0	1	1		chr5	218580401	218580600	0.00813008	0.0273224	0.0769231	0.171053	0.0191923	0.068793	0.162923	0	1	1
														chr6	156314401	156314600	0.128713	0	0	0	-0.128713	-0.128713	-0.128713	0	1	1		chr5	218774801	218775000	0.135802	0.0126582	0.0681818	0	-0.123144	-0.0676207	-0.135802	0	1	1
														chr6	157024401	157024600	0.128492	0.0337838	0.039604	0.00961539	-0.0947078	-0.0888877	-0.118876	0	1	1		chr5	220793401	220793600	0.0156863	0.025	0.0642398	0.202128	0.00931373	0.0485536	0.186441	0	1	1
														chr6	157037401	157037600	0.117647	0.0119048	0	0	-0.105742	-0.117647	-0.117647	0	1	1		chr5	221041601	221041800	0.2	0.12987	0.0652174	0.0273973	-0.0701299	-0.134783	-0.172603	0	1	1
														chr6	157753201	157753400	0.225	0.191011	0.24	0.0740741	-0.0339888	0.015	-0.150926	0	1	1		chr5	222118801	222119000	0	0.0367647	0	0.232877	0.0367647	0	0.232877	0	1	1
														chr6	157935201	157935400	0.0299401	0.0315315	0.0124224	0.14557	0.00159141	-0.0175178	0.115629	0	1	1		chr5	222373001	222373200	0.111111	0.00884956	0.00952381	0	-0.102262	-0.101587	-0.111111	0	1	1
														chr6	157983801	157984000	0.180328	0.241667	0.0508475	0.0070922	0.0613388	-0.12948	-0.173236	0	1	1		chr6	162601	162800	0.520548	0.0245902	0.153488	0.234375	-0.495958	-0.36706	-0.286173	0	0	1
														chr6	157996001	157996200	0.13913	0.072	0.0708661	0.00980392	-0.0671304	-0.0682643	-0.129327	0	1	1		chr6	3703001	3703200	0.0699301	0.215909	0.142857	0.193277	0.145979	0.0729271	0.123347	0	1	1
														chr6	158728401	158728600	0.185185	0.0694444	0.139394	0	-0.115741	-0.0457912	-0.185185	0	1	1		chr6	3874601	3874800	0.0480769	0.308943	0.142857	0.153846	0.260866	0.0947802	0.105769	0	1	1
														chr6	158735201	158735400	0.215686	0.273063	0.0789474	0.0505051	0.0573765	-0.136739	-0.165181	0	1	1		chr6	4663001	4663200	0.2	0.0199203	0.00826446	0.0535714	-0.18008	-0.191736	-0.146429	0	1	1
														chr6	159341401	159341600	0.104938	0.0327103	0.0218579	0	-0.072228	-0.0830803	-0.104938	0	1	1		chr6	4789601	4789800	0.152047	0.137255	0.0310078	0.252427	-0.0147919	-0.121039	0.10038	0	1	1
														chr6	161021401	161021600	0	0.048	0.0444444	0.223529	0.048	0.0444444	0.223529	0	1	1		chr6	5172801	5173000	0.178571	0.271845	0.290541	0.421053	0.0932732	0.111969	0.242481	0	1	1
														chr6	161719201	161719400	0.12381	0.0106383	0	0	-0.113171	-0.12381	-0.12381	0	1	1		chr6	6534001	6534200	0.0578512	0.0506757	0.290698	0.181818	-0.00717556	0.232846	0.123967	0	0	1
														chr6	162611601	162611800	0.117647	0.0594595	0	0.00862069	-0.0581876	-0.117647	-0.109026	0	1	1		chr6	10312601	10312800	0.119565	0.0357143	0.0408163	0	-0.0838509	-0.0787489	-0.119565	0	0	1
														chr6	165195201	165195400	0.143791	0.138554	0.0649351	0.00925926	-0.00523663	-0.0788558	-0.134532	0	1	1		chr6	15080601	15080800	0.0105263	0.0431655	0.0769231	0.128205	0.0326392	0.0663968	0.117679	0	1	1
														chr6	165965201	165965400	0.223022	0.448276	0.151351	0.0465116	0.225254	-0.0716702	-0.17651	0	1	1		chr6	16394001	16394200	0.151899	0.0135135	0.0520833	0	-0.138385	-0.0998154	-0.151899	0	1	1
														chr6	170237001	170237200	0.206186	0.013245	0.0564516	0.0102041	-0.192941	-0.149734	-0.195981	0	0	1		chr6	17353801	17354000	0.108911	0.0391566	0.0423729	0	-0.0697543	-0.066538	-0.108911	0.25	1	1
														chr6	170629001	170629200	0.154762	0.190476	0.00917431	0.0204082	0.0357143	-0.145588	-0.134354	0	1	0		chr6	18161401	18161600	0.0210526	0.0105263	0.0140845	0.142857	-0.0105263	-0.00696813	0.121805	0	1	1
														chr7	2809401	2809600	0.0560748	0.0329218	0.0408163	0.233083	-0.023153	-0.0152584	0.177008	0	1	1		chr6	18733201	18733400	0.047619	0.0756303	0.122807	0.176056	0.0280112	0.075188	0.128437	0	0	1
														chr7	5290401	5290600	0.142857	0	0.0227273	0	-0.142857	-0.12013	-0.142857	0	1	1		chr6	23375601	23375800	0.0744681	0.156425	0.0727969	0.207921	0.0819565	-0.00167115	0.133453	0	1	1
														chr7	5620201	5620400	0.340426	0.284615	0.292035	0.458333	-0.0558101	-0.0483901	0.117908	0	1	1		chr6	25417801	25418000	0.191011	0.138614	0.0759494	0	-0.0523974	-0.115062	-0.191011	0	1	1
														chr7	6555801	6556000	0.151316	0.0808081	0.155844	0.0390625	-0.0705077	0.00452837	-0.112253	0	1	1		chr6	26291601	26291800	0.152778	0.102564	0.0225564	0.0348837	-0.0502137	-0.130221	-0.117894	0	1	1
														chr7	6836001	6836200	0.136986	0.00729927	0.108911	0	-0.129687	-0.0280754	-0.136986	0	1	1		chr6	29727401	29727600	0.106481	0	0.103448	0	-0.106481	-0.00303321	-0.106481	0	0	1
														chr7	6838801	6839000	0.0111111	0.0170213	0.0707965	0.147059	0.00591017	0.0596853	0.135948	0	0	1		chr6	30457001	30457200	0	0.00833333	0.00892857	0.131579	0.00833333	0.00892857	0.131579	0	0	1
														chr7	7328401	7328600	0.186047	0.0409836	0.0267857	0.0495868	-0.145063	-0.159261	-0.13646	0	0	0		chr6	43140001	43140200	0.107692	0.0396825	0.0155039	0	-0.0680098	-0.0921884	-0.107692	0	1	1
														chr7	18063601	18063800	0.112676	0.0210526	0.0151515	0.0108696	-0.0916234	-0.0975245	-0.101806	0	1	1		chr6	44382801	44383000	0	0.164516	0.040293	0.161765	0.164516	0.040293	0.161765	0	1	1
														chr7	19913601	19913800	0.119048	0.032	0.0642202	0	-0.0870476	-0.0548274	-0.119048	0	0	1		chr6	48188001	48188200	0.140625	0.032	0.003663	0	-0.108625	-0.136962	-0.140625	0	1	1
														chr7	20536801	20537000	0.204301	0.0821918	0.0285714	0.0246914	-0.122109	-0.17573	-0.17961	0	1	1		chr6	51039201	51039400	0.27381	0.0253165	0.0588235	0.0615385	-0.248493	-0.214986	-0.212271	0	1	1
														chr7	22635601	22635800	0.212121	0.0177515	0.0267857	0.046729	-0.19437	-0.185335	-0.165392	0	1	1		chr6	53091801	53092000	0.137931	0.0449173	0.0606061	0.0147059	-0.0930138	-0.077325	-0.123225	0	1	1
														chr7	31083401	31083600	0.146067	0.020202	0.135135	0	-0.125865	-0.0109323	-0.146067	0	1	0		chr6	54689601	54689800	0	0.00662252	0.0160428	0.136364	0.00662252	0.0160428	0.136364	0	1	1
														chr7	35461601	35461800	0.128713	0.0230769	0.0538922	0	-0.105636	-0.0748207	-0.128713	0	0	1		chr6	54864401	54864600	0.166667	0.0108696	0.0120482	0.0235294	-0.155797	-0.154618	-0.143137	0	0	1
														chr7	41209001	41209200	0.28169	0.0280374	0.0689655	0.0504202	-0.253653	-0.212725	-0.23127	0	1	0		chr6	58947201	58947400	0.185185	0.0132979	0.0909091	0.0307692	-0.171887	-0.0942761	-0.154416	0	1	1
														chr7	41488601	41488800	0	0.0292398	0	0.102273	0.0292398	0	0.102273	0	0	1		chr6	60412801	60413000	0.0275229	0.025974	0.00729927	0.179104	-0.00154891	-0.0202237	0.151582	0	1	1
														chr7	49364201	49364400	0.443662	0.145631	0.275362	0.583333	-0.298031	-0.1683	0.139671	0	0	1		chr6	60505801	60506000	0.113043	0.025641	0.0145985	0	-0.0874025	-0.0984449	-0.113043	0	1	1
														chr7	50135201	50135400	0.116071	0.0196078	0.0609756	0	-0.0964636	-0.0550958	-0.116071	0	1	1		chr6	60530201	60530400	0.0952381	0.140845	0.104167	0.253731	0.045607	0.00892857	0.158493	0	1	1
														chr7	53504001	53504200	0.134752	0	0	0	-0.134752	-0.134752	-0.134752	0	1	0		chr6	60786201	60786400	0.031746	0	0.0352941	0.155172	-0.031746	0.00354809	0.123426	0	1	1
														chr7	55681801	55682000	0.00735294	0.0125523	0.0839695	0.1125	0.00519936	0.0766165	0.105147	0	1	1		chr6	61661401	61661600	0.147887	0.0513834	0.0470085	0.0422535	-0.0965039	-0.100879	-0.105634	0	0.5	1
														chr7	57540801	57541000	0.0957447	0	0.0218579	0.21875	-0.0957447	-0.0738868	0.123005	0	1	1		chr6	62509801	62510000	0.0103093	0.0143541	0.0188679	0.151515	0.00404479	0.00855865	0.141206	0	1	1
														chr7	57653201	57653400	0.22449	0.108025	0.173913	0.0615385	-0.116465	-0.0505768	-0.162951	0	1	1		chr6	63458601	63458800	0.128049	0.113006	0.121569	0	-0.0150424	-0.00648015	-0.128049	0.0833333	1	1
														chr7	57696001	57696200	0.0128205	0.00423729	0.00666667	0.133333	-0.00858322	-0.00615385	0.120513	0	0	1		chr6	63460201	63460400	0.173913	0.0592105	0.0744681	0.00657895	-0.114703	-0.099445	-0.167334	0	1	1
														chr7	60258201	60258400	0.00606061	0.023622	0.0114943	0.192	0.0175614	0.00543365	0.185939	0	1	1		chr6	64803601	64803800	0.0103627	0.0225564	0.021645	0.113636	0.0121937	0.0112823	0.103274	0	0	1
														chr7	74911401	74911600	0.141414	0.0163934	0.0114943	0.0119048	-0.125021	-0.12992	-0.129509	0	1	1		chr6	66265201	66265400	0.134921	0	0.0835735	0.032	-0.134921	-0.0513471	-0.102921	0	0	1
														chr7	75454601	75454800	0.011236	0.0027933	0.0380952	0.136986	-0.00844266	0.0268593	0.12575	0	1	1		chr6	66480801	66481000	0.173469	0.105263	0.0603448	0.0408163	-0.0682062	-0.113125	-0.132653	0	1	1
														chr7	79318401	79318600	0.11236	0.0119048	0	0	-0.100455	-0.11236	-0.11236	0	1	1		chr6	80673201	80673400	0.294498	0.197368	0.111437	0.121622	-0.09713	-0.183061	-0.172877	0	0	0
														chr7	81896401	81896600	0.11245	0.00636943	0.0761905	0.00934579	-0.10608	-0.0362593	-0.103104	0	1	1		chr6	81515401	81515600	0.478992	0.333333	0.172414	0.246154	-0.145658	-0.306578	-0.232838	0	1	1
														chr7	87434201	87434400	0.015625	0.0755287	0.0469799	0.12766	0.0599037	0.0313549	0.112035	0	1	1		chr6	84108001	84108200	0.202703	0	0.0291262	0.0921053	-0.202703	-0.173576	-0.110597	0	1	1
														chr7	90008401	90008600	0.192982	0.181373	0.107955	0.0632911	-0.0116099	-0.0850279	-0.129691	0	1	1		chr6	84857401	84857600	0	0.0661765	0.0932203	0.118182	0.0661765	0.0932203	0.118182	0	1	1
														chr7	90009001	90009200	0.15493	0.013245	0.00854701	0.0277778	-0.141685	-0.146383	-0.127152	0	1	1		chr6	84859201	84859400	0.209877	0.0833333	0.1	0.310811	-0.126543	-0.109877	0.100934	0	1	1
														chr7	93288801	93289000	0.0120482	0.00775194	0.02	0.192771	-0.00429625	0.00795181	0.180723	0	1	1		chr6	86286801	86287000	0.123967	0.00952381	0	0	-0.114443	-0.123967	-0.123967	0	1	1
														chr7	93787601	93787800	0.125683	0.0468384	0.0188679	0	-0.0788447	-0.106815	-0.125683	0	0	1		chr6	87881001	87881200	0.0428571	0.010101	0.0578704	0.229885	-0.0327561	0.0150132	0.187028	0	0	1
														chr7	96221801	96222000	0	0.0308642	0.00803213	0.114286	0.0308642	0.00803213	0.114286	0	1	1		chr6	88217001	88217200	0.261364	0.0571429	0.0972222	0.0506329	-0.204221	-0.164141	-0.210731	0	0	1
														chr7	96345401	96345600	0.185484	0.123404	0	0.031746	-0.0620796	-0.185484	-0.153738	0	1	1		chr6	93505401	93505600	0.0357143	0.0708333	0.0267857	0.150376	0.035119	-0.00892857	0.114662	0	1	1
														chr7	96551801	96552000	0.345238	0.01	0.278481	0.178082	-0.335238	-0.0667571	-0.167156	0	1	1		chr6	95887801	95888000	0.122449	0.110204	0.0789474	0.27907	-0.0122449	-0.0435016	0.156621	0	1	1
														chr7	98297201	98297400	0	0.0538462	0.00938967	0.104839	0.0538462	0.00938967	0.104839	0	0	1		chr6	96222601	96222800	0.119048	0.00606061	0.0766667	0.0105263	-0.112987	-0.042381	-0.108521	0	1	1
														chr7	98345401	98345600	0.0138889	0.0588235	0.00970874	0.122807	0.0449346	-0.00418015	0.108918	0	1	1		chr6	96450401	96450600	0	0.00900901	0.0405405	0.144928	0.00900901	0.0405405	0.144928	0	1	1
														chr7	98456401	98456600	0.0973451	0.0976744	0.212903	0.385542	0.000329286	0.115558	0.288197	0	1	1		chr6	97123001	97123200	0.0147059	0.0128755	0.00724638	0.131944	-0.00183035	-0.00745951	0.117239	0	1	1
														chr7	98822801	98823000	0	0.0268199	0.0201342	0.102941	0.0268199	0.0201342	0.102941	0	0	1		chr6	97438001	97438200	0.0516129	0.0162037	0.0458716	0.177778	-0.0354092	-0.00574134	0.126165	0.5	1	1
														chr7	98823201	98823400	0.193103	0.0346535	0.060241	0.0592105	-0.15845	-0.132862	-0.133893	0	0	1		chr6	99459801	99460000	0.0225564	0.00917431	0.047619	0.195402	-0.0133821	0.0250627	0.172846	0	1	1
														chr7	102037601	102037800	0.229885	0.0766129	0.0174419	0.0121951	-0.153272	-0.212443	-0.21769	0	1	1		chr6	100187401	100187600	0.124031	0.0181818	0.0180723	0.0129032	-0.105849	-0.105959	-0.111128	0	1	0
														chr7	112196801	112197000	0.00769231	0	0.00645161	0.147368	-0.00769231	-0.00124069	0.139676	0	1	0		chr6	103528001	103528200	0.123711	0.0521739	0.00735294	0	-0.0715374	-0.116358	-0.123711	0	1	1
														chr7	113344801	113345000	0.118421	0.0203046	0	0	-0.0981165	-0.118421	-0.118421	0	1	1		chr6	103560601	103560800	0.454545	0.183099	0.146154	0.20202	-0.271447	-0.308392	-0.252525	0	1	1
														chr7	113715201	113715400	0.0353982	0.143713	0.0359281	0.138889	0.108314	0.000529914	0.103491	0	0	1		chr6	108420401	108420600	0.197531	0.0215054	0.0534759	0	-0.176025	-0.144055	-0.197531	0	1	1
														chr7	114180601	114180800	0.0672269	0	0	0.265957	-0.0672269	-0.0672269	0.198731	0	1	0		chr6	111066801	111067000	0.235602	0.211321	0.285211	0.129412	-0.0242813	0.0496092	-0.10619	0.111111	1	1
														chr7	118468601	118468800	0.0257732	0.00490196	0	0.159091	-0.0208712	-0.0257732	0.133318	0	1	1		chr6	111129801	111130000	0.0327103	0.00609756	0.0479042	0.165289	-0.0266127	0.0151939	0.132579	0	1	1
														chr7	121110201	121110400	0.15625	0.0684932	0.127049	0.0490196	-0.0877568	-0.0292008	-0.10723	0	0	1		chr6	111500801	111501000	0.225225	0.0298507	0.101449	0.0357143	-0.195374	-0.123776	-0.189511	0	1	1
														chr7	121913401	121913600	0.142857	0.0469314	0.158621	0.0361446	-0.0959257	0.0157635	-0.106713	0	1	1		chr6	112008201	112008400	0	0.00877193	0.00483092	0.115942	0.00877193	0.00483092	0.115942	0	1	0
														chr7	126517201	126517400	0.151515	0.0762712	0.0927152	0.0126582	-0.075244	-0.0587999	-0.138857	0	1	1		chr6	112269201	112269400	0.025	0.0887097	0.106195	0.189189	0.0637097	0.0811947	0.164189	0	1	1
														chr7	126656201	126656400	0.248227	0.127907	0.072	0.0754717	-0.12032	-0.176227	-0.172755	0	1	0		chr6	115031801	115032000	0.00584795	0.00537634	0.0754717	0.124138	-0.000471609	0.0696237	0.11829	0.125	0	1
														chr7	131588001	131588200	0.323529	0.0674847	0.351648	0.195122	-0.256045	0.0281189	-0.128407	0	1	0		chr6	115188401	115188600	0	0.0495356	0.00303951	0.104651	0.0495356	0.00303951	0.104651	0	0	1
														chr7	134068401	134068600	0.00775194	0.0179372	0.0434783	0.135294	0.0101853	0.0357263	0.127542	0	1	1		chr6	115380001	115380200	0.106599	0.0506329	0.0411765	0	-0.0559661	-0.0654225	-0.106599	0	1	1
														chr7	136486001	136486200	0.148387	0.121622	0.172185	0.335329	-0.0267655	0.0237983	0.186942	0	1	1		chr6	115692001	115692200	0.1	0.0993789	0.0589971	0	-0.000621118	-0.041003	-0.1	0	1	1
														chr7	137241201	137241400	0.352941	0.150376	0.157895	0.479452	-0.202565	-0.195046	0.126511	0	1	1		chr6	116418601	116418800	0	0.0107914	0.00790514	0.1	0.0107914	0.00790514	0.1	0	1	1
														chr7	137355201	137355400	0.0170455	0.0266667	0	0.218182	0.00962121	-0.0170455	0.201136	0	1	1		chr6	116434801	116435000	0.121212	0.0331492	0.0671937	0.0162602	-0.088063	-0.0540184	-0.104952	0	0	1
														chr7	138866001	138866200	0.214286	0.0588235	0.076555	0.0509554	-0.155462	-0.137731	-0.16333	0	1	1		chr6	117876601	117876800	0.141079	0.035533	0.0532688	0	-0.105546	-0.0878101	-0.141079	0	1	1
														chr7	140008401	140008600	0.018018	0.00806452	0.0909091	0.165289	-0.0099535	0.0728911	0.147271	0	1	1		chr6	118388001	118388200	0.114458	0.0615385	0.0969697	0.010101	-0.0529194	-0.0174881	-0.104357	0	0	1
														chr7	140936801	140937000	0.16	0.133047	0.04	0.0434783	-0.0269528	-0.12	-0.116522	0	1	1		chr6	118744601	118744800	0.0102564	0.00952381	0.0164835	0.123377	-0.000732601	0.00622711	0.11312	0	1	1
														chr7	141036401	141036600	0.364706	0.0972222	0.106509	0.208791	-0.267484	-0.258197	-0.155915	0	1	0		chr6	119446401	119446600	0.0247934	0	0.0135135	0.140625	-0.0247934	-0.0112799	0.115832	0.333333	1	1
														chr7	142275601	142275800	0.412281	0.275862	0.367089	0.13253	-0.136419	-0.0451921	-0.279751	0	1	1		chr6	120263201	120263400	0.181102	0.0631579	0.0377358	0.025974	-0.117944	-0.143367	-0.155128	0	0	1
														chr7	145057401	145057600	0.108434	0	0.0131579	0	-0.108434	-0.0952758	-0.108434	0	1	1		chr6	122020401	122020600	0.0135135	0.0775862	0.103175	0.149425	0.0640727	0.0896611	0.135912	0	1	1
														chr7	146466801	146467000	0.114094	0.0903614	0.02	0	-0.0237325	-0.094094	-0.114094	0	1	1		chr6	122107801	122108000	0.347826	0.105556	0.131783	0.168539	-0.242271	-0.216043	-0.179287	0	1	1
														chr7	147003201	147003400	0.163462	0.0373832	0.1	0	-0.126078	-0.0634615	-0.163462	0	1	1		chr6	122220401	122220600	0	0.0144928	0.00934579	0.128571	0.0144928	0.00934579	0.128571	0	1	1
														chr7	147331201	147331400	0.0199005	0	0.0100503	0.1625	-0.0199005	-0.00985025	0.1426	0	1	1		chr6	122822801	122823000	0.157407	0.0149254	0.0528634	0.012987	-0.142482	-0.104544	-0.14442	0	0	1
														chr7	149190401	149190600	0.265306	0.101322	0.232558	0.0518519	-0.163985	-0.032748	-0.213454	0	1	1		chr6	123092201	123092400	0.181818	0.113208	0.0931373	0.027027	-0.0686106	-0.0886809	-0.154791	0	1	1
														chr7	149988801	149989000	0.15942	0	0.045977	0	-0.15942	-0.113443	-0.15942	0	0	1		chr6	123094201	123094400	0.125	0.027907	0.0416667	0.0142857	-0.097093	-0.0833333	-0.110714	0.166667	1	1
														chr7	151034801	151035000	0.116667	0	0	0	-0.116667	-0.116667	-0.116667	0	1	1		chr6	124285001	124285200	0.153846	0.0315789	0.0484848	0.0434783	-0.122267	-0.105361	-0.110368	0	1	1
														chr7	151129201	151129400	0.238806	0.08	0.0212766	0.0699301	-0.158806	-0.217529	-0.168876	0	0	1		chr6	129276001	129276200	0.30137	0.0826446	0.182171	0.0769231	-0.218725	-0.119199	-0.224447	0	1	1
														chr7	151268401	151268600	0.197183	0.129032	0.146667	0.0238095	-0.0681508	-0.0505164	-0.173374	0.25	1	1		chr6	131399001	131399200	0.482759	0.401575	0.357143	0.201681	-0.0811838	-0.125616	-0.281078	0	1	1
														chr7	151411001	151411200	0.6875	0.324468	0.340909	0.333333	-0.363032	-0.346591	-0.354167	0	1	1		chr6	133159601	133159800	0.186813	0.0598291	0.0787402	0.0625	-0.126984	-0.108073	-0.124313	0	1	1
														chr7	152026601	152026800	0.333333	0.142857	0.376812	0.117647	-0.190476	0.0434783	-0.215686	0	1	1		chr6	133339001	133339200	0.189474	0.0275862	0.0447761	0.0240964	-0.161887	-0.144698	-0.165377	0	0.5	1
														chr7	154143401	154143600	0.232143	0.0827068	0.132743	0.025641	-0.149436	-0.0993995	-0.206502	0	1	1		chr6	134128801	134129000	0.0588235	0.047619	0.0590909	0.21875	-0.0112045	0.00026738	0.159926	0	1	1
														chr7	156018001	156018200	0.268657	0.112676	0	0.1375	-0.155981	-0.268657	-0.131157	0	1	1		chr6	134339401	134339600	0.157895	0.194444	0.104439	0.283784	0.0365497	-0.0534561	0.125889	0	1	1
														chr7	156991001	156991200	0	0	0.00990099	0.104575	0	0.00990099	0.104575	0	1	1		chr6	134372401	134372600	0.259434	0.0811594	0.116279	0.119497	-0.178275	-0.143155	-0.139937	0	1	1
														chr7	157159201	157159400	0.246073	0.0490566	0.0353982	0.0359281	-0.197017	-0.210675	-0.210145	0.166667	1	1		chr6	134500001	134500200	0	0.00442478	0.00636943	0.2	0.00442478	0.00636943	0.2	0	1	1
														chr7	157168601	157168800	0.419355	0.0909091	0.205128	0.15	-0.328446	-0.214227	-0.269355	0	0	1		chr6	136307001	136307200	0.254902	0.0950413	0.127907	0.011236	-0.159861	-0.126995	-0.243666	0	1	1
														chr7	158203601	158203800	0.398374	0.521127	0.298969	0.224299	0.122753	-0.0994049	-0.174075	0	1	1		chr6	136554401	136554600	0.131579	0.00337838	0.0428954	0.0070922	-0.128201	-0.0886835	-0.124487	0	1	1
														chr7	158369401	158369600	0.169643	0.0582524	0.0422535	0.047619	-0.11139	-0.127389	-0.122024	0	1	1		chr6	136617001	136617200	0	0.0337079	0.0336538	0.121622	0.0337079	0.0336538	0.121622	0	1	1
														chr7	161064801	161065000	0.152866	0.030303	0.0181159	0	-0.122563	-0.13475	-0.152866	0	1	1		chr6	137682001	137682200	0.223529	0.0125	0.0607477	0	-0.211029	-0.162782	-0.223529	0	0	1
														chr7	164030601	164030800	0.121795	0.0176471	0.037234	0	-0.104148	-0.0845608	-0.121795	0	0.5	1		chr6	138091401	138091600	0.125	0.0701754	0.0492611	0.0140845	-0.0548246	-0.0757389	-0.110915	0	0	1
														chr7	165446201	165446400	0.0126582	0.0826772	0.0246914	0.317073	0.0700189	0.0120331	0.304415	0	1	1		chr6	138519801	138520000	0.350427	0.0634921	0.100313	0.0347826	-0.286935	-0.250114	-0.315645	0	1	1
														chr7	166077201	166077400	0.11194	0.0664207	0.0280899	0	-0.0455196	-0.0838504	-0.11194	0	1	1		chr6	138652001	138652200	0.08	0.0543478	0.0208333	0.180952	-0.0256522	-0.0591667	0.100952	0.333333	1	1
														chr7	166671001	166671200	0.159091	0	0.136364	0.0454545	-0.159091	-0.0227273	-0.113636	0	1	1		chr6	139508001	139508200	0	0.0177778	0	0.125	0.0177778	0	0.125	0	1	1
														chr7	167232801	167233000	0.145631	0.0133333	0	0	-0.132298	-0.145631	-0.145631	0	1	1		chr6	140327001	140327200	0.148148	0.0245399	0.0384615	0.033557	-0.123608	-0.109687	-0.114591	0	1	1
														chr7	167738001	167738200	0.0403587	0.020979	0.0114943	0.166667	-0.0193797	-0.0288645	0.126308	0	1	1		chr6	141675601	141675800	0.27193	0.225888	0	0.0705882	-0.0460415	-0.27193	-0.201342	0	1	1
														chr7	167780601	167780800	0.00813008	0.0195122	0.0181818	0.333333	0.0113821	0.0100517	0.325203	0	1	1		chr6	141949201	141949400	0.402778	0.434109	0.115242	0.137615	0.0313307	-0.287536	-0.265163	0	1	1
														chr7	169415601	169415800	0.211111	0	0.0957447	0.0769231	-0.211111	-0.115366	-0.134188	0	1	1		chr6	142013601	142013800	0.144444	0.0348837	0.0197368	0	-0.109561	-0.124708	-0.144444	0	0	1
														chr7	170309801	170310000	0.141791	0.016	0.213333	0	-0.125791	0.0715423	-0.141791	0	1	1		chr6	142403001	142403200	0.19457	0.146497	0.17033	0.0757576	-0.0480733	-0.0242405	-0.118813	0	1	1
														chr7	170668601	170668800	0.105	0.0283019	0.00813008	0	-0.0766981	-0.0968699	-0.105	0	1	1		chr6	143239001	143239200	0.162602	0	0.0286885	0.0434783	-0.162602	-0.133913	-0.119123	0	1	1
														chr7	171905601	171905800	0.144578	0.261538	0.0416667	0.037037	0.11696	-0.102912	-0.107541	0	1	1		chr6	144307401	144307600	0.00952381	0.00498753	0.0340136	0.12605	-0.00453628	0.0244898	0.116527	0	0	1
														chr7	172312601	172312800	0.107595	0.0111732	0.125	0	-0.0964218	0.0174051	-0.107595	0	1	1		chr6	144624801	144625000	0.277228	0.0049505	0.335329	0.157895	-0.272277	0.0581016	-0.119333	0	1	0
														chr7	172962401	172962600	0.169014	0.45098	0.158416	0.0210526	0.281966	-0.0105982	-0.147961	0	1	1		chr6	144894801	144895000	0.172932	0.056872	0.0703125	0.0447761	-0.11606	-0.10262	-0.128156	0	0	1
														chr7	173620201	173620400	0.104167	0.105882	0.113475	0.302326	0.00171569	0.00930851	0.198159	0	1	1		chr6	146029201	146029400	0.183099	0.173469	0.0744186	0.0285714	-0.0096292	-0.10868	-0.154527	0	1	1
														chr7	174437001	174437200	0.0869565	0.0153846	0.223404	0.224138	-0.0715719	0.136448	0.137181	0	1	1		chr6	146133801	146134000	0.225352	0.239852	0.0416667	0.123596	0.0145003	-0.183685	-0.101757	0	1	1
														chr7	175207601	175207800	0.245283	0.107692	0.137615	0.0319149	-0.137591	-0.107668	-0.213368	0	1	1		chr6	146215201	146215400	0	0.00510204	0.0204604	0.113333	0.00510204	0.0204604	0.113333	0	0	1
														chr7	175521601	175521800	0.174312	0.038835	0.105634	0.060241	-0.135477	-0.0686781	-0.114071	0	0	1		chr6	147121001	147121200	0.178571	0.146853	0.310811	0.344444	-0.0317183	0.132239	0.165873	0	1	1
														chr7	176088201	176088400	0.111765	0.0314465	0.0708661	0	-0.0803182	-0.0408986	-0.111765	0	1	1		chr6	147538201	147538400	0.202247	0.034632	0.0511945	0.0275229	-0.167615	-0.151053	-0.174724	0	1	1
														chr7	176550601	176550800	0.132353	0.0465116	0.0526316	0.0231214	-0.0858413	-0.0797214	-0.109232	0	1	1		chr6	147924201	147924400	0.0133333	0.0845771	0.111842	0.15625	0.0712438	0.0985088	0.142917	0.166667	1	1
														chr7	176561601	176561800	0.121951	0.0559441	0	0.017094	-0.0660072	-0.121951	-0.104857	0	1	1		chr6	149123801	149124000	0.185185	0.0234899	0.0821918	0.0526316	-0.161695	-0.102993	-0.132554	0	1	1
														chr7	176834601	176834800	0.223881	0.0574713	0.0571429	0.0117647	-0.166409	-0.166738	-0.212116	0	0	1		chr6	149245601	149245800	0.180233	0.269841	0.169355	0.0777778	0.0896087	-0.0108777	-0.102455	0	0.5	1
														chr7	177868201	177868400	0.00714286	0.0206897	0.0167598	0.113636	0.0135468	0.00961692	0.106494	0	1	1		chr6	149277401	149277600	0.146667	0	0.0218978	0.0441176	-0.146667	-0.124769	-0.102549	0.25	0	1
														chr7	179172801	179173000	0.198347	0.105691	0.0359712	0.0140845	-0.0926561	-0.162376	-0.184263	0	1	1		chr6	149382401	149382600	0.3	0.0352941	0.0537634	0.0353982	-0.264706	-0.246237	-0.264602	0	0.125	1
														chr7	179255601	179255800	0.125	0.0291262	0.0674157	0	-0.0958738	-0.0575843	-0.125	0	1	1		chr6	149456801	149457000	0.394161	0.201058	0.150376	0.195652	-0.193102	-0.243785	-0.198508	0	0	1
														chr7	180254201	180254400	0.108108	0.0251572	0.00793651	0	-0.0829509	-0.100172	-0.108108	0.333333	1	1		chr6	149592801	149593000	0.178138	0.027933	0.122807	0.0722892	-0.150205	-0.0553306	-0.105848	0	1	1
														chr8	56601	56800	0.507246	0.149813	0.0930233	0.0285714	-0.357434	-0.414223	-0.478675	0	1	1		chr6	150322001	150322200	0.150442	0.351351	0.282051	0.300885	0.200909	0.131609	0.150442	0	1	1
														chr8	76001	76200	0.08125	0.265306	0.184211	0.232877	0.184056	0.102961	0.151627	0	1	1		chr6	150391201	150391400	0.0845771	0.101852	0.0977444	0.21978	0.0172747	0.0131672	0.135203	0	1	1
														chr8	1413601	1413800	0.157895	0.155963	0.0411765	0.0342857	-0.00193143	-0.116718	-0.123609	0	1	1		chr6	150793001	150793200	0.164557	0.117764	0.235955	0.0268456	-0.0467925	0.0713981	-0.137711	0	1	1
														chr8	1813801	1814000	0.263566	0.123377	0.222222	0.1	-0.140189	-0.0413437	-0.163566	0	1	1		chr6	151140401	151140600	0.0858896	0.0742459	0.127413	0.367347	-0.0116436	0.0415236	0.281457	0	1	1
														chr8	5107601	5107800	0.105263	0.0389972	0.0842105	0	-0.0662659	-0.0210526	-0.105263	0	1	1		chr6	151377001	151377200	0	0.00671141	0.0119048	0.189189	0.00671141	0.0119048	0.189189	0	1	1
														chr8	5237801	5238000	0.00917431	0.00877193	0.0918367	0.120567	-0.000402382	0.0826624	0.111393	0	1	1		chr6	152273401	152273600	0.442105	0.0434783	0.12	0.326087	-0.398627	-0.322105	-0.116018	0	1	1
														chr8	7108401	7108600	0	0	0	0.107527	0	0	0.107527	0.25	0	1		chr6	153268401	153268600	0.151515	0.02	0.0111524	0.0147059	-0.131515	-0.140363	-0.136809	0	0.333333	1
														chr8	9308801	9309000	0.111111	0.04	0.137255	0.0078125	-0.0711111	0.0261438	-0.103299	0	1	1		chr6	153295001	153295200	0.0283019	0.0145631	0.0339806	0.164557	-0.0137388	0.0056787	0.136255	0.333333	1	1
														chr8	10407801	10408000	0.0241935	0.0670732	0.0714286	0.178571	0.0428796	0.047235	0.154378	0	1	1		chr6	153359201	153359400	0	0.218045	0.00806452	0.15625	0.218045	0.00806452	0.15625	0.25	0	1
														chr8	10439401	10439600	0.131579	0.0280374	0	0.0277778	-0.103542	-0.131579	-0.103801	0	1	1		chr6	153882601	153882800	0.164557	0.0151515	0.0992908	0.0615385	-0.149405	-0.0652662	-0.103018	0	1	1
														chr8	12437601	12437800	0	0	0	0.1	0	0	0.1	0	1	1		chr6	154020001	154020200	0.36036	0.2	0.0864198	0.219178	-0.16036	-0.273941	-0.141182	0	1	1
														chr8	14167001	14167200	0	0.0422535	0.12	0.102564	0.0422535	0.12	0.102564	0	1	1		chr6	154569601	154569800	0.203704	0.0909091	0.0601504	0.091954	-0.112795	-0.143553	-0.11175	0	1	1
														chr8	15767801	15768000	0.278481	0	0.0740741	0.379747	-0.278481	-0.204407	0.101266	0	1	1		chr6	155665601	155665800	0.490385	0.178788	0.173729	0.0952381	-0.311597	-0.316656	-0.395147	0	0	0
														chr8	17694201	17694400	0.147059	0.0466667	0.00990099	0.0229885	-0.100392	-0.137158	-0.12407	0	1	1		chr6	155951001	155951200	0.0315789	0.0410256	0.0372093	0.19697	0.00944669	0.00563036	0.165391	0	1	1
														chr8	19079801	19080000	0.180851	0.33617	0.0921053	0.07	0.155319	-0.0887458	-0.110851	0	1	1		chr6	157326201	157326400	0.140704	0.00714286	0.0376344	0.0140845	-0.133561	-0.103069	-0.126619	0	1	1
														chr8	19231401	19231600	0.0641026	0.388889	0.307692	0.277778	0.324786	0.24359	0.213675	0	1	1		chr6	157975801	157976000	0	0.0347594	0.0338983	0.219048	0.0347594	0.0338983	0.219048	0	1	1
														chr8	20502201	20502400	0.12782	0	0.0215054	0	-0.12782	-0.106314	-0.12782	0	1	1		chr6	158047601	158047800	0.5125	0.0737705	0.161616	0.275	-0.43873	-0.350884	-0.2375	0	1	1
														chr8	21958201	21958400	0.0550459	0.0519481	0.244444	0.198276	-0.00309782	0.189399	0.14323	0	1	1		chr6	158074801	158075000	0.169014	0.201754	0	0.282051	0.0327403	-0.169014	0.113037	0	1	1
														chr8	23683201	23683400	0.254545	0.0254237	0.218391	0.409639	-0.229122	-0.0361547	0.155093	0	1	1		chr6	158231801	158232000	0.160305	0.00456621	0.0108696	0.0576923	-0.155739	-0.149436	-0.102613	0.2	1	1
														chr8	25559401	25559600	0.201878	0.112676	0.0782123	0.0854701	-0.0892019	-0.123666	-0.116408	0	1	1		chr6	159083001	159083200	0.0182927	0.025	0.00645161	0.122222	0.00670732	-0.0118411	0.10393	0	1	1
														chr8	25706201	25706400	0.109589	0	0.0416667	0	-0.109589	-0.0679224	-0.109589	0	1	1		chr6	165601801	165602000	0.222749	0.047619	0.143921	0.0740741	-0.17513	-0.0788282	-0.148675	0	1	1
														chr8	26597001	26597200	0.127119	0.0192308	0.0149254	0.00884956	-0.107888	-0.112193	-0.118269	0	1	1		chr6	165681001	165681200	0.296703	0.173913	0.141844	0.0597015	-0.12279	-0.154859	-0.237002	0.25	1	1
														chr8	28321201	28321400	0.270588	0.205882	0.169014	0.091954	-0.0647059	-0.101574	-0.178634	0	1	1		chr6	169013001	169013200	0.191011	0.020979	0.0275862	0	-0.170032	-0.163425	-0.191011	0.166667	0	1
														chr8	28769001	28769200	0.0631579	0	0.182432	0.204819	-0.0631579	0.119275	0.141661	0	1	1		chr7	1971801	1972000	0.120301	0.0078125	0.0718563	0	-0.112488	-0.0484445	-0.120301	0.25	1	1
														chr8	29292601	29292800	0.0847458	0.0718563	0.0954545	0.257353	-0.0128895	0.0107088	0.172607	0	1	1		chr7	2136601	2136800	0.166667	0.0736842	0.121762	0	-0.0929825	-0.044905	-0.166667	0	1	1
														chr8	29469401	29469600	0.140625	0.0474138	0.0222222	0.015625	-0.0932112	-0.118403	-0.125	0	1	1		chr7	2168001	2168200	0.125	0.0472973	0.0134529	0.0151515	-0.0777027	-0.111547	-0.109848	0	1	1
														chr8	29801601	29801800	0.2	0.10453	0.0142857	0.0175439	-0.0954704	-0.185714	-0.182456	0	1	1		chr7	2462601	2462800	0.22	0.180851	0.0892019	0.0617284	-0.0391489	-0.130798	-0.158272	0	1	1
														chr8	33673401	33673600	0.0235294	0.0247934	0.0253165	0.151899	0.00126398	0.00178704	0.128369	0	1	1		chr7	4294401	4294600	0.116279	0.108527	0.246154	0.285714	-0.00775194	0.129875	0.169435	0	1	1
														chr8	33723601	33723800	0.117647	0.00561798	0.0674157	0.0142857	-0.112029	-0.0502313	-0.103361	0	1	1		chr7	5290401	5290600	0.12	0.00255755	0.004329	0.0113636	-0.117442	-0.115671	-0.108636	0	1	1
														chr8	34065401	34065600	0	0.0230769	0.0422535	0.116883	0.0230769	0.0422535	0.116883	0	1	1		chr7	6225601	6225800	0.240909	0.177606	0.217391	0.0147059	-0.0633029	-0.0235178	-0.226203	0	1	1
														chr8	34671401	34671600	0.139535	0.00564972	0.0804598	0.0350877	-0.133885	-0.0590751	-0.104447	0	1	1		chr7	9424801	9425000	0.165414	0.0424028	0.154589	0.324675	-0.123011	-0.0108242	0.159262	0	1	1
														chr8	38262601	38262800	0.028169	0.0817308	0.0965517	0.13253	0.0535618	0.0683827	0.104361	0	1	1		chr7	9554601	9554800	0.0108696	0.00439883	0.00958466	0.168067	-0.00647074	-0.0012849	0.157198	0	1	1
														chr8	38315201	38315400	0.207317	0.0823529	0.0166667	0.0240964	-0.124964	-0.19065	-0.183221	0	1	1		chr7	9889801	9890000	0.251497	0.0574713	0.179724	0.115044	-0.194026	-0.0717735	-0.136453	0	1	1
														chr8	39900401	39900600	0.237668	0.12462	0.215311	0.0711297	-0.113048	-0.0223572	-0.166538	0	1	1		chr7	9899001	9899200	0.11811	0.0294118	0.0705882	0.00847458	-0.0886985	-0.047522	-0.109636	0	0	1
														chr8	40491801	40492000	0.124138	0.0253623	0.00869565	0	-0.0987756	-0.115442	-0.124138	0	1	1		chr7	10392201	10392400	0	0.0425532	0.013986	0.123894	0.0425532	0.013986	0.123894	0	0	1
														chr8	40743401	40743600	0.00729927	0.0138122	0.012931	0.151899	0.00651289	0.00563176	0.144599	0	1	1		chr7	12104801	12105000	0.00819672	0.0163934	0.00609756	0.125	0.00819672	-0.00209916	0.116803	0	1	1
														chr8	42902601	42902800	0.211429	0.0413793	0.142012	0.109489	-0.170049	-0.0694167	-0.10194	0	1	1		chr7	13369601	13369800	0.144578	0.0123967	0.084507	0.305263	-0.132182	-0.0600713	0.160685	0	1	1
														chr8	43568201	43568400	0.198864	0.116751	0.059322	0.075	-0.0821124	-0.139542	-0.123864	0	1	1		chr7	13635001	13635200	0.0783133	0.05625	0.0268456	0.22093	-0.0220633	-0.0514676	0.142617	0	1	1
														chr8	45453601	45453800	0.0174419	0.0373444	0.0136986	0.125	0.0199025	-0.00374323	0.107558	0	1	1		chr7	14122801	14123000	0.130719	0.291667	0.174419	0	0.160948	0.0436996	-0.130719	0	1	1
														chr8	45957201	45957400	0.2	0	0.00826446	0	-0.2	-0.191736	-0.2	0	1	1		chr7	16097001	16097200	0.00485437	0.00791557	0.114504	0.137405	0.0030612	0.109649	0.13255	0	0	1
														chr8	47574801	47575000	0.00763359	0.226601	0.193548	0.219048	0.218967	0.185915	0.211414	0	1	1		chr7	16923801	16924000	0.12381	0.0568182	0.03125	0	-0.0669913	-0.0925595	-0.12381	0	1	1
														chr8	50106401	50106600	0.291667	0.26776	0.192661	0.0365854	-0.0239071	-0.0990061	-0.255081	0	1	1		chr7	17552801	17553000	0.353591	0.0964467	0.392157	0.161765	-0.257144	0.0385657	-0.191826	0	1	1
														chr8	52940601	52940800	0.0487805	0.0848485	0.101266	0.168919	0.036068	0.0524853	0.120138	0	1	1		chr7	20386001	20386200	0.0352941	0.0202703	0.0190476	0.153846	-0.0150238	-0.0162465	0.118552	0	1	1
														chr8	53541001	53541200	0.128713	0.0584192	0.0533333	0.0136986	-0.0702936	-0.0753795	-0.115014	0	1	1		chr7	20537001	20537200	0.104603	0.0280374	0.0552764	0.227273	-0.0765651	-0.0493261	0.12267	0	1	1
														chr8	57980801	57981000	0.339901	0.231156	0.21374	0.0777778	-0.108746	-0.126161	-0.262124	0	1	0.666667		chr7	21265401	21265600	0.00462963	0.00974026	0.0103448	0.189189	0.00511063	0.0057152	0.18456	0	1	1
														chr8	59814201	59814400	0.186047	0.021164	0.00694444	0.0571429	-0.164882	-0.179102	-0.128904	0	1	1		chr7	21934601	21934800	0.0194175	0.00390625	0.0361446	0.12	-0.0155112	0.0167271	0.100583	0	0	1
														chr8	61733801	61734000	0.436047	0.132184	0.422414	0.267442	-0.303863	-0.0136327	-0.168605	0	1	1		chr7	23242801	23243000	0.026738	0.0277778	0.0452261	0.146341	0.00103981	0.0184882	0.119603	0	1	1
														chr8	62443601	62443800	0.202703	0.442953	0.264706	0.0119048	0.24025	0.0620032	-0.190798	0	1	1		chr7	28110401	28110600	0.173469	0.057971	0.137255	0.0641026	-0.115498	-0.0362145	-0.109367	0	1	1
														chr8	62460401	62460600	0.0714286	0.041958	0.0108696	0.192308	-0.0294705	-0.060559	0.120879	0	1	1		chr7	30946801	30947000	0	0.0666667	0.0078125	0.101695	0.0666667	0.0078125	0.101695	0	0	1
														chr8	62968001	62968200	0.225564	0.124088	0.035533	0.102804	-0.101476	-0.190031	-0.12276	0	1	0		chr7	34782401	34782600	0.047619	0.0821918	0.0628931	0.19403	0.0345727	0.015274	0.146411	0	1	1
														chr8	62973601	62973800	0.00970874	0.0322581	0.00877193	0.114286	0.0225493	-0.000936808	0.104577	0	1	1		chr7	35908801	35909000	0.198113	0.105634	0.111111	0.0777778	-0.0924794	-0.0870021	-0.120335	0	1	1
														chr8	63804201	63804400	0.0125	0	0.0258621	0.136752	-0.0125	0.0133621	0.124252	0	1	1		chr7	37507401	37507600	0.140187	0.017199	0	0.00763359	-0.122988	-0.140187	-0.132553	0	1	1
														chr8	67382401	67382600	0.212903	0.186246	0.153439	0.0705882	-0.0266568	-0.0594641	-0.142315	0	1	1		chr7	39638401	39638600	0.00625	0.0348837	0	0.125	0.0286337	-0.00625	0.11875	0	1	1
														chr8	67615201	67615400	0	0.139847	0.030303	0.322835	0.139847	0.030303	0.322835	0	1	1		chr7	39690601	39690800	0.198473	0.0546875	0.0183486	0	-0.143786	-0.180125	-0.198473	0	1	1
														chr8	68186601	68186800	0.123967	0.0564516	0.194444	0	-0.0675153	0.0704775	-0.123967	0	1	1		chr7	40108001	40108200	0.178947	0.0145985	0.0379747	0.0359712	-0.164349	-0.140973	-0.142976	0	1	1
														chr8	68450601	68450800	0.114943	0.0542986	0	0	-0.0606439	-0.114943	-0.114943	0	1	1		chr7	40379801	40380000	0.271845	0.0959596	0.182143	0.0561798	-0.175885	-0.0897018	-0.215665	0	0.333333	1
														chr8	69770601	69770800	0.107527	0	0.011236	0	-0.107527	-0.0962909	-0.107527	0	1	1		chr7	41285201	41285400	0.101852	0.04038	0.0535714	0	-0.0614718	-0.0482804	-0.101852	0	0	1
														chr8	70373801	70374000	0.238532	0.0935252	0.121622	0.0546875	-0.145007	-0.11691	-0.183845	0	1	1		chr7	44640201	44640400	0.0144928	0.0526316	0.00917431	0.1375	0.0381388	-0.00531844	0.123007	0	1	1
														chr8	71645401	71645600	0.2	0.0825688	0.21831	0.0769231	-0.117431	0.0183099	-0.123077	0	1	1		chr7	47375601	47375800	0.150838	0.0366667	0.0622407	0.0246914	-0.114171	-0.0885973	-0.126147	0	0	1
														chr8	74009001	74009200	0.125786	0.0814815	0.136691	0	-0.0443047	0.0109045	-0.125786	0	1	1		chr7	50135201	50135400	0.110169	0.039886	0.020202	0	-0.0702835	-0.0899675	-0.110169	0	1	1
														chr8	75499401	75499600	0.371429	0.114865	0.324138	0.189189	-0.256564	-0.0472906	-0.182239	0	1	1		chr7	50152801	50153000	0.119565	0.0837696	0.0196078	0	-0.0357956	-0.0999574	-0.119565	0	1	1
														chr8	76429201	76429400	0.233333	0.113744	0.151724	0.0963855	-0.119589	-0.0816092	-0.136948	0	1	1		chr7	50519201	50519400	0	0	0.00657895	0.109589	0	0.00657895	0.109589	0	1	1
														chr8	76515201	76515400	0.0727273	0.0221402	0.0112994	0.193277	-0.0505871	-0.0614278	0.12055	0	1	1		chr7	52359601	52359800	0.1875	0.0688259	0.0337079	0.03	-0.118674	-0.153792	-0.1575	0	1	1
														chr8	76796201	76796400	0.22973	0.165289	0.167939	0	-0.0644405	-0.0617908	-0.22973	0	1	1		chr7	52588201	52588400	0.140187	0.0114286	0.0384615	0.0138889	-0.128758	-0.101725	-0.126298	0	1	1
														chr8	77457201	77457400	0.356322	0.0542636	0.128205	0.0843373	-0.302058	-0.228117	-0.271984	0	1	1		chr7	52658201	52658400	0.423077	0.0436242	0.23301	0.113636	-0.379453	-0.190067	-0.309441	0	0	1
														chr8	78775001	78775200	0.0972222	0.210526	0.142857	0.285714	0.113304	0.0456349	0.188492	0	1	1		chr7	56033401	56033600	0.178571	0.191729	0.227679	0.0379747	0.0131579	0.0491071	-0.140597	0	0	1
														chr8	79839601	79839800	0.247475	0.124464	0.177215	0.0820896	-0.123011	-0.0702596	-0.165385	0	0	1		chr7	59849801	59850000	0.120879	0.0147059	0.0265152	0	-0.106173	-0.094364	-0.120879	0	1	1
														chr8	80412001	80412200	0.214286	0.0844595	0.0625	0.109756	-0.129826	-0.151786	-0.10453	0	1	1		chr7	61800601	61800800	0.148515	0.0159363	0.0157068	0.0234375	-0.132579	-0.132808	-0.125077	0	1	1
														chr8	81159801	81160000	0.114286	0.0163043	0.0452261	0	-0.0979814	-0.0690596	-0.114286	0	1	1		chr7	66590001	66590200	0.01	0.00952381	0.0195122	0.192308	-0.00047619	0.00951219	0.182308	0.25	0	1
														chr8	81175401	81175600	0.183333	0.00719425	0.108333	0.0526316	-0.176139	-0.075	-0.130702	0.333333	1	1		chr7	67229601	67229800	0.0444444	0.00558659	0.0608108	0.144928	-0.0388579	0.0163664	0.100483	0	0	1
														chr8	81780401	81780600	0.15894	0.214286	0.0129032	0	0.0553453	-0.146037	-0.15894	0	1	1		chr7	70134401	70134600	0.428571	0.118541	0.123288	0.325301	-0.31003	-0.305284	-0.10327	0	1	1
														chr8	82464801	82465000	0.107143	0.0298507	0.0864198	0	-0.0772921	-0.0207231	-0.107143	0	1	1		chr7	70137201	70137400	0.22619	0.037037	0.0822785	0.0882353	-0.189153	-0.143912	-0.137955	0	1	1
														chr8	83753201	83753400	0.177778	0.0775862	0.0827068	0.0149254	-0.100192	-0.095071	-0.162852	0	1	1		chr7	73395201	73395400	0.277778	0.052	0.0463918	0	-0.225778	-0.231386	-0.277778	0	1	1
														chr8	84468601	84468800	0.328947	0.00609756	0.25	0.0350877	-0.32285	-0.0789474	-0.29386	0	1	1		chr7	73513601	73513800	0.00549451	0.0311284	0.0121212	0.13253	0.0256339	0.00662671	0.127036	0	0	1
														chr8	85791401	85791600	0	0.0123077	0	0.109756	0.0123077	0	0.109756	0	1	1		chr7	73514401	73514600	0.0397727	0.0141509	0.0964912	0.164384	-0.0256218	0.0567185	0.124611	0	1	1
														chr8	85922001	85922200	0.183333	0.0357143	0.0603448	0.0307692	-0.147619	-0.122989	-0.152564	0	1	1		chr7	75647601	75647800	0.0821256	0.0105042	0.0119048	0.263736	-0.0716214	-0.0702208	0.181611	0	1	1
														chr8	86096001	86096200	0.170455	0.0131148	0.00689655	0.0116279	-0.15734	-0.163558	-0.158827	0	1	1		chr7	76386601	76386800	0.117647	0.0192308	0.0631068	0	-0.0984163	-0.0545403	-0.117647	0	1	1
														chr8	86519801	86520000	0.274194	0.0254545	0.130841	0.0107527	-0.248739	-0.143352	-0.263441	0	1	1		chr7	78017401	78017600	0.131579	0.0625	0.0410256	0.0123457	-0.0690789	-0.0905533	-0.119233	0	0	1
														chr8	86656001	86656200	0.15625	0.00904977	0.0103093	0.0235294	-0.1472	-0.145941	-0.132721	0	1	1		chr7	78724801	78725000	0.0285714	0.0584416	0.0217391	0.143885	0.0298701	-0.0068323	0.115313	0	1	1
														chr8	88340401	88340600	0	0.015	0.0714286	0.111888	0.015	0.0714286	0.111888	0	1	1		chr7	79031201	79031400	0	0.0363636	0.0516129	0.101449	0.0363636	0.0516129	0.101449	0	1	1
														chr8	93002201	93002400	0.308571	0.326087	0.346535	0.181818	0.0175155	0.0379632	-0.126753	0	1	1		chr7	80959801	80960000	0.105263	0.0377358	0.0254777	0	-0.0675273	-0.0797855	-0.105263	0	1	1
														chr8	96347401	96347600	0.140351	0.0104712	0.0120482	0.00434783	-0.12988	-0.128303	-0.136003	0	1	0		chr7	81896601	81896800	0.102041	0.034384	0.0285714	0	-0.0676569	-0.0734694	-0.102041	0	0	1
														chr8	97273801	97274000	0.295775	0.155963	0.183432	0.175258	-0.139811	-0.112343	-0.120517	0	1	1		chr7	81902801	81903000	0.0142857	0.0939597	0.0725389	0.116883	0.079674	0.0582531	0.102597	0.5	0	1
														chr8	97360801	97361000	0.138211	0.0473684	0.0316901	0	-0.090843	-0.106521	-0.138211	0	1	1		chr7	81954201	81954400	0.425287	0.150442	0.294479	0.223881	-0.274845	-0.130809	-0.201407	0	1	1
														chr8	98682801	98683000	0.394231	0.333333	0.358209	0.597222	-0.0608974	-0.0360218	0.202991	0	1	1		chr7	82075201	82075400	0.00714286	0.0794393	0.0567376	0.179104	0.0722964	0.0495947	0.171962	0	0	1
														chr8	98840801	98841000	0.0584795	0.0280374	0.104575	0.163636	-0.0304421	0.0460956	0.105157	0	1	1		chr7	82614001	82614200	0.0875	0.0234375	0.0487805	0.205607	-0.0640625	-0.0387195	0.118107	0	1	1
														chr8	99157601	99157800	0.1	0.0890411	0.0105263	0	-0.0109589	-0.0894737	-0.1	0	1	1		chr7	83128601	83128800	0.013986	0.046875	0	0.225352	0.032889	-0.013986	0.211366	0	1	0.5
														chr8	99425201	99425400	0.277311	0.0524476	0.267857	0.0153846	-0.224863	-0.00945378	-0.261926	0	1	1		chr7	83489001	83489200	0.196078	0.0546875	0.151515	0.0615385	-0.141391	-0.0445633	-0.13454	0	0	1
														chr8	100350401	100350600	0.405882	0.190349	0.146341	0.116279	-0.215534	-0.259541	-0.289603	0	1	1		chr7	85270801	85271000	0.161972	0.0344828	0.00980392	0	-0.127489	-0.152168	-0.161972	0	1	1
														chr8	102705601	102705800	0.113636	0.0840336	0.0821918	0.00952381	-0.0296028	-0.0314446	-0.104113	0	1	1		chr7	86314801	86315000	0	0.00342466	0.0107527	0.109756	0.00342466	0.0107527	0.109756	0	0	1
														chr8	103684601	103684800	0.140187	0.0988372	0.1	0.00934579	-0.0413497	-0.0401869	-0.130841	0	1	1		chr7	86397401	86397600	0.1375	0.00540541	0.0333333	0.0108696	-0.132095	-0.104167	-0.12663	0	1	1
														chr8	104539801	104540000	0.0121951	0.0965251	0.00704225	0.141732	0.08433	-0.00515287	0.129537	0	1	1		chr7	86638001	86638200	0.131579	0.0594059	0.021978	0.0119048	-0.072173	-0.109601	-0.119674	0	1	1
														chr8	104754401	104754600	0.122951	0.0163934	0.134454	0.0214286	-0.106557	0.011503	-0.101522	0	1	1		chr7	86718601	86718800	0.143939	0.0777577	0.0955631	0.0315789	-0.0661817	-0.0483763	-0.11236	0.5	0	1
														chr8	104911801	104912000	0.109091	0.0350877	0.0163934	0	-0.0740032	-0.0926975	-0.109091	0	1	1		chr7	90010201	90010400	0.121547	0.0215827	0.00469484	0.00961539	-0.0999642	-0.116852	-0.111932	0	0.333333	1
														chr8	105088001	105088200	0.211268	0.0257732	0.297468	0.0592593	-0.185494	0.0862007	-0.152008	0	1	1		chr7	96356801	96357000	0.222222	0.0396476	0.0871212	0.00934579	-0.182575	-0.135101	-0.212876	0	0	1
														chr8	109528601	109528800	0.156425	0.00840336	0	0	-0.148021	-0.156425	-0.156425	0	1	1		chr7	96514401	96514600	0.137405	0.149425	0.0941176	0	0.0120207	-0.0432869	-0.137405	0	1	1
														chr8	109531601	109531800	0.19084	0.231579	0.0106952	0.038961	0.0407393	-0.180145	-0.151879	0.166667	1	1		chr7	99635601	99635800	0	0.0559441	0.0434783	0.125	0.0559441	0.0434783	0.125	0	1	1
														chr8	111228001	111228200	0.14876	0.117647	0.103448	0.0127389	-0.0311133	-0.0453121	-0.136021	0.166667	1	1		chr7	99637601	99637800	0.0614035	0.129496	0.092827	0.205128	0.0680929	0.0314235	0.143725	0	0	1
														chr8	111341001	111341200	0.373016	0.22293	0.219048	0.210811	-0.150086	-0.153968	-0.162205	0	1	1		chr7	101501801	101502000	0.102804	0	0.039604	0	-0.102804	-0.0631998	-0.102804	0	1	1
														chr8	113199401	113199600	0.458333	0.393443	0.0619469	0.151515	-0.0648907	-0.396386	-0.306818	0	1	1		chr7	102880201	102880400	0.102857	0.0447761	0.00454546	0	-0.058081	-0.0983117	-0.102857	0	1	1
														chr8	113521801	113522000	0.0219298	0.0240964	0.0757576	0.166667	0.00216656	0.0538278	0.144737	0	1	1		chr7	103703001	103703200	0.166667	0.0245399	0.0421687	0.0480769	-0.142127	-0.124498	-0.11859	0	0	0
														chr8	113647601	113647800	0.125	0.0643275	0.0408163	0	-0.0606725	-0.0841837	-0.125	0	1	1		chr7	110961401	110961600	0.153061	0.045977	0.177778	0	-0.107084	0.0247166	-0.153061	0	1	1
														chr8	113875601	113875800	0.183333	0.0291262	0.0338983	0.0153846	-0.154207	-0.149435	-0.167949	0	1	1		chr7	111090201	111090400	0.137615	0.0914286	0	0.0135135	-0.0461861	-0.137615	-0.124101	0	1	1
														chr8	114561401	114561600	0.111111	0.0142857	0	0.00925926	-0.0968254	-0.111111	-0.101852	0	1	1		chr7	113623201	113623400	0.126582	0.271605	0.00763359	0.343284	0.145023	-0.118949	0.216701	0	1	1
														chr8	114740601	114740800	0.329268	0.28	0.342282	0.142857	-0.0492683	0.0130136	-0.186411	0	1	1		chr7	114528601	114528800	0.234234	0.1625	0.118143	0.0258621	-0.0717342	-0.116091	-0.208372	0	1	1
														chr8	114918801	114919000	0.0408163	0.0121951	0.047619	0.172414	-0.0286212	0.00680272	0.131597	0	1	1		chr7	117023801	117024000	0.393939	0.195122	0.184211	0.272727	-0.198817	-0.209729	-0.121212	0	1	1
														chr8	115170801	115171000	0.107143	0.027027	0.012931	0	-0.0801158	-0.0942118	-0.107143	0	1	1		chr7	122169801	122170000	0.2	0.165323	0.142157	0.0842105	-0.0346774	-0.0578431	-0.115789	0	1	1
														chr8	115200401	115200600	0.107143	0.0643564	0.0444444	0	-0.0427864	-0.0626984	-0.107143	0	1	1		chr7	123105401	123105600	0	0.0203488	0.0106101	0.152941	0.0203488	0.0106101	0.152941	0	1	1
														chr8	115669801	115670000	0.162162	0.0207254	0.0116279	0.00970874	-0.141437	-0.150534	-0.152453	0	1	1		chr7	123862201	123862400	0.123377	0.0745342	0.102639	0.0217391	-0.0488425	-0.0207373	-0.101637	0	1	1
														chr8	120205801	120206000	0.336957	0.130719	0.163121	0.1625	-0.206238	-0.173836	-0.174457	0	1	1		chr7	126517201	126517400	0.115385	0.131868	0.131034	0.0123457	0.0164835	0.0156499	-0.103039	0	1	1
														chr8	120534201	120534400	0.110294	0.0258621	0	0	-0.084432	-0.110294	-0.110294	0	1	1		chr7	127835201	127835400	0.216867	0.075	0.028169	0.1	-0.141867	-0.188698	-0.116867	0	0	1
														chr8	120556401	120556600	0.149123	0.0625	0.027027	0	-0.0866228	-0.122096	-0.149123	0	1	1		chr7	127983401	127983600	0.010101	0.0714286	0.0526316	0.195122	0.0613276	0.0425306	0.185021	0	1	1
														chr8	121503601	121503800	0.123077	0.119122	0.00952381	0	-0.00395467	-0.113553	-0.123077	0	1	1		chr7	129279801	129280000	0.143478	0.0138648	0.0116279	0	-0.129613	-0.13185	-0.143478	0	1	1
														chr8	122184801	122185000	0.263158	0.12605	0.105263	0.156463	-0.137107	-0.157895	-0.106695	0	1	1		chr7	130327401	130327600	0.112903	0.0182648	0.0179372	0	-0.0946384	-0.094966	-0.112903	0	1	1
														chr8	122419801	122420000	0.235772	0.149573	0.223214	0.0740741	-0.0861997	-0.0125581	-0.161698	0	1	1		chr7	136122201	136122400	0.252174	0.236641	0.328	0.131783	-0.0155327	0.0758261	-0.120391	0	1	1
														chr8	122420401	122420600	0.164835	0.03125	0.00613497	0	-0.133585	-0.1587	-0.164835	0	1	1		chr7	137458001	137458200	0	0.0447761	0.0215054	0.101266	0.0447761	0.0215054	0.101266	0	1	1
														chr8	122457401	122457600	0.409091	0.368098	0.397959	0.152778	-0.0409928	-0.0111317	-0.256313	0	1	1		chr7	138465001	138465200	0.123077	0.0643564	0.2	0.356164	-0.0587205	0.0769231	0.233087	0	1	1
														chr8	123241601	123241800	0.402062	0.211765	0.318182	0.296774	-0.190297	-0.08388	-0.105288	0	1	1		chr7	139162201	139162400	0.329268	0	0.0070922	0.0759494	-0.329268	-0.322176	-0.253319	0	1	1
														chr8	123575401	123575600	0.14881	0.0387597	0.146552	0.0365854	-0.11005	-0.0022578	-0.112224	0	1	1		chr7	140040001	140040200	0.0165975	0	0.0723684	0.123288	-0.0165975	0.0557709	0.10669	0	0	1
														chr8	124172401	124172600	0.00934579	0.0902527	0.0776699	0.188679	0.0809069	0.0683241	0.179333	0	1	1		chr7	141622801	141623000	0.134615	0.0526316	0.0774908	0.0253165	-0.0819838	-0.0571246	-0.109299	0	0	1
														chr8	125332201	125332400	0.19375	0.0120482	0	0.0638298	-0.181702	-0.19375	-0.12992	0	1	1		chr7	142184001	142184200	0.00448431	0.0171569	0.00956938	0.150943	0.0126726	0.00508507	0.146459	0	0	0
														chr8	125410601	125410800	0.15534	0.0451613	0.135514	0.0379747	-0.110179	-0.0198258	-0.117365	0	1	1		chr7	143913001	143913200	0.00564972	0.0191083	0.00854701	0.140496	0.0134586	0.00289729	0.134846	0.125	1	1
														chr8	127426801	127427000	0.27907	0.0625	0.115385	0.111111	-0.21657	-0.163685	-0.167959	0	1	1		chr7	144467401	144467600	0.0215054	0	0.088685	0.144737	-0.0215054	0.0671796	0.123231	0	1	1
														chr8	128161401	128161600	0.232877	0.394737	0.0227273	0.028169	0.16186	-0.210149	-0.204708	0	1	1		chr7	146444401	146444600	0.211111	0.0188679	0	0.0735294	-0.192243	-0.211111	-0.137582	0	1	1
														chr8	128661401	128661600	0.209524	0.0847458	0.075	0.0814815	-0.124778	-0.134524	-0.128042	0	1	1		chr7	146942001	146942200	0.273684	0.32	0.168919	0.428571	0.0463158	-0.104765	0.154887	0	1	1
														chr8	129498801	129499000	0.219298	0.151786	0.220238	0.010101	-0.0675125	0.00093985	-0.209197	0	1	1		chr7	148312201	148312400	0.0128205	0.00649351	0.00343643	0.133333	-0.00632701	-0.00938409	0.120513	0	1	1
														chr8	129901001	129901200	0.12	0.0758197	0.0646388	0	-0.0441803	-0.0553612	-0.12	0	1	1		chr7	148312401	148312600	0.136842	0.0112782	0.0881057	0	-0.125564	-0.0487364	-0.136842	0	1	1
														chr8	131362401	131362600	0.0126582	0.0144928	0.0135135	0.32967	0.00183453	0.000855286	0.317012	0	1	1		chr7	148313001	148313200	0.130081	0.037037	0.153527	0.0149254	-0.0930443	0.0234457	-0.115156	0	1	1
														chr8	131403201	131403400	0.391608	0.258824	0.160714	0.0714286	-0.132785	-0.230894	-0.32018	0	1	1		chr7	151238201	151238400	0.0141844	0.0121212	0.0306122	0.153846	-0.00206318	0.0164278	0.139662	0	1	1
														chr8	133212401	133212600	0.0588235	0.0510204	0.2375	0.261538	-0.00780312	0.178676	0.202715	0	1	1		chr7	153372601	153372800	0.00813008	0.0286458	0.048583	0.168317	0.0205158	0.0404529	0.160187	0	1	1
														chr8	133967801	133968000	0.173333	0	0.0291262	0.00657895	-0.173333	-0.144207	-0.166754	0	1	1		chr7	154143401	154143600	0.25	0.092437	0.0957746	0.113475	-0.157563	-0.154225	-0.136525	0.5	1	1
														chr8	134255001	134255200	0.141667	0.0413793	0.0253165	0.0285714	-0.100287	-0.11635	-0.113095	0	1	1		chr7	154152001	154152200	0.00396825	0.004	0.0387324	0.107843	3.17e-05	0.0347641	0.103875	0	1	1
														chr8	134576401	134576600	0	0.0615385	0.0610687	0.135135	0.0615385	0.0610687	0.135135	0	1	1		chr7	154337201	154337400	0.111111	0.184987	0.110215	0.352518	0.0738755	-0.000896057	0.241407	0	1	1
														chr8	135561201	135561400	0	0.0588235	0.0633803	0.164179	0.0588235	0.0633803	0.164179	0	1	1		chr7	156298001	156298200	0.010101	0.020979	0.0331492	0.132743	0.010878	0.0230482	0.122642	0	1	1
														chr8	135623201	135623400	0.115385	0.103261	0	0.010989	-0.0121237	-0.115385	-0.104396	0	1	1		chr7	157214201	157214400	0.0555556	0.125	0.0727273	0.318182	0.0694444	0.0171717	0.262626	0	1	1
														chr8	136593601	136593800	0.127451	0.0379747	0.0635838	0.0235294	-0.0894763	-0.0638672	-0.103922	0	1	1		chr7	161008001	161008200	0.0245902	0.186916	0.0714286	0.184211	0.162326	0.0468384	0.15962	0	1	1
														chr8	143290801	143291000	0.129412	0.0440252	0.0760234	0.0150376	-0.0853866	-0.0533884	-0.114374	0	1	1		chr7	161036001	161036200	0.130435	0.0217391	0.0507246	0.0253165	-0.108696	-0.0797101	-0.105118	0	1	1
														chr8	143954801	143955000	0.178947	0.0432432	0.044586	0.0447761	-0.135704	-0.134361	-0.134171	0	1	1		chr7	161064801	161065000	0.170213	0.0292994	0.0294118	0	-0.140913	-0.140801	-0.170213	0	1	1
														chr8	144323601	144323800	0.164835	0.0263158	0.0949721	0.0612245	-0.138519	-0.0698631	-0.103611	0	1	1		chr7	163134801	163135000	0.190476	0.0826667	0.0870712	0.0681818	-0.10781	-0.103405	-0.122294	0	1	1
														chr8	146168601	146168800	0.0447761	0.116279	0.0142857	0.227273	0.0715029	-0.0304904	0.182497	0	1	1		chr7	163264601	163264800	0.223529	0	0.0783582	0.097561	-0.223529	-0.145171	-0.125968	0	1	1
														chr8	147444801	147445000	0	0.0148148	0.012987	0.22093	0.0148148	0.012987	0.22093	0	1	1		chr7	163831201	163831400	0.0428571	0.0457516	0.0920502	0.2	0.00289449	0.0491931	0.157143	0	1	1
														chr8	147445401	147445600	0.0375587	0.0390244	0.0111111	0.141414	0.00146571	-0.0264476	0.103855	0	1	1		chr7	164040601	164040800	0.226415	0.0663507	0.107784	0.0152672	-0.160064	-0.118631	-0.211148	0	1	1
														chr8	147710001	147710200	0.124324	0.0879121	0.2	0.227941	-0.0364122	0.0756757	0.103617	0	1	1		chr7	164497201	164497400	0.0806452	0.148148	0.147541	0.225806	0.067503	0.0668958	0.145161	0	1	1
														chr8	148959001	148959200	0.197802	0.0158103	0	0	-0.181992	-0.197802	-0.197802	0	1	1		chr7	164691401	164691600	0.117647	0.0134228	0.0636364	0	-0.104224	-0.0540107	-0.117647	0	1	1
														chr8	149390001	149390200	0.0875912	0.00740741	0.181818	0.381818	-0.0801838	0.0942269	0.294227	0	1	1		chr7	165480401	165480600	0.153846	0	0.180723	0.0176991	-0.153846	0.0268767	-0.136147	0	1	1
														chr8	149707401	149707600	0.103448	0.0128205	0	0	-0.0906278	-0.103448	-0.103448	0	1	1		chr7	166077601	166077800	0.116022	0.0164474	0.012474	0.00847458	-0.0995747	-0.103548	-0.107548	0.25	1	1
														chr8	149940601	149940800	0.0731707	0.0350877	0.0515464	0.185567	-0.038083	-0.0216243	0.112396	0	1	1		chr7	166478001	166478200	0.184211	0	0.0928962	0	-0.184211	-0.0913144	-0.184211	0	1	1
[truncated: 355 more rows]
