# Supplementary material for: Small RNAs mediate transgenerational inheritance of genome-wide trans-acting epialleles in maize
Source: Genome Biol. 2022 Feb 9;23:53. doi: 10.1186/s13059-022-02614-0 (PMC8827192; doi:10.1186/s13059-022-02614-0)
Supplement: Supplementary file 10 — Additional file 10: Dataset S5. Transgenerational methylation loci correlate with gene expression levels. [file 13059_2022_2614_MOESM10_ESM.xlsx]

## Sheet: Additional file 10 Dataset S5
Additional file 10: Dataset S5. Transgenerational methylation loci correlate with gene expression levels
Dataset S5a. Day Weight (g) of Shoot in Six Genetypes, Related to Figure 5a.								Dataset S5b. 100-Seeds Weight (g) of Six Genotypes, Related to Figure S6a.								Dataset S5c. Aboveground dry weight in mop1-1 mutants, Related to Figure S6c								Dataset S5d. Relative expression levels (R.E.L) of five epigenes by qRT-PCR analysis, Related to Figure S6d										Dataset S5e. Pearson's Product-Moment Correlation Coefficient r (P) of Expression Change of Gene Associated with paramutation-like epialles (Plepiallels) of B73 Backcross Lines, Related to Figure 5d.															Dataset S5f. Pearson's Product-Moment Correlation Coefficient r (P) of Expression Change of Gene Associated with PLepiallels of Mo17 Backcross Lines, Related to Figure 5e.
Replicates	B73	Mo17	MB6S3	BM6S3	MB	BM		Replicates	BM6S3	Mo17	MB	B73	MB6S3	BM		Replicates	B73	B73:mop1-1	Mo17	Mo17:mop1-1	MB	MB:mop1-1			B73-1	B73-2	B73-3	B73:mop1-1-1	B73:mop1-1-2	B73-aver	B73:mop1-1-arver	t-test		Chromosomes	Gene_name	Gene_start	Gene_end	B73_FPKM	Mo17_FPKM	MB6S3_FPKM	BM6S3_FPKM	BM_FPKM	MB_FPKM	DMRs_start	DMRs_end	DMRs_class	DMRs_position		Chromosomes
1st replicate	0.046	0.056	0.047	0.062	0.091	0.073		1st replicate	28.64	31.47	28.64	26.97	25.67	32.46		1st replicate	0.077	0.016	0.06	0.018	0.154	0.052		Zm00001d033278	0.329633	1.07989	1.59636	2.33074	3.01864	1	2.67469	0.0628267		chr1	Zm00001d027470	6027707	6033019	0.00857463	3.24258	0.0122683	4.90029	1.90619	1.69738	6033601	6033800	hyper	upstream		chr1
2nd replicate	0.047	0.073	0.058	0.052	0.076	0.056		2nd replicate	28.28	25.99	32.92	32.46	30.35	32.57		2nd replicate	0.075	0.024	0.051	0.046	0.118	0.051		Zm00001d021300	0.278535	1.63148	1.09954	2.50262	2.72045	1	2.61153	0.018902		chr1	Zm00001d027471	6034367	6036185	62.0486	35.5623	36.7475	41.5527	22.883	24.9768	6033601	6033800	hyper	upstream		chr1
3rd replicate	0.052	0.074	0.046	0.08	0.086	0.058		3rd replicate	29.12	32.92	32.57	26.04	31.98	28.71		3rd replicate	0.059		0.1	0.017	0.149	0.062		Zm00001d046489	1	1	1	3	6.30926	1	4.65463	0.0226201		chr1	Zm00001d028160	24589852	24593712	0.570311	0.410324	0.0807537	0.672281	0.0628672	0.246456	24592001	24592200	hyper	genebody		chr1
4th replicate	0.04	0.066	0.051	0.06	0.091	0.074		4th replicate	29.86	24.05	25.67	32.3	32.44	29.86		4th replicate			0.06					Zm00001d029206	1.11726	0.717255	1.3151	2.41726	3.01658	1	2.71692	0.00322713		chr1	Zm00001d028709	43901179	43904278	191.628	190.748	270.008	219.295	289.763	268.703	43899401	43899600	hyper	upstream		chr1
5th replicate	0.045	0.066	0.061	0.064	0.093	0.075		5th replicate	31.26	24.29	28.71	32.57	28.71	28.64										Zm00001d026577	-0.0285117	-0.0285117	3.08554	7.55603	8.01008	1	7.78306	0.0118848		chr1	Zm00001d029663	81796156	81800824	7.87675	9.31332	7.49898	9.43212	11.6142	9.36249	81802001	81802200	hyper	upstream		chr1
6th replicate	0.044	0.053	0.044	0.063	0.087	0.067																												chr1	Zm00001d029664	81803032	81807695	5.82476	2.48544	8.03442	2.59478	6.17445	6.72417	81802001	81802200	hyper	downstream		chr1
7th replicate	0.041	0.055	0.067	0.059	0.08	0.084																												chr1	Zm00001d031539	193693845	193697276	9.07739	6.89859	11.069	7.94142	7.29953	7.65441	193697801	193698000	hyper	downstream		chr1
8th replicate	0.051	0.061	0.056	0.061	0.077	0.09																												chr1	Zm00001d031540	193698605	193701551	11.1545	7.97308	9.74662	8.23711	7.24824	8.35373	193697801	193698000	hyper	upstream		chr1
9th replicate	0.044	0.071	0.058	0.065	0.086	0.067																												chr1	Zm00001d033028	247735251	247758020	6.43835	5.95621	6.08052	6.09128	4.99483	5.5333	247734001	247734200	hyper	downstream		chr1
10th replicate	0.047	0.064	0.057	0.049	0.08	0.093																												chr1	Zm00001d033278	257223491	257232102	1.76379	1.92948	1.59369	2.29759	0.676614	1.05739	257232201	257232400	hyper	downstream		chr2
11th replicate	0.041	0.073	0.055	0.05	0.086	0.094																												chr1	Zm00001d033334	259324965	259335855	2.25767	2.28523	2.44292	2.31244	3.00291	3.26923	259335201	259335400	hyper	genebody		chr2
12th replicate	0.042	0.079	0.051	0.055	0.082	0.086																												chr1	Zm00001d033657	269826655	269833553	1.76298	1.51517	2.16444	1.78578	2.02182	2.10419	269833401	269833600	hypo	genebody		chr3
13th replicate	0.041	0.072	0.048	0.057	0.078	0.092																												chr1	Zm00001d034429	292813288	292816770	15.1487	13.8484	13.5593	11.312	13.5588	18.1156	292812001	292812200	hypo	upstream		chr3
14th replicate	0.043	0.072	0.042	0.056	0.12	0.083																												chr2	Zm00001d002639	17683039	17689113	6.62788	8.31213	6.86616	7.35373	9.29009	8.82595	17690001	17690200	hyper	downstream		chr3
15th replicate	0.042	0.066	0.045	0.051	0.11	0.085																												chr2	Zm00001d007513	233580152	233582607	0.096002	0	0.358327	0.042329	0.0234114	0	233582601	233582800	hypo	upstream		chr3
16th replicate	0.048	0.072	0.061	0.042	0.092	0.086																												chr3	Zm00001d041590	128628928	128634232	1.75706	0.102396	1.17219	0.207321	0.446886	0.623217	128627401	128627600	hyper	upstream		chr4
																																		chr3	Zm00001d042213	156286693	156310573	3.3433	2.23155	2.54407	2.98686	2.48061	2.82131	156311201	156311400	hyper	upstream		chr4
	P value based on the F-test	P value based on the Student's t-test by two-tailed way																																chr3	Zm00001d042685	176827381	176830753	8.55693	4.30302	4.68539	5.31374	3.97126	3.71758	176831601	176831800	hyper	upstream		chr4
MB6S3 vs. B73	0.0111681	0.000464955																																chr3	Zm00001d043684	207335576	207358998	3.14799	2.01044	3.05877	2.49707	1.60896	2.22143	207359401	207359600	hyper	downstream		chr4
BM6S3 vs. Mo17	0.618593	0.00330874																																chr4	Zm00001d048683	3233705	3235463	0.447121	1.25303	0.16203	1.44239	0.565039	0.248972	3236201	3236400	hyper	downstream		chr5
MB vs. Mo17	0.0952316	1.12976e-06																																chr4	Zm00001d048684	3237295	3249838	2.0066	1.65199	1.39577	2.57685	1.34935	1.19664	3236201	3236400	hyper	upstream		chr5
BM vs. Mo17	0.0775909	0.00280811																																chr4	Zm00001d051796	169925584	169931193	12.0111	16.3161	10.4436	12.8106	15.0847	14.6753	169931601	169931800	hyper	downstream		chr5
MB vs. B73	4.01062e-05	4.07674e-11																																chr4	Zm00001d051798	169932356	169932617	0	0	0.287239	0.22009	0.512293	2.15384	169931601	169931800	hyper	downstream		chr5
BM vs. B73	2.85393e-05	3.28779e-09																																chr5	Zm00001d014861	66009875	66014056	12.4531	12.2301	13.3481	11.4084	15.0061	12.5957	66010601	66010800	hyper	upstream		chr5
																																		chr5	Zm00001d015519	95546136	95556844	11.1708	15.3291	10.898	16.6616	11.7933	12.2963	95557001	95557200	hyper	upstream		chr5
																																		chr5	Zm00001d015984	136646843	136655870	3.6	3.20758	3.76926	2.98212	2.87771	3.16997	136646601	136646800	hyper	upstream		chr6
																																		chr5	Zm00001d017558	199522718	199525858	7.52549	10.9625	6.62094	6.31742	16.5166	19.111	199522001	199522200	hyper	upstream		chr6
																																		chr5	Zm00001d017987	211412494	211416317	3.11694	2.26979	0.797527	4.41779	0.165208	0.437422	211416401	211416600	hyper	upstream		chr6
																																		chr5	Zm00001d018087	213984331	213992184	6.73711	2.94531	1.51078	4.15611	1.46211	1.85315	213987201	213987400	hypo	downstream		chr6
																																		chr5	Zm00001d018088	213984331	213992184	0.151564	0.567817	0.266359	0.232906	0.78096	1.65534	213987201	213987400	hypo	downstream		chr7
																																		chr5	Zm00001d018178	215861733	215871643	6.90998	11.0917	7.63675	9.35998	15.4508	14.9729	215872601	215872800	hypo	upstream		chr7
																																		chr5	Zm00001d018179	215873675	215878782	0.25278	1.30423	0.260958	2.2876	0.581315	0.545584	215872601	215872800	hypo	downstream		chr7
																																		chr6	Zm00001d035918	60271119	60272835	0.147243	0.0419527	0.185493	0.0638061	0.399831	0.194276	60270801	60271000	hyper	downstream		chr8
																																		chr6	Zm00001d038651	161809609	161813541	1.95821	0.298535	3.79527	0.360808	3.23498	3.29561	161809001	161809200	hyper	upstream		chr8
																																		chr7	Zm00001d020674	127649827	127679753	0.0483373	0.601679	0.0579771	0.804119	0.648452	0.393129	127680201	127680400	hyper	downstream		chr8
																																		chr7	Zm00001d021299	148222517	148226124	4.26524	3.52605	1.56749	9.67898	1.3463	1.02365	148226801	148227000	hyper	downstream		chr8
																																		chr7	Zm00001d021300	148227393	148227971	40.655	0.114363	33.3754	0.0366583	12.4331	12.1726	148226801	148227000	hyper	downstream		chr9
																																		chr7	Zm00001d021958	167117009	167124236	63.5438	62.5526	56.5346	54.9244	59.676	69.6362	167119401	167119600	hypo	genebody		chr9
																																		chr8	Zm00001d008613	14474725	14481158	1.70052	1.94203	1.97763	2.35324	2.65205	1.93677	14475401	14475600	hyper	upstream		chr10
																																		chr8	Zm00001d008656	16231593	16236462	2.49128	1.93987	2.23023	2.05203	1.83607	2.28183	16231001	16231200	hyper	upstream		chr10
																																		chr8	Zm00001d008816	21381513	21392149	39.3354	24.3525	43.3785	30.4046	36.3744	29.5817	21392601	21392800	hyper	upstream		chr10
																																		chr8	Zm00001d011321	146619390	146622999	26.702	23.6662	24.8416	25.7102	22.2911	26.1141	146618401	146618600	hyper	upstream		chr10
																																		chr8	Zm00001d011349	147533283	147539282	16.2505	20.9292	13.5627	17.3064	18.6518	16.7398	147539601	147539800	hyper	upstream		chr10
																																		chr8	Zm00001d011787	161553752	161554910	2.09486	0.468627	1.21902	1.29316	1.08336	1.42086	161553201	161553400	hypo	downstream
																																		chr8	Zm00001d011811	161922805	161929095	1.49861	1.8291	1.55728	2.0832	0.835237	1.02056	161929601	161929800	hypo	downstream
																																		chr8	Zm00001d011813	161930825	161931866	590.859	1649.63	1734.73	379.833	5031.5	3802.62	161929601	161929800	hypo	downstream
																																		chr8	Zm00001d011994	166064477	166068375	4.47803	1.97304	4.72326	2.09523	3.30176	3.41996	166063601	166063800	hypo	upstream		Cor.test between Log2(BM6S3-Mo17) and Log2(BM/MPV)
																																		chr9	Zm00001d045051	11174052	11175048	0.0330052	3.06998	0.119947	1.04678	3.34889	1.43574	11176001	11176200	hyper	upstream		Cor.test between Log2(BM6S3-Mo17) and Log2(MB/MPV)
																																		chr9	Zm00001d046286	78302830	78308867	0.335592	0.174385	0.334126	0.197145	0.198182	0.225856	78306201	78306400	hyper	genebody		Pearson's product-moment correlation coefficient
																																		chr9	Zm00001d046489	92154832	92157937	0.132493	0.909803	0.0250482	0.846278	0.0567355	0.165655	92153001	92153200	hyper	downstream
																																		chr9	Zm00001d046596	97903600	97905125	0.0104031	0.063227	0.0118453	0.566323	0	0.0284686	97905601	97905800	hyper	upstream
																																		chr9	Zm00001d048180	151800916	151803916	2.74703	2.08086	2.44239	2.71408	2.81778	2.72256	151800401	151800600	hyper	upstream
																																		chr10	Zm00001d023695	15879252	15882783	3.08651	2.24741	2.40391	2.2975	1.62647	2.13189	15882801	15883000	hyper	upstream
																																		chr10	Zm00001d025111	104817351	104841697	5.66059	4.29589	4.77217	4.99394	3.73246	4.37202	104816401	104816600	hyper	downstream
																																		chr10	Zm00001d025451	118988357	118988867	0	0.0904337	0	0.0955744	0.197089	0.401032	118988801	118989000	hyper	downstream
																																		chr10	Zm00001d026577	148261490	148265297	3.6152	2.01058	0.934044	1.54364	0.485833	0.936777	148267001	148267200	hyper	upstream
																																		chr10	Zm00001d026578	148267757	148269932	11.3451	10.8169	6.55278	12.6019	7.36375	8.30024	148267001	148267200	hyper	downstream
																																			t	df	p-value	Cor (r)
																																		Cor.test between Log2(MB6S3/B73) and Log2(BM/MPV)	6.3147	44	1.162e-07	0.689503
																																		Cor.test between Log2(MB6S3/B73) and Log2(MB/MPV)	8.0249	43	4.371e-10	0.774354
																																		Pearson's product-moment correlation coefficient
[truncated: 60 more columns]
